# Supplementary material for: Non-CG methylation and multiple histone profiles associate child abuse with immune and small GTPase dysregulation
Source: Nat Commun. 2021 Feb 18;12:1132. doi: 10.1038/s41467-021-21365-3 (PMC7892573; doi:10.1038/s41467-021-21365-3)
Supplement: Supplementary file 4 — Supplementary Data 1 [file 41467_2021_21365_MOESM4_ESM.xlsx]

## Sheet: Supplementary Data 1
Supplementary Data 1. ChIP-Sequencing depth for each sample and each histone mark
#Aligned: Number of successfully aligned reads
#RmDup: Number of reads after removal of duplicates
#Gccorrected: Number of reads after correction for GC bias
Mark	Group	Pool ID	#Aligned	#RmDup	#GCcorrected	Average used reads
H3K27ac	C	1	28774744	26982013	26974961	25709636
H3K27ac	Ctl	5	27464105	23226428	23280240
H3K27ac	Ctl	6	27163873	21487818	21551956
H3K27ac	Ctl	7	26413021	25079701	24993204
H3K27ac	ELA	2	29174755	25264193	25286278
H3K27ac	Dep	3	29162592	27649106	27700910
H3K27ac	Dep	4	29819058	26147567	26137591
H3K27ac	Dep	8	33914656	28751532	28861412
H3K27ac	Dep	9	28156352	26357532	26387335
H3K27ac	Dep	10	25179343	24455251	24504260
H3K27ac	Dep	11	28622815	27083824	27127849
H3K27me3	C	1	53514235	50348323	50534750	42008227
H3K27me3	Ctl	5	45154758	13495460	13551919
H3K27me3	Ctl	6	55876138	34407380	34397418
H3K27me3	Ctl	7	53720531	47298277	47284045
H3K27me3	ELA	2	31041516	29349508	29427431
H3K27me3	Dep	3	54688676	46955544	47085379
H3K27me3	Dep	4	55937016	48396121	48792065
H3K27me3	Dep	8	68767785	63840634	64367239
H3K27me3	Dep	9	39741839	37602911	37681039
H3K27me3	Dep	10	53234906	50550737	50677280
H3K27me3	Dep	11	40019695	38243704	38291932
H3K36me3	C	1	70089652	62988542	63596446	5.4445e+07
H3K36me3	Ctl	5	53614394	46771443	46819161
H3K36me3	Ctl	6	56244177	43289330	43440117
H3K36me3	Ctl	7	65085826	62822887	62906833
H3K36me3	ELA	2	57449435	50386117	50606265
H3K36me3	Dep	3	56861169	54389209	54499421
H3K36me3	Dep	4	56486893	53697915	53920267
H3K36me3	Dep	8	52051556	50424169	50593195
H3K36me3	Dep	9	52037539	50730023	51075122
H3K36me3	Dep	10	52979437	51515276	51698537
H3K36me3	Dep	11	71988252	69417977	69740143
H3K4me1	C	1	52528099	48093335	48143687	5.09571e+07
H3K4me1	Ctl	5	72349771	68673112	68789785
H3K4me1	Ctl	6	49923986	46253296	46539935
H3K4me1	Ctl	7	62739440	58626386	58961345
H3K4me1	ELA	2	55860377	41905601	41982431
H3K4me1	Dep	3	45951417	41746592	41785524
H3K4me1	Dep	4	56335297	45673576	46114272
H3K4me1	Dep	8	78812874	60290676	60384348
H3K4me1	Dep	9	44195812	42209555	42371979
H3K4me1	Dep	10	66461398	62134379	62163790
H3K4me1	Dep	11	48971322	43206551	43291106
H3K4me3	C	1	28456504	23628761	23641528	26796524
H3K4me3	Ctl	5	51691106	37137418	37216023
H3K4me3	Ctl	6	25170410	23367180	23343551
H3K4me3	Ctl	7	29550635	27166463	27265818
H3K4me3	ELA	2	26134647	21096813	21140800
H3K4me3	Dep	3	26851550	24629183	24687820
H3K4me3	Dep	4	27410240	23088168	23218012
H3K4me3	Dep	8	47626535	44431883	44615597
H3K4me3	Dep	9	29370962	21180322	21148716
H3K4me3	Dep	10	24641317	22906956	22987690
H3K4me3	Dep	11	29307947	25460764	25496209
H3K9me3	C	1	52591785	44792086	44979981	4.20175e+07
H3K9me3	Ctl	5	49037035	41765499	41813983
H3K9me3	Ctl	6	40739547	35723261	35832289
H3K9me3	Ctl	7	49197713	44746869	44833218
H3K9me3	ELA	2	47689823	43674059	43677478
H3K9me3	Dep	3	55742247	47821063	48024514
H3K9me3	Dep	4	55338153	47788413	47977108
H3K9me3	Dep	8	35422145	32487605	32493834
H3K9me3	Dep	9	48014690	42781078	42990657
H3K9me3	Dep	10	45183380	41470240	41733732
H3K9me3	Dep	11	43450460	37674100	37835534
Input	C	1	29408207	28138348	28156938	2.87129e+07
Input	Ctl	5	27863877	21632343	21707955
Input	Ctl	6	26271237	25033174	25088023
Input	Ctl	7	30123515	28915134	28981703
Input	ELA	2	27655970	13287109	13297818
Input	Dep	3	24051365	21976665	22031120
Input	Dep	4	33929862	16957885	16987667
Input	Dep	8	31710119	29973492	29994778
Input	Dep	9	54517102	52341234	52559510
Input	Dep	10	49395758	47585495	47790744
Input	Dep	11	30100750	29253413	29245100
		Total	3378207125
