# Supplementary material for: Non-CG methylation and multiple histone profiles associate child abuse with immune and small GTPase dysregulation
Source: Nat Commun. 2021 Feb 18;12:1132. doi: 10.1038/s41467-021-21365-3 (PMC7892573; doi:10.1038/s41467-021-21365-3)
Supplement: Supplementary file 5 — Supplementary Data 2 [file 41467_2021_21365_MOESM5_ESM.xlsx]

## Sheet: Supplementary Data 2
Supplementary Data 2. Genomic sites where significant differences in the number of reads were detected between C and ELA groups, using diffReps, for each histone mark
Mark	Chrom	Start	End	Length	Event	log2FC	pval	padj	abschange	abschange/kb	GName	TName	Strand	TSS	TES	Feature	D2TSS
K27ac	chr6	163839801	163841000	1200	Up	0.39	8.10483e-06	0.00769093	74.68	62.2333	QKI	ENST00000544436	+	163837346	163956076	Genebody	3054.5
K27ac	chr16	75984301	75985300	1000	Up	0.52	3.28734e-05	0.0142662	37.66	37.66						OtherIntergenic	NA
K27ac	chr15	34275101	34279600	4500	Up	1.28	5.59462e-06	0.006782	152.09	33.7978	CHRM5	ENST00000560035	+	34260920	34354984	Genebody	16430.5
K27ac	chr5	11406901	11407900	1000	Up	0.5	8.18889e-05	0.0195361	32	32	CTNND2	ENST00000513598	-	11385136	11588923	Genebody	181522
K27ac	chr3	147788501	147790000	1500	Up	1.35	3.28129e-05	0.0142662	45.86	30.5733						Genedesert	NA
K27ac	chr1	168645301	168647400	2100	Up	0.61	1.45555e-08	0.000310042	63.51	30.2429						OtherIntergenic	NA
K27ac	chr7	107111501	107112500	1000	Up	0.65	8.99627e-05	0.0201736	29.92	29.92	GPR22	ENST00000496754	+	107110685	107113456	Promoter3k	1315.5
K27ac	chr8	77579901	77581100	1200	Up	1.45	1.60058e-07	0.00125608	35.41	29.5083	ZFHX4-AS1	ENST00000518143	-	77523115	77595513	Genebody	15012.5
K27ac	chr14	36219501	36220500	1000	Up	0.22	3.42728e-08	0.000537921	27.95	27.95	RALGAPA1	ENST00000555828	-	36217997	36226090	Genebody	6089.5
K27ac	chr5	11553501	11554500	1000	Up	0.64	1.77373e-05	0.0109482	27.81	27.81	CTNND2	ENST00000513598	-	11385136	11588923	Genebody	34922.5
K27ac	chr4	62075001	62076000	1000	Up	0.64	3.02006e-05	0.0137934	27.19	27.19	LPHN3	ENST00000509779	+	62067381	62251487	Genebody	8119.5
K27ac	chr5	11600801	11602300	1500	Up	0.43	4.31309e-05	0.0154684	40.44	26.96	CTNND2	ENST00000509868	-	11508482	11904091	Genebody	302540
K27ac	chr10	119804101	119805100	1000	Up	0.53	6.47167e-05	0.0178664	26.89	26.89	RP11-354M20.3	ENST00000417968	+	119799247	119804844	Genebody	5353.5
K27ac	chr18	60417701	60418700	1000	Up	0.49	7.32004e-05	0.0185003	26.78	26.78	PHLPP1	ENST00000262719	+	60382682	60647666	Genebody	35518.5
K27ac	chr15	34263801	34269100	5300	Up	1.21	8.84157e-08	0.0008893	141.77	26.7491	CHRM5	ENST00000560035	+	34260920	34354984	Genebody	5530.5
K27ac	chrX	125606801	125607800	1000	Up	1.24	9.68929e-05	0.0208624	26.73	26.73						OtherIntergenic	NA
K27ac	chr10	20118401	20119400	1000	Up	0.77	8.34594e-05	0.0196758	26.67	26.67	PLXDC2	ENST00000377242	+	20105167	20569286	Genebody	13733.5
K27ac	chr12	29310701	29312100	1400	Up	0.81	1.67635e-06	0.00406427	37.31	26.65	FAR2	ENST00000549080	+	29302142	29324983	Genebody	9258.5
K27ac	chr9	31346701	31348000	1300	Up	0.77	2.38292e-06	0.00470602	34.64	26.6462						Genedesert	NA
K27ac	chr6	39797901	39798900	1000	Up	0.61	1.74532e-05	0.0108206	26.45	26.45	DAAM2	ENST00000398904	+	39760793	39872644	Genebody	37607.5
K27ac	chr15	34260101	34261200	1100	Up	1.2	2.68691e-05	0.0131399	28.56	25.9636	AVEN	ENST00000306730	-	34158427	34331377	Genebody	70726.5
K27ac	chr6	99091201	99092200	1000	Up	0.59	4.11503e-05	0.0151446	24.74	24.74						OtherIntergenic	NA
K27ac	chr5	88116701	88117700	1000	Up	0.64	8.75659e-05	0.0199641	24.28	24.28	MEF2C	ENST00000509373	-	88100586	88120092	Promoter3k	2891.5
K27ac	chr11	105784101	105785100	1000	Up	0.87	5.96938e-05	0.0171878	24.12	24.12	GRIA4	ENST00000525187	+	105481724	105850466	Genebody	302876
K27ac	chr3	182982201	182983200	1000	Up	0.6	7.65705e-05	0.0188429	23.81	23.81	B3GNT5	ENST00000464923	+	182972412	182987830	Genebody	10288.5
K27ac	chr12	10573401	10574400	1000	Up	0.66	5.15342e-05	0.0162412	23.7	23.7	NKG2-E	ENST00000539033	-	10564910	10588600	Genebody	14699.5
K27ac	chr8	82066701	82067700	1000	Up	0.73	2.68414e-05	0.0131399	23.51	23.51	RP11-1149M10.2	ENST00000519412	+	82066513	82071318	Promoter1k	687.5
K27ac	chr4	96296701	96297700	1000	Up	0.8	3.11796e-05	0.0138831	23.47	23.47	UNC5C	ENST00000504962	-	96169096	96470351	Genebody	173150
K27ac	chrX	87816101	87817100	1000	Up	1.44	1.33296e-05	0.00991771	23.29	23.29						Genedesert	NA
K27ac	chr6	157285101	157286300	1200	Up	0.65	0.000105728	0.0222506	27.93	23.275	ARID1B	ENST00000452544	+	157256604	157473538	Genebody	29096.5
K27ac	chr4	145615301	145616400	1100	Up	0.95	1.88449e-06	0.00428988	25.47	23.1545	HHIP	ENST00000296575	+	145567172	145666423	Genebody	48678.5
K27ac	chr11	121974601	121976000	1400	Up	0.49	0.000256778	0.0514263	32.33	23.0929	RP11-166D19.1	ENST00000534195	-	121961961	121975877	Promoter1k	576.5
K27ac	chr4	174295701	174296700	1000	Up	0.68	1.30238e-05	0.00980765	23.04	23.04	SAP30	ENST00000296504	+	174292093	174298683	Genebody	4107.5
K27ac	chr14	53352401	53353400	1000	Up	1.69	3.90598e-05	0.0149845	22.95	22.95	FERMT2	ENST00000554288	-	53347826	53395138	Genebody	42237.5
K27ac	chr4	95972001	95974200	2200	Up	0.86	1.7734e-07	0.00129252	50.41	22.9136	BMPR1B	ENST00000509540	+	95972829	96075968	Promoter1k	271.5
K27ac	chr1	224621401	224622800	1400	Up	0.73	1.29209e-05	0.00977771	31.55	22.5357	WDR26	ENST00000445239	-	224607263	224624735	Promoter3k	2634.5
K27ac	chr1	164952201	164953200	1000	Up	0.86	5.78059e-05	0.0169	22.32	22.32	AL390119.1	ENST00000390797	-	164953138	164953229	Promoter1k	528.5
K27ac	chr4	42425501	42426800	1300	Up	1.03	4.46378e-06	0.00616271	29	22.3077	ATP8A1	ENST00000506602	-	42425633	42487530	Genebody	61379.5
K27ac	chr17	51182901	51183900	1000	Up	0.95	3.10155e-05	0.0138831	22.28	22.28	RP11-750B16.1	ENST00000574371	+	51183094	51183719	Promoter1k	306.5
K27ac	chr13	25602501	25603600	1100	Up	0.9	1.91909e-05	0.0113899	24.49	22.2636						OtherIntergenic	NA
K27ac	chr3	151076201	151077300	1100	Up	0.64	1.36371e-05	0.00996888	24.48	22.2545	P2RY12	ENST00000302632	-	151055167	151102600	Genebody	25849.5
K27ac	chr3	182969501	182970800	1300	Up	0.57	6.65717e-05	0.0179132	28.78	22.1385	MCF2L2	ENST00000447025	-	182945913	183145873	Genebody	175722
K27ac	chr7	17986401	17987400	1000	Up	0.6	7.72934e-05	0.0189123	22.01	22.01						OtherIntergenic	NA
K27ac	chr10	31639901	31640900	1000	Up	0.92	6.5909e-06	0.00742306	22	22	ZEB1	ENST00000558832	+	31610938	31647519	Genebody	29462.5
K27ac	chr7	66101801	66102800	1000	Up	0.98	5.14769e-06	0.00653231	21.97	21.97	KCTD7	ENST00000449064	+	66093944	66103916	Genebody	8356.5
K27ac	chr13	50648101	50649400	1300	Up	0.79	9.70933e-07	0.00301606	28.54	21.9538	DLEU2	ENST00000421758	-	50623324	50656109	Genebody	7358.5
K27ac	chr4	168127701	168128700	1000	Up	0.95	8.34957e-05	0.0196758	21.95	21.95	SPOCK3	ENST00000506697	-	167921512	168155483	Genebody	27282.5
K27ac	chr12	27075101	27076500	1400	Up	0.51	5.43622e-05	0.0165085	30.72	21.9429	ASUN	ENST00000536232	-	27066978	27077364	Promoter3k	1563.5
K27ac	chr9	2054801	2055800	1000	Up	0.75	4.09581e-05	0.0151446	21.81	21.81	SMARCA2	ENST00000450198	+	2015373	2060971	Genebody	39927.5
K27ac	chr6	97971901	97973000	1100	Up	0.77	2.58312e-05	0.0128815	23.9	21.7273						OtherIntergenic	NA
K27ac	chr3	182974901	182976400	1500	Up	0.69	0.000129448	0.0268946	32.55	21.7	B3GNT5	ENST00000464923	+	182972412	182987830	Genebody	3238.5
K27ac	chr1	90084001	90085200	1200	Up	0.92	3.517e-05	0.0145264	25.76	21.4667	RP5-1007M22.2	ENST00000443562	-	90048799	90097750	Genebody	13149.5
K27ac	chr7	102153001	102154200	1200	Up	0.6	8.12875e-05	0.0194705	25.75	21.4583	RASA4B	ENST00000306682	-	102124008	102158202	Genebody	4601.5
K27ac	chr16	50779801	50780800	1000	Up	0.64	2.80606e-05	0.0133583	21.34	21.34	CYLD	ENST00000564634	+	50776028	50783709	Genebody	4272.5
K27ac	chr12	70992201	70993300	1100	Up	0.73	4.57475e-05	0.0156449	23.34	21.2182	PTPRB	ENST00000552253	-	70985513	71031220	Genebody	38469.5
K27ac	chr4	71811901	71812900	1000	Up	0.84	7.40596e-05	0.0185591	21.21	21.21	MOB1B	ENST00000502869	+	71768042	71840971	Genebody	44358.5
K27ac	chr21	40684801	40685900	1100	Up	0.87	4.95438e-05	0.0160019	23.33	21.2091	BRWD1	ENST00000341322	-	40668362	40685568	ProximalPromoter	217.5
K27ac	chr12	16753201	16754200	1000	Up	0.73	6.63115e-05	0.0179132	21.05	21.05	LMO3	ENST00000538020	-	16753619	16755227	Promoter3k	1526.5
K27ac	chr2	50949601	50950600	1000	Up	0.8	7.64832e-05	0.0188429	21.01	21.01	NRXN1	ENST00000402717	-	50149081	51255411	Genebody	305310
K27ac	chr2	78446201	78447200	1000	Up	0.77	4.51574e-05	0.0155864	20.78	20.78						Genedesert	NA
K27ac	chr8	136472301	136473300	1000	Up	0.69	4.10588e-05	0.0151446	20.69	20.69	KHDRBS3	ENST00000517394	+	136470949	136569782	Promoter3k	1851.5
K27ac	chr19	21787501	21788500	1000	Up	0.79	2.77464e-05	0.0133583	20.67	20.67						OtherIntergenic	NA
K27ac	chr2	68485301	68486400	1100	Up	1.13	3.85494e-08	0.00054742	22.58	20.5273	RP11-474G23.1	ENST00000406334	-	68358369	68488362	Promoter3k	2511.5
K27ac	chr3	150102301	150103300	1000	Up	0.63	8.67047e-05	0.0199156	20.52	20.52						OtherIntergenic	NA
K27ac	chr4	139903101	139904200	1100	Up	0.82	5.28277e-05	0.0163473	22.49	20.4455	RP11-371F15.3	ENST00000511951	-	139741110	139933800	Genebody	30149.5
K27ac	chr7	121517001	121518100	1100	Up	1.27	3.467e-06	0.00553081	22.45	20.4091	PTPRZ1	ENST00000471837	+	121513214	121607077	Genebody	4336.5
K27ac	chr11	31786101	31787400	1300	Up	0.92	2.12516e-06	0.00452674	26.42	20.3231	Z83001.1	ENST00000434742	-	31749332	31789373	Promoter3k	2622.5
K27ac	chr9	113686201	113687500	1300	Up	0.85	7.20273e-05	0.018453	26.39	20.3	LPAR1	ENST00000374430	-	113636057	113761746	Genebody	74895.5
K27ac	chr7	143059101	143060100	1000	Up	0.69	3.69027e-05	0.014718	20.26	20.26	FAM131B	ENST00000519161	-	143055979	143059863	Promoter1k	262.5
K27ac	chr15	93536901	93538100	1200	Up	0.82	6.29633e-05	0.0176801	24.21	20.175	CHD2	ENST00000557381	+	93443418	93565392	Genebody	94082.5
K27ac	chr7	81885301	81886700	1400	Up	0.58	0.000130759	0.0271166	28.22	20.1571	CACNA2D1	ENST00000484706	-	81746359	81972552	Genebody	86551.5
K27ac	chr2	201389701	201390700	1000	Up	0.59	6.89677e-05	0.0180095	19.97	19.97	SGOL2	ENST00000418045	+	201374730	201399847	Genebody	15470.5
K27ac	chr2	64338201	64339800	1600	Up	0.75	7.93877e-06	0.00769093	31.91	19.9438	PELI1	ENST00000468869	-	64335485	64371530	Genebody	32529.5
K27ac	chr13	67375401	67376500	1100	Up	0.61	7.88055e-05	0.0191685	21.93	19.9364	PCDH9	ENST00000328454	-	66878735	67802572	Genebody	426622
K27ac	chr8	18697701	18698700	1000	Up	0.67	3.87176e-05	0.0149661	19.93	19.93	PSD3	ENST00000518303	-	18658506	18711846	Genebody	13645.5
K27ac	chr19	54372901	54374100	1200	Up	0.84	3.11917e-05	0.0138831	23.91	19.925	MYADM	ENST00000414489	+	54373018	54377223	Promoter1k	482.5
K27ac	chr11	83932701	83933700	1000	Up	1.16	1.56121e-05	0.0104647	19.88	19.88	DLG2	ENST00000529401	-	83770477	83984323	Genebody	51122.5
K27ac	chr2	172017001	172018000	1000	Up	0.72	3.32007e-05	0.0142662	19.84	19.84	TLK1	ENST00000521943	-	171850016	172087824	Genebody	70323.5
K27ac	chr6	113149901	113150900	1000	Up	0.91	3.99744e-05	0.0150272	19.83	19.83						Genedesert	NA
K27ac	chr2	54786301	54787300	1000	Up	0.65	5.59885e-05	0.0167466	19.81	19.81	SPTBN1	ENST00000333896	+	54785530	54889445	Promoter3k	1270.5
K27ac	chr7	26414401	26415700	1300	Up	0.7	8.89622e-05	0.020098	25.67	19.7462	AC004540.4	ENST00000451368	-	26411763	26415892	Promoter1k	841.5
K27ac	chr4	86666901	86667900	1000	Up	0.6	8.46334e-05	0.0197794	19.73	19.73	ARHGAP24	ENST00000512201	+	86525305	86863358	Genebody	142096
K27ac	chr14	32927101	32928400	1300	Up	0.74	5.85713e-06	0.00693117	25.6	19.6923	AKAP6	ENST00000557354	+	32798549	33203819	Genebody	129202
K27ac	chr8	28749701	28750700	1000	Up	0.73	3.30096e-05	0.0142662	19.68	19.68	HMBOX1	ENST00000560269	+	28748440	28827952	Promoter3k	1760.5
K27ac	chr4	38080401	38081400	1000	Up	0.71	7.73019e-05	0.0189123	19.63	19.63	TBC1D1	ENST00000421339	+	38047491	38091738	Genebody	33409.5
K27ac	chr11	96070401	96071400	1000	Up	0.72	2.97076e-05	0.0136926	19.62	19.62	MAML2	ENST00000524717	-	95709761	96076344	Genebody	5443.5
K27ac	chr5	114970401	114971400	1000	Up	0.95	9.13228e-05	0.0202178	19.59	19.59	TMED7	ENST00000508420	-	114956324	114968689	Promoter3k	-2211.5
K27ac	chr5	88141901	88142900	1000	Up	0.93	7.45645e-05	0.0186364	19.57	19.57	MEF2C	ENST00000509349	-	88119677	88179041	Genebody	36640.5
K27ac	chr3	99996401	99997600	1200	Up	0.53	2.71461e-05	0.0131962	23.44	19.5333	TBC1D23	ENST00000471098	+	99986035	100009500	Genebody	10965.5
K27ac	chr6	131288701	131289700	1000	Up	0.75	4.05114e-05	0.0150823	19.46	19.46	EPB41L2	ENST00000531356	-	131277243	131299936	Genebody	10735.5
K27ac	chr3	39249601	39251200	1600	Up	0.84	2.31004e-05	0.0123025	31.08	19.425						OtherIntergenic	NA
K27ac	chr3	37950201	37951300	1100	Up	0.82	7.43538e-05	0.0186016	21.36	19.4182	CTDSPL	ENST00000435525	+	37903668	37988662	Genebody	47082.5
K27ac	chr2	178580201	178581200	1000	Up	0.87	5.222e-05	0.0163063	19.34	19.34	AC012499.1	ENST00000450227	+	178563217	178588017	Genebody	17483.5
K27ac	chr2	198434701	198435900	1200	Up	0.84	6.477e-06	0.00740046	23.08	19.2333	RFTN2	ENST00000295049	-	198432947	198540719	Genebody	105418
K27ac	chr6	36164201	36165200	1000	Up	0.84	4.34103e-05	0.0154945	19.19	19.19	BRPF3	ENST00000357641	+	36164520	36200567	ProximalPromoter	180.5
K27ac	chr5	11162701	11164000	1300	Up	0.61	8.1517e-06	0.00769093	24.81	19.0846	CTNND2	ENST00000495388	-	10972643	11384883	Genebody	221532
K27ac	chr8	26159201	26160200	1000	Up	0.84	7.65148e-06	0.00765728	19.08	19.08	PPP2R2A	ENST00000523473	+	26149632	26197489	Genebody	10068.5
K27ac	chr9	123409001	123410000	1000	Up	0.84	4.71805e-06	0.006262	19.04	19.04	MEGF9	ENST00000426959	-	123363090	123476612	Genebody	67111.5
K27ac	chr7	22995001	22996000	1000	Up	1.44	2.58766e-06	0.00473416	18.98	18.98	FAM126A	ENST00000498833	-	22985601	23000935	Genebody	5434.5
K27ac	chr9	103322901	103324700	1800	Up	0.65	1.60547e-06	0.00395675	33.98	18.8778	TMEFF1	ENST00000374879	+	103235394	103339918	Genebody	88406.5
K27ac	chr9	113534501	113535500	1000	Up	1.07	4.9724e-05	0.0160019	18.82	18.82	MUSK	ENST00000189978	+	113431050	113563278	Genebody	103950
K27ac	chr2	199005901	199006900	1000	Up	0.67	9.80429e-05	0.0209155	18.77	18.77	PLCL1	ENST00000437704	+	198948535	199013118	Genebody	57865.5
K27ac	chr11	71781801	71782900	1100	Up	0.73	0.000212348	0.0428735	20.6	18.7273	NUMA1	ENST00000543450	-	71776244	71791739	Genebody	9388.5
K27ac	chr5	89910601	89911600	1000	Up	0.78	5.81081e-06	0.00691857	18.72	18.72	GPR98	ENST00000508842	+	89825160	89918488	Genebody	85940.5
K27ac	chr11	7288301	7289300	1000	Up	0.87	6.33074e-05	0.0177211	18.7	18.7	SYT9	ENST00000396716	+	7260098	7335427	Genebody	28702.5
K27ac	chr1	16009601	16011300	1700	Up	1.08	1.73051e-05	0.010753	31.76	18.6824	PLEKHM2	ENST00000375799	+	16010826	16061264	Promoter1k	-375.5
K27ac	chr6	76462501	76463500	1000	Up	0.91	1.66204e-05	0.0105703	18.66	18.66	MYO6	ENST00000369977	+	76459048	76626329	Genebody	3952.5
K27ac	chr3	153877001	153878000	1000	Up	1.2	1.62257e-05	0.0105647	18.61	18.61	ARHGEF26	ENST00000496710	+	153839204	153974337	Genebody	38296.5
K27ac	chr18	29925001	29926200	1200	Up	0.66	3.90715e-05	0.0149845	22.33	18.6083	GAREM	ENST00000269209	-	29847462	30050395	Genebody	124794
K27ac	chr7	22617301	22618400	1100	Up	1.12	6.37747e-05	0.0178239	20.39	18.5364	AC002480.5	ENST00000442252	-	22611225	22701411	Genebody	83560.5
K27ac	chr3	99764601	99765700	1100	Up	0.63	0.000132652	0.0274519	20.36	18.5091	FILIP1L	ENST00000398326	-	99616970	99833357	Genebody	68206.5
K27ac	chr4	15059201	15060200	1000	Up	0.67	5.69856e-05	0.0168421	18.47	18.47	CPEB2	ENST00000509684	+	15055756	15065495	Genebody	3944.5
K27ac	chr6	98266501	98268200	1700	Up	0.79	1.03538e-06	0.00307521	31.36	18.4471	RP11-436D23.1	ENST00000607823	+	98264584	98847748	Promoter3k	2766.5
K27ac	chr5	130851201	130852200	1000	Up	0.81	5.77423e-05	0.0169	18.42	18.42	RAPGEF6	ENST00000504039	-	130843815	130867940	Genebody	16239.5
K27ac	chr20	39897001	39898000	1000	Up	0.7	6.75455e-05	0.0179132	18.37	18.37	ZHX3	ENST00000561291	-	39867366	39900885	Genebody	3384.5
K27ac	chr7	158620001	158621000	1000	Up	0.67	8.22111e-05	0.0195583	18.35	18.35	ESYT2	ENST00000497111	-	158586364	158622944	Promoter3k	2443.5
K27ac	chr2	69002801	69003800	1000	Up	0.81	9.11532e-05	0.0202178	18.32	18.32	ARHGAP25	ENST00000473986	+	69002035	69045127	Promoter3k	1265.5
K27ac	chr7	28851201	28852400	1200	Up	0.58	6.52418e-05	0.0179132	21.96	18.3	CREB5	ENST00000498316	+	28849025	28859176	Promoter3k	2775.5
K27ac	chr1	28393601	28394600	1000	Up	0.96	4.60624e-05	0.0156656	18.29	18.29	EYA3	ENST00000471498	-	28314989	28415108	Genebody	21007.5
K27ac	chr8	53257701	53258800	1100	Up	1.05	4.67915e-08	0.000584164	20.11	18.2818	ST18	ENST00000520279	-	53142252	53322316	Genebody	64065.5
K27ac	chr6	11021801	11023400	1600	Up	1.14	8.94638e-08	0.0008893	29.08	18.175	ELOVL2	ENST00000354666	-	10980991	11044547	Genebody	21946.5
K27ac	chr1	156215801	156216900	1100	Up	0.69	4.59243e-05	0.0156656	19.99	18.1727	PAQR6	ENST00000475507	-	156215007	156217847	Promoter3k	1496.5
K27ac	chr1	145256101	145257100	1000	Up	0.89	1.50083e-05	0.0103363	18.17	18.17	NOTCH2NL	ENST00000369340	+	145224598	145285912	Genebody	32002.5
K27ac	chr8	54859001	54860100	1100	Up	1.29	2.12e-06	0.00452674	19.92	18.1091	RGS20	ENST00000517405	+	54857884	54871257	Promoter3k	1666.5
K27ac	chr12	116563401	116564600	1200	Up	0.89	5.68849e-05	0.0168339	21.71	18.0917	MED13L	ENST00000551197	-	116547920	116714886	Genebody	150886
K27ac	chr2	104660401	104661400	1000	Up	1.03	5.46227e-05	0.0165195	18.06	18.06	RP11-76I14.1	ENST00000537492	+	104490767	104694062	Genebody	170134
K27ac	chr3	122491401	122492400	1000	Up	1.23	2.05113e-05	0.0116833	18.05	18.05	HSPBAP1	ENST00000478601	-	122478066	122512507	Genebody	20606.5
K27ac	chr7	80518701	80519700	1000	Up	1.43	1.35491e-06	0.00356125	18.05	18.05	SEMA3C	ENST00000487621	-	80476575	80548498	Genebody	29297.5
K27ac	chr1	145069801	145070800	1000	Up	0.99	5.69016e-05	0.0168339	17.91	17.91	PDE4DIP	ENST00000528661	-	145015958	145075977	Genebody	5676.5
K27ac	chr2	78468701	78469800	1100	Up	1.3	3.09785e-06	0.00523644	19.68	17.8909						Genedesert	NA
K27ac	chr8	13005801	13007300	1500	Up	0.65	1.0502e-05	0.00875252	26.83	17.8867	DLC1	ENST00000509922	-	12958068	13134293	Genebody	127742
K27ac	chr8	80938401	80940000	1600	Up	0.68	1.99217e-06	0.00447151	28.59	17.8687	MRPS28	ENST00000522987	-	80870506	80942489	Genebody	3288.5
K27ac	chr19	48112601	48113600	1000	Up	0.71	3.29467e-05	0.0142662	17.85	17.85	GLTSCR1	ENST00000594866	+	48112379	48182806	Promoter1k	721.5
K27ac	chr1	90014701	90015700	1000	Up	0.79	1.5651e-05	0.0104647	17.84	17.84	LRRC8B	ENST00000449440	+	89990394	90048520	Genebody	24806.5
K27ac	chr4	109680301	109681600	1300	Up	0.88	1.10831e-05	0.008956	23.13	17.7923	ETNPPL	ENST00000512320	-	109677584	109683691	Promoter3k	2740.5
K27ac	chr10	91648201	91649900	1700	Up	0.66	2.27746e-05	0.0122997	30.17	17.7471						OtherIntergenic	NA
K27ac	chr2	228193901	228194900	1000	Up	1.12	2.32499e-05	0.0123025	17.74	17.74	MFF	ENST00000436237	+	228190080	228195405	Genebody	4320.5
K27ac	chr15	35836501	35837800	1300	Up	0.78	7.22752e-06	0.00761597	23	17.6923	DPH6	ENST00000560526	-	35830282	35838394	Promoter3k	1243.5
K27ac	chr11	85685301	85686300	1000	Up	0.72	5.23568e-05	0.0163237	17.69	17.69	PICALM	ENST00000526548	-	85669853	85688048	Promoter3k	2247.5
K27ac	chr20	49546801	49547800	1000	Up	0.79	6.43464e-05	0.0178284	17.68	17.68	ADNP	ENST00000396032	-	49506839	49547958	Promoter1k	657.5
K27ac	chr12	10517101	10518100	1000	Up	0.06	7.39543e-05	0.0185483	17.68	17.68	RP11-277P12.20	ENST00000500682	+	10516367	10551105	Promoter3k	1233.5
K27ac	chr4	96413301	96414300	1000	Up	1.22	1.15553e-05	0.00917666	17.67	17.67	UNC5C	ENST00000504962	-	96169096	96470351	Genebody	56550.5
K27ac	chr5	127486801	127487800	1000	Up	0.72	4.46548e-05	0.0155784	17.65	17.65	SLC12A2	ENST00000509205	+	127419482	127522717	Genebody	67818.5
K27ac	chr9	87304401	87305400	1000	Up	1.01	2.48373e-05	0.0125325	17.58	17.58	NTRK2	ENST00000395866	+	87287001	87425978	Genebody	17899.5
K27ac	chr3	151043301	151044300	1000	Up	1	1.58966e-05	0.0104701	17.57	17.57	MED12L	ENST00000468305	+	151034207	151073001	Genebody	9593.5
K27ac	chr4	2416501	2417500	1000	Up	1.24	1.76678e-05	0.0109309	17.52	17.52	ZFYVE28	ENST00000503000	-	2331888	2420336	Genebody	3335.5
K27ac	chr5	61611301	61612500	1200	Up	0.63	5.47882e-05	0.0165201	20.95	17.4583	KIF2A	ENST00000512541	+	61602754	61645934	Genebody	9146.5
K27ac	chr6	134521301	134522300	1000	Up	0.77	1.29033e-05	0.00977771	17.45	17.45	SGK1	ENST00000524387	-	134494201	134551605	Genebody	29804.5
K27ac	chr9	126597101	126598100	1000	Up	0.72	6.88111e-05	0.0180083	17.43	17.43	DENND1A	ENST00000373618	-	126175549	126692431	Genebody	94830.5
K27ac	chr14	57859501	57860900	1400	Up	0.86	5.06109e-07	0.00203955	24.37	17.4071	NAA30	ENST00000554703	+	57857305	57876649	Promoter3k	2895.5
K27ac	chr5	37026401	37027400	1000	Up	1.02	7.63594e-06	0.00765728	17.4	17.4	NIPBL	ENST00000448238	+	36876891	37064292	Genebody	150010
K27ac	chr4	95993901	95995800	1900	Up	1.21	1.12592e-06	0.00315904	33.01	17.3737	BMPR1B	ENST00000509540	+	95972829	96075968	Genebody	22021.5
K27ac	chr21	20694701	20695700	1000	Up	0.96	6.85474e-06	0.00748774	17.37	17.37						Genedesert	NA
K27ac	chr2	196528301	196529400	1100	Up	0.84	8.70469e-06	0.00796266	19.07	17.3364	SLC39A10	ENST00000418005	+	196522172	196545157	Genebody	6678.5
K27ac	chr3	65091701	65094100	2400	Up	1.18	3.13566e-07	0.00163874	41.53	17.3042						OtherIntergenic	NA
K27ac	chr13	67151201	67152200	1000	Up	1.26	3.81025e-05	0.0149352	17.29	17.29	PCDH9	ENST00000328454	-	66878735	67802572	Genebody	650872
K27ac	chr5	118861901	118864400	2500	Up	0.84	3.56109e-07	0.00163874	43.18	17.272	HSD17B4	ENST00000507353	+	118861430	118865795	Promoter3k	1720.5
K27ac	chrX	77581801	77582800	1000	Up	1	8.10022e-05	0.0194621	17.24	17.24						OtherIntergenic	NA
K27ac	chr5	32425901	32427000	1100	Up	0.62	0.000150666	0.0310077	18.94	17.2182	ZFR	ENST00000505204	-	32419924	32444602	Genebody	18151.5
K27ac	chr6	63453601	63454900	1300	Up	1.26	1.42711e-07	0.00117271	22.38	17.2154						OtherIntergenic	NA
K27ac	chr6	139306101	139307100	1000	Up	1	4.07178e-06	0.00598602	17.17	17.17	REPS1	ENST00000531675	-	139269018	139308868	Promoter3k	2267.5
K27ac	chr1	178062801	178064100	1300	Up	0.75	1.84295e-05	0.0111478	22.29	17.1462	RASAL2	ENST00000367649	+	178063275	178442557	ProximalPromoter	175.5
K27ac	chr5	89970701	89971700	1000	Up	1.24	1.65889e-05	0.0105703	17.14	17.14	GPR98	ENST00000450321	+	89968370	89972676	Promoter3k	2830.5
K27ac	chr9	68730701	68731700	1000	Up	0.7	8.20848e-05	0.0195525	17.14	17.14	RP11-391M20.1	ENST00000427066	+	68726628	68745997	Genebody	4572.5
K27ac	chr11	14576101	14577100	1000	Up	0.81	3.96402e-05	0.0149887	17.13	17.13	PSMA1	ENST00000418988	-	14526609	14665163	Genebody	88562.5
K27ac	chr6	158860701	158861700	1000	Up	0.77	8.72551e-05	0.0199278	17.06	17.06	TULP4	ENST00000367094	+	158733691	158929408	Genebody	127510
K27ac	chr6	97382401	97383600	1200	Up	0.62	0.000137411	0.0283974	20.39	16.9917	KLHL32	ENST00000539200	+	97372751	97587567	Genebody	10249.5
K27ac	chr2	55557901	55559000	1100	Up	0.83	2.44165e-05	0.0124373	18.69	16.9909	AC012358.8	ENST00000608103	+	55541296	55566771	Genebody	17154.5
K27ac	chr6	122465501	122466800	1300	Up	0.91	1.19745e-05	0.00937249	22.04	16.9538						OtherIntergenic	NA
K27ac	chr8	111913701	111914700	1000	Up	0.83	8.07239e-05	0.0194548	16.92	16.92						Genedesert	NA
K27ac	chr6	127741201	127742200	1000	Up	1.07	7.0862e-05	0.0182485	16.89	16.89						OtherIntergenic	NA
K27ac	chr6	151085601	151087400	1800	Up	0.92	7e-09	0.00017429	30.29	16.8278	PLEKHG1	ENST00000358517	+	151042223	151164799	Genebody	44277.5
K27ac	chr1	114521801	114522800	1000	Up	0.72	3.59415e-05	0.0146199	16.81	16.81	OLFML3	ENST00000491700	+	114522112	114524876	ProximalPromoter	188.5
K27ac	chr10	96174901	96176000	1100	Up	0.95	7.1317e-07	0.00254569	18.47	16.7909	TBC1D12	ENST00000225235	+	96162260	96295687	Genebody	13190.5
K27ac	chr4	96230501	96231500	1000	Up	0.69	6.58255e-05	0.0179132	16.77	16.77	UNC5C	ENST00000504962	-	96169096	96470351	Genebody	239350
K27ac	chr3	79037201	79038700	1500	Up	0.82	1.13625e-06	0.00315904	25.15	16.7667	ROBO1	ENST00000467549	-	78647960	79067694	Genebody	29743.5
K27ac	chr9	69066401	69067400	1000	Up	1.01	2.62714e-05	0.0129982	16.76	16.76	RP11-87H9.2	ENST00000424707	+	69065654	69084989	Promoter3k	1246.5
K27ac	chr17	66944701	66945700	1000	Up	0.94	4.35286e-05	0.0155085	16.75	16.75	ABCA8	ENST00000428549	-	66927902	66951492	Genebody	6291.5
K27ac	chr2	50952101	50953100	1000	Up	0.96	3.39948e-05	0.0143389	16.75	16.75	NRXN1	ENST00000402717	-	50149081	51255411	Genebody	302810
K27ac	chr17	26498001	26499000	1000	Up	0.84	1.07494e-05	0.00888726	16.71	16.71	NLK	ENST00000584188	+	26498258	26518198	ProximalPromoter	242.5
K27ac	chr13	67517301	67518400	1100	Up	0.89	2.58787e-05	0.0128836	18.34	16.6727	PCDH9	ENST00000328454	-	66878735	67802572	Genebody	284722
K27ac	chr1	184041701	184042700	1000	Up	0.83	4.39837e-05	0.0155592	16.67	16.67	TSEN15	ENST00000462677	+	184020893	184042980	Genebody	21307.5
K27ac	chr13	43893301	43894300	1000	Up	1.04	4.94947e-05	0.0160019	16.66	16.66	ENOX1	ENST00000412891	-	43787703	44184056	Genebody	290256
K27ac	chrX	41096001	41097000	1000	Up	0.82	3.23112e-05	0.0142117	16.65	16.65	PTPRT	ENST00000373187	-	40701391	41818373	Genebody	721872
K27ac	chr7	55365501	55366600	1100	Up	1.26	7.023e-06	0.00753352	18.31	16.6455						OtherIntergenic	NA
K27ac	chr2	88335101	88336700	1600	Up	0.76	2.48168e-06	0.00472465	26.62	16.6375	KRCC1	ENST00000347055	-	88326723	88355248	Genebody	19347.5
K27ac	chr1	110542801	110543800	1000	Up	0.82	8.20888e-05	0.0195525	16.62	16.62	AHCYL1	ENST00000475081	+	110527636	110558153	Genebody	15664.5
K27ac	chr11	83994101	83995400	1300	Up	0.71	1.39225e-05	0.0100286	21.57	16.5923	DLG2	ENST00000527466	-	83810037	84148852	Genebody	154102
K27ac	chr12	118782001	118783200	1200	Up	0.65	0.000227145	0.0457372	19.91	16.5917	TAOK3	ENST00000539872	-	118693316	118796926	Genebody	14325.5
K27ac	chr4	159191901	159193000	1100	Up	0.88	6.73127e-06	0.0074504	18.25	16.5909	RP11-597D13.7	ENST00000512016	+	159191529	159199753	Promoter1k	921.5
K27ac	chr8	42928001	42929000	1000	Up	0.97	2.26289e-05	0.0122917	16.58	16.58	FNTA	ENST00000531266	+	42911504	42932369	Genebody	16996.5
K27ac	chr2	233926901	233927900	1000	Up	0.72	5.00787e-05	0.016058	16.57	16.57	INPP5D	ENST00000451407	+	233925061	233995358	Promoter3k	2339.5
K27ac	chr4	96013401	96014700	1300	Up	1.09	1.43882e-06	0.00373105	21.5	16.5385	BMPR1B	ENST00000502683	+	96012584	96036940	Promoter3k	1466.5
K27ac	chr10	21434701	21435700	1000	Up	0.78	3.99255e-05	0.0150272	16.52	16.52	C10orf113	ENST00000377118	-	21414692	21435488	Promoter1k	287.5
K27ac	chr17	45699701	45700800	1100	Up	0.79	3.48215e-06	0.00553081	18.15	16.5	RP11-580I16.2	ENST00000584391	-	45699207	45726786	Genebody	26535.5
K27ac	chr16	21655501	21656500	1000	Up	0.73	8.40455e-05	0.0197263	16.43	16.43	IGSF6	ENST00000569602	-	21655610	21663927	Genebody	7926.5
K27ac	chr3	149612201	149613200	1000	Up	0.97	3.60519e-05	0.0146199	16.42	16.42	RNF13	ENST00000490631	+	149563806	149638971	Genebody	48894.5
K27ac	chr12	96692901	96694000	1100	Up	0.68	1.85345e-05	0.0111886	18.06	16.4182	CDK17	ENST00000553042	-	96683035	96696903	Genebody	3452.5
K27ac	chr1	109638201	109639200	1000	Up	0.79	3.16191e-05	0.0139495	16.41	16.41	TMEM167B	ENST00000338272	+	109632424	109639556	Genebody	6276.5
K27ac	chr1	245674901	245675900	1000	Up	0.72	9.60699e-05	0.020805	16.35	16.35	KIF26B	ENST00000366518	+	245674303	245872733	Promoter3k	1097.5
K27ac	chr1	59142001	59143000	1000	Up	1.03	8.5836e-05	0.0198428	16.32	16.32	MYSM1	ENST00000481973	-	59142443	59147568	Genebody	5067.5
K27ac	chr6	148780301	148781500	1200	Up	0.69	1.93975e-05	0.0113899	19.57	16.3083	SASH1	ENST00000470750	+	148761493	148790247	Genebody	19407.5
K27ac	chr6	138805401	138806400	1000	Up	0.75	5.79184e-05	0.0169	16.26	16.26	NHSL1	ENST00000479393	-	138791677	138820505	Genebody	14604.5
K27ac	chr2	139305601	139306600	1000	Up	0.69	2.91202e-05	0.0135892	16.25	16.25	SPOPL	ENST00000430968	+	139259501	139310152	Genebody	46599.5
K27ac	chr12	70804601	70805600	1000	Up	0.8	6.80281e-05	0.0179352	16.24	16.24	KCNMB4	ENST00000531884	+	70793989	70824466	Genebody	11111.5
K27ac	chr14	103986701	103987700	1000	Up	0.76	2.92917e-05	0.0135892	16.23	16.23	CKB	ENST00000555039	-	103986328	103987438	ProximalPromoter	237.5
K27ac	chr6	124205001	124206100	1100	Up	1.23	1.70917e-05	0.0107206	17.85	16.2273	NKAIN2	ENST00000476571	+	124125285	124712190	Genebody	80265.5
K27ac	chr6	151196901	151197900	1000	Up	0.86	4.79554e-05	0.0158029	16.21	16.21	MTHFD1L	ENST00000423867	+	151187692	151209009	Genebody	9708.5
K27ac	chr11	83828201	83829300	1100	Up	0.66	9.12879e-05	0.0202178	17.79	16.1727	DLG2	ENST00000524941	-	83691603	83878045	Genebody	49294.5
K27ac	chr13	30158801	30159800	1000	Up	1.17	6.38936e-05	0.0178239	16.16	16.16	SLC7A1	ENST00000450494	-	30109960	30160929	Promoter3k	1628.5
K27ac	chr6	64399801	64400800	1000	Up	0.87	7.564e-06	0.00765728	16.15	16.15	PHF3	ENST00000494284	+	64345740	64404580	Genebody	54560.5
K27ac	chr8	17705201	17706300	1100	Up	0.85	4.48403e-05	0.0155784	17.74	16.1273	RP11-156K13.1	ENST00000522768	+	17658853	17718578	Genebody	46897.5
K27ac	chr3	152016401	152017400	1000	Up	0.13	3.64472e-08	0.000543447	16.08	16.08	MBNL1	ENST00000466565	+	152016770	152018016	ProximalPromoter	130.5
K27ac	chr19	18959601	18960600	1000	Up	0.73	8.64924e-05	0.0199156	16.05	16.05	UPF1	ENST00000594504	+	18958941	18961585	Promoter3k	1159.5
K27ac	chr3	72442801	72444200	1400	Up	0.66	2.33533e-05	0.0123025	22.44	16.0286	RYBP	ENST00000477973	-	72420975	72496069	Genebody	52568.5
K27ac	chr7	23254701	23256100	1400	Up	0.79	1.05911e-06	0.00309644	22.44	16.0286						OtherIntergenic	NA
K27ac	chr4	11437701	11438700	1000	Up	0.97	6.92637e-05	0.0180394	15.97	15.97						OtherIntergenic	NA
K27ac	chr5	109183001	109184000	1000	Up	1.09	5.89497e-05	0.0171172	15.91	15.91	MAN2A1	ENST00000261483	+	109025066	109202879	Genebody	158434
K27ac	chr15	59608101	59609400	1300	Up	0.87	2.12805e-05	0.0118843	20.68	15.9077	MYO1E	ENST00000558646	-	59564444	59665070	Genebody	56319.5
K27ac	chr2	141224101	141225100	1000	Up	1.13	4.62825e-05	0.0156656	15.9	15.9	LRP1B	ENST00000389484	-	140988991	142889270	Genebody	1.66467e+06
K27ac	chr5	77508401	77509500	1100	Up	1.26	5.18791e-08	0.000584164	17.47	15.8818	AP3B1	ENST00000519295	-	77298149	77590516	Genebody	81565.5
K27ac	chr1	48928001	48929100	1100	Up	1.02	1.39141e-05	0.0100286	17.47	15.8818	SPATA6	ENST00000471975	-	48877158	48937827	Genebody	9276.5
K27ac	chr15	73518701	73519700	1000	Up	0.9	4.41574e-05	0.0155784	15.85	15.85	NEO1	ENST00000560407	+	73514259	73536823	Genebody	4941.5
K27ac	chr11	64260401	64261400	1000	Up	1.3	1.92131e-05	0.0113899	15.85	15.85						OtherIntergenic	NA
K27ac	chr5	11362501	11364200	1700	Up	0.64	8.50837e-06	0.00780702	26.9	15.8235	CTNND2	ENST00000506735	-	11346706	11385024	Genebody	21673.5
K27ac	chr5	146135201	146136400	1200	Up	0.71	2.36869e-05	0.0123374	18.95	15.7917	PPP2R2B	ENST00000520231	-	146130784	146302085	Genebody	166284
K27ac	chr1	61601401	61602400	1000	Up	0.89	4.29534e-05	0.0154684	15.78	15.78	NFIA	ENST00000476646	+	61519501	61798258	Genebody	82399.5
K27ac	chr8	89012301	89013600	1300	Up	0.77	0.000165856	0.0339232	20.49	15.7615	CTB-118P15.2	ENST00000518129	+	88986392	89031341	Genebody	26558.5
K27ac	chr1	35300301	35301500	1200	Up	0.76	0.000202616	0.0409642	18.91	15.7583	SMIM12	ENST00000426886	-	35178337	35325336	Genebody	24435.5
K27ac	chr13	75051101	75052100	1000	Up	1.18	7.6126e-07	0.00257972	15.74	15.74						OtherIntergenic	NA
K27ac	chr11	41247501	41248500	1000	Up	0.86	5.93194e-05	0.0171411	15.72	15.72	LRRC4C	ENST00000534577	-	40669773	41481186	Genebody	233186
K27ac	chr9	87301001	87302000	1000	Up	0.85	9.89846e-06	0.00858287	15.69	15.69	NTRK2	ENST00000395866	+	87287001	87425978	Genebody	14499.5
K27ac	chr18	59800201	59801200	1000	Up	1.07	4.59656e-05	0.0156656	15.69	15.69	PIGN	ENST00000589414	-	59785779	59815571	Genebody	14870.5
K27ac	chr2	175487501	175488900	1400	Up	0.79	1.45711e-06	0.0037459	21.92	15.6571	WIPF1	ENST00000392547	-	175424299	175499307	Genebody	11106.5
K27ac	chr8	99306501	99307500	1000	Up	0.74	2.14424e-05	0.0119438	15.63	15.63	NIPAL2	ENST00000341166	-	99202060	99306621	Promoter1k	-379.5
K27ac	chr4	138045001	138046000	1000	Up	0.95	8.6357e-05	0.019912	15.6	15.6	RP11-138I17.1	ENST00000505736	-	137717876	138133953	Genebody	88452.5
K27ac	chr11	110037101	110038100	1000	Up	1.22	5.13714e-05	0.0162111	15.6	15.6	ZC3H12C	ENST00000453089	+	110006578	110042564	Genebody	31022.5
K27ac	chr13	114884801	114885800	1000	Up	1.23	3.53453e-05	0.0145317	15.59	15.59	RASA3	ENST00000542651	-	114782730	114898027	Genebody	12726.5
K27ac	chr2	172409301	172410300	1000	Up	0.97	5.30856e-05	0.0163701	15.57	15.57	CYBRD1	ENST00000445146	+	172379588	172411117	Genebody	30212.5
K27ac	chr4	120206001	120207100	1100	Up	0.77	7.24794e-05	0.0185003	17.12	15.5636	USP53	ENST00000509769	+	120160794	120215793	Genebody	45756.5
K27ac	chr13	58264601	58265600	1000	Up	1	5.28303e-05	0.0163473	15.56	15.56	PCDH17	ENST00000484979	+	58205943	58299695	Genebody	59157.5
K27ac	chr4	38683001	38684000	1000	Up	0.82	7.02959e-05	0.0181774	15.56	15.56	KLF3	ENST00000514033	+	38665817	38692372	Genebody	17683.5
K27ac	chr4	86398001	86399400	1400	Up	0.77	5.3938e-06	0.00667421	21.75	15.5357	ARHGAP24	ENST00000505856	+	86396638	86492085	Promoter3k	2062.5
K27ac	chr5	112102301	112103300	1000	Up	0.91	1.58048e-05	0.0104701	15.5	15.5	APC	ENST00000509732	+	112043194	112103019	Genebody	59606.5
K27ac	chr15	22919201	22920200	1000	Up	0.73	4.49468e-05	0.0155784	15.4	15.4	CYFIP1	ENST00000558430	+	22892719	22928471	Genebody	26981.5
K27ac	chr2	71563101	71564100	1000	Up	0.99	6.82179e-05	0.0179552	15.36	15.36	ZNF638	ENST00000487707	+	71558911	71575968	Genebody	4689.5
K27ac	chr6	165113101	165114100	1000	Up	0.67	6.62985e-05	0.0179132	15.32	15.32						Genedesert	NA
K27ac	chr7	37132601	37133600	1000	Up	1.07	5.46753e-05	0.0165195	15.29	15.29	ELMO1	ENST00000472359	-	36934526	37236828	Genebody	103728
K27ac	chr17	60020801	60021800	1000	Up	0.97	9.12524e-05	0.0202178	15.29	15.29	MED13	ENST00000397786	-	60019965	60142643	Genebody	121342
K27ac	chr3	39097601	39098800	1200	Up	0.55	0.000351854	0.0695338	18.34	15.2833	WDR48	ENST00000423296	+	39093503	39110311	Genebody	4697.5
K27ac	chr2	198798201	198799300	1100	Up	1.03	3.87016e-05	0.0149661	16.81	15.2818	PLCL1	ENST00000487695	+	198674981	199011658	Genebody	123770
K27ac	chr5	80419401	80420500	1100	Up	1.01	3.15354e-05	0.0139495	16.75	15.2273	RASGRF2	ENST00000503795	+	80256507	80521631	Genebody	163444
K27ac	chr8	68987801	68988900	1100	Up	0.77	8.27869e-06	0.00769093	16.72	15.2	PREX2	ENST00000529398	+	68864602	69018242	Genebody	123748
K27ac	chr3	73119701	73121000	1300	Up	0.9	7.56119e-06	0.00765728	19.76	15.2						OtherIntergenic	NA
K27ac	chr11	57534201	57535200	1000	Up	0.7	3.10995e-05	0.0138831	15.2	15.2	CTNND1	ENST00000524579	+	57531324	57558962	Genebody	3376.5
K27ac	chr7	38885801	38886900	1100	Up	0.92	7.17071e-07	0.00254569	16.69	15.1727	VPS41	ENST00000457055	-	38860817	38971994	Genebody	85643.5
K27ac	chr4	176754001	176755000	1000	Up	0.72	6.4438e-05	0.0178284	15.14	15.14	GPM6A	ENST00000503563	-	176733347	176828467	Genebody	73966.5
K27ac	chr4	164521601	164522600	1000	Up	0.88	7.02044e-05	0.0181733	15.1	15.1	2017-03-01	ENST00000505517	-	164506743	164534685	Genebody	12584.5
K27ac	chr15	38357301	38358900	1600	Up	1.35	1.62553e-08	0.000323165	24.15	15.0938						OtherIntergenic	NA
K27ac	chr6	131358401	131359400	1000	Up	1.38	4.37574e-05	0.0155159	15.09	15.09	EPB41L2	ENST00000530707	-	131277271	131383716	Genebody	24815.5
K27ac	chr4	38313301	38314500	1200	Up	0.91	6.62488e-06	0.00742306	18.09	15.075						OtherIntergenic	NA
K27ac	chr6	37962601	37963600	1000	Up	1.1	2.46198e-05	0.0124607	15.07	15.07	ZFAND3	ENST00000373389	+	37897734	38110107	Genebody	65366.5
K27ac	chr19	45428901	45430000	1100	Up	0.71	2.86146e-05	0.0134169	16.53	15.0273	APOC1P1	ENST00000575148	+	45430060	45434450	Promoter1k	-609.5
K27ac	chr1	90184701	90185800	1100	Up	0.85	0.000160891	0.0329982	16.5	15	LRRC8C	ENST00000479252	+	90098630	90230077	Genebody	86620.5
K27ac	chr3	156404701	156405700	1000	Up	1	3.65292e-05	0.0146851	15	15	TIPARP	ENST00000495891	+	156398954	156424539	Genebody	6246.5
K27ac	chr16	5040501	5041500	1000	Up	0.77	3.60209e-05	0.0146199	14.98	14.98	SEC14L5	ENST00000587469	+	5009255	5041871	Genebody	31745.5
K27ac	chr9	5922901	5923900	1000	Up	0.95	3.94546e-06	0.00596626	14.98	14.98	KIAA2026	ENST00000540714	-	5919631	5968081	Genebody	44680.5
K27ac	chr5	83251001	83252000	1000	Up	1.09	8.68188e-05	0.0199156	14.95	14.95	EDIL3	ENST00000380138	-	83236418	83680204	Genebody	428704
K27ac	chr13	67358001	67359000	1000	Up	1.19	8.12823e-07	0.00267373	14.95	14.95	PCDH9	ENST00000328454	-	66878735	67802572	Genebody	444072
K27ac	chr11	122184801	122185800	1000	Up	1.34	2.24123e-06	0.00459552	14.93	14.93	RP11-820L6.1	ENST00000526674	-	122162981	122293579	Genebody	108278
K27ac	chr8	59712801	59713800	1000	Up	1.14	7.86639e-06	0.00767235	14.9	14.9						OtherIntergenic	NA
K27ac	chr9	87358901	87359900	1000	Up	0.83	8.77425e-06	0.00800174	14.88	14.88	NTRK2	ENST00000395866	+	87287001	87425978	Genebody	72399.5
K27ac	chr21	19159601	19160600	1000	Up	0.72	6.83864e-05	0.017959	14.88	14.88	C21orf91-OT1	ENST00000430401	-	19149720	19164826	Genebody	4725.5
K27ac	chr15	34280701	34282100	1400	Up	1.08	2.04795e-07	0.001388	20.79	14.85	CHRM5	ENST00000560035	+	34260920	34354984	Genebody	20480.5
K27ac	chr8	29963501	29964500	1000	Up	1.01	2.8254e-05	0.0133583	14.83	14.83	LEPROTL1	ENST00000321250	+	29952913	29966040	Genebody	11087.5
K27ac	chr5	11190201	11191200	1000	Up	0.7	9.16356e-05	0.020272	14.81	14.81	CTNND2	ENST00000495388	-	10972643	11384883	Genebody	194182
K27ac	chr1	28340501	28341500	1000	Up	0.87	4.71907e-06	0.006262	14.8	14.8	EYA3	ENST00000468665	-	28337306	28362190	Genebody	21189.5
K27ac	chr6	111896601	111897900	1300	Up	0.63	0.000175306	0.0357335	19.22	14.7846	TRAF3IP2-AS1	ENST00000606892	+	111886453	111898080	Genebody	10797.5
K27ac	chr3	17232801	17233800	1000	Up	0.91	7.419e-06	0.00765728	14.77	14.77	TBC1D5	ENST00000429924	-	17226068	17448212	Genebody	214912
K27ac	chr6	114547001	114548000	1000	Up	1.28	4.27792e-05	0.0154684	14.77	14.77	RP3-399L15.3	ENST00000523087	+	114317118	114556880	Genebody	230382
K27ac	chr3	149800501	149802500	2000	Up	0.85	3.24639e-07	0.00163874	29.52	14.76	RP11-167H9.4	ENST00000487840	+	149757000	149931401	Genebody	44500.5
K27ac	chr7	28009501	28010500	1000	Up	1.24	2.34129e-05	0.0123025	14.69	14.69	JAZF1	ENST00000447620	-	27872533	28031871	Genebody	21870.5
K27ac	chr1	145218501	145219700	1200	Up	0.63	5.79871e-05	0.0169036	17.61	14.675	NOTCH2NL	ENST00000362074	+	145209118	145282832	Genebody	9982.5
K27ac	chr14	91931501	91932500	1000	Up	0.76	9.08829e-05	0.0202178	14.65	14.65	SMEK1	ENST00000555718	-	91925202	91932699	Promoter1k	698.5
K27ac	chr3	132388901	132389900	1000	Up	1.12	1.45786e-05	0.0102659	14.64	14.64	UBA5	ENST00000468227	+	132386101	132396626	Genebody	3299.5
K27ac	chr8	25131801	25132900	1100	Up	0.88	3.35492e-05	0.0143061	16.05	14.5909	DOCK5	ENST00000481100	+	25042286	25162823	Genebody	90064.5
K27ac	chr11	121951501	121952700	1200	Up	0.73	3.3181e-05	0.0142662	17.49	14.575	RP11-166D19.1	ENST00000532319	-	121936267	121971156	Genebody	19055.5
K27ac	chr4	123234501	123235600	1100	Up	1.24	1.09233e-05	0.00894903	16.03	14.5727	KIAA1109	ENST00000421930	+	123230420	123237949	Genebody	4630.5
K27ac	chr15	31271301	31272300	1000	Up	0.69	9.94153e-05	0.0210708	14.57	14.57	MTMR10	ENST00000564787	-	31253083	31283810	Genebody	12009.5
K27ac	chr6	149836601	149837700	1100	Up	0.9	1.10139e-05	0.008956	16.01	14.5545	PPIL4	ENST00000340881	-	149826410	149839000	Promoter3k	1849.5
K27ac	chr13	74860001	74861000	1000	Up	0.72	3.58796e-05	0.0146199	14.55	14.55						OtherIntergenic	NA
K27ac	chr2	89164401	89165500	1100	Up	0.72	4.65534e-05	0.0156656	15.99	14.5364	AC096579.7	ENST00000430694	-	89156708	89165653	Promoter1k	702.5
K27ac	chr3	28955201	28956400	1200	Up	0.89	2.35115e-05	0.0123025	17.43	14.525						OtherIntergenic	NA
K27ac	chr4	152235701	152236700	1000	Up	0.85	3.52387e-06	0.00553081	14.5	14.5	SH3D19	ENST00000604030	-	152096651	152246784	Genebody	10583.5
K27ac	chr3	116000101	116001400	1300	Up	0.9	3.69922e-06	0.00571578	18.85	14.5	LSAMP	ENST00000333617	-	115528640	116163830	Genebody	163080
K27ac	chr6	98102501	98103800	1300	Up	0.85	3.46737e-05	0.0144897	18.85	14.5						OtherIntergenic	NA
K27ac	chr9	103280101	103281600	1500	Up	0.7	1.2579e-05	0.00969299	21.63	14.42	TMEFF1	ENST00000374879	+	103235394	103339918	Genebody	45456.5
K27ac	chr1	230599801	230600900	1100	Up	0.82	4.0259e-05	0.0150635	15.86	14.4182						OtherIntergenic	NA
K27ac	chr3	42651101	42652300	1200	Up	0.67	5.81505e-05	0.0169192	17.22	14.35	NKTR	ENST00000460910	+	42642151	42652676	Genebody	9549.5
K27ac	chr3	152131401	152132400	1000	Up	1.05	5.0909e-05	0.0161506	14.34	14.34	MBNL1	ENST00000459747	+	151986891	152132898	Genebody	145010
K27ac	chr5	156265201	156266200	1000	Up	1.03	6.06123e-05	0.0173217	14.34	14.34						OtherIntergenic	NA
K27ac	chr5	43525301	43526300	1000	Up	1.4	5.74855e-07	0.0021942	14.33	14.33	RP11-159F24.5	ENST00000504277	+	43515375	43525412	Genebody	10425.5
K27ac	chr1	204481601	204482600	1000	Up	0.74	8.93618e-05	0.0201699	14.31	14.31						OtherIntergenic	NA
K27ac	chr10	15304901	15305900	1000	Up	1.2	6.57485e-05	0.0179132	14.3	14.3	FAM171A1	ENST00000455654	-	15290637	15413061	Genebody	107660
K27ac	chr7	81821601	81823100	1500	Up	0.55	0.000390266	0.0766169	21.41	14.2733	CACNA2D1	ENST00000484706	-	81746359	81972552	Genebody	150202
K27ac	chr1	27043301	27044700	1400	Up	0.65	2.62831e-05	0.0129982	19.98	14.2714	ARID1A	ENST00000457599	+	27022894	27107308	Genebody	21106.5
K27ac	chr4	73979501	73980500	1000	Up	0.98	7.22759e-05	0.0184849	14.26	14.26	ANKRD17	ENST00000514252	-	73978800	74019652	Genebody	39651.5
K27ac	chr20	4884801	4885900	1100	Up	0.8	1.56231e-05	0.0104647	15.67	14.2455	SLC23A2	ENST00000468355	-	4850233	4990916	Genebody	105566
K27ac	chr10	65259201	65260200	1000	Up	1.13	8.4601e-06	0.00778668	14.23	14.23						OtherIntergenic	NA
K27ac	chr13	95844401	95845400	1000	Up	0.85	3.91776e-05	0.0149887	14.21	14.21	ABCC4	ENST00000538287	-	95818476	95953589	Genebody	108688
K27ac	chr6	159234901	159235900	1000	Up	0.94	4.87416e-06	0.00631967	14.2	14.2	EZR	ENST00000476189	-	159204565	159240381	Genebody	4980.5
K27ac	chr8	61870601	61871600	1000	Up	0.89	5.48929e-05	0.0165349	14.19	14.19	AC022182.1	ENST00000527672	+	61831539	61879116	Genebody	39561.5
K27ac	chr9	84264801	84265900	1100	Up	1.07	6.99144e-06	0.00752678	15.6	14.1818	TLE1	ENST00000376463	-	84248383	84302283	Genebody	36932.5
K27ac	chr1	97252701	97253800	1100	Up	1.23	2.96692e-05	0.0136926	15.56	14.1455	PTBP2	ENST00000459735	+	97250503	97278484	Promoter3k	2747.5
K27ac	chr11	126981301	126982300	1000	Up	0.98	8.49184e-05	0.0197846	14.11	14.11						Genedesert	NA
K27ac	chr4	126721101	126722100	1000	Up	1.18	1.19139e-05	0.00937249	14.11	14.11						Genedesert	NA
K27ac	chr20	19826401	19827700	1300	Up	0.75	2.78537e-05	0.0133583	18.3	14.0769						OtherIntergenic	NA
K27ac	chr10	32298301	32299300	1000	Up	1.19	4.4673e-05	0.0155784	14.07	14.07	KIF5B	ENST00000302418	-	32297937	32345359	Genebody	46558.5
K27ac	chr20	52588001	52589100	1100	Up	0.79	1.80042e-05	0.0110247	15.47	14.0636	BCAS1	ENST00000422805	-	52561321	52612468	Genebody	23917.5
K27ac	chr11	94266601	94267600	1000	Up	0.85	5.74062e-05	0.0168994	14.06	14.06						OtherIntergenic	NA
K27ac	chr1	236866901	236867900	1000	Up	0.9	5.522e-06	0.00673555	14.06	14.06	ACTN2	ENST00000492634	+	236849826	236908069	Genebody	17574.5
K27ac	chr1	183869301	183870300	1000	Up	0.94	5.63632e-05	0.0167623	14.05	14.05	RGL1	ENST00000539189	+	183774289	183895752	Genebody	95511.5
K27ac	chr6	99082701	99083800	1100	Up	0.86	8.34572e-05	0.0196758	15.43	14.0273						OtherIntergenic	NA
K27ac	chr2	201796001	201797000	1000	Up	0.93	4.67741e-05	0.0156777	14.01	14.01	ORC2	ENST00000234296	-	201773695	201828403	Genebody	31902.5
K27ac	chr10	88837501	88838500	1000	Up	1.23	2.05292e-05	0.0116833	13.99	13.99	GLUD1	ENST00000544149	-	88811357	88853844	Genebody	15843.5
K27ac	chr14	32627701	32628700	1000	Up	0.86	4.97428e-05	0.0160019	13.98	13.98	ARHGAP5	ENST00000345122	+	32546494	32628934	Genebody	81706.5
K27ac	chr6	148809901	148811000	1100	Up	0.85	4.82653e-06	0.00631726	15.37	13.9727	SASH1	ENST00000367467	+	148663728	148873186	Genebody	146722
K27ac	chr4	83591101	83592500	1400	Up	0.96	6.73201e-05	0.0179132	19.56	13.9714	SCD5	ENST00000273908	-	83581039	83719925	Genebody	128124
K27ac	chr1	116539001	116540000	1000	Up	0.91	9.28418e-05	0.0204351	13.97	13.97	SLC22A15	ENST00000369502	+	116519234	116574511	Genebody	20266.5
K27ac	chr10	72270301	72271300	1000	Up	0.75	5.66414e-05	0.0167903	13.96	13.96	PALD1	ENST00000263563	+	72238576	72328205	Genebody	32224.5
K27ac	chr2	221644701	221645700	1000	Up	1	7.22382e-06	0.00761597	13.96	13.96						Genedesert	NA
K27ac	chr5	11493001	11494000	1000	Up	0.69	5.06307e-05	0.0161106	13.96	13.96	CTNND2	ENST00000513598	-	11385136	11588923	Genebody	95422.5
K27ac	chr1	51111501	51112800	1300	Up	0.8	3.45858e-05	0.0144897	18.13	13.9462	FAF1	ENST00000494400	-	50906947	51171723	Genebody	59572.5
K27ac	chr18	72395001	72396100	1100	Up	1.25	1.00124e-05	0.00859925	15.34	13.9455	ZNF407	ENST00000309902	+	72342918	72516580	Genebody	52632.5
K27ac	chr4	96251601	96252800	1200	Up	1.02	4.83864e-06	0.00631726	16.72	13.9333	UNC5C	ENST00000504962	-	96169096	96470351	Genebody	218150
K27ac	chr15	52797301	52798300	1000	Up	0.7	8.5567e-05	0.0198113	13.91	13.91	EEF1B2P1	ENST00000567221	+	52797387	52798059	Promoter1k	413.5
K27ac	chr3	122608601	122609800	1200	Up	0.98	1.02243e-06	0.00307521	16.69	13.9083	RP11-67L2.2	ENST00000610128	+	122605787	122611243	Genebody	3413.5
K27ac	chr14	36100401	36101500	1100	Up	0.85	0.000189244	0.0383646	15.28	13.8909	RALGAPA1	ENST00000554259	-	36007562	36121082	Genebody	20131.5
K27ac	chr4	36136201	36137600	1400	Up	0.93	9.88432e-07	0.00303877	19.44	13.8857	ARAP2	ENST00000303965	-	36067619	36246131	Genebody	109230
K27ac	chr12	24047701	24048700	1000	Up	1.08	5.53372e-06	0.00673555	13.88	13.88	SOX5	ENST00000538083	-	23998924	24097286	Genebody	49085.5
K27ac	chr14	35550501	35551500	1000	Up	0.87	1.09192e-05	0.00894903	13.88	13.88	FAM177A1	ENST00000555260	+	35550286	35582336	Promoter1k	714.5
K27ac	chr19	56159901	56161100	1200	Up	0.74	3.15052e-05	0.0139495	16.65	13.875	CCDC106	ENST00000586864	+	56160270	56161021	ProximalPromoter	230.5
K27ac	chr4	99435401	99436400	1000	Up	0.87	1.88442e-05	0.0113069	13.87	13.87	TSPAN5	ENST00000509168	-	99399850	99481384	Genebody	45483.5
K27ac	chr4	164628701	164629700	1000	Up	1.08	4.79383e-05	0.0158029	13.87	13.87	2017-03-01	ENST00000274056	-	164445449	164775330	Genebody	146130
K27ac	chr11	10714701	10715800	1100	Up	0.78	6.38902e-05	0.0178239	15.25	13.8636	MRVI1	ENST00000531786	-	10653578	10715351	ProximalPromoter	100.5
K27ac	chr6	157809301	157810500	1200	Up	0.88	3.78254e-06	0.00578457	16.63	13.8583	ZDHHC14	ENST00000414563	+	157802164	158094977	Genebody	7736.5
K27ac	chr3	107489501	107490500	1000	Up	1.16	3.9608e-07	0.00168706	13.83	13.83	BBX	ENST00000472032	+	107403402	107491632	Genebody	86598.5
K27ac	chr8	74624601	74625900	1300	Up	1.12	1.77705e-07	0.00129252	17.96	13.8154	RP11-463D19.1	ENST00000533978	+	74582675	74640293	Genebody	42575.5
K27ac	chr6	96515101	96516100	1000	Up	1.13	3.67897e-05	0.0147065	13.79	13.79	FUT9	ENST00000302103	+	96463859	96663488	Genebody	51741.5
K27ac	chr13	110381701	110382700	1000	Up	0.94	8.55198e-05	0.0198113	13.79	13.79	LINC00676	ENST00000416090	+	110380628	110382354	Promoter3k	1572.5
K27ac	chr2	204153401	204154600	1200	Up	0.95	0.000366482	0.0721853	16.53	13.775	CYP20A1	ENST00000461371	+	204103704	204161737	Genebody	50296.5
K27ac	chr3	118947801	118948800	1000	Up	0.92	1.52563e-05	0.0103823	13.77	13.77	B4GALT4	ENST00000479150	-	118945785	118959725	Genebody	11424.5
K27ac	chr11	36328801	36329800	1000	Up	0.84	4.89158e-05	0.0159249	13.76	13.76	PRR5L	ENST00000531269	+	36317837	36350891	Genebody	11463.5
K27ac	chr8	103403801	103404800	1000	Up	1.1	5.79391e-06	0.00691857	13.73	13.73	UBR5	ENST00000521922	-	103266425	103424987	Genebody	20686.5
K27ac	chr6	45580801	45581800	1000	Up	1.32	2.49242e-05	0.012534	13.72	13.72	RUNX2	ENST00000478660	+	45389772	45631609	Genebody	191528
K27ac	chr6	13621001	13622000	1000	Up	0.8	5.73886e-05	0.0168994	13.72	13.72	NOL7	ENST00000474485	+	13615820	13632971	Genebody	5680.5
K27ac	chr4	159590801	159591900	1100	Up	0.92	0.000327909	0.0650171	15.09	13.7182	C4orf46	ENST00000508836	-	159590076	159593407	Promoter3k	2056.5
K27ac	chr9	103071801	103072800	1000	Up	1.45	3.46926e-05	0.0144897	13.7	13.7	TEX10	ENST00000535814	-	103064358	103114853	Genebody	42552.5
K27ac	chr3	171051601	171052700	1100	Up	0.75	3.07889e-05	0.0138694	15.07	13.7	TNIK	ENST00000284483	-	170781669	171177852	Genebody	125702
K27ac	chr8	38710001	38711200	1200	Up	0.77	0.000378688	0.0744421	16.42	13.6833	TACC1	ENST00000519093	+	38696801	38710546	Genebody	13799.5
K27ac	chr12	69136501	69137500	1000	Up	1.19	9.43157e-05	0.0206353	13.67	13.67	NUP107	ENST00000229179	+	69080513	69136785	Genebody	56487.5
K27ac	chr1	220444401	220445400	1000	Up	0.73	8.35961e-05	0.0196758	13.66	13.66	RAB3GAP2	ENST00000462353	-	220439326	220445703	Promoter1k	802.5
K27ac	chr4	152043201	152044200	1000	Up	0.71	6.32283e-05	0.0177211	13.64	13.64	SH3D19	ENST00000478503	-	152041438	152087472	Genebody	43771.5
K27ac	chr9	108167601	108168600	1000	Up	0.92	1.485e-05	0.010328	13.63	13.63	SLC44A1	ENST00000343170	+	108117756	108200782	Genebody	50344.5
K27ac	chr11	19458401	19459400	1000	Up	1.02	3.79062e-05	0.0149129	13.63	13.63	NAV2	ENST00000360655	+	19372270	20143144	Genebody	86630.5
K27ac	chr4	26423501	26424700	1200	Up	0.83	1.24353e-05	0.00960708	16.34	13.6167	RBPJ	ENST00000506903	+	26422191	26426616	Promoter3k	1909.5
K27ac	chr3	106829901	106830900	1000	Up	1.18	1.18134e-05	0.00931974	13.58	13.58	LINC00882	ENST00000606742	-	106828636	106848838	Genebody	18437.5
K27ac	chr10	91032801	91033800	1000	Up	0.84	2.10816e-05	0.0118618	13.57	13.57	LIPA	ENST00000282673	-	90984865	91102461	Genebody	69160.5
K27ac	chr3	120487001	120488000	1000	Up	1	1.19656e-05	0.00937249	13.55	13.55	GTF2E1	ENST00000469772	+	120461578	120495507	Genebody	25922.5
K27ac	chr14	21978101	21979200	1100	Up	0.75	2.76414e-05	0.0133583	14.87	13.5182	METTL3	ENST00000367606	-	21976034	21979482	Promoter1k	831.5
K27ac	chr1	121141701	121142700	1000	Up	0.95	2.53069e-06	0.00472465	13.51	13.51	AL592494.5	ENST00000417218	+	121138613	121204983	Genebody	3587.5
K27ac	chr11	83918101	83919100	1000	Up	0.8	4.48691e-05	0.0155784	13.51	13.51	DLG2	ENST00000529401	-	83770477	83984323	Genebody	65722.5
K27ac	chr1	179840601	179841600	1000	Up	0.99	4.36729e-05	0.0155159	13.51	13.51	TOR1AIP2	ENST00000474318	-	179836661	179846917	Genebody	5816.5
K27ac	chr12	96669101	96670200	1100	Up	1.07	2.2004e-06	0.00458869	14.85	13.5						OtherIntergenic	NA
K27ac	chr11	119867901	119868900	1000	Up	1.03	4.0061e-05	0.0150272	13.5	13.5	RP11-831A10.2	ENST00000524708	-	119859472	119865746	Promoter3k	-2654.5
K27ac	chr9	88322101	88323200	1100	Up	0.86	8.43617e-06	0.00778668	14.85	13.5	AGTPBP1	ENST00000376081	-	88270130	88356803	Genebody	34152.5
K27ac	chrX	119006201	119007400	1200	Up	0.81	5.019e-06	0.00642715	16.19	13.4917						OtherIntergenic	NA
K27ac	chr17	44113001	44114100	1100	Up	0.73	3.72541e-05	0.0147471	14.81	13.4636	KANSL1	ENST00000576137	-	44110464	44116083	Promoter3k	2532.5
K27ac	chr3	17230401	17231900	1500	Up	0.78	0.000104633	0.0220825	20.17	13.4467	TBC1D5	ENST00000429924	-	17226068	17448212	Genebody	217062
K27ac	chr1	112975201	112976200	1000	Up	0.96	6.55879e-05	0.0179132	13.44	13.44	CTTNBP2NL	ENST00000441739	+	112939140	112998928	Genebody	36560.5
K27ac	chr5	60755401	60756400	1000	Up	0.9	8.69894e-05	0.0199278	13.43	13.43	ZSWIM6	ENST00000252744	+	60628099	60841997	Genebody	127802
K27ac	chr18	53140301	53141500	1200	Up	0.94	8.159e-07	0.00267373	16.1	13.4167	RP11-619L19.1	ENST00000587660	+	53119763	53150171	Genebody	21137.5
K27ac	chr13	51985601	51986800	1200	Up	1.29	2.53167e-06	0.00472465	16.06	13.3833	INTS6	ENST00000466784	-	51976664	51997226	Genebody	11025.5
K27ac	chr9	85104201	85105200	1000	Up	0.81	7.50597e-05	0.0187221	13.37	13.37	RP11-15B24.5	ENST00000586399	+	84891963	85135855	Genebody	212738
K27ac	chr6	111685301	111686300	1000	Up	1.06	3.50707e-06	0.00553081	13.36	13.36	REV3L	ENST00000413831	-	111665152	111688561	Promoter3k	2760.5
K27ac	chr5	94030301	94031300	1000	Up	0.96	3.15045e-05	0.0139495	13.35	13.35	ANKRD32	ENST00000450932	+	94014103	94031576	Genebody	16697.5
K27ac	chr1	84357101	84358100	1000	Up	1.31	1.83822e-07	0.00130518	13.35	13.35	TTLL7	ENST00000485638	-	84348695	84413309	Genebody	55708.5
K27ac	chr6	114544401	114545400	1000	Up	0.86	1.00638e-05	0.00859925	13.32	13.32	RP3-399L15.3	ENST00000523087	+	114317118	114556880	Genebody	227782
K27ac	chr3	123128501	123129500	1000	Up	0.81	1.94886e-05	0.0113899	13.29	13.29	ADCY5	ENST00000470367	-	123071296	123138056	Genebody	9055.5
K27ac	chr7	40048001	40049200	1200	Up	0.8	9.90077e-06	0.00858287	15.93	13.275	CDK13	ENST00000484589	+	40027434	40109687	Genebody	21166.5
K27ac	chr7	10166901	10168000	1100	Up	0.93	9.59921e-06	0.0084943	14.58	13.2545						Genedesert	NA
K27ac	chr9	88171101	88172200	1100	Up	0.94	0.000299663	0.0596546	14.58	13.2545	AGTPBP1	ENST00000489265	-	88168787	88193940	Genebody	22289.5
K27ac	chr5	179749701	179750700	1000	Up	0.83	2.42073e-05	0.0124035	13.25	13.25	GFPT2	ENST00000510122	-	179745618	179751364	Promoter3k	1163.5
K27ac	chr19	46801101	46802700	1600	Up	0.88	3.34681e-07	0.00163874	21.2	13.25	HIF3A	ENST00000524533	+	46801554	46807444	Promoter1k	346.5
K27ac	chr6	79755301	79756400	1100	Up	0.96	0.000477334	0.0933415	14.54	13.2182	PHIP	ENST00000275034	-	79645583	79787953	Genebody	32102.5
K27ac	chr10	52832601	52833600	1000	Up	0.85	5.64721e-06	0.00681804	13.2	13.2	PRKG1	ENST00000401604	+	52750944	54055274	Genebody	82156.5
K27ac	chr1	164572801	164573800	1000	Up	0.97	5.53377e-05	0.0166186	13.19	13.19	PBX1	ENST00000498497	+	164529059	164654202	Genebody	44241.5
K27ac	chr9	36092901	36093900	1000	Up	0.86	4.33153e-05	0.0154881	13.17	13.17	RECK	ENST00000377966	+	36036429	36124448	Genebody	56971.5
K27ac	chr6	37989901	37990900	1000	Up	0.82	6.75778e-05	0.0179132	13.15	13.15	ZFAND3	ENST00000373389	+	37897734	38110107	Genebody	92666.5
K27ac	chr2	209183901	209185000	1100	Up	0.8	0.000121519	0.0253592	14.46	13.1455	PIKFYVE	ENST00000443896	+	209130990	209190831	Genebody	53460.5
K27ac	chr5	83371701	83373100	1400	Up	0.96	2.83619e-05	0.0133826	18.39	13.1357	EDIL3	ENST00000510271	-	83343424	83374647	Promoter3k	2246.5
K27ac	chr9	519701	520700	1000	Up	0.93	3.31757e-05	0.0142662	13.13	13.13	KANK1	ENST00000354485	+	504702	734129	Genebody	15498.5
K27ac	chr12	107066101	107067100	1000	Up	0.88	9.65744e-05	0.0208538	13.12	13.12	RFX4	ENST00000552773	+	107033109	107077244	Genebody	33491.5
K27ac	chr13	31320101	31321600	1500	Up	0.97	3.09972e-06	0.00523644	19.65	13.1	ALOX5AP	ENST00000380490	+	31309644	31338556	Genebody	11206.5
K27ac	chr3	153694701	153695700	1000	Up	0.74	7.34959e-05	0.0185003	13.09	13.09	RP11-23D24.2	ENST00000488210	-	153448549	153697975	Promoter3k	2774.5
K27ac	chr2	68009201	68010200	1000	Up	0.74	4.22591e-05	0.0153579	13.08	13.08						OtherIntergenic	NA
K27ac	chr22	36382601	36384000	1400	Up	0.78	2.27206e-05	0.0122997	18.3	13.0714	RBFOX2	ENST00000438146	-	36140251	36424473	Genebody	41172.5
K27ac	chr12	73109501	73110600	1100	Up	1.04	6.91854e-06	0.00750246	14.37	13.0636						Genedesert	NA
K27ac	chr2	231681101	231682100	1000	Up	1.04	3.50168e-05	0.0145215	13.04	13.04	CAB39	ENST00000493540	+	231678697	231682897	Promoter3k	2903.5
K27ac	chr2	166676601	166677800	1200	Up	0.85	1.45693e-05	0.0102659	15.63	13.025	AC009495.4	ENST00000428888	-	166651366	166702601	Genebody	25400.5
K27ac	chr6	155158201	155159200	1000	Up	1.01	1.45962e-05	0.0102659	13.02	13.02	TIAM2	ENST00000460692	+	155154488	155230002	Genebody	4212.5
K27ac	chr8	82320101	82321100	1000	Up	0.93	8.98786e-05	0.0201736	13.01	13.01						OtherIntergenic	NA
K27ac	chr1	144323301	144324400	1100	Up	1.3	1.04153e-06	0.00307521	14.28	12.9818	LINC00623	ENST00000414119	-	144301325	144341057	Genebody	17206.5
K27ac	chr5	81586001	81587100	1100	Up	0.88	2.82463e-05	0.0133583	14.28	12.9818	ATP6AP1L	ENST00000380167	+	81575280	81614622	Genebody	11270.5
K27ac	chr1	25163801	25164800	1000	Up	0.86	5.20489e-05	0.0163013	12.98	12.98	CLIC4	ENST00000497755	+	25071872	25166398	Genebody	92428.5
K27ac	chr7	44421001	44422100	1100	Up	0.8	2.28684e-05	0.0122997	14.26	12.9636	NUDCD3	ENST00000355451	-	44418719	44530479	Genebody	108928
K27ac	chr17	55534701	55535700	1000	Up	1.22	2.70906e-06	0.00489578	12.93	12.93	MSI2	ENST00000582772	+	55521847	55674311	Genebody	13353.5
K27ac	chr2	242318601	242319900	1300	Up	0.83	6.45173e-06	0.00739988	16.8	12.9231	FARP2	ENST00000492868	+	242311974	242335059	Genebody	7276.5
K27ac	chr14	105956201	105957200	1000	Up	1.08	3.94151e-05	0.0149887	12.92	12.92	C14orf80	ENST00000443229	+	105956632	105958940	ProximalPromoter	68.5
K27ac	chr9	103959801	103961000	1200	Up	0.81	2.97792e-05	0.0137044	15.49	12.9083	LPPR1	ENST00000395056	+	103947316	104087413	Genebody	13084.5
K27ac	chr17	58301701	58303000	1300	Up	0.78	0.000102513	0.0216658	16.78	12.9077	USP32	ENST00000587651	-	58296931	58303510	Promoter3k	1159.5
K27ac	chr4	170693701	170694700	1000	Up	0.75	8.83578e-05	0.0200374	12.9	12.9						OtherIntergenic	NA
K27ac	chr2	189157201	189158200	1000	Up	0.86	2.99316e-05	0.0137533	12.89	12.89	GULP1	ENST00000486445	+	189156433	189159005	Promoter3k	1267.5
K27ac	chr14	28789101	28790100	1000	Up	1.31	4.00369e-06	0.00596626	12.89	12.89	CTD-2591A6.2	ENST00000548280	+	28787346	28887818	Promoter3k	2254.5
K27ac	chr2	71660601	71661600	1000	Up	0.91	7.82298e-05	0.0190979	12.88	12.88	ZNF638	ENST00000488126	+	71658152	71662188	Promoter3k	2948.5
K27ac	chr12	95874401	95875400	1000	Up	0.92	3.108e-06	0.00523644	12.87	12.87	METAP2	ENST00000549136	+	95869846	95877270	Genebody	5054.5
K27ac	chr17	26414001	26415100	1100	Up	1.05	2.92023e-05	0.0135892	14.15	12.8636	NLK	ENST00000496808	+	26370055	26523407	Genebody	44495.5
K27ac	chr16	62579701	62580800	1100	Up	1.03	1.60821e-05	0.0105172	14.14	12.8545						Genedesert	NA
K27ac	chr8	86126401	86127400	1000	Up	0.86	6.18878e-05	0.01751	12.84	12.84	C8orf59	ENST00000520236	-	86126736	86127363	Promoter1k	462.5
K27ac	chr10	66405401	66406400	1000	Up	0.99	9.84722e-05	0.0209155	12.83	12.83						Genedesert	NA
K27ac	chr4	54263101	54264200	1100	Up	0.68	7.26557e-05	0.0185003	14.11	12.8273	FIP1L1	ENST00000507922	+	54243837	54294388	Genebody	19813.5
K27ac	chr8	107070401	107071400	1000	Up	1.2	4.15796e-05	0.0151954	12.82	12.82	RP11-152P17.2	ENST00000521622	-	106810554	107072719	Promoter3k	1818.5
K27ac	chr11	73555301	73556400	1100	Up	0.82	1.26465e-05	0.00971629	14.09	12.8091	MRPL48	ENST00000314282	+	73553157	73575644	Promoter3k	2693.5
K27ac	chr2	64834101	64835300	1200	Up	1	1.76724e-06	0.00414969	15.37	12.8083	AC007365.1	ENST00000445738	+	64834108	64843133	Promoter1k	592.5
K27ac	chr8	71132501	71133800	1300	Up	0.63	0.000116043	0.0242597	16.63	12.7923	NCOA2	ENST00000519724	-	71128930	71157610	Genebody	24459.5
K27ac	chr8	68935201	68936600	1400	Up	1.11	3.1906e-07	0.00163874	17.88	12.7714	PREX2	ENST00000529398	+	68864602	69018242	Genebody	71298.5
K27ac	chr12	70798101	70799100	1000	Up	0.73	7.85663e-05	0.0191572	12.77	12.77	KCNMB4	ENST00000531884	+	70793989	70824466	Genebody	4611.5
K27ac	chr8	77767701	77769000	1300	Up	0.84	6.60431e-06	0.00742306	16.58	12.7538	ZFHX4	ENST00000518282	+	77616279	77778159	Genebody	152072
K27ac	chr6	152585801	152587300	1500	Up	1.04	9.99104e-05	0.0211457	19.13	12.7533	SYNE1	ENST00000545694	-	152576760	152589306	Promoter3k	2755.5
K27ac	chr9	67302001	67303000	1000	Up	1.25	1.79044e-05	0.0110088	12.75	12.75						OtherIntergenic	NA
K27ac	chr7	103187101	103188100	1000	Up	0.9	5.21493e-05	0.0163013	12.75	12.75	RELN	ENST00000428762	-	103112230	103629963	Genebody	442362
K27ac	chr19	32846801	32847800	1000	Up	0.94	5.57079e-05	0.0166794	12.73	12.73	ZNF507	ENST00000587084	+	32836530	32850699	Genebody	10770.5
K27ac	chr7	152220401	152221400	1000	Up	0.85	4.56146e-05	0.0156449	12.72	12.72						OtherIntergenic	NA
K27ac	chr6	86161301	86162300	1000	Up	0.92	6.07334e-05	0.0173314	12.72	12.72	NT5E	ENST00000369646	+	86159808	86181317	Promoter3k	1992.5
K27ac	chr11	73303801	73304800	1000	Up	0.79	2.18342e-05	0.0120801	12.7	12.7	FAM168A	ENST00000450446	-	73117027	73309143	Genebody	4842.5
K27ac	chr9	32559501	32560700	1200	Up	0.8	4.47245e-05	0.0155784	15.23	12.6917	TOPORS-AS1	ENST00000425533	+	32552345	32566927	Genebody	7755.5
K27ac	chr10	76908201	76909300	1100	Up	0.86	9.94422e-06	0.00859555	13.95	12.6818	SAMD8	ENST00000372690	+	76871228	76936589	Genebody	37522.5
K27ac	chr10	15339901	15341000	1100	Up	0.83	7.58231e-06	0.00765728	13.94	12.6727	FAM171A1	ENST00000455654	-	15290637	15413061	Genebody	72610.5
K27ac	chr9	77743001	77744500	1500	Up	0.8	1.3494e-05	0.00993591	18.99	12.66	OSTF1	ENST00000346234	+	77703458	77762181	Genebody	40292.5
K27ac	chr7	7906501	7907500	1000	Up	0.87	7.31733e-05	0.0185003	12.64	12.64	RPA3-AS1	ENST00000406829	+	7811991	7918854	Genebody	95009.5
K27ac	chr4	88977601	88978600	1000	Up	0.93	6.88559e-05	0.0180083	12.64	12.64	PKD2	ENST00000502363	+	88977217	88996857	Promoter1k	883.5
K27ac	chr3	168177601	168178600	1000	Up	0.89	1.51097e-05	0.0103583	12.62	12.62	EGFEM1P	ENST00000511230	+	167967452	168237409	Genebody	210648
K27ac	chr5	125875001	125876000	1000	Up	1.01	1.53106e-05	0.0103823	12.62	12.62						OtherIntergenic	NA
K27ac	chr1	168656501	168657500	1000	Up	0.9	2.25962e-05	0.0122917	12.6	12.6						OtherIntergenic	NA
K27ac	chr13	99537501	99538500	1000	Up	0.89	7.15834e-05	0.018355	12.6	12.6	DOCK9	ENST00000442173	-	99512436	99630338	Genebody	92337.5
K27ac	chr10	108270301	108271400	1100	Up	1.13	2.62388e-05	0.0129982	13.85	12.5909						Genedesert	NA
K27ac	chr4	169847901	169848900	1000	Up	1.04	7.64896e-05	0.0188429	12.59	12.59	PALLD	ENST00000507699	+	169819127	169849568	Genebody	29273.5
K27ac	chr4	106148901	106149900	1000	Up	1.08	6.18162e-05	0.0175064	12.59	12.59	TET2	ENST00000514870	+	106068613	106155429	Genebody	80787.5
K27ac	chr11	6599901	6600900	1000	Up	1.03	9.51698e-05	0.0207309	12.58	12.58	DNHD1	ENST00000534210	+	6550206	6614988	Genebody	50194.5
K27ac	chr17	29831101	29832200	1100	Up	0.84	1.97464e-05	0.0113899	13.83	12.5727	RAB11FIP4	ENST00000579589	+	29815135	29844726	Genebody	16515.5
K27ac	chr5	61874901	61876000	1100	Up	0.93	6.959e-05	0.0180928	13.83	12.5727	LRRC70	ENST00000491184	+	61874701	61876690	Promoter1k	749.5
K27ac	chr3	143751101	143752100	1000	Up	0.06	1.4909e-10	8.892e-06	12.57	12.57	C3orf58	ENST00000493396	+	143691478	143767561	Genebody	60122.5
K27ac	chr1	43277501	43278600	1100	Up	0.8	0.000112938	0.023638	13.82	12.5636	CCDC23	ENST00000372522	-	43272722	43282475	Genebody	4424.5
K27ac	chr12	19330901	19332000	1100	Up	0.8	0.000294856	0.0587369	13.8	12.5455	PLEKHA5	ENST00000540972	+	19282685	19354937	Genebody	48765.5
K27ac	chr4	146863001	146864000	1000	Up	1.19	5.11365e-05	0.0161883	12.54	12.54						OtherIntergenic	NA
K27ac	chr6	46246601	46247600	1000	Up	0.8	6.03778e-05	0.0172961	12.54	12.54	RCAN2	ENST00000330430	-	46188474	46293405	Genebody	46304.5
K27ac	chr15	35211501	35212600	1100	Up	1.27	1.45502e-07	0.00117271	13.79	12.5364	AQR	ENST00000543879	-	35148551	35261934	Genebody	49883.5
K27ac	chr13	82151601	82152800	1200	Up	0.97	3.59717e-06	0.00561629	15.04	12.5333						Genedesert	NA
K27ac	chr5	83344601	83345600	1000	Up	0.93	7.72381e-06	0.00765728	12.53	12.53	EDIL3	ENST00000510271	-	83343424	83374647	Genebody	29546.5
K27ac	chr6	136356801	136357800	1000	Up	0.93	7.30549e-05	0.0185003	12.53	12.53	PDE7B	ENST00000308191	+	136172833	136516712	Genebody	184468
K27ac	chr9	98938601	98939600	1000	Up	0.73	8.16017e-05	0.0195005	12.53	12.53						OtherIntergenic	NA
K27ac	chr5	171387701	171388800	1100	Up	0.79	0.00041355	0.0810813	13.76	12.5091	FBXW11	ENST00000518752	-	171337675	171404760	Genebody	16509.5
K27ac	chr11	111480101	111481100	1000	Up	1.15	8.52545e-05	0.0198049	12.5	12.5	SIK2	ENST00000304987	+	111473114	111601577	Genebody	7486.5
K27ac	chr5	55495701	55496700	1000	Up	0.98	6.26349e-05	0.0176208	12.49	12.49	ANKRD55	ENST00000519114	-	55472061	55529154	Genebody	32953.5
K27ac	chr10	24956701	24957700	1000	Up	1.06	8.85388e-05	0.0200632	12.49	12.49	ARHGAP21	ENST00000416305	-	24918452	25010795	Genebody	53594.5
K27ac	chr1	155435501	155436500	1000	Up	1.06	2.03379e-06	0.00447151	12.48	12.48	ASH1L	ENST00000392403	-	155305845	155532323	Genebody	96322.5
K27ac	chr2	180097901	180098900	1000	Up	0.82	3.48517e-05	0.0145088	12.48	12.48	SESTD1	ENST00000452991	-	180039132	180129352	Genebody	30951.5
K27ac	chr5	14287701	14288700	1000	Up	0.8	9.82192e-05	0.0209155	12.48	12.48	TRIO	ENST00000502816	+	14143810	14290996	Genebody	144390
K27ac	chr20	30989501	30990500	1000	Up	0.83	5.37182e-05	0.0164021	12.47	12.47	ASXL1	ENST00000470145	+	30954186	31017723	Genebody	35814.5
K27ac	chr5	96081201	96082200	1000	Up	0.89	7.70678e-05	0.0189	12.44	12.44	CAST	ENST00000512191	+	96079376	96084421	Promoter3k	2324.5
K27ac	chr1	101454401	101455500	1100	Up	0.93	1.07585e-05	0.00888726	13.68	12.4364	DPH5	ENST00000370105	-	101455178	101491318	Genebody	36367.5
K27ac	chr2	50955701	50956800	1100	Up	0.95	0.000186218	0.0378283	13.67	12.4273	NRXN1	ENST00000402717	-	50149081	51255411	Genebody	299160
K27ac	chr2	201930301	201931300	1000	Up	1.13	1.02767e-06	0.00307521	12.42	12.42	FAM126B	ENST00000485636	-	201887268	201936394	Genebody	5593.5
K27ac	chr5	11477601	11478600	1000	Up	0.92	6.71268e-05	0.0179132	12.42	12.42	CTNND2	ENST00000513598	-	11385136	11588923	Genebody	110822
K27ac	chr1	56981001	56982000	1000	Up	0.78	6.55629e-05	0.0179132	12.42	12.42	PPAP2B	ENST00000472957	-	56961947	56982678	Promoter3k	1177.5
K27ac	chr3	117709601	117710600	1000	Up	0.81	3.44188e-05	0.0144897	12.41	12.41	RP11-384F7.2	ENST00000484092	-	117391000	117716439	Genebody	6338.5
K27ac	chr13	100014501	100015700	1200	Up	1.23	4.48919e-08	0.000584164	14.88	12.4	UBAC2	ENST00000480738	+	99966961	100037952	Genebody	48139.5
K27ac	chr10	96188001	96189100	1100	Up	0.87	3.21562e-06	0.00535182	13.63	12.3909	TBC1D12	ENST00000225235	+	96162260	96295687	Genebody	26290.5
K27ac	chr6	113102401	113103500	1100	Up	0.97	8.53935e-07	0.00270906	13.63	12.3909						Genedesert	NA
K27ac	chr5	61816901	61818400	1500	Up	0.72	0.000239013	0.0479973	18.55	12.3667	IPO11	ENST00000502862	+	61811277	61822572	Genebody	6373.5
K27ac	chr11	72663901	72665100	1200	Up	0.63	0.000356778	0.0704601	14.79	12.325	FCHSD2	ENST00000409853	-	72553998	72851106	Genebody	186606
K27ac	chr2	105658201	105659300	1100	Up	1.01	1.76108e-06	0.00414969	13.55	12.3182	MRPS9	ENST00000258455	+	105654440	105716418	Genebody	4310.5
K27ac	chr5	34833101	34834200	1100	Up	0.82	4.5331e-05	0.0155864	13.54	12.3091	RAI14	ENST00000265109	+	34656341	34832732	Genebody	177310
K27ac	chr7	11561401	11562400	1000	Up	0.77	3.37731e-05	0.0143061	12.3	12.3	THSD7A	ENST00000497575	-	11485928	11582686	Genebody	20785.5
K27ac	chr1	21326001	21327000	1000	Up	0.74	5.06983e-05	0.0161106	12.29	12.29	EIF4G3	ENST00000374927	-	21267739	21415701	Genebody	89200.5
K27ac	chr18	64230701	64231900	1200	Up	0.76	3.16215e-05	0.0139495	14.74	12.2833	CDH19	ENST00000454642	-	64199575	64239408	Genebody	8107.5
K27ac	chr8	38898001	38899100	1100	Up	0.76	3.10813e-05	0.0138831	13.51	12.2818	ADAM9	ENST00000487273	+	38854504	38962520	Genebody	44046.5
K27ac	chr21	17374701	17375800	1100	Up	0.95	2.24438e-06	0.00459552	13.51	12.2818						OtherIntergenic	NA
K27ac	chr1	100604101	100605500	1400	Up	1.24	3.54496e-07	0.00163874	17.19	12.2786	TRMT13	ENST00000370143	+	100598705	100606096	Genebody	6095.5
K27ac	chr11	83475901	83477100	1200	Up	0.97	2.06924e-06	0.00447151	14.73	12.275	DLG2	ENST00000531015	-	83172584	83984323	Genebody	507822
K27ac	chr22	36417901	36419000	1100	Up	0.82	4.05736e-05	0.0150866	13.5	12.2727	RBFOX2	ENST00000438146	-	36140251	36424473	Genebody	6022.5
K27ac	chr5	11571901	11572900	1000	Up	0.86	1.33695e-05	0.00991771	12.26	12.26	CTNND2	ENST00000513598	-	11385136	11588923	Genebody	16522.5
K27ac	chr5	82493101	82494200	1100	Up	0.96	2.42946e-05	0.0124056	13.47	12.2455	XRCC4	ENST00000509268	+	82400726	82555158	Genebody	92924.5
K27ac	chr4	15437201	15438400	1200	Up	0.88	2.06787e-06	0.00447151	14.68	12.2333	C1QTNF7	ENST00000444304	+	15429412	15444760	Genebody	8388.5
K27ac	chr7	135310501	135311500	1000	Up	0.74	9.44656e-05	0.0206378	12.23	12.23	NUP205	ENST00000477620	+	135304561	135333472	Genebody	6439.5
K27ac	chr13	78285501	78286700	1200	Up	1.03	3.02733e-07	0.00163874	14.67	12.225	SLAIN1	ENST00000377236	+	78273016	78318507	Genebody	13084.5
K27ac	chr3	148083601	148084600	1000	Up	1.01	7.13158e-05	0.0183179	12.22	12.22	RP11-501O2.5	ENST00000481334	+	148029933	148117743	Genebody	54167.5
K27ac	chr15	49279501	49280500	1000	Up	0.85	2.37856e-05	0.0123374	12.21	12.21	SECISBP2L	ENST00000561428	-	49280672	49288686	Genebody	8685.5
K27ac	chr7	122185101	122186100	1000	Up	0.86	7.63309e-05	0.0188429	12.21	12.21	CADPS2	ENST00000476131	-	122131471	122225815	Genebody	40214.5
K27ac	chr6	128402401	128403700	1300	Up	1.05	4.15558e-05	0.0151954	15.87	12.2077	RP11-103C16.2	ENST00000417390	+	128349030	128406393	Genebody	54020.5
K27ac	chr7	92206401	92207400	1000	Up	0.89	2.12597e-05	0.0118843	12.2	12.2	FAM133B	ENST00000494079	-	92194821	92207031	ProximalPromoter	130.5
K27ac	chr14	39161301	39162300	1000	Up	0.76	3.69172e-05	0.014718	12.2	12.2						OtherIntergenic	NA
K27ac	chr2	96865501	96866700	1200	Up	0.61	0.000168973	0.0344896	14.64	12.2	STARD7	ENST00000488084	-	96860940	96873919	Genebody	7818.5
K27ac	chr2	228372901	228374200	1300	Up	0.72	0.000105005	0.0221297	15.85	12.1923	AGFG1	ENST00000456594	+	228372987	228398397	Promoter1k	563.5
K27ac	chr13	34192101	34193200	1100	Up	1.07	7.81773e-06	0.00767235	13.39	12.1727	RP11-141M1.3	ENST00000454681	-	33929342	34250905	Genebody	58254.5
K27ac	chr2	144380701	144381800	1100	Up	0.87	2.28911e-05	0.0122997	13.39	12.1727	ARHGAP15	ENST00000419455	+	144313976	144381836	Genebody	67274.5
K27ac	chr13	78342701	78343800	1100	Up	0.74	0.00034873	0.0689621	13.39	12.1727						OtherIntergenic	NA
K27ac	chr9	104064001	104065100	1100	Up	1.16	4.03344e-07	0.00168706	13.38	12.1636	LPPR1	ENST00000463206	+	104032083	104075176	Genebody	32467.5
K27ac	chr2	32118301	32119400	1100	Up	1.17	2.37387e-05	0.0123374	13.37	12.1545	MEMO1	ENST00000422936	-	32094919	32168452	Genebody	49601.5
K27ac	chr2	191449901	191450900	1000	Up	0.71	6.68253e-05	0.0179132	12.14	12.14						OtherIntergenic	NA
K27ac	chr2	159325901	159326900	1000	Up	0.79	4.86328e-05	0.0159042	12.13	12.13	PKP4	ENST00000411900	+	159313647	159445462	Genebody	12753.5
K27ac	chr11	31579801	31580900	1100	Up	0.79	7.70776e-06	0.00765728	13.34	12.1273	ELP4	ENST00000474374	+	31531317	31671769	Genebody	49033.5
K27ac	chr1	145443701	145444800	1100	Up	0.79	2.31863e-05	0.0123025	13.34	12.1273						OtherIntergenic	NA
K27ac	chr15	79232501	79233500	1000	Up	0.73	4.64557e-05	0.0156656	12.12	12.12	CTSH	ENST00000528436	-	79229754	79237384	Genebody	4383.5
K27ac	chr3	85117701	85118700	1000	Up	0.97	4.8237e-05	0.0158248	12.12	12.12	CADM2	ENST00000407528	+	85008696	86115985	Genebody	109504
K27ac	chr19	30464401	30465500	1100	Up	0.8	1.97383e-05	0.0113899	13.32	12.1091	URI1	ENST00000576442	+	30461999	30498454	Promoter3k	2951.5
K27ac	chr12	26146401	26147400	1000	Up	0.81	8.25207e-05	0.0195739	12.09	12.09	RASSF8	ENST00000538081	+	26111990	26173401	Genebody	34910.5
K27ac	chr11	111625401	111626500	1100	Up	0.8	3.49328e-05	0.0145088	13.29	12.0818	PPP2R1B	ENST00000393055	-	111612240	111637106	Genebody	11155.5
K27ac	chr3	10799901	10800900	1000	Up	0.78	5.26357e-05	0.0163473	12.08	12.08	LINC00606	ENST00000412578	-	10801168	10805877	Genebody	5476.5
K27ac	chr7	149572601	149573800	1200	Up	0.93	4.00195e-05	0.0150272	14.49	12.075	ATP6V0E2	ENST00000495408	+	149571892	149576601	Promoter3k	1308.5
K27ac	chr3	114681301	114682300	1000	Up	0.79	7.51893e-05	0.018732	12.07	12.07	ZBTB20	ENST00000488663	-	114406072	114866112	Genebody	184312
K27ac	chr4	110356901	110357900	1000	Up	0.74	7.34252e-05	0.0185003	12.06	12.06	SEC24B	ENST00000399100	+	110354968	110460852	Promoter3k	2432.5
K27ac	chr4	119859701	119860700	1000	Up	1.05	6.06415e-05	0.0173217	12.05	12.05	SYNPO2	ENST00000429713	+	119810009	119956990	Genebody	50191.5
K27ac	chr1	153844401	153845400	1000	Up	0.94	8.87445e-05	0.0200945	12.04	12.04	GATAD2B	ENST00000368655	-	153777200	153895451	Genebody	50550.5
K27ac	chr13	43908901	43910900	2000	Up	0.8	2.19271e-07	0.00145309	24.07	12.035	ENOX1	ENST00000540032	-	43894986	43935213	Genebody	25312.5
K27ac	chr12	81655601	81656600	1000	Up	0.91	6.04673e-05	0.0173051	12.03	12.03	PPFIA2	ENST00000551461	-	81653046	81763128	Genebody	107028
K27ac	chr12	114363401	114365200	1800	Up	0.85	3.2388e-07	0.00163874	21.65	12.0278	RBM19	ENST00000552386	-	114352773	114365236	Promoter1k	935.5
K27ac	chr1	38287301	38288300	1000	Up	0.9	5.97115e-05	0.0171878	12.02	12.02	MTF1	ENST00000373036	-	38275238	38325292	Genebody	37491.5
K27ac	chr9	103213501	103214700	1200	Up	0.9	1.6624e-05	0.0105703	14.37	11.975	TMEFF1	ENST00000334943	+	103204559	103339914	Genebody	9541.5
K27ac	chr3	179344301	179345300	1000	Up	0.74	4.23768e-05	0.015372	11.97	11.97	AC090425.1	ENST00000392655	+	179343365	179345434	Promoter3k	1435.5
K27ac	chr6	5663401	5664400	1000	Up	0.93	2.58184e-05	0.0128815	11.96	11.96	FARS2	ENST00000274680	+	5261758	5771813	Genebody	402142
K27ac	chr9	75294001	75295000	1000	Up	0.75	6.15772e-05	0.0174883	11.96	11.96	TMC1	ENST00000396237	+	75263564	75450977	Genebody	30936.5
K27ac	chr8	17087701	17088700	1000	Up	0.92	8.76929e-05	0.0199694	11.95	11.95	CNOT7	ENST00000518541	-	17088076	17092369	Genebody	4168.5
K27ac	chr8	61730501	61731600	1100	Up	0.83	3.00849e-05	0.0137813	13.13	11.9364	CHD7	ENST00000525508	+	61653991	61737974	Genebody	77059.5
K27ac	chr21	34184801	34185800	1000	Up	1.13	7.54e-07	0.00257972	11.93	11.93	C21orf62	ENST00000479548	-	34166031	34185944	Promoter1k	643.5
K27ac	chr11	62652801	62653800	1000	Up	0.69	8.40754e-05	0.0197263	11.92	11.92	SLC3A2	ENST00000539507	+	62652648	62656332	Promoter1k	652.5
K27ac	chr6	56377101	56378300	1200	Up	1.07	0.000130902	0.0271275	14.29	11.9083	DST	ENST00000340834	-	56358862	56405458	Genebody	27757.5
K27ac	chr4	37663101	37664200	1100	Up	0.84	8.37344e-05	0.0196772	13.09	11.9	RELL1	ENST00000512114	-	37636508	37667003	Genebody	3352.5
K27ac	chr13	36877401	36878400	1000	Up	0.99	9.782e-05	0.0209155	11.9	11.9	SPG20	ENST00000494062	-	36877738	36920630	Genebody	42729.5
K27ac	chr12	118753101	118754100	1000	Up	1.08	2.01524e-06	0.00447151	11.89	11.89	TAOK3	ENST00000539872	-	118693316	118796926	Genebody	43325.5
K27ac	chr2	118770601	118771600	1000	Up	0.85	3.95718e-05	0.0149887	11.87	11.87	CCDC93	ENST00000376300	-	118673053	118771709	Promoter1k	608.5
K27ac	chr1	171981001	171982000	1000	Up	0.94	7.54652e-05	0.0187828	11.87	11.87	DNM3	ENST00000523513	+	171939261	172222718	Genebody	42239.5
K27ac	chr8	28633801	28634800	1000	Up	0.73	6.42945e-05	0.0178284	11.87	11.87	INTS9	ENST00000397363	-	28625463	28747431	Genebody	113130
K27ac	chr11	121356001	121357000	1000	Up	0.84	6.84074e-05	0.017959	11.87	11.87	SORL1	ENST00000532451	+	121323088	121417733	Genebody	33412.5
K27ac	chr1	202409701	202410700	1000	Up	0.87	3.97071e-05	0.0149887	11.86	11.86	PPP1R12B	ENST00000336894	+	202317829	202557697	Genebody	92371.5
K27ac	chr7	81782601	81783600	1000	Up	0.86	3.37036e-05	0.0143061	11.84	11.84	CACNA2D1	ENST00000484706	-	81746359	81972552	Genebody	189452
K27ac	chr5	92958601	92960200	1600	Up	0.75	1.92588e-05	0.0113899	18.94	11.8375	FAM172A	ENST00000509739	-	92956588	93410425	Genebody	451024
K27ac	chr22	42976401	42977400	1000	Up	0.76	4.91195e-05	0.0159737	11.83	11.83	RRP7B	ENST00000421116	-	42973103	42978003	Promoter3k	1102.5
K27ac	chr8	119566401	119567400	1000	Up	0.85	3.95708e-05	0.0149887	11.83	11.83	SAMD12	ENST00000526328	-	119391798	119634184	Genebody	67283.5
K27ac	chr19	13829001	13830000	1000	Up	1.04	7.53965e-06	0.00765728	11.82	11.82						OtherIntergenic	NA
K27ac	chr2	24578201	24579200	1000	Up	0.93	2.07658e-05	0.0117506	11.82	11.82	ITSN2	ENST00000407704	-	24534488	24583341	Genebody	4640.5
K27ac	chr5	34044201	34045200	1000	Up	1.07	8.58029e-05	0.0198428	11.82	11.82	RP11-1084J3.4	ENST00000382079	-	33987278	34124633	Genebody	79932.5
K27ac	chr2	109398501	109399600	1100	Up	0.93	6.26494e-06	0.00724135	12.99	11.8091	RANBP2	ENST00000283195	+	109335936	109402267	Genebody	63114.5
K27ac	chr5	65295501	65296500	1000	Up	0.87	1.94149e-05	0.0113899	11.8	11.8	ERBB2IP	ENST00000508515	+	65284460	65374764	Genebody	11540.5
K27ac	chr7	50779501	50780900	1400	Up	0.75	1.61707e-05	0.010552	16.5	11.7857	GRB10	ENST00000439044	-	50742132	50861129	Genebody	80928.5
K27ac	chr2	74071701	74072700	1000	Up	1.12	2.93411e-05	0.0135892	11.78	11.78	STAMBP	ENST00000478946	+	74071760	74076578	Promoter1k	440.5
K27ac	chr14	90041401	90042400	1000	Up	1.04	3.74615e-05	0.014777	11.77	11.77	FOXN3	ENST00000555855	-	89817071	90085481	Genebody	43580.5
K27ac	chr5	39269201	39270200	1000	Up	0.89	9.67132e-05	0.0208538	11.77	11.77	FYB	ENST00000512138	-	39202718	39270746	Promoter3k	1045.5
K27ac	chr2	198061201	198062200	1000	Up	0.75	5.25938e-05	0.0163473	11.76	11.76	ANKRD44	ENST00000463879	-	197998694	198175504	Genebody	113804
K27ac	chr11	312901	313900	1000	Up	0.86	2.84877e-05	0.0133868	11.74	11.74	IFITM2	ENST00000399815	+	308407	315272	Genebody	4993.5
K27ac	chr3	14497101	14498100	1000	Up	0.83	4.12634e-05	0.0151541	11.74	11.74	SLC6A6	ENST00000484191	+	14444147	14499534	Genebody	53453.5
K27ac	chr6	128186701	128187700	1000	Up	0.95	9.82491e-05	0.0209155	11.73	11.73	THEMIS	ENST00000434358	-	128134721	128222103	Genebody	34902.5
K27ac	chr2	131870001	131871000	1000	Up	1	8.3253e-05	0.0196726	11.73	11.73	PLEKHB2	ENST00000482225	+	131862901	131884632	Genebody	7599.5
K27ac	chr8	18471101	18472100	1000	Up	1	4.8026e-05	0.0158029	11.72	11.72	PSD3	ENST00000521878	-	18393229	18541631	Genebody	70030.5
K27ac	chr2	25662901	25663900	1000	Up	0.7	9.07773e-05	0.0202178	11.7	11.7	DTNB	ENST00000486555	-	25656778	25720454	Genebody	57053.5
K27ac	chr13	47128901	47129900	1000	Up	0.71	9.83441e-05	0.0209155	11.69	11.69	LRCH1	ENST00000443945	+	47127304	47279755	Promoter3k	2096.5
K27ac	chr14	100738001	100739000	1000	Up	0.96	1.96041e-05	0.0113899	11.69	11.69	YY1	ENST00000553625	+	100706090	100742915	Genebody	32410.5
K27ac	chr15	51590001	51591400	1400	Up	0.69	4.95479e-05	0.0160019	16.36	11.6857	CYP19A1	ENST00000559646	-	51514679	51610689	Genebody	19988.5
K27ac	chr1	229751001	229752200	1200	Up	1.03	7.10479e-07	0.00254569	14.02	11.6833	TAF5L	ENST00000366674	-	229749903	229761794	Genebody	10193.5
K27ac	chr10	94801501	94802600	1100	Up	1.35	8.13914e-06	0.00769093	12.85	11.6818	EXOC6	ENST00000495132	+	94688130	94818281	Genebody	113920
K27ac	chr18	12551601	12552600	1000	Up	0.8	7.62424e-05	0.0188429	11.68	11.68	SPIRE1	ENST00000462226	-	12535476	12656719	Genebody	104618
K27ac	chr6	126304201	126305400	1200	Up	0.94	1.23165e-05	0.00954003	14	11.6667	TRMT11	ENST00000450358	+	126307575	126329816	Promoter3k	-2774.5
K27ac	chr17	57760001	57761200	1200	Up	0.86	3.57081e-05	0.014607	14	11.6667	PTRH2	ENST00000587935	-	57751996	57784776	Genebody	24175.5
K27ac	chr21	40641901	40642900	1000	Up	0.91	1.46998e-05	0.0102902	11.66	11.66	BRWD1	ENST00000455867	-	40608644	40652139	Genebody	9738.5
K27ac	chr1	245009701	245010700	1000	Up	0.82	6.16937e-05	0.0174883	11.66	11.66	HNRNPU-AS1	ENST00000366527	-	245003939	245010205	ProximalPromoter	4.5
K27ac	chr1	177180001	177181000	1000	Up	1.02	5.04532e-05	0.0161106	11.65	11.65	BRINP2	ENST00000361539	+	177140632	177251558	Genebody	39868.5
K27ac	chr18	21124201	21125200	1000	Up	1	8.04873e-06	0.00769093	11.65	11.65	NPC1	ENST00000591051	-	21111909	21140306	Genebody	15605.5
K27ac	chr2	32716201	32717200	1000	Up	1.1	1.49271e-05	0.0103281	11.65	11.65	BIRC6	ENST00000421745	+	32582095	32843966	Genebody	134606
K27ac	chr2	175952601	175953600	1000	Up	0.99	6.97405e-06	0.00752678	11.64	11.64	ATF2	ENST00000478905	-	175944990	175957982	Genebody	4881.5
K27ac	chr15	45016001	45017100	1100	Up	1	5.17546e-05	0.0162632	12.8	11.6364						OtherIntergenic	NA
K27ac	chr6	44094701	44095800	1100	Up	0.68	0.000228201	0.0459189	12.8	11.6364	TMEM63B	ENST00000259746	+	44094650	44123256	Promoter1k	600.5
K27ac	chr1	48889501	48890500	1000	Up	0.95	5.74752e-05	0.0169	11.63	11.63	SPATA6	ENST00000465990	-	48877135	48917258	Genebody	27257.5
K27ac	chr7	104873601	104875400	1800	Up	0.71	0.000262282	0.0524581	20.93	11.6278	SRPK2	ENST00000357311	-	104756823	104909462	Genebody	34961.5
K27ac	chr11	16764801	16765800	1000	Up	1.18	1.95728e-05	0.0113899	11.61	11.61	C11orf58	ENST00000525256	+	16760205	16770138	Genebody	5095.5
K27ac	chr12	20737501	20738500	1000	Up	1.02	7.61572e-06	0.00765728	11.61	11.61	PDE3A	ENST00000544307	+	20724797	20833451	Genebody	13203.5
K27ac	chr14	39083001	39084000	1000	Up	0.96	5.0649e-05	0.0161106	11.61	11.61						OtherIntergenic	NA
K27ac	chr13	41948701	41949700	1000	Up	0.93	9.55244e-05	0.0207624	11.6	11.6	NAA16	ENST00000469708	+	41948610	41949948	Promoter1k	590.5
K27ac	chr4	41700701	41701700	1000	Up	0.74	9.60387e-05	0.020805	11.59	11.59	LIMCH1	ENST00000396595	+	41614918	41702060	Genebody	86282.5
K27ac	chr8	106689601	106690600	1000	Up	0.92	6.43082e-05	0.0178284	11.59	11.59	RP11-642D21.1	ENST00000519805	+	106682218	106691259	Genebody	7882.5
K27ac	chr1	243375501	243376600	1100	Up	0.75	3.87263e-05	0.0149661	12.73	11.5727	CEP170	ENST00000522995	-	243375196	243418650	Genebody	42599.5
K27ac	chr20	1919401	1920400	1000	Up	0.75	8.88654e-05	0.020098	11.57	11.57	SIRPA	ENST00000358771	+	1875941	1920543	Genebody	43959.5
K27ac	chr15	48827901	48828900	1000	Up	0.98	1.71841e-05	0.0107206	11.55	11.55	FBN1	ENST00000537463	-	48722960	48937906	Genebody	109506
K27ac	chr13	47173801	47174800	1000	Up	0.9	8.05092e-05	0.0194245	11.54	11.54	LRCH1	ENST00000443945	+	47127304	47279755	Genebody	46996.5
K27ac	chr3	124635601	124636600	1000	Up	0.98	4.02139e-06	0.00596626	11.54	11.54	MUC13	ENST00000478191	-	124635182	124653591	Genebody	17490.5
K27ac	chr1	227368801	227369800	1000	Up	1.1	2.39223e-05	0.0123423	11.52	11.52	RP11-1B20.1	ENST00000424451	+	227366033	227371145	Genebody	3267.5
K27ac	chr6	74233901	74234900	1000	Up	0.85	6.94317e-05	0.0180674	11.52	11.52	RP11-505P4.7	ENST00000429386	+	74233563	74280319	Promoter1k	837.5
K27ac	chr18	10398301	10399400	1100	Up	0.72	6.71145e-05	0.0179132	12.67	11.5182						OtherIntergenic	NA
K27ac	chr3	52702401	52703500	1100	Up	0.96	0.000126485	0.0263586	12.67	11.5182	PBRM1	ENST00000449505	-	52702542	52719598	Genebody	16647.5
K27ac	chr2	173149101	173150200	1100	Up	0.88	1.73081e-05	0.010753	12.66	11.5091						OtherIntergenic	NA
K27ac	chr10	116156201	116157200	1000	Up	0.84	2.14677e-05	0.0119438	11.5	11.5	AFAP1L2	ENST00000483496	-	116082935	116164247	Genebody	7546.5
K27ac	chr15	50570701	50571700	1000	Up	1.02	1.14119e-05	0.00914826	11.49	11.49	GABPB1	ENST00000561010	-	50570738	50593512	Genebody	22311.5
K27ac	chr8	101714801	101715800	1000	Up	0.96	2.16345e-05	0.0119919	11.49	11.49	PABPC1	ENST00000520868	-	101715143	101719159	Genebody	3858.5
K27ac	chr14	32819101	32820200	1100	Up	0.77	0.000365146	0.0719697	12.61	11.4636	AKAP6	ENST00000557102	+	32798554	32903023	Genebody	21096.5
K27ac	chr7	124305801	124307200	1400	Up	0.81	1.10713e-05	0.008956	16.03	11.45						OtherIntergenic	NA
K27ac	chr7	8013101	8014400	1300	Up	0.69	0.000405912	0.0796362	14.84	11.4154	GLCCI1	ENST00000460897	+	8009366	8043877	Genebody	4384.5
K27ac	chr19	34756501	34757500	1000	Up	0.75	9.0226e-05	0.0201736	11.41	11.41	KIAA0355	ENST00000585833	+	34756472	34790989	Promoter1k	528.5
K27ac	chr1	65615401	65616800	1400	Up	0.69	6.80818e-05	0.0179352	15.95	11.3929	AK4	ENST00000470888	+	65613351	65690520	Promoter3k	2749.5
K27ac	chr15	51653301	51654700	1400	Up	0.79	4.2049e-05	0.0153294	15.94	11.3857	GLDN	ENST00000559317	+	51652450	51676611	Promoter3k	1550.5
K27ac	chr13	110778601	110779900	1300	Up	0.9	4.34864e-06	0.00611701	14.76	11.3538						OtherIntergenic	NA
K27ac	chr20	32421001	32422000	1000	Up	0.78	4.72473e-05	0.0157393	11.35	11.35	CHMP4B	ENST00000217402	+	32399109	32442172	Genebody	22391.5
K27ac	chr8	54788801	54789800	1000	Up	0.87	4.74098e-05	0.015744	11.35	11.35	RGS20	ENST00000517659	+	54764459	54871863	Genebody	24841.5
K27ac	chr14	100299401	100300400	1000	Up	1.22	2.78836e-05	0.0133583	11.34	11.34	EML1	ENST00000553720	+	100275787	100331934	Genebody	24113.5
K27ac	chr1	120570101	120571100	1000	Up	0.78	3.85776e-05	0.0149661	11.34	11.34	NOTCH2	ENST00000489731	-	120547855	120572586	Promoter3k	1985.5
K27ac	chr3	101491501	101492600	1100	Up	1.14	2.36348e-06	0.00469876	12.43	11.3						OtherIntergenic	NA
K27ac	chr8	61481401	61482500	1100	Up	0.76	7.31368e-05	0.0185003	12.43	11.3	RAB2A	ENST00000531098	+	61470966	61484654	Genebody	10984.5
K27ac	chr20	49518501	49519600	1100	Up	0.95	4.46445e-05	0.0155784	12.43	11.3	ADNP	ENST00000371602	-	49505584	49520853	Promoter3k	1802.5
K27ac	chr2	170066401	170067400	1000	Up	1.15	4.22816e-05	0.0153579	11.27	11.27	LRP2	ENST00000263816	-	169983618	170219195	Genebody	152294
K27ac	chr15	28886801	28887800	1000	Up	0.86	4.56456e-05	0.0156449	11.26	11.26	HERC2P9	ENST00000382946	+	28878244	28887539	Genebody	9056.5
K27ac	chr7	77915401	77916400	1000	Up	1.1	5.07196e-05	0.0161106	11.25	11.25	MAGI2	ENST00000520379	-	77814821	78119318	Genebody	203418
K27ac	chr9	127532901	127533900	1000	Up	0.79	5.62056e-05	0.0167623	11.25	11.25	RP11-175D17.3	ENST00000438380	+	127532401	127535206	Promoter1k	999.5
K27ac	chr1	155701001	155702000	1000	Up	0.92	6.59347e-05	0.0179132	11.25	11.25	DAP3	ENST00000462978	+	155697398	155701992	Genebody	4102.5
K27ac	chr2	58660801	58661900	1100	Up	0.95	1.48577e-05	0.010328	12.36	11.2364	LINC01122	ENST00000455219	+	58655519	58923190	Genebody	5831.5
K27ac	chr7	77816101	77817100	1000	Up	1.02	5.39794e-05	0.0164593	11.23	11.23	MAGI2	ENST00000524316	-	77807352	77827173	Genebody	10572.5
K27ac	chr7	18426701	18427700	1000	Up	0.96	1.63607e-05	0.0105703	11.23	11.23	HDAC9	ENST00000474742	+	18330072	18536369	Genebody	97128.5
K27ac	chr7	26228601	26229600	1000	Up	0.82	6.46291e-05	0.017862	11.21	11.21	HNRNPA2B1	ENST00000476233	-	26229546	26231298	Promoter3k	2197.5
K27ac	chr12	104504501	104505500	1000	Up	0.72	8.35584e-05	0.0196758	11.21	11.21						OtherIntergenic	NA
K27ac	chr21	38745801	38747100	1300	Up	0.72	5.15759e-05	0.0162412	14.56	11.2	DYRK1A	ENST00000608928	+	38738091	38792687	Genebody	8359.5
K27ac	chr7	70234701	70235900	1200	Up	1.05	1.48765e-06	0.00379174	13.44	11.2	AUTS2	ENST00000483297	+	70233009	70236501	Promoter3k	2291.5
K27ac	chr11	18008001	18009000	1000	Up	0.98	1.97085e-05	0.0113899	11.19	11.19	SERGEF	ENST00000529728	-	17980999	18034476	Genebody	25975.5
K27ac	chr11	75820001	75821100	1100	Up	0.84	0.000176214	0.035894	12.3	11.1818	UVRAG	ENST00000539288	+	75694479	75852544	Genebody	126072
K27ac	chr2	242372701	242373700	1000	Up	0.86	4.31534e-05	0.0154684	11.18	11.18	FARP2	ENST00000485051	+	242350359	242373602	Genebody	22841.5
K27ac	chr6	128454101	128455100	1000	Up	0.89	5.32826e-05	0.0163701	11.18	11.18	PTPRK	ENST00000531050	-	128321131	128718762	Genebody	264162
K27ac	chr1	78281701	78282800	1100	Up	0.92	3.3665e-05	0.0143061	12.26	11.1455	FAM73A	ENST00000476203	+	78269073	78327900	Genebody	13177.5
K27ac	chr4	152191101	152192200	1100	Up	0.87	2.37885e-05	0.0123374	12.25	11.1364	SH3D19	ENST00000604030	-	152096651	152246784	Genebody	55133.5
K27ac	chr2	54187101	54188100	1000	Up	0.93	1.7183e-05	0.0107206	11.13	11.13	PSME4	ENST00000481518	-	54163231	54197915	Genebody	10314.5
K27ac	chr12	93802301	93803500	1200	Up	0.81	3.30321e-05	0.0142662	13.34	11.1167	UBE2N	ENST00000550657	-	93802146	93835719	Genebody	32818.5
K27ac	chr1	51860301	51861300	1000	Up	0.95	4.5723e-05	0.0156449	11.09	11.09	EPS15	ENST00000478657	-	51860090	51866871	Genebody	6070.5
K27ac	chr5	123395401	123396400	1000	Up	0.79	8.89099e-05	0.020098	11.07	11.07						Genedesert	NA
K27ac	chr14	56197901	56199000	1100	Up	0.92	1.79612e-05	0.011021	12.17	11.0636						OtherIntergenic	NA
K27ac	chr7	77657001	77658000	1000	Up	0.91	1.82612e-05	0.0110915	11.03	11.03	MAGI2	ENST00000522391	-	77648855	79082786	Genebody	1.42529e+06
K27ac	chr10	7466801	7467800	1000	Up	0.87	5.3223e-05	0.0163701	11.03	11.03						OtherIntergenic	NA
K27ac	chr11	370801	371900	1100	Up	0.8	5.3643e-05	0.0164021	12.13	11.0273	B4GALNT4	ENST00000530717	+	369795	372807	Promoter3k	1555.5
K27ac	chr18	10497001	10498200	1200	Up	1.13	1.082e-06	0.00310267	13.23	11.025						OtherIntergenic	NA
K27ac	chr4	86617401	86618400	1000	Up	0.91	2.25878e-05	0.0122917	11.02	11.02	ARHGAP24	ENST00000509709	+	86491745	86643539	Genebody	126156
K27ac	chr6	107852301	107853300	1000	Up	1.02	7.98281e-06	0.00769093	11.02	11.02	SOBP	ENST00000477448	+	107811309	107879491	Genebody	41491.5
K27ac	chr2	113173501	113174500	1000	Up	0.81	6.74023e-05	0.0179132	11.02	11.02	RGPD8	ENST00000522286	-	113147726	113179596	Genebody	5595.5
K27ac	chr11	105874901	105876500	1600	Up	0.61	0.000112954	0.023638	17.61	11.0062	MSANTD4	ENST00000529805	-	105866349	105880475	Genebody	4774.5
K27ac	chr17	76674901	76675900	1000	Up	0.95	3.25224e-05	0.0142657	11	11	CYTH1	ENST00000586430	-	76671929	76677148	Promoter3k	1747.5
K27ac	chr16	28505401	28506400	1000	Up	0.87	5.32318e-05	0.0163701	10.98	10.98	CLN3	ENST00000566816	-	28504874	28506877	Promoter1k	976.5
K27ac	chr20	42089501	42090500	1000	Up	0.84	7.94862e-05	0.0192718	10.98	10.98	SRSF6	ENST00000244020	+	42086567	42092245	Genebody	3433.5
K27ac	chr3	135851901	135852900	1000	Up	1.17	3.98931e-06	0.00596626	10.97	10.97	PPP2R3A	ENST00000334546	+	135741576	135864279	Genebody	110824
K27ac	chr7	111366801	111367800	1000	Up	0.81	6.7403e-05	0.0179132	10.97	10.97	DOCK4	ENST00000486186	-	111366802	111380270	Genebody	12969.5
K27ac	chr13	104969901	104971200	1300	Up	0.88	5.02966e-05	0.0161106	14.25	10.9615						Genedesert	NA
K27ac	chr15	101753201	101754200	1000	Up	0.93	3.96592e-05	0.0149887	10.94	10.94	CHSY1	ENST00000254190	-	101715927	101792137	Genebody	38436.5
K27ac	chr3	25667501	25668500	1000	Up	0.86	7.36389e-05	0.0185003	10.92	10.92	TOP2B	ENST00000424225	-	25656963	25706398	Genebody	38397.5
K27ac	chr1	114524401	114525400	1000	Up	0.92	8.36752e-05	0.0196772	10.92	10.92	OLFML3	ENST00000491700	+	114522112	114524876	Promoter3k	2788.5
K27ac	chr1	70095301	70096400	1100	Up	0.87	1.11769e-05	0.008984	12	10.9091	LRRC7	ENST00000370958	+	70034132	70340687	Genebody	61718.5
K27ac	chr7	72857701	72858900	1200	Up	0.75	6.89027e-05	0.0180083	13.09	10.9083	BAZ1B	ENST00000404251	-	72855894	72936608	Genebody	78307.5
K27ac	chr5	36166501	36167800	1300	Up	0.68	0.000146801	0.030254	14.18	10.9077	SKP2	ENST00000513263	+	36152270	36170486	Genebody	14880.5
K27ac	chr10	32641801	32642800	1000	Up	0.71	9.01954e-05	0.0201736	10.89	10.89	RP11-135A24.2	ENST00000417447	+	32636324	32663416	Genebody	5976.5
K27ac	chr11	117348901	117349900	1000	Up	0.93	8.94153e-05	0.0201699	10.88	10.88	DSCAML1	ENST00000527706	-	117298488	117667806	Genebody	318406
K27ac	chr1	25106501	25107500	1000	Up	0.84	4.31564e-05	0.0154684	10.85	10.85	CLIC4	ENST00000489758	+	25071899	25124454	Genebody	35101.5
K27ac	chr4	176719601	176720600	1000	Up	0.95	5.99576e-05	0.017242	10.85	10.85	RP11-806K15.1	ENST00000514864	+	176711457	176733340	Genebody	8643.5
K27ac	chr5	126790901	126791900	1000	Up	1.01	1.36725e-05	0.00996888	10.82	10.82	MEGF10	ENST00000515622	+	126783319	126801429	Genebody	8081.5
K27ac	chr2	62815701	62816700	1000	Up	0.9	1.82621e-05	0.0110915	10.82	10.82						OtherIntergenic	NA
K27ac	chr6	127673201	127674200	1000	Up	1.07	2.65096e-05	0.0130884	10.82	10.82						OtherIntergenic	NA
K27ac	chr16	49614701	49615700	1000	Up	0.96	2.71704e-05	0.0131962	10.82	10.82	ZNF423	ENST00000567169	-	49524861	49674763	Genebody	59562.5
K27ac	chr10	88728701	88730400	1700	Up	0.88	3.69425e-07	0.00164427	18.39	10.8176	ADIRF	ENST00000416348	+	88728188	88730287	Promoter3k	1362.5
K27ac	chr6	56590401	56591700	1300	Up	0.77	0.000161889	0.0331799	14.05	10.8077	DST	ENST00000522538	-	56535472	56650677	Genebody	59626.5
K27ac	chr5	74037001	74038000	1000	Up	1.1	8.08307e-05	0.0194548	10.78	10.78	GFM2	ENST00000513331	-	74035813	74037673	ProximalPromoter	172.5
K27ac	chr17	42423801	42424800	1000	Up	0.84	7.67601e-05	0.0188555	10.76	10.76	GRN	ENST00000585512	+	42422669	42426643	Promoter3k	1631.5
K27ac	chr13	40264301	40265300	1000	Up	0.89	1.82617e-05	0.0110915	10.74	10.74	COG6	ENST00000356576	+	40229860	40326637	Genebody	34940.5
K27ac	chr3	71058801	71059800	1000	Up	0.84	7.34528e-05	0.0185003	10.71	10.71	FOXP1	ENST00000497355	-	71008341	71179744	Genebody	120444
K27ac	chr3	19390501	19391900	1400	Up	0.83	0.00022247	0.0448564	14.97	10.6929	KCNH8	ENST00000475063	+	19389212	19436769	Promoter3k	1988.5
K27ac	chr6	154786401	154787600	1200	Up	1.02	6.71187e-05	0.0179132	12.83	10.6917	CNKSR3	ENST00000479339	-	154727243	154799625	Genebody	12624.5
K27ac	chr15	52235901	52236900	1000	Up	0.9	6.26931e-05	0.0176208	10.68	10.68	TMOD3	ENST00000558300	+	52226399	52239464	Genebody	10001.5
K27ac	chr17	69825301	69826400	1100	Up	0.93	1.6459e-05	0.0105703	11.74	10.6727						Genedesert	NA
K27ac	chr5	24635001	24636000	1000	Up	0.82	8.50948e-05	0.0197942	10.67	10.67	CDH10	ENST00000510477	-	24487456	24644889	Genebody	9388.5
K27ac	chr1	207198701	207199700	1000	Up	0.81	8.64028e-05	0.019912	10.67	10.67	C1orf116	ENST00000461135	-	207194039	207206101	Genebody	6900.5
K27ac	chr9	126511401	126512400	1000	Up	0.8	9.03112e-05	0.0201736	10.67	10.67	RP11-417B4.2	ENST00000423942	+	126498715	126514220	Genebody	13185.5
K27ac	chr1	67425701	67426700	1000	Up	0.93	2.8223e-05	0.0133583	10.67	10.67	MIER1	ENST00000401042	+	67395925	67452353	Genebody	30275.5
K27ac	chr9	88428801	88430000	1200	Up	0.73	9.66973e-05	0.0208538	12.78	10.65	RP11-213G2.3	ENST00000431724	+	88430880	88464426	Promoter3k	-1479.5
K27ac	chr2	150715901	150717100	1200	Up	0.88	0.000181431	0.036881	12.76	10.6333	AC007364.1	ENST00000295052	-	150624019	150715705	Promoter1k	-795.5
K27ac	chr7	115850701	115851700	1000	Up	1	2.40668e-05	0.01237	10.63	10.63	TES	ENST00000461440	+	115850559	115889631	Promoter1k	641.5
K27ac	chr7	37224101	37225100	1000	Up	0.92	3.28194e-05	0.0142662	10.63	10.63	ELMO1	ENST00000487336	-	37172610	37264524	Genebody	39923.5
K27ac	chr5	14851001	14852100	1100	Up	0.83	4.04914e-05	0.0150823	11.69	10.6273	ANKH	ENST00000513115	-	14768724	14871581	Genebody	20030.5
K27ac	chr14	32614901	32615900	1000	Up	0.98	7.60564e-05	0.0188429	10.61	10.61	ARHGAP5	ENST00000557643	+	32563243	32624033	Genebody	52157.5
K27ac	chr11	116808701	116810200	1500	Up	0.81	4.46236e-05	0.0155784	15.91	10.6067	SIK3	ENST00000497049	-	116764560	116827780	Genebody	18329.5
K27ac	chr11	10844601	10845600	1000	Up	0.74	7.2947e-05	0.0185003	10.59	10.59	ZBED5	ENST00000533903	-	10834552	10848129	Genebody	3028.5
K27ac	chr7	96324901	96326100	1200	Up	0.8	4.4885e-05	0.0155784	12.7	10.5833	SHFM1	ENST00000482389	-	96318080	96326684	Promoter3k	1183.5
K27ac	chr15	55081501	55082500	1000	Up	0.96	4.81172e-05	0.0158029	10.56	10.56						OtherIntergenic	NA
K27ac	chr18	60897901	60898900	1000	Up	1	2.28387e-05	0.0122997	10.54	10.54	BCL2	ENST00000333681	-	60794267	60987019	Genebody	88618.5
K27ac	chr3	33590001	33591700	1700	Up	1.04	6.35289e-07	0.00233888	17.88	10.5176	CLASP2	ENST00000480385	-	33580414	33602368	Genebody	11517.5
K27ac	chr5	130803901	130804900	1000	Up	0.97	1.36656e-05	0.00996888	10.51	10.51	RAPGEF6	ENST00000504919	-	130799742	130808613	Genebody	4212.5
K27ac	chr6	109417501	109418500	1000	Up	0.92	2.82215e-05	0.0133583	10.51	10.51	CEP57L1	ENST00000521737	+	109416355	109461668	Promoter3k	1645.5
K27ac	chrX	114802901	114803900	1000	Up	1.05	3.65235e-05	0.0146851	10.51	10.51						OtherIntergenic	NA
K27ac	chr9	38599801	38600800	1000	Up	0.97	4.6292e-05	0.0156656	10.49	10.49	ANKRD18A	ENST00000399703	-	38571354	38620657	Genebody	20356.5
K27ac	chr6	12156601	12157700	1100	Up	0.89	4.11436e-05	0.0151446	11.51	10.4636	HIVEP1	ENST00000399469	+	12125978	12164808	Genebody	31172.5
K27ac	chr19	16567901	16569100	1200	Up	0.82	5.21006e-05	0.0163013	12.54	10.45	EPS15L1	ENST00000595845	-	16552321	16582777	Genebody	14276.5
K27ac	chr2	160621901	160622900	1000	Up	1.07	3.95516e-05	0.0149887	10.43	10.43	2017-03-07	ENST00000478396	+	160615802	160624361	Genebody	6598.5
K27ac	chr5	11303601	11304600	1000	Up	0.82	9.68051e-05	0.0208586	10.43	10.43	CTNND2	ENST00000495388	-	10972643	11384883	Genebody	80782.5
K27ac	chr1	155317401	155318500	1100	Up	0.83	4.01258e-05	0.0150325	11.45	10.4091	ASH1L	ENST00000492987	-	155313446	155319142	Promoter3k	1191.5
K27ac	chr2	61618301	61619300	1000	Up	0.97	3.45329e-05	0.0144897	10.32	10.32	USP34	ENST00000453133	-	61575406	61697825	Genebody	79024.5
K27ac	chr2	232966701	232967700	1000	Up	0.97	5.21084e-05	0.0163013	10.32	10.32	DIS3L2	ENST00000470087	+	232880561	232995585	Genebody	86639.5
K27ac	chr4	47221601	47222600	1000	Up	0.95	2.62799e-05	0.0129982	10.32	10.32	GABRB1	ENST00000510909	+	47033649	47405402	Genebody	188452
K27ac	chr20	45037301	45038300	1000	Up	0.93	3.11679e-05	0.0138831	10.31	10.31	ELMO2	ENST00000487583	-	45016065	45061624	Genebody	23823.5
K27ac	chr5	131299001	131300000	1000	Up	0.93	3.53778e-05	0.0145317	10.3	10.3	ACSL6	ENST00000493861	-	131289596	131309728	Genebody	10227.5
K27ac	chr1	220317201	220318200	1000	Up	0.88	6.39682e-05	0.017828	10.29	10.29	IARS2	ENST00000302637	+	220267454	220321376	Genebody	50246.5
K27ac	chr10	7011701	7012700	1000	Up	0.94	5.7678e-05	0.0169	10.28	10.28						OtherIntergenic	NA
K27ac	chr6	56800001	56801000	1000	Up	0.87	6.31641e-05	0.0177198	10.25	10.25	DST	ENST00000449297	-	56505264	56819426	Genebody	18925.5
K27ac	chr1	36093301	36094300	1000	Up	1.08	7.01565e-05	0.0181733	10.23	10.23	PSMB2	ENST00000373237	-	36067184	36107445	Genebody	13644.5
K27ac	chrX	146995001	146996000	1000	Up	0.93	2.93466e-05	0.0135892	10.17	10.17						OtherIntergenic	NA
K27ac	chr10	80840101	80841100	1000	Up	0.89	5.46264e-05	0.0165195	10.17	10.17	ZMIZ1	ENST00000334512	+	80828791	81076276	Genebody	11809.5
K27ac	chr5	74819101	74820100	1000	Up	0.92	5.78768e-05	0.0169	10.14	10.14	POLK	ENST00000505774	+	74807889	74865194	Genebody	11711.5
K27ac	chr1	182843201	182844200	1000	Up	0.92	2.93461e-05	0.0135892	10.08	10.08	DHX9	ENST00000367549	+	182808503	182856886	Genebody	35197.5
K27ac	chr3	139833101	139834500	1400	Up	0.65	0.000371427	0.073111	14.08	10.0571	CLSTN2	ENST00000511524	+	139654028	140275897	Genebody	179772
K27ac	chr12	23820001	23821300	1300	Up	0.91	6.74997e-05	0.0179132	13.07	10.0538	SOX5	ENST00000536911	-	23756854	23887649	Genebody	66998.5
K27ac	chr4	146077901	146078900	1000	Up	0.88	9.72961e-05	0.0208747	10.03	10.03	OTUD4	ENST00000505976	-	146076964	146101080	Genebody	22679.5
K27ac	chr2	174849801	174850800	1000	Up	0.91	5.78738e-05	0.0169	10.03	10.03						OtherIntergenic	NA
K27ac	chr5	774501	775500	1000	Up	1.05	1.68087e-05	0.0106423	9.98	9.98	ZDHHC11	ENST00000424784	-	710470	850720	Genebody	75719.5
K27ac	chr6	87912101	87913100	1000	Up	0.92	4.97286e-05	0.0160019	9.95	9.95	ZNF292	ENST00000369578	+	87865282	87933654	Genebody	47318.5
K27ac	chr8	141250001	141251100	1100	Up	0.89	0.000292227	0.058252	10.93	9.93636	TRAPPC9	ENST00000518839	-	141226008	141272829	Genebody	22278.5
K27ac	chr17	64718001	64719300	1300	Up	0.74	4.59254e-05	0.0156656	12.83	9.86923	PRKCA	ENST00000284384	+	64298977	64771245	Genebody	419674
K27ac	chr16	18896201	18897200	1000	Up	0.92	4.49783e-05	0.0155784	9.78	9.78	SMG1	ENST00000561947	-	18886423	18908278	Genebody	11577.5
K27ac	chr6	15279501	15280500	1000	Up	0.89	8.61048e-05	0.0198741	9.75	9.75	JARID2	ENST00000397311	+	15249142	15520597	Genebody	30858.5
K27ac	chr6	53404101	53405100	1000	Up	0.94	9.92941e-05	0.0210601	9.74	9.74	GCLC	ENST00000513939	-	53379084	53409406	Genebody	4805.5
K27ac	chr1	203612801	203613800	1000	Up	0.86	8.29136e-05	0.019608	9.68	9.68	ATP2B4	ENST00000367218	+	203595927	203713207	Genebody	17373.5
K27ac	chr4	167859201	167860400	1200	Up	0.86	3.05121e-05	0.0137981	11.58	9.65	SPOCK3	ENST00000515316	-	167833844	168155643	Genebody	295842
K27ac	chr2	9495801	9496800	1000	Up	0.91	4.51549e-05	0.0155864	9.64	9.64	ASAP2	ENST00000471687	+	9490587	9496432	Genebody	5713.5
K27ac	chr1	184624001	184625300	1300	Up	0.96	4.28186e-06	0.00610724	12.53	9.63846						OtherIntergenic	NA
K27ac	chr4	72133501	72135200	1700	Up	0.88	7.46628e-06	0.00765728	16.36	9.62353	SLC4A4	ENST00000514331	+	72120934	72339024	Genebody	13416.5
K27ac	chr11	120050201	120051600	1400	Up	0.81	1.03882e-05	0.00875252	13.47	9.62143	TRIM29	ENST00000529040	-	120008624	120056237	Genebody	5336.5
K27ac	chr20	3884901	3886400	1500	Up	0.69	7.33517e-05	0.0185003	14.37	9.58	PANK2	ENST00000471830	+	3871886	3891463	Genebody	13764.5
K27ac	chr4	62261901	62262900	1000	Up	0.91	8.67662e-05	0.0199156	9.58	9.58	LPHN3	ENST00000514591	+	62067859	62938184	Genebody	194542
K27ac	chr7	86793001	86794000	1000	Up	0.94	9.74139e-05	0.0208747	9.42	9.42	DMTF1	ENST00000582925	+	86792113	86794361	Promoter3k	1387.5
K27ac	chr5	19488201	19489600	1400	Up	0.85	9.76188e-06	0.00851196	13.18	9.41429	CDH18	ENST00000515257	-	19473723	19838933	Genebody	350032
K27ac	chr2	234177401	234178400	1000	Up	0.87	8.71506e-05	0.0199278	9.38	9.38	ATG16L1	ENST00000417017	+	234160350	234182385	Genebody	17550.5
K27ac	chr12	118707601	118708600	1000	Up	0.85	9.62773e-05	0.020805	9.37	9.37	TAOK3	ENST00000539872	-	118693316	118796926	Genebody	88825.5
K27ac	chr12	102074901	102076000	1100	Up	0.84	0.000302723	0.0602039	10.27	9.33636	MYBPC1	ENST00000549608	+	102059980	102079589	Genebody	15470.5
K27ac	chr5	54727701	54728900	1200	Up	0.85	0.000218887	0.0441638	11.03	9.19167	PPAP2A	ENST00000264775	-	54720681	54830797	Genebody	102496
K27ac	chr22	42810101	42811600	1500	Up	0.95	1.7335e-06	0.00414969	13.31	8.87333	NFAM1	ENST00000355469	-	42806282	42828368	Genebody	17517.5
K27ac	chr8	68734101	68735200	1100	Up	1.01	0.000190814	0.0386304	9.51	8.64545						OtherIntergenic	NA
K27ac	chr14	73286301	73287900	1600	Down	-0.68	0.000229243	0.0460974	-10.38	-6.4875	DPF3	ENST00000555469	-	73272717	73303191	Genebody	16090.5
K27ac	chr12	125208001	125209500	1500	Down	-0.76	7.90074e-05	0.0192019	-11.39	-7.59333						OtherIntergenic	NA
K27ac	chr15	58845701	58847200	1500	Down	-0.71	7.25614e-05	0.0185003	-11.48	-7.65333	LIPC	ENST00000559845	+	58724189	58856207	Genebody	122262
K27ac	chr8	91969201	91970500	1300	Down	-0.71	0.000445781	0.0872859	-10.36	-7.96923	NECAB1	ENST00000521366	+	91952749	91970075	Genebody	17101.5
K27ac	chr9	37802401	37803800	1400	Down	-0.59	0.000464881	0.090966	-11.36	-8.11429	DCAF10	ENST00000377724	+	37800498	37863322	Promoter3k	2602.5
K27ac	chr7	97809401	97810600	1200	Down	-0.73	0.000257738	0.0515839	-10.32	-8.6	LMTK2	ENST00000297293	+	97736196	97838945	Genebody	73804.5
K27ac	chr2	99562101	99563700	1600	Down	-0.71	8.26153e-05	0.0195739	-13.84	-8.65						OtherIntergenic	NA
K27ac	chr19	50711401	50712600	1200	Down	-0.79	6.77387e-05	0.017924	-10.46	-8.71667	MYH14	ENST00000599920	+	50706893	50774739	Genebody	5107.5
K27ac	chr5	58768001	58769200	1200	Down	-0.95	6.4448e-05	0.0178284	-10.47	-8.725	PDE4D	ENST00000505453	-	58270747	58882219	Genebody	113618
K27ac	chr16	17468001	17469200	1200	Down	-0.96	5.30697e-05	0.0163701	-10.5	-8.75	XYLT1	ENST00000568226	-	17448528	17497358	Genebody	28757.5
K27ac	chr6	170121201	170122300	1100	Down	-0.68	0.000339159	0.0671139	-9.87	-8.97273	PHF10	ENST00000480008	-	170107123	170124101	Promoter3k	2350.5
K27ac	chr15	44332401	44333400	1000	Down	-0.9	9.73132e-05	0.0208747	-9	-9	FRMD5	ENST00000484674	-	44165472	44486644	Genebody	153744
K27ac	chr13	20304401	20305600	1200	Down	-0.78	3.26184e-05	0.0142657	-10.84	-9.03333	PSPC1	ENST00000338910	-	20276639	20357057	Genebody	52056.5
K27ac	chr2	232029401	232030400	1000	Down	-0.93	6.74723e-05	0.0179132	-9.08	-9.08	PSMD1	ENST00000481003	+	232029672	232030608	ProximalPromoter	228.5
K27ac	chr19	2506101	2507500	1400	Down	-0.71	4.95197e-05	0.0160019	-12.74	-9.1						OtherIntergenic	NA
K27ac	chr8	136529001	136530100	1100	Down	-0.81	6.54593e-05	0.0179132	-10.02	-9.10909	KHDRBS3	ENST00000517394	+	136470949	136569782	Genebody	58601.5
K27ac	chr14	83233301	83234400	1100	Down	-0.83	0.000110285	0.0231443	-10.05	-9.13636						Genedesert	NA
K27ac	chr22	24975801	24976800	1000	Down	-0.98	7.39045e-05	0.0185483	-9.14	-9.14	SNRPD3	ENST00000402849	+	24951974	24978020	Genebody	24326.5
K27ac	chr4	6393201	6394200	1000	Down	-0.91	5.44327e-05	0.0165131	-9.27	-9.27	PPP2R2C	ENST00000507028	-	6381759	6473413	Genebody	79712.5
K27ac	chr7	50706201	50707700	1500	Down	-0.54	0.000264848	0.0529358	-13.92	-9.28	GRB10	ENST00000398810	-	50657759	50772998	Genebody	66047.5
K27ac	chr14	79312101	79313300	1200	Down	-1.05	1.26431e-06	0.00336633	-11.19	-9.325	NRXN3	ENST00000556496	+	79081274	79454642	Genebody	231426
K27ac	chr13	80070601	80071600	1000	Down	-1.05	3.5262e-05	0.0145317	-9.33	-9.33	NDFIP2	ENST00000465762	+	80055591	80126713	Genebody	15509.5
K27ac	chr16	89882801	89884200	1400	Down	-1.01	1.53536e-05	0.0103823	-13.13	-9.37857	FANCA	ENST00000543736	-	89865326	89883065	Promoter1k	-435.5
K27ac	chr3	74541701	74542700	1000	Down	-0.96	4.96394e-05	0.0160019	-9.46	-9.46	CNTN3	ENST00000263665	-	74311718	74570291	Genebody	28090.5
K27ac	chr16	61825601	61826700	1100	Down	-0.8	6.50796e-05	0.0179035	-10.47	-9.51818	CDH8	ENST00000582242	-	61823379	61851947	Genebody	25796.5
K27ac	chr2	165312501	165314000	1500	Down	-0.83	1.22636e-06	0.00332465	-14.3	-9.53333						OtherIntergenic	NA
K27ac	chr2	54615801	54617400	1600	Down	-0.62	0.000197354	0.0399274	-15.35	-9.59375						OtherIntergenic	NA
K27ac	chr1	67430401	67431500	1100	Down	-0.87	0.000110565	0.0231868	-10.56	-9.6	MIER1	ENST00000401042	+	67395925	67452353	Genebody	35025.5
K27ac	chr1	155081801	155082800	1000	Down	-0.87	6.66678e-05	0.0179132	-9.67	-9.67						OtherIntergenic	NA
K27ac	chr5	74844501	74845500	1000	Down	-0.94	2.81941e-05	0.0133583	-9.67	-9.67	POLK	ENST00000508867	+	74842834	74878790	Promoter3k	2166.5
K27ac	chr1	205080101	205081500	1400	Down	-0.84	2.85234e-06	0.00500352	-13.54	-9.67143	RBBP5	ENST00000484379	-	205074214	205091094	Genebody	10293.5
K27ac	chr14	28270201	28271200	1000	Down	-1.07	3.9061e-05	0.0149845	-9.68	-9.68	CTD-3006G17.2	ENST00000555797	-	27791284	28314492	Genebody	43791.5
K27ac	chr13	92645101	92646100	1000	Down	-1.21	4.69637e-06	0.006262	-9.68	-9.68	GPC5	ENST00000377067	+	92050928	93519490	Genebody	594672
K27ac	chr7	37777701	37778700	1000	Down	-1.04	4.88948e-05	0.0159249	-9.7	-9.7	GPR141	ENST00000450180	+	37723399	37780307	Genebody	54801.5
K27ac	chrX	18457401	18458900	1500	Down	-0.74	4.10717e-06	0.00598602	-14.55	-9.7	POLR3F	ENST00000489753	+	18448091	18464207	Genebody	10059.5
K27ac	chr8	61486401	61487400	1000	Down	-0.86	6.84732e-05	0.017959	-9.7	-9.7	RAB2A	ENST00000525529	+	61482487	61504496	Genebody	4413.5
K27ac	chr1	21411201	21412200	1000	Down	-0.76	9.44579e-05	0.0206378	-9.71	-9.71	EIF4G3	ENST00000463775	-	21391023	21438103	Genebody	26402.5
K27ac	chr10	128543201	128544600	1400	Down	-0.93	5.42962e-05	0.0165053	-13.6	-9.71429						OtherIntergenic	NA
K27ac	chr3	106098101	106099300	1200	Down	-0.79	3.34908e-05	0.0143061	-11.69	-9.74167						Genedesert	NA
K27ac	chr1	84245401	84246400	1000	Down	-0.85	7.36388e-05	0.0185003	-9.75	-9.75	RP11-475O6.1	ENST00000417975	-	84041458	84326679	Genebody	80778.5
K27ac	chr1	146730101	146731300	1200	Down	-0.95	2.7152e-05	0.0131962	-11.72	-9.76667	CHD1L	ENST00000492728	+	146714395	146731700	Genebody	16305.5
K27ac	chr17	19627801	19629400	1600	Down	-0.74	2.58536e-06	0.00473416	-15.64	-9.775						OtherIntergenic	NA
K27ac	chr9	104154101	104155100	1000	Down	-0.93	2.93304e-05	0.0135892	-9.79	-9.79	MRPL50	ENST00000539624	-	104151121	104160886	Genebody	6285.5
K27ac	chr4	20267301	20268400	1100	Down	-0.67	0.000230376	0.0462941	-10.78	-9.8	SLIT2	ENST00000508824	+	20256542	20487838	Genebody	11308.5
K27ac	chr11	120301801	120303100	1300	Down	-0.85	4.78818e-05	0.0158029	-12.77	-9.82308	ARHGEF12	ENST00000529970	+	120256029	120348355	Genebody	46421.5
K27ac	chr2	148674501	148675500	1000	Down	-0.87	3.3504e-05	0.0143061	-9.87	-9.87	ACVR2A	ENST00000535787	+	148602085	148685185	Genebody	72915.5
K27ac	chr20	61447701	61448900	1200	Down	-0.77	4.3835e-05	0.015525	-11.87	-9.89167	COL9A3	ENST00000477612	+	61447595	61456382	Promoter1k	705.5
K27ac	chr18	49932901	49933900	1000	Down	-1.06	5.24398e-05	0.0163237	-9.91	-9.91	DCC	ENST00000442544	+	49866541	51057784	Genebody	66859.5
K27ac	chr2	32934701	32935700	1000	Down	-0.89	3.63687e-05	0.0146812	-9.97	-9.97	TTC27	ENST00000454690	+	32853222	32958988	Genebody	81978.5
K27ac	chr10	73798401	73799500	1100	Down	-0.68	0.000129508	0.0268946	-11	-10						OtherIntergenic	NA
K27ac	chr18	18650001	18651000	1000	Down	-0.91	7.06531e-05	0.0182262	-10.04	-10.04	ROCK1	ENST00000399799	-	18526866	18691812	Genebody	41311.5
K27ac	chr9	129678501	129679500	1000	Down	-0.81	9.0288e-05	0.0201736	-10.05	-10.05	RALGPS1	ENST00000480993	+	129677728	129740585	Promoter3k	1272.5
K27ac	chr5	8864001	8865000	1000	Down	-0.85	9.48202e-05	0.0206698	-10.11	-10.11	RP11-143A12.3	ENST00000510229	+	8839843	8881352	Genebody	24657.5
K27ac	chr5	52392801	52394600	1800	Down	-0.7	5.24788e-06	0.0065755	-18.2	-10.1111	MOCS2	ENST00000361377	-	52391508	52405601	Genebody	11900.5
K27ac	chr14	35468201	35469200	1000	Down	-0.97	3.30916e-05	0.0142662	-10.12	-10.12	SRP54	ENST00000555535	+	35462449	35473814	Genebody	6251.5
K27ac	chr7	112718201	112719200	1000	Down	-0.87	3.94091e-05	0.0149887	-10.16	-10.16	GPR85	ENST00000610164	-	112718385	112726144	Genebody	7443.5
K27ac	chr7	135074101	135075200	1100	Down	-0.73	0.000251979	0.0505331	-11.19	-10.1727	CNOT4	ENST00000414802	-	135069041	135123079	Genebody	48428.5
K27ac	chr4	13795401	13796500	1100	Down	-0.9	1.9501e-05	0.0113899	-11.19	-10.1727	RP11-341G5.1	ENST00000510907	+	13656802	13932852	Genebody	139148
K27ac	chr6	36065301	36066300	1000	Down	-1.01	1.03292e-05	0.0087508	-10.18	-10.18	MAPK14	ENST00000496250	+	35995934	36065831	Genebody	69866.5
K27ac	chr3	106530001	106531200	1200	Down	-1.01	4.03351e-05	0.0150731	-12.22	-10.1833						Genedesert	NA
K27ac	chr9	113432701	113434000	1300	Down	-0.81	5.924e-06	0.00695599	-13.26	-10.2	MUSK	ENST00000374440	+	113431050	113468432	Promoter3k	2300.5
K27ac	chr2	33828401	33829900	1500	Down	-0.7	1.2707e-05	0.00971629	-15.31	-10.2067						OtherIntergenic	NA
K27ac	chr20	47664801	47665800	1000	Down	-0.87	1.96032e-05	0.0113899	-10.22	-10.22	CSE1L	ENST00000542325	+	47662861	47713123	Promoter3k	2439.5
K27ac	chr15	42491001	42492000	1000	Down	-0.87	4.42468e-05	0.0155784	-10.23	-10.23	VPS39	ENST00000568357	-	42483458	42500505	Genebody	9004.5
K27ac	chr10	73991601	73992600	1000	Down	-0.83	4.52116e-05	0.0155864	-10.26	-10.26	ANAPC16	ENST00000470481	+	73982890	73993587	Genebody	9210.5
K27ac	chr12	58295701	58296700	1000	Down	-0.8	8.96426e-05	0.0201736	-10.28	-10.28						OtherIntergenic	NA
K27ac	chr9	14610201	14611400	1200	Down	-1.13	7.78e-07	0.0026069	-12.34	-10.2833	ZDHHC21	ENST00000380916	-	14611068	14693469	Genebody	82668.5
K27ac	chr8	27624401	27625400	1000	Down	-0.87	2.46107e-05	0.0124607	-10.31	-10.31	CCDC25	ENST00000517979	-	27605588	27630130	Genebody	5229.5
K27ac	chr2	166785301	166786300	1000	Down	-0.93	4.44451e-05	0.0155784	-10.33	-10.33	TTC21B	ENST00000464374	-	166785226	166810255	Genebody	24454.5
K27ac	chr20	47652901	47654000	1100	Down	-0.83	0.000129329	0.0268946	-11.42	-10.3818	ARFGEF2	ENST00000371917	+	47538426	47653230	Genebody	115024
K27ac	chr2	115368901	115369900	1000	Down	-0.92	7.82593e-05	0.0190979	-10.41	-10.41	DPP10	ENST00000436732	+	115199875	116257145	Genebody	169526
K27ac	chr11	30336501	30337500	1000	Down	-1.14	6.022e-05	0.0172751	-10.42	-10.42						OtherIntergenic	NA
K27ac	chr1	93598401	93599400	1000	Down	-0.91	1.69921e-05	0.0107129	-10.43	-10.43	MTF2	ENST00000489480	+	93594351	93602689	Genebody	4549.5
K27ac	chr18	24036401	24037500	1100	Down	-0.7	7.22145e-05	0.0184849	-11.5	-10.4545	KCTD1	ENST00000582494	-	24035733	24040840	Genebody	3889.5
K27ac	chr2	35054001	35055000	1000	Down	-0.78	9.19937e-05	0.0203361	-10.49	-10.49	AC012593.1	ENST00000453451	+	35024916	35388178	Genebody	29584.5
K27ac	chr14	37598101	37599100	1000	Down	-0.91	4.11118e-05	0.0151446	-10.49	-10.49	SLC25A21	ENST00000557611	-	37339679	37641551	Genebody	42950.5
K27ac	chr13	21148301	21149500	1200	Down	-0.78	6.01848e-05	0.0172751	-12.59	-10.4917	IFT88	ENST00000389373	+	21141304	21157155	Genebody	7596.5
K27ac	chr8	17842101	17843700	1600	Down	-0.69	5.07289e-05	0.0161106	-16.79	-10.4938	PCM1	ENST00000522998	+	17830181	17843772	Genebody	12719.5
K27ac	chr1	153744801	153745800	1000	Down	-1.02	2.67481e-05	0.0131399	-10.5	-10.5	INTS3	ENST00000368669	+	153739306	153746555	Genebody	5994.5
K27ac	chr10	22625301	22626600	1300	Down	-0.69	7.68526e-05	0.0188627	-13.67	-10.5154						OtherIntergenic	NA
K27ac	chr14	39037701	39038700	1000	Down	-0.82	8.72729e-05	0.0199278	-10.52	-10.52						OtherIntergenic	NA
K27ac	chr7	105069901	105070900	1000	Down	-0.98	7.09978e-05	0.0182677	-10.53	-10.53						OtherIntergenic	NA
K27ac	chr19	13105801	13106800	1000	Down	-0.85	4.43831e-05	0.0155784	-10.55	-10.55	NFIX	ENST00000397661	+	13106421	13207015	ProximalPromoter	-120.5
K27ac	chr20	15525101	15526100	1000	Down	-0.74	9.62563e-05	0.020805	-10.55	-10.55	MACROD2	ENST00000402914	+	15177503	16033842	Genebody	348098
K27ac	chr8	38389901	38390900	1000	Down	-1.02	3.90929e-05	0.0149845	-10.56	-10.56						OtherIntergenic	NA
K27ac	chr12	64847101	64848400	1300	Down	-0.64	5.10186e-05	0.0161682	-13.73	-10.5615	TBK1	ENST00000539810	+	64846254	64858186	Promoter3k	1496.5
K27ac	chr3	23776501	23777600	1100	Down	-0.85	2.24504e-05	0.0122917	-11.62	-10.5636						OtherIntergenic	NA
K27ac	chr2	27238901	27239900	1000	Down	-0.85	6.49288e-05	0.0178785	-10.59	-10.59	MAPRE3	ENST00000474367	+	27237632	27246402	Promoter3k	1768.5
K27ac	chr8	91954601	91955700	1100	Down	-0.65	0.000139439	0.0287766	-11.66	-10.6	NECAB1	ENST00000522820	+	91952419	91968046	Promoter3k	2731.5
K27ac	chr6	147638901	147639900	1000	Down	-0.84	8e-05	0.0193486	-10.61	-10.61	STXBP5	ENST00000179882	+	147527109	147706481	Genebody	112292
K27ac	chr6	56384101	56385300	1200	Down	-0.79	1.95739e-05	0.0113899	-12.75	-10.625	DST	ENST00000340834	-	56358862	56405458	Genebody	20757.5
K27ac	chr3	73650201	73651200	1000	Down	-0.78	5.84126e-05	0.0169778	-10.63	-10.63	PDZRN3	ENST00000308537	-	73457208	73673991	Genebody	23290.5
K27ac	chr20	47793701	47794700	1000	Down	-0.88	6.54711e-05	0.0179132	-10.63	-10.63	STAU1	ENST00000437404	-	47740911	47804904	Genebody	10703.5
K27ac	chr2	88433401	88434900	1500	Down	-0.53	0.000118045	0.0246515	-15.95	-10.6333						OtherIntergenic	NA
K27ac	chr4	2675101	2676100	1000	Down	-0.9	6.70549e-05	0.0179132	-10.66	-10.66	FAM193A	ENST00000513350	+	2656147	2702228	Genebody	19453.5
K27ac	chr6	117024101	117025300	1200	Down	-0.83	1.44529e-05	0.0102375	-12.81	-10.675	KPNA5	ENST00000368564	+	117002349	117056807	Genebody	22351.5
K27ac	chr1	200640301	200641400	1100	Down	-0.84	0.000163844	0.0335577	-11.8	-10.7273	RP11-92G12.3	ENST00000568695	+	200638634	200663378	Promoter3k	2216.5
K27ac	chr1	229694001	229695000	1000	Down	-1.09	3.23037e-06	0.00535182	-10.73	-10.73	ABCB10	ENST00000344517	-	229652328	229694442	ProximalPromoter	-58.5
K27ac	chr12	78594401	78595400	1000	Down	-0.96	3.35748e-05	0.0143061	-10.73	-10.73	NAV3	ENST00000551162	+	78592855	78604763	Promoter3k	2045.5
K27ac	chr15	99729801	99730800	1000	Down	-0.85	6.24475e-05	0.0176122	-10.73	-10.73	TTC23	ENST00000494567	-	99676610	99762069	Genebody	31768.5
K27ac	chr13	48651701	48652700	1000	Down	-1.29	8.51188e-07	0.00270906	-10.73	-10.73	MED4-AS1	ENST00000422483	+	48651272	48654127	Promoter1k	928.5
K27ac	chr12	88438501	88440000	1500	Down	-0.8	1.54713e-05	0.0104382	-16.15	-10.7667	C12orf29	ENST00000547468	+	88435484	88442200	Genebody	3766.5
K27ac	chr2	159434501	159435900	1400	Down	-0.86	2.06441e-05	0.011704	-15.09	-10.7786	PKP4	ENST00000481115	+	159433852	159488444	Promoter3k	1348.5
K27ac	chr10	11553001	11554000	1000	Down	-0.77	3.37206e-05	0.0143061	-10.78	-10.78	USP6NL	ENST00000277575	-	11502508	11574274	Genebody	20773.5
K27ac	chr12	100727401	100728400	1000	Down	-0.87	4.04135e-05	0.0150823	-10.79	-10.79	SCYL2	ENST00000547202	+	100727424	100731275	Promoter1k	476.5
K27ac	chr2	87209101	87210100	1000	Down	-0.96	1.26807e-05	0.00971629	-10.85	-10.85	RGPD1	ENST00000428128	+	87203336	87239864	Genebody	6264.5
K27ac	chr11	76170701	76171700	1000	Down	-0.98	6.69545e-05	0.0179132	-10.85	-10.85	C11orf30	ENST00000528826	+	76156090	76172059	Genebody	15110.5
K27ac	chr8	131835401	131836600	1200	Down	-1.18	2.55082e-07	0.00157632	-13.05	-10.875	ADCY8	ENST00000377928	-	131792635	132052579	Genebody	216578
K27ac	chr12	96704501	96705600	1100	Down	-0.64	0.000130437	0.0270686	-12.01	-10.9182	CDK17	ENST00000552496	-	96704889	96793182	Genebody	88131.5
K27ac	chr5	14306001	14307000	1000	Down	-1.16	1.5315e-06	0.0038379	-10.94	-10.94	TRIO	ENST00000515144	+	14293149	14489274	Genebody	13351.5
K27ac	chr8	26234301	26235300	1000	Down	-0.86	2.34107e-05	0.0123025	-10.95	-10.95						OtherIntergenic	NA
K27ac	chr8	13375401	13376400	1000	Down	-1.04	3.56588e-05	0.0146069	-10.95	-10.95	DLC1	ENST00000517333	-	13357330	13373167	Promoter3k	-2733.5
K27ac	chr2	40387201	40388300	1100	Down	-0.86	7.73084e-05	0.0189123	-12.06	-10.9636	SLC8A1-AS1	ENST00000593848	+	40342074	40478889	Genebody	45676.5
K27ac	chr5	146832401	146833500	1100	Down	-0.71	0.000387364	0.0760974	-12.06	-10.9636	DPYSL3	ENST00000512722	-	146798045	146833829	Promoter1k	878.5
K27ac	chr12	85293501	85295400	1900	Down	-1.16	1.8807e-08	0.000350528	-20.88	-10.9895	SLC6A15	ENST00000549540	-	85285611	85305803	Genebody	11352.5
K27ac	chr8	3258601	3260100	1500	Down	-0.8	7.42e-07	0.00257303	-16.49	-10.9933	CSMD1	ENST00000335551	-	2792874	3267129	Genebody	7778.5
K27ac	chr6	128278201	128279400	1200	Down	-0.79	0.000154735	0.0318231	-13.23	-11.025						OtherIntergenic	NA
K27ac	chr6	2750001	2751500	1500	Down	-0.6	4.24236e-05	0.015372	-16.54	-11.0267	MYLK4	ENST00000268446	-	2663862	2751154	Promoter1k	403.5
K27ac	chr7	29721201	29722300	1100	Down	-0.71	0.000358433	0.0707402	-12.13	-11.0273	ZNRF2P2	ENST00000426767	-	29690658	29724754	Genebody	3003.5
K27ac	chr9	129912601	129913600	1000	Down	-0.82	6.09474e-05	0.0173759	-11.03	-11.03	RALGPS1	ENST00000373434	+	129724503	129980091	Genebody	188598
K27ac	chr12	80236001	80237100	1100	Down	-0.88	9.35009e-05	0.0205475	-12.14	-11.0364	PPP1R12A	ENST00000548318	-	80222150	80266652	Genebody	30101.5
K27ac	chr1	169343701	169344800	1100	Down	-1.02	0.000331874	0.0657595	-12.15	-11.0455	BLZF1	ENST00000420531	+	169337209	169346132	Genebody	7041.5
K27ac	chr3	86034601	86036300	1700	Down	-1.14	1.21511e-08	0.000278737	-18.78	-11.0471	CADM2	ENST00000405615	+	85775631	86115933	Genebody	259820
K27ac	chr20	30698801	30699900	1100	Down	-0.83	0.000157136	0.0322724	-12.16	-11.0545	TM9SF4	ENST00000417389	+	30697569	30729409	Promoter3k	1781.5
K27ac	chr16	58758701	58759700	1000	Down	-0.8	6.40808e-05	0.0178284	-11.06	-11.06	GOT2	ENST00000492378	-	58755548	58768239	Genebody	9038.5
K27ac	chr2	45965201	45966200	1000	Down	-0.98	6.7304e-05	0.0179132	-11.07	-11.07	PRKCE	ENST00000485176	+	45925120	45997999	Genebody	40580.5
K27ac	chr13	25790001	25791100	1100	Down	-0.76	3.66923e-05	0.0146986	-12.19	-11.0818						OtherIntergenic	NA
K27ac	chr6	129539001	129540700	1700	Down	-0.99	4.91577e-08	0.000584164	-18.86	-11.0941	LAMA2	ENST00000421865	+	129204341	129837714	Genebody	335510
K27ac	chrX	139782801	139784300	1500	Down	-0.65	1.10894e-05	0.008956	-16.69	-11.1267						OtherIntergenic	NA
K27ac	chr15	100221101	100222200	1100	Down	-0.89	2.46083e-05	0.0124607	-12.26	-11.1455	MEF2A	ENST00000558812	+	100106132	100253529	Genebody	115518
K27ac	chr2	201769101	201770100	1000	Down	-0.85	3.84865e-05	0.0149636	-11.15	-11.15	NIF3L1	ENST00000416651	+	201754049	201768655	Genebody	15551.5
K27ac	chr11	116769501	116770500	1000	Down	-0.97	8.35785e-06	0.00774036	-11.15	-11.15	SIK3	ENST00000497049	-	116764560	116827780	Genebody	57779.5
K27ac	chr18	60996001	60997200	1200	Down	-0.75	0.000177507	0.0361327	-13.39	-11.1583	KDSR	ENST00000406396	-	60994958	61034743	Genebody	38142.5
K27ac	chr12	104497601	104498800	1200	Down	-0.61	9.41466e-05	0.0206285	-13.39	-11.1583	HCFC2	ENST00000229330	+	104458234	104498639	Genebody	39966.5
K27ac	chr16	14021701	14023400	1700	Down	-0.81	1.65225e-05	0.0105703	-18.98	-11.1647	ERCC4	ENST00000574781	+	14021306	14024735	Promoter3k	1244.5
K27ac	chr2	68268601	68269800	1200	Down	-1.09	8.1234e-05	0.0194705	-13.44	-11.2	C1D	ENST00000355848	-	68268261	68290115	Genebody	20914.5
K27ac	chr4	79795701	79796800	1100	Down	-1.2	1.65398e-05	0.0105703	-12.33	-11.2091	BMP2K	ENST00000507670	+	79793481	79800586	Promoter3k	2769.5
K27ac	chr10	24905501	24907100	1600	Down	-0.53	8.53942e-05	0.0198049	-18.08	-11.3	ARHGAP21	ENST00000320481	-	24874858	24911763	Genebody	5462.5
K27ac	chr14	67542901	67544200	1300	Down	-0.69	7.93516e-05	0.0192699	-14.72	-11.3231	GPHN	ENST00000556501	+	67525365	67577004	Genebody	18185.5
K27ac	chr8	87056001	87057000	1000	Down	-0.72	6.20051e-05	0.0175266	-11.34	-11.34	ATP6V0D2	ENST00000521564	+	86999551	87111315	Genebody	56949.5
K27ac	chr14	50800001	50801000	1000	Down	-0.76	7.57682e-05	0.0188256	-11.34	-11.34	CDKL1	ENST00000525911	-	50796829	50805747	Genebody	5246.5
K27ac	chr8	16978601	16980100	1500	Down	-0.83	3.38943e-05	0.0143371	-17.02	-11.3467	MICU3	ENST00000318063	+	16884746	16980153	Genebody	94604.5
K27ac	chr2	64465801	64466800	1000	Down	-0.76	7.03421e-05	0.0181774	-11.35	-11.35	AC074289.1	ENST00000436950	+	64455586	64475672	Genebody	10714.5
K27ac	chr9	13859101	13860100	1000	Down	-1.46	1.29511e-07	0.00113593	-11.36	-11.36						OtherIntergenic	NA
K27ac	chr1	161273201	161274800	1600	Down	-0.69	2.55078e-06	0.00472465	-18.19	-11.3688	MPZ	ENST00000463290	-	161274524	161279744	Genebody	5743.5
K27ac	chr1	41845701	41846700	1000	Down	-0.76	7.34733e-05	0.0185003	-11.38	-11.38	FOXO6	ENST00000372591	+	41827593	41849262	Genebody	18607.5
K27ac	chr2	154802401	154803400	1000	Down	-0.87	1.29513e-05	0.00977771	-11.4	-11.4	GALNT13	ENST00000409237	+	154801010	155307815	Promoter3k	1890.5
K27ac	chrX	21412701	21413900	1200	Down	-0.73	8.19648e-06	0.00769093	-13.76	-11.4667						OtherIntergenic	NA
K27ac	chr5	69632101	69633400	1300	Down	-1.45	1.08731e-07	0.0010074	-14.92	-11.4769						OtherIntergenic	NA
K27ac	chr3	132557501	132558500	1000	Down	-1	6.72327e-05	0.0179132	-11.48	-11.48	NPHP3-AS1	ENST00000504440	+	132441185	132593067	Genebody	116816
K27ac	chr5	70598601	70600100	1500	Down	-0.97	3.04376e-05	0.0137945	-17.22	-11.48						OtherIntergenic	NA
K27ac	chr1	71538701	71539800	1100	Down	-1.05	1.46415e-05	0.0102735	-12.63	-11.4818	ZRANB2	ENST00000254821	-	71529019	71546694	Genebody	7443.5
K27ac	chr12	122434501	122435500	1000	Down	-0.95	6.75494e-06	0.0074504	-11.5	-11.5	WDR66	ENST00000428465	+	122434791	122441713	ProximalPromoter	209.5
K27ac	chr5	37141101	37142100	1000	Down	-0.86	1.1078e-05	0.008956	-11.5	-11.5	C5orf42	ENST00000505121	-	37138803	37142743	Promoter3k	1142.5
K27ac	chr20	37036601	37038000	1400	Down	-0.56	8.45914e-05	0.0197794	-16.11	-11.5071	RP4-564F22.5	ENST00000422519	-	37034657	37045444	Genebody	8143.5
K27ac	chr20	47689001	47690000	1000	Down	-0.82	1.64222e-05	0.0105703	-11.51	-11.51	CSE1L	ENST00000396192	+	47675000	47712976	Genebody	14500.5
K27ac	chr12	70097601	70098600	1000	Down	-1.36	2.59e-07	0.00157632	-11.54	-11.54						OtherIntergenic	NA
K27ac	chr10	120863501	120864600	1100	Down	-0.79	3.76347e-05	0.0148257	-12.72	-11.5636	FAM45A	ENST00000472379	+	120863597	120865147	Promoter1k	453.5
K27ac	chr2	44493001	44494000	1000	Down	-0.81	9.56625e-05	0.0207624	-11.57	-11.57						OtherIntergenic	NA
K27ac	chr2	58270401	58271400	1000	Down	-1	1.00495e-05	0.00859925	-11.59	-11.59	VRK2	ENST00000435505	+	58134785	58387002	Genebody	136116
K27ac	chr8	9507401	9508400	1000	Down	-0.98	2.26582e-06	0.00459653	-11.6	-11.6	TNKS	ENST00000518027	+	9472799	9564518	Genebody	35101.5
K27ac	chr4	48665001	48666000	1000	Down	-0.93	9.61557e-05	0.020805	-11.62	-11.62	FRYL	ENST00000505759	-	48622673	48683188	Genebody	17687.5
K27ac	chr21	34110101	34111300	1200	Down	-0.77	6.84083e-06	0.00748774	-13.95	-11.625	PAXBP1-AS1	ENST00000440052	+	34100449	34115433	Genebody	10251.5
K27ac	chr5	72183301	72184400	1100	Down	-0.95	3.04213e-05	0.0137945	-12.79	-11.6273	TNPO1	ENST00000506351	+	72144010	72204778	Genebody	39840.5
K27ac	chr12	29513801	29514800	1000	Down	-0.82	3.34893e-05	0.0143061	-11.63	-11.63	ERGIC2	ENST00000552132	-	29509360	29534122	Genebody	19821.5
K27ac	chr9	99312401	99313500	1100	Down	-0.92	6.13441e-06	0.00714587	-12.81	-11.6455	CDC14B	ENST00000480920	-	99300908	99327118	Genebody	14167.5
K27ac	chr10	70098801	70099800	1000	Down	-0.9	9.63255e-06	0.00849859	-11.67	-11.67	HNRNPH3	ENST00000478698	+	70098562	70102026	Promoter1k	738.5
K27ac	chr2	201482201	201483600	1400	Down	-0.65	5.13347e-05	0.0162111	-16.34	-11.6714	AOX1	ENST00000465297	+	201473942	201535595	Genebody	8958.5
K27ac	chr8	13258101	13259100	1000	Down	-0.75	5.73562e-05	0.0168994	-11.69	-11.69	DLC1	ENST00000511869	-	13162085	13372396	Genebody	113796
K27ac	chr6	155112901	155113900	1000	Down	-0.71	8.24649e-05	0.0195739	-11.7	-11.7	SCAF8	ENST00000464628	+	155054986	155113992	Genebody	58414.5
K27ac	chr1	24860201	24861200	1000	Down	-0.77	7.35502e-05	0.0185003	-11.72	-11.72	RCAN3	ENST00000482807	+	24859603	24862351	Promoter3k	1097.5
K27ac	chr1	247026701	247027700	1000	Down	-0.71	7.58175e-05	0.0188256	-11.73	-11.73	AHCTF1	ENST00000477526	-	247025259	247027600	Promoter1k	399.5
K27ac	chr17	49059401	49060400	1000	Down	-0.65	9.05587e-05	0.0201986	-11.73	-11.73	SPAG9	ENST00000511312	-	49053960	49060033	ProximalPromoter	132.5
K27ac	chr7	71644001	71645200	1200	Down	-1.15	4.4087e-07	0.00180098	-14.08	-11.7333	CALN1	ENST00000446128	-	71488641	71802736	Genebody	158136
K27ac	chr2	232500101	232501100	1000	Down	-1.02	1.62883e-05	0.0105703	-11.74	-11.74						OtherIntergenic	NA
K27ac	chr4	20408301	20409300	1000	Down	-0.76	4.96127e-05	0.0160019	-11.74	-11.74	SLIT2	ENST00000508824	+	20256542	20487838	Genebody	152258
K27ac	chr7	104824301	104825500	1200	Down	-0.75	9.00988e-06	0.00819157	-14.13	-11.775	SRPK2	ENST00000476117	-	104800747	104844179	Genebody	19278.5
K27ac	chr6	147598501	147599600	1100	Down	-0.95	2.801e-06	0.00494259	-12.96	-11.7818	STXBP5	ENST00000546097	+	147525560	147614521	Genebody	73490.5
K27ac	chr7	15544101	15545100	1000	Down	-1	5.94808e-06	0.00695599	-11.8	-11.8	AGMO	ENST00000342526	-	15239942	15601640	Genebody	57039.5
K27ac	chr9	139010101	139011300	1200	Down	-0.86	1.55124e-06	0.00385496	-14.16	-11.8	C9orf69	ENST00000418388	-	139006426	139010709	ProximalPromoter	8.5
K27ac	chr13	24002901	24003900	1000	Down	-0.93	1.21797e-05	0.00946635	-11.82	-11.82	SACS	ENST00000382298	-	23902964	24007841	Genebody	4440.5
K27ac	chr9	100446901	100447900	1000	Down	-0.78	4.4887e-05	0.0155784	-11.85	-11.85	XPA	ENST00000496104	-	100447242	100459577	Genebody	12176.5
K27ac	chr15	25683301	25684400	1100	Down	-0.79	3.5444e-05	0.0145389	-13.05	-11.8636	UBE3A	ENST00000232165	-	25582380	25684128	Promoter1k	277.5
K27ac	chr12	76962901	76963900	1000	Down	-0.78	4.42673e-05	0.0155784	-11.88	-11.88	RP11-20E24.1	ENST00000551082	+	76956073	77009211	Genebody	7327.5
K27ac	chr12	125179201	125180200	1000	Down	-0.79	5.33025e-05	0.0163701	-11.88	-11.88						OtherIntergenic	NA
K27ac	chr13	104193101	104194100	1000	Down	-1.13	4.63718e-05	0.0156656	-11.89	-11.89						Genedesert	NA
K27ac	chr4	39102001	39103000	1000	Down	-0.89	8.78695e-05	0.0199794	-11.89	-11.89	KLHL5	ENST00000381930	+	39064059	39117952	Genebody	38441.5
K27ac	chr2	183286501	183288000	1500	Down	-0.7	4.7166e-05	0.0157393	-17.84	-11.8933	PDE1A	ENST00000351439	-	183032662	183291749	Genebody	4498.5
K27ac	chr17	19864901	19865900	1000	Down	-0.83	1.90983e-05	0.0113899	-11.92	-11.92	AKAP10	ENST00000576896	-	19861756	19881141	Genebody	15740.5
K27ac	chr5	95054801	95055800	1000	Down	-0.74	5.37338e-05	0.0164021	-11.92	-11.92	CTD-2154I11.2	ENST00000513235	-	95052685	95067991	Genebody	12690.5
K27ac	chr9	9791801	9792900	1100	Down	-1.02	0.000159656	0.0327673	-13.13	-11.9364	PTPRD	ENST00000381196	-	8314245	10033790	Genebody	241440
K27ac	chr8	66944301	66945300	1000	Down	-0.86	1.59398e-05	0.0104701	-11.94	-11.94	DNAJC5B	ENST00000524076	+	66933794	66992700	Genebody	11006.5
K27ac	chr1	161470501	161471900	1400	Down	-0.76	4.51699e-05	0.0155864	-16.72	-11.9429						OtherIntergenic	NA
K27ac	chr15	42501701	42502700	1000	Down	-0.68	8.26552e-05	0.0195739	-11.95	-11.95	RP11-546B15.1	ENST00000561800	+	42500816	42503531	Promoter3k	1384.5
K27ac	chr12	51213501	51214600	1100	Down	-0.72	0.000172959	0.0352791	-13.2	-12	ATF1	ENST00000262053	+	51158074	51214905	Genebody	55976.5
K27ac	chr12	104518001	104519600	1600	Down	-0.69	1.07921e-06	0.00310267	-19.21	-12.0062	NFYB	ENST00000550189	-	104515031	104522390	Genebody	3589.5
K27ac	chr1	19495701	19497000	1300	Down	-0.69	0.00011216	0.0235048	-15.62	-12.0154	UBR4	ENST00000419533	-	19477417	19504239	Genebody	7888.5
K27ac	chr12	108980601	108981600	1000	Down	-0.75	6.7959e-05	0.0179352	-12.03	-12.03						OtherIntergenic	NA
K27ac	chr3	178978801	178980300	1500	Down	-0.59	9.28542e-06	0.00836558	-18.08	-12.0533	KCNMB3	ENST00000349697	-	178960558	178984759	Genebody	5208.5
K27ac	chr3	19357601	19358800	1200	Down	-0.76	5.47251e-06	0.00673555	-14.47	-12.0583	KCNH8	ENST00000452398	+	19190025	19576231	Genebody	168176
K27ac	chr13	114874501	114875500	1000	Down	-0.79	4.87983e-05	0.0159236	-12.06	-12.06	RASA3	ENST00000542651	-	114782730	114898027	Genebody	23026.5
K27ac	chr12	121240801	121241900	1100	Down	-0.78	1.3418e-05	0.00992897	-13.32	-12.1091	SPPL3	ENST00000540091	-	121222276	121249245	Genebody	7894.5
K27ac	chr12	81657101	81658300	1200	Down	-0.77	2.6677e-06	0.00485081	-14.56	-12.1333	PPFIA2	ENST00000551461	-	81653046	81763128	Genebody	105428
K27ac	chr5	74710701	74711700	1000	Down	-1.04	1.38337e-05	0.0100286	-12.14	-12.14	COL4A3BP	ENST00000261415	-	74669982	74807454	Genebody	96253.5
K27ac	chr6	124062801	124063800	1000	Down	-1.06	1.57454e-05	0.0104701	-12.16	-12.16	AL354936.1	ENST00000401196	-	124061578	124061677	Promoter3k	-1623.5
K27ac	chr9	68296101	68297100	1000	Down	-1.23	2.35767e-06	0.00469876	-12.18	-12.18	RP11-452D2.2	ENST00000452635	+	68298798	68299489	Promoter3k	-2197.5
K27ac	chrX	106052001	106053600	1600	Down	-0.76	6.60723e-06	0.00742306	-19.49	-12.1813						OtherIntergenic	NA
K27ac	chr12	14952501	14953900	1400	Down	-0.77	1.08387e-05	0.00892875	-17.07	-12.1929	WBP11	ENST00000535328	-	14952599	14956420	Genebody	3219.5
K27ac	chr2	33755001	33756600	1600	Down	-0.62	2.73414e-06	0.00489578	-19.51	-12.1937	RASGRP3	ENST00000477927	+	33749496	33756011	Genebody	6304.5
K27ac	chr9	32398801	32400200	1400	Down	-0.59	0.000268536	0.0536011	-17.08	-12.2	ACO1	ENST00000541043	+	32384617	32450830	Genebody	14883.5
K27ac	chr5	77767301	77768300	1000	Down	-1	2.01487e-05	0.0115925	-12.24	-12.24	SCAMP1	ENST00000506858	+	77753615	77772652	Genebody	14185.5
K27ac	chr3	169506401	169507400	1000	Down	-1.02	1.94266e-05	0.0113899	-12.25	-12.25	MYNN	ENST00000544106	+	169492052	169507504	Genebody	14848.5
K27ac	chr19	48455701	48456700	1000	Down	-0.84	9.10216e-05	0.0202178	-12.26	-12.26						OtherIntergenic	NA
K27ac	chr14	30712101	30713100	1000	Down	-0.89	4.77857e-05	0.0158029	-12.28	-12.28	CTD-2251F13.1	ENST00000508469	-	30637039	30766249	Genebody	53648.5
K27ac	chr3	137916801	137917800	1000	Down	-0.9	1.36023e-05	0.00996888	-12.28	-12.28	ARMC8	ENST00000468560	+	137906617	137928732	Genebody	10683.5
K27ac	chr11	85527801	85528900	1100	Down	-0.79	7.42287e-06	0.00765728	-13.51	-12.2818						OtherIntergenic	NA
K27ac	chr3	146259601	146260700	1100	Down	-0.82	6.98799e-05	0.0181366	-13.54	-12.3091	PLSCR1	ENST00000477974	-	146258639	146262340	Promoter3k	2189.5
K27ac	chr3	47127701	47128700	1000	Down	-0.97	5.6601e-05	0.0167903	-12.31	-12.31	SETD2	ENST00000445387	-	47058178	47165025	Genebody	36824.5
K27ac	chr2	214953101	214954300	1200	Down	-0.86	2.04859e-06	0.00447151	-14.78	-12.3167	SPAG16	ENST00000480494	+	214788586	215274957	Genebody	165114
K27ac	chr5	142182201	142183200	1000	Down	-0.86	8.67786e-05	0.0199156	-12.33	-12.33	ARHGAP26	ENST00000378013	+	142152281	142273900	Genebody	30419.5
K27ac	chr2	160272301	160273600	1300	Down	-0.88	4.6364e-06	0.006262	-16.03	-12.3308	BAZ2B	ENST00000482501	-	160257109	160276378	Genebody	3427.5
K27ac	chr12	46006701	46007700	1000	Down	-0.69	9.0798e-05	0.0202178	-12.36	-12.36	RP11-352M15.1	ENST00000549223	-	45993924	46004403	Promoter3k	-2797.5
K27ac	chr16	2563601	2564600	1000	Down	-0.92	9.28525e-05	0.0204351	-12.36	-12.36	ATP6V0C	ENST00000568562	+	2563976	2569680	ProximalPromoter	124.5
K27ac	chr5	70650801	70652200	1400	Down	-0.95	3.03865e-06	0.00523644	-17.34	-12.3857	RP11-136K7.2	ENST00000517705	-	70649313	70742163	Genebody	90662.5
K27ac	chr4	88785701	88786700	1000	Down	-1.08	8.23257e-06	0.00769093	-12.41	-12.41						OtherIntergenic	NA
K27ac	chr12	65153801	65154800	1000	Down	-0.77	2.15919e-05	0.0119905	-12.42	-12.42	RP11-629N8.3	ENST00000434563	+	65153300	65173098	Promoter3k	1000.5
K27ac	chr3	19928401	19929400	1000	Down	-0.94	2.70322e-05	0.0131936	-12.42	-12.42	EFHB	ENST00000467602	-	19925853	19940316	Genebody	11415.5
K27ac	chr6	170599501	170600600	1100	Down	-0.63	5.41284e-05	0.0164879	-13.67	-12.4273	FAM120B	ENST00000540480	+	170599790	170714436	Promoter1k	260.5
K27ac	chr5	69839001	69840000	1000	Down	-0.84	9.21585e-05	0.0203424	-12.46	-12.46	RP11-497H16.5	ENST00000508439	-	69812213	69851093	Genebody	11592.5
K27ac	chr2	74393201	74394400	1200	Down	-0.76	4.32121e-06	0.00610724	-15	-12.5	MOB1A	ENST00000409969	-	74391148	74399944	Genebody	6143.5
K27ac	chr12	83118101	83119200	1100	Down	-0.88	2.54982e-06	0.00472465	-13.75	-12.5	TMTC2	ENST00000548305	+	83080779	83359746	Genebody	37871.5
K27ac	chr9	96804301	96805400	1100	Down	-0.85	3.58704e-05	0.0146199	-13.75	-12.5	PTPDC1	ENST00000375360	+	96793075	96872138	Genebody	11775.5
K27ac	chr5	172846701	172847800	1100	Down	-0.67	0.000138798	0.0286641	-13.75	-12.5	CTB-32H22.1	ENST00000523205	+	172841037	172878168	Genebody	6213.5
K27ac	chr10	75023701	75024900	1200	Down	-0.72	1.27562e-05	0.00972894	-15.01	-12.5083	DNAJC9-AS1	ENST00000440197	+	75007117	75036742	Genebody	17183.5
K27ac	chr12	22643401	22644400	1000	Down	-1.02	9.02346e-05	0.0201736	-12.53	-12.53	C2CD5	ENST00000543855	-	22637676	22659753	Genebody	15852.5
K27ac	chr1	181525501	181526500	1000	Down	-0.87	9.73465e-05	0.0208747	-12.54	-12.54	CACNA1E	ENST00000533229	+	181452446	181621230	Genebody	73554.5
K27ac	chr2	213218201	213219200	1000	Down	-0.87	9.26937e-05	0.0204303	-12.54	-12.54	ERBB4	ENST00000435846	-	212615423	213293971	Genebody	75270.5
K27ac	chr6	95060201	95061300	1100	Down	-0.79	9.84575e-05	0.0209155	-13.81	-12.5545						Genedesert	NA
K27ac	chr17	73873701	73874700	1000	Down	-0.91	4.11865e-05	0.0151446	-12.57	-12.57	TRIM47	ENST00000587774	-	73872514	73874294	ProximalPromoter	93.5
K27ac	chr5	69683701	69684800	1100	Down	-1.07	2.23828e-05	0.0122917	-13.85	-12.5909						OtherIntergenic	NA
K27ac	chrX	130962401	130963500	1100	Down	-0.73	8.21109e-06	0.00769093	-13.85	-12.5909						OtherIntergenic	NA
K27ac	chr11	35972701	35973700	1000	Down	-0.66	9.82915e-05	0.0209155	-12.6	-12.6	LDLRAD3	ENST00000532490	+	35965648	36250863	Genebody	7552.5
K27ac	chr15	69495601	69497000	1400	Down	-1	3.89802e-07	0.00168706	-17.65	-12.6071	GLCE	ENST00000261858	+	69452972	69564538	Genebody	43328.5
K27ac	chr12	14589701	14590700	1000	Down	-0.65	6.22729e-05	0.0175856	-12.67	-12.67	ATF7IP	ENST00000545723	+	14518621	14591181	Genebody	71579.5
K27ac	chr6	149664501	149665500	1000	Down	-0.66	9.82954e-05	0.0209155	-12.7	-12.7	TAB2	ENST00000461481	+	149639717	149668361	Genebody	25283.5
K27ac	chr18	12420901	12422500	1600	Down	-0.59	1.31054e-05	0.00981953	-20.33	-12.7063	SLMO1	ENST00000589952	+	12419890	12427321	Promoter3k	1810.5
K27ac	chr3	24005601	24006600	1000	Down	-0.67	5.47339e-05	0.0165201	-12.71	-12.71	NR1D2	ENST00000492552	+	23987611	24019034	Genebody	18489.5
K27ac	chr13	80087701	80088900	1200	Down	-0.71	2.53792e-05	0.0127413	-15.31	-12.7583	NDFIP2	ENST00000465762	+	80055591	80126713	Genebody	32709.5
K27ac	chr11	930301	931300	1000	Down	-0.79	1.96028e-05	0.0113899	-12.76	-12.76	AP2A2	ENST00000529858	+	925869	970233	Genebody	4931.5
K27ac	chr13	95255301	95256300	1000	Down	-0.73	9.09611e-05	0.0202178	-12.76	-12.76	GPR180	ENST00000376958	+	95254156	95286899	Promoter3k	1644.5
K27ac	chr12	62745801	62746800	1000	Down	-1.08	9.46621e-05	0.0206653	-12.76	-12.76	USP15	ENST00000550632	+	62654144	62749167	Genebody	92156.5
K27ac	chr21	25499201	25500200	1000	Down	-0.98	2.03275e-05	0.011655	-12.76	-12.76						Genedesert	NA
K27ac	chr13	67032101	67033300	1200	Down	-0.98	3.691e-06	0.00571578	-15.39	-12.825	PCDH9	ENST00000328454	-	66878735	67802572	Genebody	769872
K27ac	chr2	106242201	106243700	1500	Down	-0.98	3.96376e-07	0.00168706	-19.28	-12.8533						OtherIntergenic	NA
K27ac	chr10	134467401	134468900	1500	Down	-0.65	1.65343e-05	0.0105703	-19.34	-12.8933	INPP5A	ENST00000342652	+	134421429	134591286	Genebody	46721.5
K27ac	chr6	36568001	36569000	1000	Down	-0.76	7.62826e-05	0.0188429	-12.9	-12.9	SRSF3	ENST00000339436	+	36562144	36568658	Genebody	6356.5
K27ac	chr7	95811201	95812200	1000	Down	-0.89	6.11566e-05	0.0174188	-12.9	-12.9	SLC25A13	ENST00000492869	-	95799355	95813886	Promoter3k	2185.5
K27ac	chr5	83646201	83647200	1000	Down	-0.86	9.55999e-05	0.0207624	-12.9	-12.9	EDIL3	ENST00000380138	-	83236418	83680204	Genebody	33503.5
K27ac	chr9	107990201	107991200	1000	Down	-0.86	5.78852e-05	0.0169	-12.93	-12.93						OtherIntergenic	NA
K27ac	chr14	36348401	36349400	1000	Down	-0.74	9.47299e-05	0.0206653	-12.96	-12.96	BRMS1L	ENST00000551774	+	36302206	36401531	Genebody	46694.5
K27ac	chr9	123949401	123950400	1000	Down	-0.86	2.80601e-05	0.0133583	-12.96	-12.96	RAB14	ENST00000373840	-	123940414	123964147	Genebody	14246.5
K27ac	chr2	240253601	240255100	1500	Down	-0.95	1.05074e-05	0.00875252	-19.5	-13	HDAC4	ENST00000544989	-	240158293	240322705	Genebody	68354.5
K27ac	chr13	63596501	63597700	1200	Down	-0.98	4.398e-06	0.0061491	-15.61	-13.0083						Genedesert	NA
K27ac	chrX	153296401	153297700	1300	Down	-0.64	6.64618e-06	0.00742306	-16.97	-13.0538						OtherIntergenic	NA
K27ac	chr2	181465401	181466400	1000	Down	-1.01	9.71607e-06	0.00851196	-13.06	-13.06	AC009478.1	ENST00000429816	-	181436438	181557181	Genebody	91280.5
K27ac	chr3	165555501	165556500	1000	Down	-0.61	7.87082e-05	0.0191685	-13.07	-13.07	BCHE	ENST00000264381	-	165490691	165555260	Promoter1k	-740.5
K27ac	chr20	43648501	43649900	1400	Down	-0.52	3.69687e-05	0.0147189	-18.31	-13.0786	STK4	ENST00000396731	+	43595141	43681810	Genebody	54059.5
K27ac	chr8	9455601	9456600	1000	Down	-0.79	6.7706e-06	0.0074504	-13.08	-13.08	TNKS	ENST00000520408	+	9413423	9567919	Genebody	42677.5
K27ac	chr16	50363901	50365000	1100	Down	-0.77	1.42047e-05	0.0101125	-14.39	-13.0818	BRD7	ENST00000394689	-	50352940	50402690	Genebody	38239.5
K27ac	chr6	1555201	1556500	1300	Down	-0.54	4.29853e-05	0.0154684	-17.05	-13.1154						OtherIntergenic	NA
K27ac	chr1	31851801	31852900	1100	Down	-0.51	0.000254854	0.0510752	-14.45	-13.1364	FABP3	ENST00000482018	-	31838737	31849697	Promoter3k	-2653.5
K27ac	chr1	111816801	111818300	1500	Down	-1	9.98394e-05	0.0211457	-19.71	-13.14						OtherIntergenic	NA
K27ac	chr12	81677101	81678400	1300	Down	-0.9	0.000314147	0.0623713	-17.09	-13.1462	RP11-121G22.3	ENST00000551699	+	81672967	81686676	Genebody	4783.5
K27ac	chr2	183345701	183346700	1000	Down	-0.82	8.53902e-05	0.0198049	-13.15	-13.15	PDE1A	ENST00000482782	-	183099158	183387833	Genebody	41632.5
K27ac	chr11	72653701	72654700	1000	Down	-0.9	2.47668e-06	0.00472465	-13.19	-13.19	FCHSD2	ENST00000409853	-	72553998	72851106	Genebody	196906
K27ac	chr5	127411901	127412900	1000	Down	-0.79	6.353e-06	0.00731475	-13.2	-13.2	CTC-228N24.3	ENST00000606251	-	127396275	127418864	Genebody	6463.5
K27ac	chr5	70559201	70560200	1000	Down	-1.06	2.0442e-05	0.0116782	-13.21	-13.21	GUSBP9	ENST00000453222	-	70498110	70585611	Genebody	25910.5
K27ac	chr7	143075601	143076600	1000	Down	-0.74	1.04236e-05	0.00875252	-13.26	-13.26	AC093673.5	ENST00000429630	-	143076784	143077588	Promoter3k	1487.5
K27ac	chr7	1198001	1199200	1200	Down	-0.71	8.10207e-05	0.0194621	-15.93	-13.275	ZFAND2A	ENST00000484977	-	1196658	1199855	Promoter3k	1254.5
K27ac	chr15	69120001	69121200	1200	Down	-0.63	4.13495e-05	0.0151671	-15.95	-13.2917	SPESP1	ENST00000560188	+	69110559	69238461	Genebody	10041.5
K27ac	chr15	52137301	52138300	1000	Down	-0.92	6.67848e-05	0.0179132	-13.31	-13.31	TMOD3	ENST00000558455	+	52121824	52155180	Genebody	15976.5
K27ac	chr5	108724801	108725800	1000	Down	-1.14	1.21466e-05	0.00946635	-13.32	-13.32	PJA2	ENST00000512822	-	108719096	108745015	Genebody	19714.5
K27ac	chr16	71786001	71787200	1200	Down	-0.6	2.09625e-05	0.0118383	-16.01	-13.3417	AP1G1	ENST00000566179	-	71784112	71798578	Genebody	11977.5
K27ac	chr10	60961601	60962800	1200	Down	-0.86	7.95789e-05	0.019278	-16.02	-13.35	PHYHIPL	ENST00000433653	+	60936557	60966557	Genebody	25643.5
K27ac	chr7	43718701	43719800	1100	Down	-0.94	1.67993e-05	0.0106423	-14.72	-13.3818	COA1	ENST00000478504	-	43696820	43769098	Genebody	49847.5
K27ac	chr7	137599501	137600800	1300	Down	-0.59	2.29539e-05	0.0123025	-17.42	-13.4	CREB3L2	ENST00000420629	-	137597579	137613015	Genebody	12864.5
K27ac	chr4	160215701	160216700	1000	Down	-0.77	5.91525e-05	0.0171261	-13.43	-13.43	RAPGEF2	ENST00000514565	+	160203655	160244622	Genebody	12545.5
K27ac	chrX	154492701	154493700	1000	Down	-0.73	4.14547e-05	0.015187	-13.46	-13.46						OtherIntergenic	NA
K27ac	chr5	112088001	112089000	1000	Down	-0.68	4.73631e-05	0.015744	-13.47	-13.47	APC	ENST00000505350	+	112043217	112102080	Genebody	45283.5
K27ac	chr2	27096601	27097600	1000	Down	-0.68	4.63905e-05	0.0156656	-13.51	-13.51	DPYSL5	ENST00000434719	+	27071375	27150224	Genebody	25725.5
K27ac	chr16	66669501	66670500	1000	Down	-0.77	4.79677e-05	0.0158029	-13.51	-13.51	CMTM4	ENST00000561680	-	66650469	66670388	Promoter1k	387.5
K27ac	chr9	89621401	89622400	1000	Down	-0.62	7.87665e-05	0.0191685	-13.51	-13.51						OtherIntergenic	NA
K27ac	chr6	53035801	53036900	1100	Down	-0.65	2.41004e-05	0.01237	-14.88	-13.5273						OtherIntergenic	NA
K27ac	chr5	34140601	34141600	1000	Down	-1.01	8.38292e-07	0.00270906	-13.56	-13.56						OtherIntergenic	NA
K27ac	chr4	93231501	93232500	1000	Down	-0.82	5.20811e-05	0.0163013	-13.59	-13.59	GRID2	ENST00000505687	+	93225635	94138418	Genebody	6365.5
K27ac	chr8	141401101	141402100	1000	Down	-0.87	6.24851e-05	0.0176122	-13.59	-13.59	TRAPPC9	ENST00000520857	-	140742587	141461029	Genebody	59428.5
K27ac	chr14	74226201	74227200	1000	Down	-0.9	1.02557e-05	0.00871323	-13.6	-13.6	ELMSAN1	ENST00000435371	-	74186085	74227001	Promoter1k	300.5
K27ac	chr16	5032801	5034300	1500	Down	-0.6	2.74504e-05	0.013289	-20.48	-13.6533	SEC14L5	ENST00000587469	+	5009255	5041871	Genebody	24295.5
K27ac	chr4	84404601	84405600	1000	Down	-0.61	5.00713e-05	0.016058	-13.66	-13.66	FAM175A	ENST00000515303	-	84399962	84406218	Promoter3k	1117.5
K27ac	chr1	172375901	172376900	1000	Down	-0.88	6.79644e-05	0.0179352	-13.66	-13.66	PIGC	ENST00000475059	-	172350060	172384516	Genebody	8115.5
K27ac	chr16	83280201	83281200	1000	Down	-0.9	7.66402e-05	0.0188429	-13.66	-13.66	CDH13	ENST00000569454	+	82959562	83520260	Genebody	321138
K27ac	chr1	87174801	87175800	1000	Down	-0.71	8.0373e-05	0.0194073	-13.69	-13.69	SH3GLB1	ENST00000482504	+	87170577	87208951	Genebody	4723.5
K27ac	chr2	200469701	200470700	1000	Down	-0.7	4.48403e-05	0.0155784	-13.7	-13.7	AC093590.1	ENST00000427045	+	200472790	200495210	Promoter3k	-2589.5
K27ac	chr19	39577601	39578700	1100	Down	-0.66	2.85056e-05	0.0133868	-15.07	-13.7	PAPL	ENST00000594229	+	39575875	39600818	Promoter3k	2275.5
K27ac	chr1	118049401	118050400	1000	Down	-0.84	5.28447e-05	0.0163473	-13.71	-13.71	MAN1A2	ENST00000422329	+	118045482	118067974	Genebody	4418.5
K27ac	chr17	77750201	77751700	1500	Down	-0.57	2.78826e-05	0.0133583	-20.57	-13.7133	CBX2	ENST00000310942	+	77751930	77761782	Promoter1k	-979.5
K27ac	chr1	190345701	190346700	1000	Down	-0.98	4.5636e-06	0.00624271	-13.72	-13.72	BRINP3	ENST00000534846	-	190066796	190444942	Genebody	98741.5
K27ac	chr9	115873501	115874500	1000	Down	-0.73	1.48573e-05	0.010328	-13.77	-13.77	FAM225B	ENST00000423546	-	115867002	115873780	ProximalPromoter	-220.5
K27ac	chr8	17211601	17212600	1000	Down	-0.86	3.87441e-05	0.0149661	-13.79	-13.79	MTMR7	ENST00000517317	-	17170893	17270816	Genebody	58715.5
K27ac	chr12	72007401	72008400	1000	Down	-0.72	2.12811e-05	0.0118843	-13.8	-13.8	ZFC3H1	ENST00000546475	-	72007146	72008928	Promoter3k	1027.5
K27ac	chr7	95184401	95185700	1300	Down	-0.63	6.66445e-05	0.0179132	-17.95	-13.8077						OtherIntergenic	NA
K27ac	chr17	27950901	27951900	1000	Down	-0.61	9.22953e-05	0.0203575	-13.85	-13.85	RP11-68I3.2	ENST00000581474	+	27887564	28034108	Genebody	63836.5
K27ac	chr14	51338101	51339200	1100	Down	-1.04	2.2609e-05	0.0122917	-15.27	-13.8818	PYGL	ENST00000532462	-	51324608	51411174	Genebody	72523.5
K27ac	chr7	86400101	86401300	1200	Down	-0.66	0.000103004	0.021754	-16.66	-13.8833	GRM3	ENST00000454217	+	86273849	86416007	Genebody	126852
K27ac	chr22	18893401	18894400	1000	Down	-0.71	1.51585e-05	0.0103679	-13.96	-13.96	DGCR6	ENST00000608842	+	18893865	18895782	ProximalPromoter	35.5
K27ac	chr1	210406301	210407300	1000	Down	-0.75	2.3147e-05	0.0123025	-13.96	-13.96	SERTAD4-AS1	ENST00000437764	-	210404800	210407389	Promoter1k	588.5
K27ac	chr8	17013401	17014400	1000	Down	-1.09	3.08344e-07	0.00163874	-14	-14	ZDHHC2	ENST00000262096	+	17013537	17082308	Promoter1k	363.5
K27ac	chr21	48034401	48035400	1000	Down	-0.91	8.7386e-05	0.0199383	-14.01	-14.01						OtherIntergenic	NA
K27ac	chr9	102002801	102004300	1500	Down	-0.48	0.000145171	0.0299387	-21.07	-14.0467						OtherIntergenic	NA
K27ac	chr10	24890501	24891500	1000	Down	-0.89	3.0876e-06	0.00523644	-14.06	-14.06	ARHGAP21	ENST00000493154	-	24886397	24896800	Genebody	5799.5
K27ac	chr8	48581101	48582100	1000	Down	-0.68	6.74221e-05	0.0179132	-14.06	-14.06	SPIDR	ENST00000517693	+	48572225	48648473	Genebody	9375.5
K27ac	chr5	80254801	80255800	1000	Down	-0.62	8.81308e-05	0.0200164	-14.07	-14.07	CTC-459I6.1	ENST00000505694	-	80243515	80256726	Promoter3k	1425.5
K27ac	chr9	36803801	36804800	1000	Down	-0.71	3.51171e-05	0.0145246	-14.11	-14.11						OtherIntergenic	NA
K27ac	chr1	97240901	97241900	1000	Down	-0.75	8.45691e-05	0.0197794	-14.12	-14.12	PTBP2	ENST00000541987	+	97188272	97279026	Genebody	53128.5
K27ac	chr1	36886101	36887300	1200	Down	-0.59	6.2652e-05	0.0176208	-16.96	-14.1333	OSCP1	ENST00000475160	-	36885933	36888418	Promoter3k	1717.5
K27ac	chr4	32746001	32747600	1600	Down	-1	0.000190251	0.0385426	-22.64	-14.15						Genedesert	NA
K27ac	chr7	135312701	135313700	1000	Down	-0.85	2.06006e-05	0.0117015	-14.15	-14.15	NUP205	ENST00000477620	+	135304561	135333472	Genebody	8639.5
K27ac	chr21	45078801	45079900	1100	Down	-0.57	3.72868e-05	0.0147471	-15.58	-14.1636	HSF2BP	ENST00000443485	-	45033731	45079351	ProximalPromoter	0.5
K27ac	chr5	96274701	96275700	1000	Down	-1.04	4.96921e-06	0.00641502	-14.17	-14.17	LNPEP	ENST00000231368	+	96271167	96373219	Genebody	4033.5
K27ac	chr12	21622901	21623900	1000	Down	-0.81	6.57386e-05	0.0179132	-14.17	-14.17	RECQL	ENST00000421138	-	21622735	21654485	Genebody	31084.5
K27ac	chr8	93089101	93090200	1100	Down	-1.14	5.81274e-07	0.0021942	-15.59	-14.1727	RUNX1T1	ENST00000518449	-	93074851	93107489	Genebody	17838.5
K27ac	chr2	58140701	58141900	1200	Down	-1.1	3.19127e-06	0.00534646	-17.02	-14.1833	VRK2	ENST00000463222	+	58134790	58260462	Genebody	6510.5
K27ac	chr2	166417701	166418700	1000	Down	-0.83	4.6596e-05	0.0156656	-14.19	-14.19	CSRNP3	ENST00000464503	+	166326215	166423491	Genebody	91985.5
K27ac	chr11	77169301	77170500	1200	Down	-0.81	9.24069e-06	0.0083505	-17.04	-14.2	PAK1	ENST00000526968	-	77103487	77185680	Genebody	15779.5
K27ac	chr13	77589901	77590900	1000	Down	-0.66	5.55928e-05	0.0166672	-14.2	-14.2	FBXL3	ENST00000470210	-	77589299	77592879	Promoter3k	2478.5
K27ac	chr12	109621601	109622600	1000	Down	-0.99	2.01755e-05	0.0115925	-14.22	-14.22	ACACB	ENST00000377848	+	109577201	109706028	Genebody	44899.5
K27ac	chr4	87531001	87532000	1000	Down	-0.67	9.57364e-05	0.0207633	-14.23	-14.23	PTPN13	ENST00000507902	+	87516845	87610214	Genebody	14655.5
K27ac	chr2	55265501	55266900	1400	Down	-0.71	6.43098e-05	0.0178284	-19.93	-14.2357	RTN4	ENST00000405240	-	55199324	55274022	Genebody	7821.5
K27ac	chr16	30631101	30632100	1000	Down	-0.9	5.02171e-06	0.00642715	-14.24	-14.24	ZNF689	ENST00000565440	-	30615938	30635269	Genebody	3668.5
K27ac	chr16	88728401	88729500	1100	Down	-0.6	0.000125158	0.0261002	-15.67	-14.2455	MVD	ENST00000565842	-	88728522	88729454	Promoter1k	503.5
K27ac	chr1	10839301	10840600	1300	Down	-1.12	1.9692e-07	0.00136567	-18.53	-14.2538	CASZ1	ENST00000344008	-	10707269	10856707	Genebody	16756.5
K27ac	chr9	10208201	10209300	1100	Down	-1	3.8978e-06	0.00593043	-15.69	-14.2636	PTPRD	ENST00000463477	-	8528151	10612723	Genebody	403972
K27ac	chr1	95581201	95582200	1000	Down	-0.65	3.37354e-05	0.0143061	-14.28	-14.28	TMEM56	ENST00000370203	+	95582893	95663163	Promoter3k	-1192.5
K27ac	chr11	89225101	89226300	1200	Down	-0.77	0.000148558	0.0305949	-17.14	-14.2833	NOX4	ENST00000527956	-	89059514	89231355	Genebody	5654.5
K27ac	chr2	97265301	97266300	1000	Down	-0.6	5.63548e-05	0.0167623	-14.3	-14.3	KANSL3	ENST00000484020	-	97261199	97267648	Promoter3k	1847.5
K27ac	chr1	45082801	45083800	1000	Down	-0.67	3.92179e-05	0.0149887	-14.32	-14.32	RNF220	ENST00000496262	+	45079936	45092729	Genebody	3364.5
K27ac	chr4	159773101	159774100	1000	Down	-0.91	3.03802e-05	0.0137945	-14.33	-14.33	FNIP2	ENST00000504715	+	159753231	159780799	Genebody	20369.5
K27ac	chr2	199068401	199069500	1100	Down	-0.51	0.000104826	0.0221075	-15.79	-14.3545						Genedesert	NA
K27ac	chr9	77158901	77159900	1000	Down	-0.95	4.002e-06	0.00596626	-14.37	-14.37	RORB	ENST00000376896	+	77112280	77308093	Genebody	47120.5
K27ac	chr6	128173401	128174700	1300	Down	-0.75	1.14723e-05	0.00916407	-18.76	-14.4308	THEMIS	ENST00000434358	-	128134721	128222103	Genebody	48052.5
K27ac	chr10	104428201	104429300	1100	Down	-0.57	7.66454e-05	0.0188429	-15.88	-14.4364						OtherIntergenic	NA
K27ac	chr11	118332701	118333700	1000	Down	-0.65	3.08882e-05	0.0138831	-14.45	-14.45	KMT2A	ENST00000527869	+	118307476	118345022	Genebody	25724.5
K27ac	chr16	22231201	22232600	1400	Down	-0.64	1.53457e-05	0.0103823	-20.25	-14.4643	EEF2K	ENST00000568269	+	22217646	22276566	Genebody	14254.5
K27ac	chr12	21427601	21428600	1000	Down	-0.74	6.16209e-05	0.0174883	-14.47	-14.47	SLCO1A2	ENST00000463718	-	21427836	21477670	Genebody	49569.5
K27ac	chr12	94949901	94950900	1000	Down	-0.73	4.8805e-05	0.0159236	-14.5	-14.5						OtherIntergenic	NA
K27ac	chr11	118598501	118599600	1100	Down	-0.81	7.40059e-07	0.00257303	-15.97	-14.5182	AP002954.4	ENST00000526274	+	118575315	118620973	Genebody	23735.5
K27ac	chr17	74235201	74236200	1000	Down	-0.77	7.50869e-05	0.0187221	-14.52	-14.52	RNF157	ENST00000592271	-	74207957	74236382	Promoter1k	681.5
K27ac	chr7	129497401	129498600	1200	Down	-0.84	5.82329e-06	0.00691857	-17.46	-14.55	UBE2H	ENST00000463272	-	129496918	129498809	Promoter1k	808.5
K27ac	chr13	45687801	45688800	1000	Down	-0.82	3.83194e-05	0.0149375	-14.55	-14.55						OtherIntergenic	NA
K27ac	chr7	106822501	106823500	1000	Down	-0.66	8.59518e-05	0.0198541	-14.61	-14.61	HBP1	ENST00000464009	+	106809444	106823021	Genebody	13556.5
K27ac	chr3	148655501	148656500	1000	Down	-0.8	1.07069e-05	0.00888726	-14.68	-14.68	RP11-680B3.2	ENST00000488190	-	148568719	148677899	Genebody	21898.5
K27ac	chr18	74745101	74746100	1000	Down	-0.54	9.37061e-05	0.0205623	-14.69	-14.69	MBP	ENST00000495162	-	74729040	74799607	Genebody	54006.5
K27ac	chr8	9452801	9453900	1100	Down	-0.91	3.49277e-05	0.0145088	-16.16	-14.6909	TNKS	ENST00000520408	+	9413423	9567919	Genebody	39927.5
K27ac	chr2	223779401	223780500	1100	Down	-0.53	8.00912e-05	0.0193549	-16.17	-14.7	ACSL3	ENST00000542810	+	223773802	223781398	Genebody	6148.5
K27ac	chr17	2353501	2354500	1000	Down	-0.68	8.97345e-05	0.0201736	-14.7	-14.7	METTL16	ENST00000574752	-	2323478	2415129	Genebody	61128.5
K27ac	chr2	183398901	183399900	1000	Down	-1.1	3.59353e-05	0.0146199	-14.71	-14.71						OtherIntergenic	NA
K27ac	chr7	74118301	74119500	1200	Down	-0.89	5.78736e-05	0.0169	-17.67	-14.725	AC083884.8	ENST00000594967	-	74114416	74142224	Genebody	23323.5
K27ac	chr18	60579001	60580000	1000	Down	-0.76	7.35378e-05	0.0185003	-14.75	-14.75	PHLPP1	ENST00000591106	+	60573519	60609143	Genebody	5981.5
K27ac	chr12	50947301	50948400	1100	Down	-0.71	4.37527e-05	0.0155159	-16.23	-14.7545	DIP2B	ENST00000549620	+	50898767	51074065	Genebody	49083.5
K27ac	chr6	109122401	109123500	1100	Down	-0.66	1.17189e-05	0.00926976	-16.25	-14.7727						OtherIntergenic	NA
K27ac	chr2	71605201	71606200	1000	Down	-0.89	2.18864e-05	0.0120866	-14.8	-14.8	ZNF638	ENST00000377802	+	71558888	71615610	Genebody	46812.5
K27ac	chr17	36409801	36410800	1000	Down	-0.81	3.00285e-05	0.0137766	-14.8	-14.8	RP11-1407O15.2	ENST00000523089	-	36351935	36413133	Promoter3k	2832.5
K27ac	chr19	13056201	13057200	1000	Down	-0.62	5.63782e-05	0.0167623	-14.8	-14.8	RAD23A	ENST00000588329	+	13056679	13060096	ProximalPromoter	21.5
K27ac	chr14	65639401	65641100	1700	Down	-0.58	5.38511e-06	0.00667421	-25.16	-14.8						OtherIntergenic	NA
K27ac	chr5	10355901	10356900	1000	Down	-0.86	4.83092e-05	0.0158311	-14.8	-14.8	2017-03-06	ENST00000507863	+	10354750	10390604	Promoter3k	1650.5
K27ac	chrX	128734001	128735000	1000	Down	-0.63	5.9014e-05	0.0171192	-14.81	-14.81						OtherIntergenic	NA
K27ac	chr7	82189401	82190400	1000	Down	-1.3	1.00994e-05	0.00860499	-14.82	-14.82						OtherIntergenic	NA
K27ac	chr9	110496001	110497000	1000	Down	-0.72	7.05613e-05	0.0182182	-14.89	-14.89						Genedesert	NA
K27ac	chr5	179286301	179287300	1000	Down	-0.62	9.99944e-05	0.0211485	-14.9	-14.9	CTC-241N9.1	ENST00000499601	+	179286012	179288283	Promoter1k	788.5
K27ac	chr1	181644801	181645900	1100	Down	-1	2.35151e-05	0.0123025	-16.4	-14.9091	CACNA1E	ENST00000524607	+	181382237	181685265	Genebody	263114
K27ac	chr10	27367201	27368200	1000	Down	-0.9	5.94675e-06	0.00695599	-14.91	-14.91	ANKRD26	ENST00000466890	-	27365951	27369649	Promoter3k	1948.5
K27ac	chr1	31806601	31807600	1000	Down	-0.84	2.36386e-05	0.0123374	-14.91	-14.91	RP11-266K22.2	ENST00000430143	-	31805913	31819646	Genebody	12545.5
K27ac	chr21	45393501	45394500	1000	Down	-0.8	8.54066e-05	0.0198049	-14.93	-14.93	AGPAT3	ENST00000484865	+	45391283	45401293	Promoter3k	2717.5
K27ac	chr6	39378001	39379300	1300	Down	-0.7	2.38393e-05	0.0123422	-19.41	-14.9308	KIF6	ENST00000541946	-	39310412	39399109	Genebody	20458.5
K27ac	chr13	58233501	58234700	1200	Down	-0.78	9.35644e-06	0.00836938	-17.94	-14.95	PCDH17	ENST00000484979	+	58205943	58299695	Genebody	28157.5
K27ac	chr6	13690601	13691600	1000	Down	-0.77	6.85949e-05	0.0179751	-14.96	-14.96	RANBP9	ENST00000011619	-	13621729	13711796	Genebody	20695.5
K27ac	chr2	102313601	102315000	1400	Down	-0.56	1.57709e-05	0.0104701	-20.95	-14.9643	MAP4K4	ENST00000427603	+	102313311	102440515	Promoter1k	989.5
K27ac	chr5	10424101	10425100	1000	Down	-0.55	5.50308e-05	0.0165598	-14.98	-14.98	2017-03-06	ENST00000510792	+	10401968	10433796	Genebody	22632.5
K27ac	chr1	116380401	116382000	1600	Down	-0.64	7.05341e-06	0.00753906	-23.97	-14.9812	NHLH2	ENST00000429731	-	116380672	116383362	Promoter3k	2161.5
K27ac	chr1	37633801	37634900	1100	Down	-0.68	1.83001e-05	0.011092	-16.52	-15.0182						OtherIntergenic	NA
K27ac	chr9	36056301	36057300	1000	Down	-0.86	1.5877e-05	0.0104701	-15.03	-15.03	RECK	ENST00000479053	+	36036936	36086192	Genebody	19864.5
K27ac	chr20	14310801	14311800	1000	Down	-0.87	1.42086e-05	0.0101125	-15.04	-15.04	FLRT3	ENST00000462077	-	14309567	14318260	Genebody	6959.5
K27ac	chr9	26904001	26905400	1400	Down	-0.81	4.21453e-06	0.00607158	-21.07	-15.05	PLAA	ENST00000397292	-	26904080	26947461	Genebody	42760.5
K27ac	chr11	13734301	13735400	1100	Down	-1.05	3.31023e-05	0.0142662	-16.58	-15.0727	FAR1	ENST00000527202	+	13732270	13737390	Promoter3k	2580.5
K27ac	chr10	63399801	63401200	1400	Down	-0.67	7.49652e-06	0.00765728	-21.11	-15.0786						OtherIntergenic	NA
K27ac	chr17	29738701	29739800	1100	Down	-0.6	0.000188534	0.0382467	-16.61	-15.1	RAB11FIP4	ENST00000325874	+	29718641	29865236	Genebody	20609.5
K27ac	chr11	112166101	112167100	1000	Down	-0.64	8.48177e-05	0.0197846	-15.11	-15.11	RP11-356J5.12	ENST00000504610	+	112141471	112233257	Genebody	25129.5
K27ac	chr2	46702301	46703300	1000	Down	-0.68	7.07201e-05	0.0182277	-15.16	-15.16	TMEM247	ENST00000432241	+	46656333	46711563	Genebody	46467.5
K27ac	chr18	67815001	67816200	1200	Down	-0.64	8.055e-06	0.00769093	-18.21	-15.175	RTTN	ENST00000437017	-	67728601	67872962	Genebody	57361.5
K27ac	chr16	75032401	75033400	1000	Down	-0.53	7.94886e-05	0.0192718	-15.2	-15.2	WDR59	ENST00000568323	-	74972148	75034071	Promoter3k	1170.5
K27ac	chr1	14951001	14952000	1000	Down	-0.57	7.55191e-05	0.0187828	-15.2	-15.2	KAZN	ENST00000503743	+	14925212	15392293	Genebody	26288.5
K27ac	chr1	92635801	92636800	1000	Down	-0.83	1.57245e-05	0.0104701	-15.21	-15.21	KIAA1107	ENST00000370378	+	92632608	92650280	Genebody	3692.5
K27ac	chr18	2957601	2958700	1100	Down	-0.65	4.65328e-05	0.0156656	-16.74	-15.2182	RP11-737O24.2	ENST00000584431	+	2948338	2960754	Genebody	9812.5
K27ac	chr15	50293201	50294200	1000	Down	-0.92	7.48342e-06	0.00765728	-15.22	-15.22	ATP8B4	ENST00000558959	-	50271802	50336871	Genebody	43170.5
K27ac	chr9	100746401	100747900	1500	Down	-0.7	4.07326e-07	0.00168706	-22.84	-15.2267	ANP32B	ENST00000473205	+	100746873	100767417	Promoter1k	277.5
K27ac	chr4	3126201	3127200	1000	Down	-1.1	2.34027e-05	0.0123025	-15.23	-15.23	HTT	ENST00000355072	+	3076407	3245676	Genebody	50293.5
K27ac	chr6	128573601	128574600	1000	Down	-0.65	5.29106e-05	0.0163508	-15.25	-15.25	PTPRK	ENST00000429595	-	128556524	128643318	Genebody	69217.5
K27ac	chr12	1265301	1266300	1000	Down	-1.35	1.39518e-07	0.00117271	-15.27	-15.27	ERC1	ENST00000536573	+	1192738	1354122	Genebody	73062.5
K27ac	chr8	76988701	76989700	1000	Down	-0.91	7.87277e-06	0.00767235	-15.29	-15.29						Genedesert	NA
K27ac	chr12	125389701	125390700	1000	Down	-0.6	8.49874e-05	0.0197846	-15.29	-15.29						OtherIntergenic	NA
K27ac	chr9	72010801	72011900	1100	Down	-0.59	1.4921e-05	0.0103281	-16.85	-15.3182						OtherIntergenic	NA
K27ac	chr1	114445701	114446700	1000	Down	-0.58	9.30444e-05	0.0204622	-15.34	-15.34	AP4B1	ENST00000489092	-	114442683	114447466	Promoter3k	1265.5
K27ac	chr5	11624601	11625600	1000	Down	-0.77	5.42609e-05	0.0165053	-15.37	-15.37	CTNND2	ENST00000509868	-	11508482	11904091	Genebody	278990
K27ac	chr12	101685401	101686400	1000	Down	-0.65	5.91186e-05	0.0171261	-15.37	-15.37	UTP20	ENST00000261637	+	101673886	101780394	Genebody	12014.5
K27ac	chr1	222219601	222221300	1700	Down	-0.62	3.61318e-05	0.0146199	-26.13	-15.3706	RP11-400N13.3	ENST00000438158	-	222215046	222238105	Genebody	17654.5
K27ac	chr8	48790301	48791300	1000	Down	-0.87	2.20465e-05	0.0121525	-15.39	-15.39	PRKDC	ENST00000518216	-	48686295	48872738	Genebody	81937.5
K27ac	chr10	134599001	134600100	1100	Down	-1.16	5.51447e-06	0.00673555	-16.94	-15.4	NKX6-2	ENST00000368592	-	134598296	134599556	ProximalPromoter	5.5
K27ac	chr16	76513201	76514200	1000	Down	-0.64	6.61312e-05	0.0179132	-15.41	-15.41	CNTNAP4	ENST00000471618	+	76343749	76529095	Genebody	169952
K27ac	chr18	29868901	29870000	1100	Down	-0.82	5.35077e-06	0.00667421	-16.99	-15.4455	RP11-344B2.2	ENST00000579580	+	29867399	29870303	Promoter3k	2051.5
K27ac	chr22	39853301	39854300	1000	Down	-0.65	9.88727e-05	0.0209856	-15.45	-15.45	MGAT3	ENST00000341184	+	39853348	39888199	Promoter1k	452.5
K27ac	chr5	86627301	86628400	1100	Down	-0.61	3.81801e-05	0.014937	-17.02	-15.4727	RASA1	ENST00000512763	+	86564760	86686916	Genebody	63090.5
K27ac	chrX	38669901	38671400	1500	Down	-0.63	8.14054e-05	0.0194831	-23.21	-15.4733	RP11-101E14.3	ENST00000423153	+	38660226	38672531	Genebody	10424.5
K27ac	chr14	22370901	22371900	1000	Down	-0.63	9.80603e-05	0.0209155	-15.55	-15.55	TRAV8-5	ENST00000537369	+	22371256	22371778	ProximalPromoter	144.5
K27ac	chr17	20281901	20283100	1200	Down	-0.56	8.9888e-05	0.0201736	-18.66	-15.55	CCDC144CP	ENST00000425519	+	20224486	20305504	Genebody	58014.5
K27ac	chr12	101221401	101222500	1100	Down	-0.76	1.144e-06	0.00315904	-17.15	-15.5909	ANO4	ENST00000546991	+	101188555	101295596	Genebody	33395.5
K27ac	chr8	131028001	131029000	1000	Down	-0.79	2.39092e-05	0.0123423	-15.61	-15.61	FAM49B	ENST00000518285	-	130982921	131028802	Promoter1k	301.5
K27ac	chr7	44924101	44925300	1200	Down	-0.77	5.53367e-05	0.0166186	-18.74	-15.6167	RP4-673M15.1	ENST00000608450	+	44924551	44925992	ProximalPromoter	149.5
K27ac	chr10	52331901	52333000	1100	Down	-0.69	3.82282e-05	0.014937	-17.18	-15.6182	SGMS1	ENST00000608287	-	52220432	52384923	Genebody	52472.5
K27ac	chr5	125336101	125337300	1200	Down	-0.76	6.90988e-06	0.00750246	-18.75	-15.625						Genedesert	NA
K27ac	chr10	119968001	119969100	1100	Down	-0.61	1.28761e-05	0.00977771	-17.19	-15.6273	CASC2	ENST00000435944	+	119806334	119969663	Genebody	162216
K27ac	chr6	110881101	110882100	1000	Down	-0.67	6.02464e-05	0.0172751	-15.63	-15.63						OtherIntergenic	NA
K27ac	chr9	8426201	8427200	1000	Down	-0.7	8.49528e-05	0.0197846	-15.64	-15.64	PTPRD	ENST00000397606	-	8317404	8733894	Genebody	307194
K27ac	chr5	159819201	159820300	1100	Down	-0.73	2.84138e-05	0.0133859	-17.23	-15.6636	C5orf54	ENST00000408953	-	159820154	159827104	Genebody	7353.5
K27ac	chr2	58658701	58659700	1000	Down	-0.64	6.48248e-05	0.0178664	-15.7	-15.7	LINC01122	ENST00000455219	+	58655519	58923190	Genebody	3681.5
K27ac	chr5	107650601	107651700	1100	Down	-1.51	1.69258e-07	0.00129252	-17.3	-15.7273	FBXL17	ENST00000481160	-	107356499	107700468	Genebody	49317.5
K27ac	chr8	104901401	104902400	1000	Down	-0.81	1.77692e-05	0.0109482	-15.75	-15.75	RIMS2	ENST00000515551	+	104831447	104955074	Genebody	70453.5
K27ac	chr5	69020401	69021600	1200	Down	-0.97	2.73146e-07	0.0016291	-18.92	-15.7667						OtherIntergenic	NA
K27ac	chr1	10130901	10132400	1500	Down	-0.57	4.30974e-06	0.00610724	-23.65	-15.7667	UBE4B	ENST00000377153	+	10093331	10133176	Genebody	38319.5
K27ac	chr10	53680501	53681500	1000	Down	-1.18	1.64647e-06	0.00402455	-15.77	-15.77	PRKG1	ENST00000373976	+	52913038	53822622	Genebody	767962
K27ac	chr4	156705401	156706400	1000	Down	-0.92	8.19149e-06	0.00769093	-15.77	-15.77	GUCY1B3	ENST00000513437	+	156680610	156727976	Genebody	25290.5
K27ac	chr5	141438801	141439800	1000	Down	-0.54	8.67186e-05	0.0199156	-15.79	-15.79						OtherIntergenic	NA
K27ac	chr17	16934101	16935200	1100	Down	-0.63	1.9506e-05	0.0113899	-17.37	-15.7909						OtherIntergenic	NA
K27ac	chr4	144464301	144465300	1000	Down	-0.59	1.14931e-05	0.00916407	-15.8	-15.8	SMARCA5	ENST00000515531	+	144464785	144465509	ProximalPromoter	15.5
K27ac	chr17	75719001	75720100	1100	Down	-0.63	2.46628e-06	0.00472465	-17.39	-15.8091	RP11-316M20.1	ENST00000593118	-	75718953	75724641	Genebody	5090.5
K27ac	chr8	81075701	81076700	1000	Down	-0.82	6.51897e-05	0.0179132	-15.82	-15.82	TPD52	ENST00000520795	-	80965513	81083618	Genebody	7417.5
K27ac	chr10	66349501	66350500	1000	Down	-0.6	8.27038e-05	0.0195739	-15.85	-15.85						Genedesert	NA
K27ac	chr3	181047201	181048300	1100	Down	-0.5	0.000167869	0.0342877	-17.48	-15.8909	SOX2-OT	ENST00000493116	+	180892812	181281643	Genebody	154938
K27ac	chr11	46130201	46131800	1600	Down	-0.83	1.14408e-06	0.00315904	-25.43	-15.8938	PHF21A	ENST00000528893	-	46112057	46141378	Genebody	10377.5
K27ac	chr15	37075201	37076200	1000	Down	-0.56	7.31602e-05	0.0185003	-15.92	-15.92	C15orf41	ENST00000563167	+	37048145	37101548	Genebody	27555.5
K27ac	chr19	15442201	15443200	1000	Down	-1.03	6.97163e-05	0.0181098	-15.96	-15.96	BRD4	ENST00000601941	-	15379823	15442718	ProximalPromoter	17.5
K27ac	chr6	12012601	12013600	1000	Down	-0.58	5.27223e-05	0.0163473	-15.96	-15.96	HIVEP1	ENST00000478545	+	12012934	12120413	ProximalPromoter	166.5
K27ac	chr9	113415301	113416900	1600	Down	-0.58	4.22052e-05	0.0153579	-25.54	-15.9625						OtherIntergenic	NA
K27ac	chr3	171550301	171551300	1000	Down	-0.69	4.34373e-05	0.0154945	-15.99	-15.99						OtherIntergenic	NA
K27ac	chr1	52064901	52066500	1600	Down	-0.62	5.28263e-07	0.00210044	-25.6	-16	OSBPL9	ENST00000371714	+	52042850	52254141	Genebody	22850.5
K27ac	chr5	54745001	54746000	1000	Down	-0.75	4.72902e-05	0.0157393	-16	-16	PPAP2A	ENST00000520263	-	54737707	54764118	Genebody	18617.5
K27ac	chr17	19655201	19656200	1000	Down	-0.69	5.2257e-06	0.00657534	-16.02	-16.02	AC005722.4	ENST00000431878	+	19658556	19659520	Promoter3k	-2855.5
K27ac	chr9	37328501	37329500	1000	Down	-1.33	5.22773e-08	0.000584164	-16.06	-16.06	ZCCHC7	ENST00000496099	+	37327316	37357162	Promoter3k	1684.5
K27ac	chr4	105311601	105312600	1000	Down	-1.07	4.25e-06	0.00609329	-16.07	-16.07	RP11-729M20.1	ENST00000514327	+	105151536	105332192	Genebody	160564
K27ac	chr12	63186301	63187700	1400	Down	-0.57	5.76946e-06	0.00691857	-22.58	-16.1286	PPM1H	ENST00000228705	-	63037761	63328817	Genebody	141816
K27ac	chr3	173921301	173922800	1500	Down	-0.71	9.74474e-06	0.00851196	-24.2	-16.1333	NLGN1	ENST00000490929	+	173854251	173993303	Genebody	67799.5
K27ac	chr2	27067501	27068700	1200	Down	-0.74	7.72474e-06	0.00765728	-19.36	-16.1333	DPYSL5	ENST00000450961	+	27070614	27150196	Promoter3k	-2513.5
K27ac	chr3	30489601	30490600	1000	Down	-0.7	5.92154e-05	0.0171277	-16.14	-16.14						OtherIntergenic	NA
K27ac	chr21	43565501	43566500	1000	Down	-0.62	8.422e-05	0.0197447	-16.16	-16.16						OtherIntergenic	NA
K27ac	chr14	100259001	100260000	1000	Down	-1	2.73814e-05	0.0132771	-16.22	-16.22	EML1	ENST00000556835	+	100259020	100344854	Promoter1k	480.5
K27ac	chr5	86688901	86689900	1000	Down	-0.54	4.61926e-05	0.0156656	-16.23	-16.23	CCNH	ENST00000510921	-	86688523	86700767	Genebody	11366.5
K27ac	chr16	437201	438200	1000	Down	-0.56	5.62431e-05	0.0167623	-16.23	-16.23	Z97634.3	ENST00000412293	+	432096	442960	Genebody	5604.5
K27ac	chr13	105797301	105799100	1800	Down	-0.62	1.60065e-05	0.0104908	-29.23	-16.2389						Genedesert	NA
K27ac	chr5	55259401	55260800	1400	Down	-0.92	0.000224816	0.0452989	-22.76	-16.2571	IL6ST	ENST00000396816	-	55260036	55272106	Genebody	12005.5
K27ac	chr4	134089901	134091000	1100	Down	-0.53	0.000378094	0.0743743	-17.92	-16.2909	PCDH10	ENST00000264360	+	134070469	134115765	Genebody	19981.5
K27ac	chr5	37817601	37818600	1000	Down	-0.58	4.2853e-05	0.0154684	-16.32	-16.32	GDNF	ENST00000510177	-	37816127	37835010	Genebody	16909.5
K27ac	chr10	62722201	62723200	1000	Down	-0.79	2.34064e-05	0.0123025	-16.33	-16.33	RHOBTB1	ENST00000357917	-	62629195	62761198	Genebody	38497.5
K27ac	chr1	204845301	204846500	1200	Down	-0.66	0.000164709	0.0337115	-19.61	-16.3417	NFASC	ENST00000493914	+	204839731	204914160	Genebody	6169.5
K27ac	chr5	69891901	69893100	1200	Down	-0.98	5.6274e-07	0.0021942	-19.66	-16.3833						OtherIntergenic	NA
K27ac	chr2	216103501	216104500	1000	Down	-0.52	9.42346e-05	0.0206327	-16.43	-16.43						OtherIntergenic	NA
K27ac	chr6	116291501	116292500	1000	Down	-0.5	9.0202e-05	0.0201736	-16.44	-16.44	FRK	ENST00000538210	-	116263564	116323935	Genebody	31934.5
K27ac	chr1	8896401	8897500	1100	Down	-0.77	7.51529e-06	0.00765728	-18.1	-16.4545						OtherIntergenic	NA
K27ac	chr6	163561601	163562600	1000	Down	-0.73	8.25023e-06	0.00769093	-16.5	-16.5	PACRG	ENST00000542936	+	163483317	163666200	Genebody	78783.5
K27ac	chr5	60693101	60694100	1000	Down	-0.58	2.58201e-05	0.0128815	-16.5	-16.5	ZSWIM6	ENST00000252744	+	60628099	60841997	Genebody	65501.5
K27ac	chr7	155089301	155090300	1000	Down	-0.87	7.63986e-05	0.0188429	-16.5	-16.5	INSIG1	ENST00000425172	+	155089538	155090365	Promoter1k	262.5
K27ac	chr6	83904201	83905200	1000	Down	-0.57	3.63819e-05	0.0146812	-16.53	-16.53	RWDD2A	ENST00000539997	+	83903103	83906382	Promoter3k	1597.5
K27ac	chr11	117632201	117633200	1000	Down	-0.54	6.41907e-05	0.0178284	-16.54	-16.54	DSCAML1	ENST00000527706	-	117298488	117667806	Genebody	35105.5
K27ac	chr12	125136501	125137600	1100	Down	-0.71	0.000502928	0.0982818	-18.2	-16.5455						OtherIntergenic	NA
K27ac	chr12	52452301	52453500	1200	Down	-0.55	7.2061e-06	0.00761597	-19.87	-16.5583	RP11-1100L3.8	ENST00000564363	-	52452533	52453287	Promoter1k	386.5
K27ac	chr6	35658401	35659700	1300	Down	-0.58	5.06505e-05	0.0161106	-21.59	-16.6077	FKBP5	ENST00000536438	-	35541361	35696360	Genebody	37309.5
K27ac	chr21	27529001	27530000	1000	Down	-0.7	3.71996e-05	0.0147471	-16.63	-16.63	APP	ENST00000466453	-	27484301	27541747	Genebody	12246.5
K27ac	chr1	168928801	168929800	1000	Down	-0.52	9.80838e-05	0.0209155	-16.64	-16.64	LINC00970	ENST00000366408	-	168873142	169056243	Genebody	126942
K27ac	chr16	30319601	30320600	1000	Down	-0.56	4.68101e-05	0.0156777	-16.67	-16.67	RP11-347C12.2	ENST00000411546	-	30296343	30346695	Genebody	26594.5
K27ac	chr6	56526501	56527500	1000	Down	-0.54	8.95059e-05	0.0201736	-16.67	-16.67	DST	ENST00000521104	-	56503733	56558101	Genebody	31100.5
K27ac	chr2	72740301	72741600	1300	Down	-0.89	1.50653e-06	0.00380732	-21.68	-16.6769	EXOC6B	ENST00000485398	-	72727056	72742883	Promoter3k	1932.5
K27ac	chr4	26365701	26366900	1200	Down	-0.63	1.21897e-05	0.00946635	-20.03	-16.6917	RBPJ	ENST00000514656	+	26364067	26369767	Promoter3k	2233.5
K27ac	chr4	103360501	103361600	1100	Down	-0.65	0.000128558	0.0267531	-18.38	-16.7091	RP11-499E18.1	ENST00000512915	-	103339873	103371167	Genebody	10116.5
K27ac	chr2	225777601	225778600	1000	Down	-0.61	1.33383e-05	0.00991771	-16.73	-16.73	DOCK10	ENST00000474102	-	225758058	225811622	Genebody	33521.5
K27ac	chr18	53196301	53197300	1000	Down	-0.65	8.12482e-05	0.0194705	-16.75	-16.75	TCF4	ENST00000565580	-	53070684	53214165	Genebody	17364.5
K27ac	chr11	100509901	100511200	1300	Down	-0.76	3.48525e-06	0.00553081	-21.8	-16.7692						OtherIntergenic	NA
K27ac	chr2	134394201	134395600	1400	Down	-0.89	2.5e-07	0.00157632	-23.5	-16.7857						OtherIntergenic	NA
K27ac	chr14	102638201	102639200	1000	Down	-0.7	4.85112e-06	0.00631726	-16.79	-16.79	WDR20	ENST00000559708	+	102637717	102675189	Promoter1k	983.5
K27ac	chr3	173638501	173639700	1200	Down	-0.75	0.000336594	0.0666506	-20.23	-16.8583	NLGN1	ENST00000401917	+	173322388	173999093	Genebody	316712
K27ac	chr2	39244701	39245800	1100	Down	-0.74	0.000106199	0.0223339	-18.57	-16.8818	SOS1	ENST00000395038	-	39212826	39347591	Genebody	102340
K27ac	chr17	56665401	56666400	1000	Down	-0.62	3.65958e-05	0.0146881	-16.91	-16.91	TEX14	ENST00000240361	-	56634040	56769384	Genebody	103484
K27ac	chr4	126263301	126264600	1300	Down	-0.97	3.60902e-07	0.00163874	-22.11	-17.0077	FAT4	ENST00000394329	+	126237553	126414087	Genebody	26397.5
K27ac	chr18	7945901	7947100	1200	Down	-0.6	7.11716e-05	0.0182966	-20.41	-17.0083	PTPRM	ENST00000400053	+	7754970	8406854	Genebody	191530
K27ac	chr8	53244201	53245500	1300	Down	-0.93	6.76419e-05	0.0179143	-22.14	-17.0308	ST18	ENST00000520279	-	53142252	53322316	Genebody	77465.5
K27ac	chr18	68130601	68131600	1000	Down	-0.62	7.61991e-05	0.0188429	-17.07	-17.07						Genedesert	NA
K27ac	chr16	520001	521000	1000	Down	-0.57	3.07817e-05	0.0138694	-17.13	-17.13	RAB11FIP3	ENST00000434585	+	476378	572355	Genebody	44122.5
K27ac	chr18	49869601	49870700	1100	Down	-0.6	3.53573e-05	0.0145317	-18.85	-17.1364	DCC	ENST00000442544	+	49866541	51057784	Genebody	3609.5
K27ac	chr9	72878001	72879000	1000	Down	-0.69	4.18341e-05	0.0152697	-17.17	-17.17	SMC5	ENST00000361138	+	72873936	72969804	Genebody	4564.5
K27ac	chr22	38280701	38281700	1000	Down	-0.6	4.28338e-05	0.0154684	-17.2	-17.2	EIF3L	ENST00000450376	+	38274067	38284638	Genebody	7133.5
K27ac	chr17	66030701	66031900	1200	Down	-0.45	0.000305833	0.060761	-20.68	-17.2333	KPNA2	ENST00000330459	+	66031634	66042958	Promoter1k	-333.5
K27ac	chr15	99601901	99603000	1100	Down	-0.7	1.3614e-06	0.00356125	-18.97	-17.2455	RP11-654A16.3	ENST00000559468	-	99497377	99646030	Genebody	43579.5
K27ac	chr6	76460301	76461300	1000	Down	-0.54	1.65172e-05	0.0105703	-17.25	-17.25	MYO6	ENST00000369977	+	76459048	76626329	Promoter3k	1752.5
K27ac	chr14	53676101	53677100	1000	Down	-0.73	2.49203e-05	0.012534	-17.26	-17.26	AL163953.3	ENST00000454942	+	53635771	53793429	Genebody	40829.5
K27ac	chr7	77178801	77179900	1100	Down	-0.82	2.477e-06	0.00472465	-18.99	-17.2636	PTPN12	ENST00000523952	+	77166870	77210782	Genebody	12480.5
K27ac	chr13	113725801	113726800	1000	Down	-0.69	4.32959e-05	0.0154881	-17.31	-17.31	MCF2L	ENST00000475524	+	113719003	113729340	Genebody	7297.5
K27ac	chr6	168319601	168321000	1400	Down	-0.54	2.68783e-05	0.0131399	-24.3	-17.3571	MLLT4	ENST00000497596	+	168316080	168323887	Genebody	4220.5
K27ac	chr1	220055801	220056800	1000	Down	-0.7	6.92334e-05	0.0180394	-17.52	-17.52	SLC30A10	ENST00000484239	-	219858768	220131989	Genebody	75688.5
K27ac	chr5	69854801	69855800	1000	Down	-0.77	7.60161e-05	0.0188429	-17.6	-17.6						OtherIntergenic	NA
K27ac	chr8	82741201	82742400	1200	Down	-1.94	1.15721e-10	8.892e-06	-21.16	-17.6333	SNX16	ENST00000523757	-	82736026	82754418	Genebody	12617.5
K27ac	chr11	91497201	91498500	1300	Down	-0.96	3.90886e-05	0.0149845	-22.95	-17.6538						Genedesert	NA
K27ac	chr1	233915001	233916000	1000	Down	-0.7	6.58724e-05	0.0179132	-17.68	-17.68						OtherIntergenic	NA
K27ac	chr11	65223101	65224300	1200	Down	-0.66	1.40652e-05	0.0100585	-21.29	-17.7417	AP000769.1	ENST00000309775	+	65222727	65234028	Promoter1k	973.5
K27ac	chr12	29469601	29470600	1000	Down	-0.66	3.02622e-05	0.0137945	-17.79	-17.79	RP11-996F15.2	ENST00000553105	-	29433350	29470781	Promoter1k	680.5
K27ac	chr7	77723101	77724100	1000	Down	-0.61	3.50609e-05	0.0145215	-17.86	-17.86	MAGI2	ENST00000519748	-	77707699	78119337	Genebody	395736
K27ac	chr2	213431101	213432100	1000	Down	-0.89	2.258e-05	0.0122917	-17.9	-17.9						OtherIntergenic	NA
K27ac	chr6	163396301	163397300	1000	Down	-0.71	1.96694e-05	0.0113899	-17.95	-17.95	PACRG	ENST00000534958	+	163235276	163600433	Genebody	161524
K27ac	chr6	37140001	37141100	1100	Down	-0.6	6.47755e-05	0.0178664	-19.78	-17.9818	PIM1	ENST00000468243	+	37140243	37142023	Promoter1k	307.5
K27ac	chr10	1078801	1079900	1100	Down	-0.69	1.24151e-06	0.00333541	-19.8	-18	IDI2-AS1	ENST00000434470	+	1068613	1081861	Genebody	10737.5
K27ac	chr13	99631501	99632700	1200	Down	-0.61	6.52727e-06	0.00742306	-21.62	-18.0167	DOCK9	ENST00000479769	-	99607688	99738647	Genebody	106546
K27ac	chr1	197296501	197297500	1000	Down	-0.52	9.13214e-05	0.0202178	-18.04	-18.04	CRB1	ENST00000475659	+	197237405	197327258	Genebody	59595.5
K27ac	chr14	30267801	30268800	1000	Down	-0.62	2.79846e-05	0.0133583	-18.06	-18.06	PRKD1	ENST00000415220	-	30046147	30396848	Genebody	128548
K27ac	chr14	47801301	47802300	1000	Down	-0.71	6.33469e-05	0.0177211	-18.09	-18.09	MDGA2	ENST00000472499	-	47768549	47812319	Genebody	10518.5
K27ac	chr3	197573601	197574700	1100	Down	-0.43	0.00036118	0.071235	-19.9	-18.0909	LRCH3	ENST00000494069	+	197562667	197575370	Genebody	11483.5
K27ac	chr4	185206001	185207300	1300	Down	-0.63	8.27218e-06	0.00769093	-23.53	-18.1						OtherIntergenic	NA
K27ac	chr7	139372701	139373700	1000	Down	-0.53	3.61087e-05	0.0146199	-18.13	-18.13	HIPK2	ENST00000342645	-	139268470	139421841	Genebody	48640.5
K27ac	chr6	154817001	154818400	1400	Down	-0.5	2.32977e-05	0.0123025	-25.41	-18.15	CNKSR3	ENST00000607772	-	154708637	154831793	Genebody	14092.5
K27ac	chr20	47444401	47445900	1500	Down	-0.65	0.000136845	0.0282999	-27.24	-18.16	PREX1	ENST00000396220	-	47240792	47444420	Promoter1k	-730.5
K27ac	chr11	46939501	46941100	1600	Down	-0.46	0.000327905	0.0650171	-29.09	-18.1812	LRP4	ENST00000534404	-	46920937	46940193	ProximalPromoter	-107.5
K27ac	chr6	3695601	3697000	1400	Down	-0.86	5.56112e-05	0.0166672	-25.46	-18.1857	RP1-72E17.2	ENST00000605153	-	3694156	3694309	Promoter3k	-1991.5
K27ac	chr4	190878001	190879000	1000	Down	-1.1	4.10476e-05	0.0151446	-18.19	-18.19	FRG1	ENST00000531991	+	190862055	190878657	Genebody	16445.5
K27ac	chr3	19292001	19293000	1000	Down	-0.54	8.47092e-05	0.0197816	-18.21	-18.21	KCNH8	ENST00000452398	+	19190025	19576231	Genebody	102476
K27ac	chr9	66551701	66552800	1100	Down	-0.63	1.82286e-06	0.0041815	-20.08	-18.2545	RP11-262H14.3	ENST00000585533	-	66523962	66553601	Promoter3k	1350.5
K27ac	chr2	27159901	27160900	1000	Down	-0.71	5.94373e-05	0.0171586	-18.26	-18.26	DPYSL5	ENST00000401478	+	27071156	27170065	Genebody	89244.5
K27ac	chr7	64124801	64125800	1000	Down	-0.79	1.00597e-05	0.00859925	-18.29	-18.29	ZNF107	ENST00000360117	+	64126510	64166957	Promoter3k	-1209.5
K27ac	chr3	33155201	33156200	1000	Down	-0.65	4.53674e-05	0.0155864	-18.29	-18.29	CRTAP	ENST00000449224	+	33155545	33184650	ProximalPromoter	155.5
K27ac	chr4	42819701	42820700	1000	Down	-0.54	9.82045e-05	0.0209155	-18.31	-18.31						OtherIntergenic	NA
K27ac	chr6	82197201	82198600	1400	Down	-0.54	8.44229e-05	0.0197767	-25.64	-18.3143						Genedesert	NA
K27ac	chr13	44280101	44281100	1000	Down	-0.62	8.70852e-05	0.0199278	-18.34	-18.34	ENOX1	ENST00000261488	-	43787653	44361044	Genebody	80443.5
K27ac	chr2	8894201	8895400	1200	Down	-0.5	0.000179878	0.0365903	-22.01	-18.3417	KIDINS220	ENST00000459813	-	8886586	8910837	Genebody	16036.5
K27ac	chr12	124955301	124956500	1200	Down	-0.53	2.10001e-05	0.0118383	-22.06	-18.3833	NCOR2	ENST00000448008	-	124915186	124968315	Genebody	12414.5
K27ac	chr2	66800201	66801200	1000	Down	-0.65	9.43857e-06	0.00840202	-18.39	-18.39	MEIS1	ENST00000272369	+	66662531	66801001	Genebody	138170
K27ac	chr2	190985601	190986600	1000	Down	-0.68	2.77771e-05	0.0133583	-18.43	-18.43	C2orf88	ENST00000490033	+	190954266	191064553	Genebody	31834.5
K27ac	chr2	153512101	153513100	1000	Down	-0.7	2.50954e-06	0.00472465	-18.46	-18.46	PRPF40A	ENST00000410080	-	153508106	153574495	Genebody	61894.5
K27ac	chr6	97662701	97663800	1100	Down	-0.56	8.2533e-06	0.00769093	-20.33	-18.4818	MMS22L	ENST00000369251	-	97594420	97730429	Genebody	67178.5
K27ac	chr17	17379801	17380800	1000	Down	-0.66	3.81131e-05	0.0149352	-18.51	-18.51	MED9	ENST00000268711	+	17380299	17396540	ProximalPromoter	1.5
K27ac	chr6	136789001	136790000	1000	Down	-0.1	9.23975e-10	2.5049e-05	-18.54	-18.54	MAP7	ENST00000438100	-	136664967	136847121	Genebody	57620.5
K27ac	chr8	86875201	86876300	1100	Down	-0.61	4.80722e-05	0.0158029	-20.4	-18.5455	CTA-392E5.1	ENST00000517368	+	86851933	86920842	Genebody	23817.5
K27ac	chr9	14142401	14143500	1100	Down	-0.95	1.93452e-05	0.0113899	-20.42	-18.5636	NFIB	ENST00000380924	-	14088302	14180791	Genebody	37840.5
K27ac	chr10	112017601	112018600	1000	Down	-0.59	2.03624e-05	0.011655	-18.57	-18.57	MXI1	ENST00000442296	+	111987298	112039782	Genebody	30802.5
K27ac	chr22	49310601	49311900	1300	Down	-0.59	0.000276119	0.0550779	-24.17	-18.5923						OtherIntergenic	NA
K27ac	chr13	25777901	25778900	1000	Down	-0.74	7.4618e-05	0.0186364	-18.63	-18.63	LINC01076	ENST00000435725	-	25767244	25784433	Genebody	6032.5
K27ac	chr5	156139901	156140900	1000	Down	-0.84	3.84855e-05	0.0149636	-18.65	-18.65	CTC-340I23.2	ENST00000520705	-	156131068	156166823	Genebody	26422.5
K27ac	chr18	31155901	31157400	1500	Down	-0.51	8.98056e-05	0.0201736	-28.03	-18.6867	RP11-258B16.1	ENST00000591558	-	31132086	31158151	Promoter3k	1500.5
K27ac	chr13	67584001	67585000	1000	Down	-0.55	6.16142e-05	0.0174883	-18.69	-18.69	PCDH9	ENST00000328454	-	66878735	67802572	Genebody	218072
K27ac	chr12	99218601	99219600	1000	Down	-0.67	2.67918e-05	0.0131399	-18.74	-18.74	ANKS1B	ENST00000547362	-	99139237	99225919	Genebody	6818.5
K27ac	chr15	32954301	32955300	1000	Down	-0.67	3.82678e-05	0.014937	-18.75	-18.75	RP11-1000B6.2	ENST00000486285	-	32948284	32961293	Genebody	6492.5
K27ac	chr13	85981501	85982500	1000	Down	-0.65	2.19581e-06	0.00458869	-18.85	-18.85	LINC00351	ENST00000424926	+	85937735	86118705	Genebody	44265.5
K27ac	chr4	134097401	134098900	1500	Down	-0.48	0.000156807	0.032227	-28.4	-18.9333	PCDH10	ENST00000264360	+	134070469	134115765	Genebody	27681.5
K27ac	chr17	58680301	58681500	1200	Down	-0.55	3.15562e-05	0.0139495	-22.77	-18.975	PPM1D	ENST00000392995	+	58677629	58741834	Genebody	3271.5
K27ac	chr4	86705901	86706900	1000	Down	-1.03	5.81543e-05	0.0169192	-19.03	-19.03	ARHGAP24	ENST00000395183	+	86699858	86922376	Genebody	6542.5
K27ac	chrX	107015901	107017200	1300	Down	-0.59	2.04073e-06	0.00447151	-24.76	-19.0462						OtherIntergenic	NA
K27ac	chr13	30996001	30997000	1000	Down	-0.54	9.73434e-05	0.0208747	-19.09	-19.09	LINC01058	ENST00000420694	-	30993655	30996374	ProximalPromoter	-126.5
K27ac	chr3	181344901	181346100	1200	Down	-0.44	0.000249182	0.0500057	-22.91	-19.0917	SOX2-OT	ENST00000497122	+	181281243	181348678	Genebody	64257.5
K27ac	chr1	11741901	11743000	1100	Down	-0.76	6.06166e-07	0.00225956	-21.08	-19.1636	MAD2L2	ENST00000376655	-	11736928	11751650	Genebody	9199.5
K27ac	chr6	26168701	26169700	1000	Down	-1.44	2.34138e-07	0.00151787	-19.22	-19.22	HIST1H2BD	ENST00000289316	+	26158373	26171577	Genebody	10827.5
K27ac	chr1	211903401	211904400	1000	Down	-0.66	2.96464e-05	0.0136926	-19.34	-19.34						OtherIntergenic	NA
K27ac	chr1	55842001	55843000	1000	Down	-0.57	7.26843e-05	0.0185003	-19.37	-19.37	RN7SKP291	ENST00000362961	-	55842198	55842525	ProximalPromoter	24.5
K27ac	chr5	38980601	38981600	1000	Down	-0.59	8.17331e-05	0.0195145	-19.45	-19.45	RICTOR	ENST00000513566	-	38980981	39074501	Genebody	93400.5
K27ac	chr9	97872401	97873700	1300	Down	-0.59	1.04886e-05	0.00875252	-25.31	-19.4692	FANCC	ENST00000464627	-	97869382	97889200	Genebody	16149.5
K27ac	chr15	85176601	85177600	1000	Down	-0.58	1.44321e-05	0.0102375	-19.47	-19.47	RP11-182J1.1	ENST00000527801	-	85175128	85177218	ProximalPromoter	117.5
K27ac	chr13	45012201	45013200	1000	Down	-0.74	1.1112e-05	0.008956	-19.49	-19.49	RP11-71C5.2	ENST00000426579	+	45011342	45026963	Promoter3k	1358.5
K27ac	chr5	146432001	146433100	1100	Down	-0.61	3.28094e-06	0.00537588	-21.56	-19.6	PPP2R2B	ENST00000512011	-	146077591	146435494	Promoter3k	2943.5
K27ac	chr22	24229601	24230600	1000	Down	-0.66	9.7127e-06	0.00851196	-19.62	-19.62	AP000350.10	ENST00000433835	+	24204374	24237410	Genebody	25726.5
K27ac	chr5	179549701	179550800	1100	Down	-0.89	9.34334e-08	0.000898799	-21.59	-19.6273	RASGEF1C	ENST00000519883	-	179545831	179562312	Genebody	12061.5
K27ac	chr3	107532001	107533000	1000	Down	-0.6	8.10568e-05	0.0194621	-19.63	-19.63						OtherIntergenic	NA
K27ac	chr9	19922601	19923700	1100	Down	-0.72	5.23943e-05	0.0163237	-21.6	-19.6364	RP11-378I6.1	ENST00000568063	+	19926091	19929935	Promoter3k	-2940.5
K27ac	chr2	164563301	164564500	1200	Down	-0.55	3.96676e-05	0.0149887	-23.67	-19.725	FIGN	ENST00000482917	-	164467863	164592494	Genebody	28593.5
K27ac	chr3	159545301	159546600	1300	Down	-0.53	2.11603e-05	0.0118837	-25.73	-19.7923	IQCJ-SCHIP1	ENST00000460298	+	159481790	159610330	Genebody	64160.5
K27ac	chr2	99681801	99682800	1000	Down	-0.58	1.59181e-05	0.0104701	-19.87	-19.87	TSGA10	ENST00000489546	-	99634662	99695391	Genebody	13090.5
K27ac	chr14	23734601	23735600	1000	Down	-0.61	9.37384e-06	0.00836938	-19.92	-19.92	C14orf164	ENST00000463881	+	23732140	23739843	Promoter3k	2960.5
K27ac	chr15	37416501	37417600	1100	Down	-0.78	4.8639e-05	0.0159042	-22.01	-20.0091						OtherIntergenic	NA
K27ac	chr17	66908701	66909700	1000	Down	-0.76	2.14706e-06	0.00454095	-20.17	-20.17	ABCA8	ENST00000589533	-	66890185	66925256	Genebody	16055.5
K27ac	chr13	45715801	45716900	1100	Down	-0.9	3.3464e-07	0.00163874	-22.21	-20.1909	GTF2F2	ENST00000340473	+	45694649	45858237	Genebody	21701.5
K27ac	chr5	69600201	69601200	1000	Down	-0.99	1.4043e-05	0.0100585	-20.21	-20.21						OtherIntergenic	NA
K27ac	chr9	97536401	97537900	1500	Down	-0.59	0.000302826	0.0602039	-30.41	-20.2733	C9orf3	ENST00000277198	+	97488982	97694115	Genebody	48168.5
K27ac	chr20	12274901	12275900	1000	Down	-1.41	3.43757e-07	0.00163874	-20.42	-20.42						Genedesert	NA
K27ac	chr8	86862301	86863600	1300	Down	-1.12	4.41269e-06	0.0061491	-26.57	-20.4385	CTA-392E5.1	ENST00000517368	+	86851933	86920842	Genebody	11017.5
K27ac	chr15	91153201	91154200	1000	Down	-0.49	9.04004e-05	0.0201784	-20.49	-20.49	CTD-3065B20.3	ENST00000559839	-	91147456	91157790	Genebody	4089.5
K27ac	chr8	141844501	141845600	1100	Down	-0.55	6.55235e-05	0.0179132	-22.57	-20.5182	PTK2	ENST00000521791	-	141840574	142011025	Genebody	165974
K27ac	chr17	48257401	48258600	1200	Down	-0.75	2.743e-06	0.00489578	-24.7	-20.5833	HILS1	ENST00000504307	-	48248788	48258539	Promoter1k	538.5
K27ac	chr1	211967301	211968500	1200	Down	-0.51	1.51006e-05	0.0103583	-24.71	-20.5917	LPGAT1	ENST00000366996	-	211923134	212003580	Genebody	35679.5
K27ac	chr9	36425101	36426100	1000	Down	-0.7	6.73728e-05	0.0179132	-20.65	-20.65	RNF38	ENST00000488058	-	36376004	36487545	Genebody	61944.5
K27ac	chr17	67055501	67056700	1200	Down	-0.69	1.55944e-05	0.0104647	-24.82	-20.6833	ABCA9	ENST00000585714	-	67045458	67057090	Promoter1k	989.5
K27ac	chr21	21990801	21991900	1100	Down	-0.78	1.71373e-05	0.0107206	-22.82	-20.7455						Genedesert	NA
K27ac	chr6	163270301	163271700	1400	Down	-0.59	5.20894e-06	0.00657534	-29.07	-20.7643	PACRG	ENST00000542669	+	163149008	163313053	Genebody	121992
K27ac	chr6	114659201	114660500	1300	Down	-0.71	3.62686e-07	0.00163874	-27.24	-20.9538	RP3-399L15.3	ENST00000518470	+	114602975	114789738	Genebody	56875.5
K27ac	chr2	159542901	159544000	1100	Down	-0.58	2.42818e-05	0.0124056	-23.16	-21.0545	AC005042.4	ENST00000442666	-	159535167	159591330	Genebody	47879.5
K27ac	chr21	47662801	47664100	1300	Down	-0.8	3.30153e-05	0.0142662	-27.51	-21.1615	MCM3AP-AS1	ENST00000591223	+	47649138	47663664	Genebody	14312.5
K27ac	chr10	59073201	59074700	1500	Down	-0.48	4.72436e-05	0.0157393	-31.75	-21.1667						OtherIntergenic	NA
K27ac	chr11	62515401	62516500	1100	Down	-0.51	1.71276e-05	0.0107206	-23.6	-21.4545	ZBTB3	ENST00000530112	-	62515790	62519571	Genebody	3620.5
K27ac	chr5	69688601	69689600	1000	Down	-0.58	5.64603e-05	0.0167699	-21.48	-21.48						OtherIntergenic	NA
K27ac	chr22	49022301	49023300	1000	Down	-0.55	6.91808e-05	0.0180394	-21.49	-21.49	FAM19A5	ENST00000473898	+	48972264	49146300	Genebody	50536.5
K27ac	chr22	28271801	28272800	1000	Down	-0.57	3.25946e-05	0.0142657	-21.51	-21.51	PITPNB	ENST00000477861	-	28250893	28294061	Genebody	21760.5
K27ac	chr1	144010601	144011600	1000	Down	-0.11	1.30337e-10	8.892e-06	-21.64	-21.64	SRGAP2B	ENST00000491897	+	143916241	144094424	Genebody	94859.5
K27ac	chr6	2769401	2770700	1300	Down	-0.79	3.19e-07	0.00163874	-28.25	-21.7308	WRNIP1	ENST00000380764	+	2769006	2785979	Promoter3k	1044.5
K27ac	chr4	96290501	96291500	1000	Down	-0.63	5.34894e-05	0.0164021	-21.79	-21.79	UNC5C	ENST00000504962	-	96169096	96470351	Genebody	179350
K27ac	chr2	242497601	242498800	1200	Down	-0.59	2.32906e-05	0.0123025	-26.2	-21.8333	BOK-AS1	ENST00000434306	-	242483817	242498392	ProximalPromoter	191.5
K27ac	chr9	74563001	74564200	1200	Down	-0.57	0.000105336	0.0221838	-26.22	-21.85	C9orf85	ENST00000473252	+	74526556	74586534	Genebody	37044.5
K27ac	chr20	43667001	43668000	1000	Down	-0.56	3.03706e-05	0.0137945	-21.9	-21.9	STK4	ENST00000396731	+	43595141	43681810	Genebody	72359.5
K27ac	chr2	201600901	201601900	1000	Down	-0.63	3.25265e-06	0.00535897	-21.9	-21.9	AOX3P	ENST00000479041	+	201560445	201603504	Genebody	40955.5
K27ac	chr6	158723101	158724100	1000	Down	-0.5	9.74398e-05	0.0208747	-21.99	-21.99	RP11-732M18.3	ENST00000432358	+	158703294	158733390	Genebody	20306.5
K27ac	chr1	243508501	243509800	1300	Down	-0.46	7.80261e-05	0.0190723	-28.67	-22.0538	SDCCAG8	ENST00000493334	+	243502054	243579131	Genebody	7096.5
K27ac	chr2	17895201	17896200	1000	Down	-0.67	1.78748e-06	0.00416441	-22.12	-22.12	SMC6	ENST00000430591	-	17888494	17896144	Promoter1k	443.5
K27ac	chr12	51404701	51405700	1000	Down	-0.54	4.5283e-05	0.0155864	-22.12	-22.12	SLC11A2	ENST00000548150	-	51404502	51418626	Genebody	13425.5
K27ac	chr6	39692001	39693400	1400	Down	-0.44	6.66559e-05	0.0179132	-31.14	-22.2429	KIF6	ENST00000482238	-	39607453	39693181	Promoter1k	480.5
K27ac	chr9	80642401	80643500	1100	Down	-0.53	9.4668e-06	0.00840207	-24.57	-22.3364	GNAQ	ENST00000411677	-	80412443	80645520	Promoter3k	2569.5
K27ac	chr14	51132101	51133100	1000	Down	-0.56	5.97055e-05	0.0171878	-22.5	-22.5	SAV1	ENST00000556735	-	51132318	51135015	Promoter3k	2414.5
K27ac	chr10	65279801	65280800	1000	Down	-0.48	4.68423e-05	0.0156777	-22.52	-22.52	REEP3	ENST00000298249	+	65281122	65384881	Promoter1k	-821.5
K27ac	chr1	172039601	172040600	1000	Down	-0.54	2.34843e-05	0.0123025	-22.53	-22.53	DNM3	ENST00000523513	+	171939261	172222718	Genebody	100840
K27ac	chr2	182711501	182712500	1000	Down	-0.55	4.67627e-05	0.0156777	-22.57	-22.57						OtherIntergenic	NA
K27ac	chr1	144542801	144543800	1000	Down	-1.31	1.17725e-06	0.00322081	-22.64	-22.64						OtherIntergenic	NA
K27ac	chr4	39064601	39066400	1800	Down	-0.54	4.81269e-06	0.00631726	-40.8	-22.6667	KLHL5	ENST00000514399	+	39064559	39082802	Promoter1k	941.5
K27ac	chr4	36332201	36333200	1000	Down	-0.57	3.0538e-05	0.0137981	-22.73	-22.73	DTHD1	ENST00000507598	+	36285483	36345488	Genebody	47217.5
K27ac	chr1	1623601	1624600	1000	Down	-0.64	7.33952e-05	0.0185003	-22.8	-22.8	SLC35E2B	ENST00000481276	-	1601863	1624148	ProximalPromoter	47.5
K27ac	chr12	55892801	55894100	1300	Down	-1.52	5.28903e-08	0.000584164	-29.71	-22.8538	RP11-110A12.2	ENST00000555138	-	55828543	55979255	Genebody	85804.5
K27ac	chr18	56455801	56457300	1500	Down	-0.43	0.000438896	0.0859942	-34.29	-22.86						OtherIntergenic	NA
K27ac	chr11	83530101	83531300	1200	Down	-0.54	3.39719e-05	0.0143389	-27.47	-22.8917	DLG2	ENST00000398301	-	83497483	84028382	Genebody	497682
K27ac	chr7	50724501	50725700	1200	Down	-0.61	9.17665e-06	0.00831783	-27.5	-22.9167	GRB10	ENST00000398810	-	50657759	50772998	Genebody	47897.5
K27ac	chr1	151466201	151467200	1000	Down	-0.52	2.82656e-05	0.0133583	-22.97	-22.97						OtherIntergenic	NA
K27ac	chr5	69877401	69878600	1200	Down	-0.53	1.88005e-05	0.0113034	-27.61	-23.0083						OtherIntergenic	NA
K27ac	chr1	10091901	10093200	1300	Down	-0.52	5.45893e-05	0.0165195	-29.94	-23.0308	UBE4B	ENST00000253251	+	10092889	10240425	Promoter1k	-338.5
K27ac	chr15	31195701	31196900	1200	Down	-0.45	6.73105e-05	0.0179132	-27.84	-23.2	FAN1	ENST00000565466	+	31196095	31203474	ProximalPromoter	205.5
K27ac	chr20	21494501	21495600	1100	Down	-0.49	0.000116088	0.0242597	-25.67	-23.3364	NKX2-2	ENST00000377142	-	21491647	21494664	Promoter1k	-386.5
K27ac	chr5	69581201	69582200	1000	Down	-0.54	7.14489e-05	0.0183363	-23.56	-23.56	RP11-1415C14.3	ENST00000417337	-	69515818	69580686	Promoter3k	-1014.5
K27ac	chr19	55934101	55935100	1000	Down	-0.58	3.67207e-05	0.0146986	-23.58	-23.58						OtherIntergenic	NA
K27ac	chr7	79025601	79027200	1600	Down	-0.73	3.344e-06	0.00544924	-37.86	-23.6625	MAGI2	ENST00000522391	-	77648855	79082786	Genebody	56385.5
K27ac	chr7	29373201	29374300	1100	Down	-0.63	1.32048e-05	0.00986921	-26.06	-23.6909	CHN2	ENST00000409922	+	29328496	29440397	Genebody	45254.5
K27ac	chr3	147786301	147787300	1000	Down	-1.09	6.84261e-05	0.017959	-23.7	-23.7						Genedesert	NA
K27ac	chr5	70581101	70582500	1400	Down	-0.56	3.439e-06	0.00553081	-33.19	-23.7071	GUSBP9	ENST00000453222	-	70498110	70585611	Genebody	3810.5
K27ac	chr3	23260001	23261200	1200	Down	-0.58	4.95747e-05	0.0160019	-28.45	-23.7083	UBE2E2	ENST00000427371	+	23244820	23312649	Genebody	15780.5
K27ac	chr12	133613601	133614600	1000	Down	-0.75	9.37947e-05	0.0205666	-23.73	-23.73	ZNF84	ENST00000539098	+	133614088	133624890	ProximalPromoter	12.5
K27ac	chr15	33008501	33009800	1300	Down	-0.65	4.07709e-06	0.00598602	-30.88	-23.7538	RP11-758N13.1	ENST00000558441	-	33009470	33011208	Promoter3k	2057.5
K27ac	chr7	95051501	95052800	1300	Down	-0.72	1.38719e-05	0.0100286	-31.1	-23.9231	PON2	ENST00000471883	-	95047487	95064342	Genebody	12191.5
K27ac	chr8	71060701	71061700	1000	Down	-0.5	7.9925e-05	0.0193461	-24.22	-24.22	NCOA2	ENST00000518287	-	71024304	71314314	Genebody	253114
K27ac	chr6	89783201	89784200	1000	Down	-0.61	4.71792e-06	0.006262	-24.38	-24.38						OtherIntergenic	NA
K27ac	chr20	33094601	33095800	1200	Down	-0.49	3.65392e-05	0.0146851	-29.35	-24.4583	ITCH	ENST00000262650	+	32951117	33095840	Genebody	144084
K27ac	chr11	40413401	40414900	1500	Down	-0.56	3.97066e-05	0.0149887	-36.95	-24.6333	LRRC4C	ENST00000528697	-	40135842	41481135	Genebody	1.06698e+06
K27ac	chr3	81749001	81750000	1000	Down	-0.55	3.73666e-05	0.0147591	-24.69	-24.69	GBE1	ENST00000489715	-	81539083	81792780	Genebody	43279.5
K27ac	chr6	128832501	128833800	1300	Down	-0.52	3.70286e-05	0.0147231	-32.15	-24.7308	PTPRK	ENST00000532751	-	128643395	128841744	Genebody	8593.5
K27ac	chr10	63422201	63423200	1000	Down	-0.55	3.11813e-05	0.0138831	-24.75	-24.75	C10orf107	ENST00000330194	+	63422718	63526524	ProximalPromoter	-17.5
K27ac	chr9	113532101	113533200	1100	Down	-0.65	3.7207e-06	0.00571933	-27.25	-24.7727	MUSK	ENST00000189978	+	113431050	113563278	Genebody	101600
K27ac	chr2	16153001	16154200	1200	Down	-0.46	2.40843e-05	0.01237	-29.89	-24.9083	AC010145.4	ENST00000422415	-	16137170	16203007	Genebody	49406.5
K27ac	chr3	16268401	16269600	1200	Down	-0.54	2.92962e-06	0.00510901	-29.92	-24.9333	GALNT15	ENST00000339732	+	16216155	16271253	Genebody	52845.5
K27ac	chr4	102056301	102057300	1000	Down	-0.58	2.444e-05	0.0124373	-25.14	-25.14	PPP3CA	ENST00000510292	-	102015024	102079476	Genebody	22675.5
K27ac	chr12	125146201	125148100	1900	Down	-0.48	6.25827e-08	0.000666528	-47.81	-25.1632						OtherIntergenic	NA
K27ac	chr9	8538501	8539500	1000	Down	-0.54	2.90109e-05	0.0135814	-25.21	-25.21	PTPRD	ENST00000488774	-	8524948	8633460	Genebody	94459.5
K27ac	chr10	104402901	104404400	1500	Down	-0.74	5.76803e-07	0.0021942	-37.83	-25.22	RP11-47A8.5	ENST00000607967	-	104402548	104403897	ProximalPromoter	246.5
K27ac	chr11	126526101	126527200	1100	Down	-0.71	7.72892e-06	0.00765728	-28	-25.4545	RP11-115C10.1	ENST00000534620	+	126525980	126551999	Promoter1k	670.5
K27ac	chr5	87454701	87455700	1000	Down	-0.51	6.73549e-05	0.0179132	-25.52	-25.52						OtherIntergenic	NA
K27ac	chr11	46922701	46924200	1500	Down	-0.46	8.77233e-05	0.0199694	-38.39	-25.5933	LRP4	ENST00000534404	-	46920937	46940193	Genebody	16742.5
K27ac	chr1	17226201	17227200	1000	Down	-0.85	4.99542e-05	0.0160526	-25.79	-25.79	CROCC	ENST00000466256	+	17066767	17267929	Genebody	159934
K27ac	chr4	154003901	154004900	1000	Down	-0.5	4.06403e-05	0.0150926	-25.93	-25.93	RP11-285C1.2	ENST00000515232	+	153955362	154012317	Genebody	49038.5
K27ac	chr5	115960901	115961900	1000	Down	-0.55	3.21658e-05	0.0141686	-26.09	-26.09						Genedesert	NA
K27ac	chr13	67761601	67762700	1100	Down	-0.53	5.0992e-06	0.00649843	-28.85	-26.2273	PCDH9	ENST00000328454	-	66878735	67802572	Genebody	40421.5
K27ac	chr15	41871001	41872000	1000	Down	-0.48	4.11749e-05	0.0151446	-26.27	-26.27	TYRO3	ENST00000568490	+	41869532	41871536	Promoter3k	1968.5
K27ac	chr1	171971201	171972200	1000	Down	-0.54	1.49941e-05	0.0103363	-26.27	-26.27	DNM3	ENST00000523513	+	171939261	172222718	Genebody	32439.5
K27ac	chr1	209876201	209877500	1300	Down	-0.5	1.30708e-05	0.00981821	-34.26	-26.3538	HSD11B1	ENST00000261465	+	209859549	209908295	Genebody	17301.5
K27ac	chr6	4055601	4056600	1000	Down	-0.6	4.48554e-06	0.00616421	-26.36	-26.36	PRPF4B	ENST00000466185	+	4052215	4059124	Genebody	3885.5
K27ac	chr14	91366701	91367700	1000	Down	-0.68	2.67994e-05	0.0131399	-26.49	-26.49	RPS6KA5	ENST00000556178	-	91338417	91444868	Genebody	77667.5
K27ac	chr12	52456701	52458700	2000	Down	-0.45	3.04255e-08	0.000504067	-53	-26.5						OtherIntergenic	NA
K27ac	chr2	54631201	54632200	1000	Down	-0.56	4.61668e-05	0.0156656	-26.96	-26.96						OtherIntergenic	NA
K27ac	chr19	18198401	18199500	1100	Down	-0.42	5.37369e-05	0.0164021	-29.96	-27.2364	IL12RB1	ENST00000598019	-	18192996	18209626	Genebody	10675.5
K27ac	chr8	134450401	134451400	1000	Down	-0.55	9.54418e-05	0.0207598	-27.31	-27.31						OtherIntergenic	NA
K27ac	chr4	114026901	114028200	1300	Down	-0.52	9.50239e-07	0.00298285	-35.57	-27.3615	ANK2	ENST00000504454	+	113970805	114274920	Genebody	56745.5
K27ac	chr5	70586701	70588600	1900	Down	-0.53	2.54208e-08	0.000445926	-52.48	-27.6211	GUSBP9	ENST00000453222	-	70498110	70585611	Promoter3k	-2039.5
K27ac	chr2	47978201	47979200	1000	Down	-0.2	2.89288e-10	1.23241e-05	-27.71	-27.71	MSH6	ENST00000454137	+	47922954	47984932	Genebody	55746.5
K27ac	chr8	77590001	77591000	1000	Down	-0.46	9.21483e-05	0.0203424	-27.94	-27.94	ZFHX4-AS1	ENST00000518143	-	77523115	77595513	Genebody	5012.5
K27ac	chr5	69320601	69321600	1000	Down	-0.45	7.4159e-05	0.0185684	-28.13	-28.13	SERF1B	ENST00000380751	+	69321073	69328523	ProximalPromoter	27.5
K27ac	chr3	48093601	48095100	1500	Down	-0.55	7.7026e-06	0.00765728	-42.32	-28.2133	MAP4	ENST00000468075	-	48040124	48130693	Genebody	36342.5
K27ac	chr8	122302001	122303000	1000	Down	-0.58	8.08128e-05	0.0194548	-28.3	-28.3						OtherIntergenic	NA
K27ac	chr2	115556901	115557900	1000	Down	-0.68	3.55e-07	0.00163874	-28.35	-28.35	DPP10	ENST00000436732	+	115199875	116257145	Genebody	357526
K27ac	chr2	99324301	99325300	1000	Down	-0.52	2.48652e-06	0.00472465	-28.36	-28.36	MGAT4A	ENST00000460768	-	99294883	99347556	Genebody	22755.5
K27ac	chr5	116587401	116588700	1300	Down	-0.51	4.13508e-06	0.00598602	-36.99	-28.4538						Genedesert	NA
K27ac	chr4	17551101	17552100	1000	Down	-0.5	9.361e-05	0.0205563	-28.53	-28.53						OtherIntergenic	NA
K27ac	chr10	123260201	123261700	1500	Down	-0.47	4.80774e-05	0.0158029	-43.01	-28.6733	FGFR2	ENST00000429361	-	123239368	123274693	Genebody	13742.5
K27ac	chr4	41695401	41696400	1000	Down	-0.71	2.56883e-05	0.0128748	-29.01	-29.01	LIMCH1	ENST00000515785	+	41694971	41699912	Promoter1k	929.5
K27ac	chr1	16904701	16905700	1000	Down	-0.53	4.30509e-05	0.0154684	-29.2	-29.2	NBPF1	ENST00000432949	-	16892934	16905862	Promoter1k	661.5
K27ac	chr5	69588501	69589500	1000	Down	-0.58	1.15705e-05	0.00917666	-29.32	-29.32						OtherIntergenic	NA
K27ac	chr19	30713401	30716500	3100	Down	-0.46	6.17237e-06	0.00716211	-91.1	-29.3871	AC005597.1	ENST00000588092	-	30710572	30719622	Genebody	4671.5
K27ac	chr8	112041201	112042200	1000	Down	-0.53	3.02037e-05	0.0137934	-29.51	-29.51	RP11-946L20.2	ENST00000524283	-	111949918	112039662	Promoter3k	-2038.5
K27ac	chr12	75040901	75042400	1500	Down	-0.43	9.54398e-05	0.0207598	-44.37	-29.58						OtherIntergenic	NA
K27ac	chr3	69868001	69869000	1000	Down	-0.45	6.78606e-05	0.0179352	-29.8	-29.8	MITF	ENST00000457080	+	69812961	69928534	Genebody	55539.5
K27ac	chr19	21503301	21504300	1000	Down	-0.41	8.22445e-05	0.0195583	-29.86	-29.86	ZNF708	ENST00000602023	-	21477344	21512184	Genebody	8383.5
K27ac	chr5	65058601	65059600	1000	Down	-0.61	1.82479e-05	0.0110915	-29.89	-29.89	NLN	ENST00000506539	+	65018084	65089476	Genebody	41016.5
K27ac	chr3	39978801	39979800	1000	Down	-0.49	5.36101e-05	0.0164021	-29.93	-29.93	MYRIP	ENST00000475082	+	39851977	40204453	Genebody	127324
K27ac	chr11	116901901	116903000	1100	Down	-0.46	4.72469e-06	0.006262	-33.28	-30.2545	SIK3	ENST00000485363	-	116775461	116969021	Genebody	66570.5
K27ac	chr1	234885901	234887100	1200	Down	-0.43	1.86059e-05	0.011209	-36.47	-30.3917						OtherIntergenic	NA
K27ac	chr22	49841101	49842400	1300	Down	-0.49	0.000204593	0.0413358	-39.61	-30.4692	C22orf34	ENST00000416411	-	49829872	50051105	Genebody	209354
K27ac	chr3	71355601	71356600	1000	Down	-0.9	2.24991e-06	0.00459552	-30.47	-30.47	FOXP1	ENST00000493010	-	71348985	71409911	Genebody	53810.5
K27ac	chr5	69586801	69588200	1400	Down	-0.35	4.00161e-05	0.0150272	-42.88	-30.6286						OtherIntergenic	NA
K27ac	chr14	89337501	89338500	1000	Down	-0.47	8.72643e-05	0.0199278	-30.94	-30.94	TTC8	ENST00000557580	+	89307828	89341451	Genebody	30172.5
K27ac	chr13	27430501	27431600	1100	Down	-0.54	1.37706e-05	0.0100159	-34.09	-30.9909						OtherIntergenic	NA
K27ac	chr20	36965001	36966200	1200	Down	-0.5	8.16092e-05	0.0195005	-37.51	-31.2583	BPI	ENST00000490381	+	36963874	36965663	Promoter3k	1726.5
K27ac	chr2	49515101	49516100	1000	Down	-0.43	5.05913e-05	0.0161106	-31.32	-31.32						OtherIntergenic	NA
K27ac	chr5	69136801	69140000	3200	Down	-0.47	7.79168e-06	0.00767235	-100.52	-31.4125						OtherIntergenic	NA
K27ac	chr10	38644101	38645100	1000	Down	-0.41	8.79009e-05	0.0199794	-31.7	-31.7	HSD17B7P2	ENST00000277668	+	38645304	38667124	Promoter1k	-703.5
K27ac	chr6	35567401	35569900	2500	Down	-0.49	1.75231e-06	0.00414969	-79.47	-31.788	FKBP5	ENST00000542713	-	35548333	35656719	Genebody	88068.5
K27ac	chr13	39626301	39627300	1000	Down	-0.58	4.455e-06	0.00616271	-31.87	-31.87						OtherIntergenic	NA
K27ac	chr1	202056601	202057600	1000	Down	-0.47	5.16509e-05	0.0162477	-31.91	-31.91						OtherIntergenic	NA
K27ac	chr21	45580801	45581800	1000	Down	-0.45	5.60915e-05	0.0167606	-32.36	-32.36	AP001055.6	ENST00000424921	-	45578897	45579959	Promoter3k	-1341.5
K27ac	chr10	102768501	102769600	1100	Down	-0.38	5.12157e-05	0.0161962	-35.75	-32.5	PDZD7	ENST00000474125	-	102767439	102790862	Genebody	21811.5
K27ac	chr6	34378701	34380600	1900	Down	-0.37	5.66732e-10	2.11256e-05	-61.93	-32.5947	RPS10-NUDT3	ENST00000605528	-	34256546	34393825	Genebody	14174.5
K27ac	chr2	54143501	54144500	1000	Down	-0.78	3.45642e-05	0.0144897	-32.69	-32.69	PSME4	ENST00000421748	-	54091203	54176406	Genebody	32405.5
K27ac	chr1	181522001	181523200	1200	Down	-1.14	1.4016e-05	0.0100585	-39.48	-32.9	CACNA1E	ENST00000533229	+	181452446	181621230	Genebody	70154.5
K27ac	chr19	17869601	17870600	1000	Down	-0.42	4.77291e-05	0.0158029	-32.95	-32.95	FCHO1	ENST00000596462	+	17865018	17873589	Genebody	5082.5
K27ac	chr11	35974901	35976100	1200	Down	-0.48	2.24481e-05	0.0122917	-39.94	-33.2833	LDLRAD3	ENST00000532490	+	35965648	36250863	Genebody	9852.5
K27ac	chr2	234397601	234398600	1000	Down	-0.58	5.70555e-05	0.0168461	-33.32	-33.32	USP40	ENST00000454354	-	234394232	234398107	ProximalPromoter	6.5
K27ac	chr5	34253001	34254200	1200	Down	-0.39	6.59489e-05	0.0179132	-40.46	-33.7167						OtherIntergenic	NA
K27ac	chr5	69881401	69884900	3500	Down	-0.55	7.11781e-06	0.00758072	-119.52	-34.1486						OtherIntergenic	NA
K27ac	chr16	19541901	19543100	1200	Down	-0.38	7.01051e-05	0.0181733	-41.4	-34.5	CCP110	ENST00000561888	+	19539242	19547519	Genebody	3258.5
K27ac	chr5	69698401	69699400	1000	Down	-0.48	7.28395e-05	0.0185003	-34.81	-34.81						OtherIntergenic	NA
K27ac	chr4	15693001	15694100	1100	Down	-0.35	4.61779e-05	0.0156656	-38.68	-35.1636	FAM200B	ENST00000504598	+	15683378	15707188	Genebody	10172.5
K27ac	chr12	84347101	84348100	1000	Down	-0.59	8.82637e-05	0.0200313	-35.39	-35.39						Genedesert	NA
K27ac	chr2	97642901	97643900	1000	Down	-0.41	3.46787e-05	0.0144897	-35.52	-35.52	FAM178B	ENST00000327896	-	97541619	97652301	Genebody	8900.5
K27ac	chr5	70010501	70013200	2700	Down	-0.45	1.3471e-05	0.00993591	-97.38	-36.0667						OtherIntergenic	NA
K27ac	chr4	15033301	15034300	1000	Down	-0.74	1.11479e-07	0.0010074	-36.61	-36.61	CPEB2	ENST00000507071	+	15005521	15068250	Genebody	28279.5
K27ac	chr12	26764501	26765500	1000	Down	-0.17	1.24426e-10	8.892e-06	-36.68	-36.68	ITPR2	ENST00000381340	-	26490341	26986131	Genebody	221130
K27ac	chr19	57236801	57238200	1400	Down	-0.51	1.05048e-05	0.00875252	-51.51	-36.7929	AC006115.3	ENST00000600093	+	57218192	57271915	Genebody	19308.5
K27ac	chr17	49448101	49449100	1000	Down	-0.26	1.30524e-10	8.892e-06	-37.38	-37.38						OtherIntergenic	NA
K27ac	chr12	81754401	81755600	1200	Down	-0.3	0.000167331	0.0342013	-45.14	-37.6167	PPFIA2	ENST00000548670	-	81751961	81763184	Genebody	8183.5
K27ac	chr19	42965601	42966600	1000	Down	-0.27	7.20027e-10	2.35088e-05	-37.93	-37.93	LIPE-AS1	ENST00000596116	+	42964999	42989625	Promoter3k	1101.5
K27ac	chr5	69695201	69696500	1300	Down	-0.52	6.743e-06	0.0074504	-49.58	-38.1385						OtherIntergenic	NA
K27ac	chr12	99284701	99285900	1200	Down	-0.49	4.69948e-06	0.006262	-46.02	-38.35	ANKS1B	ENST00000548447	-	99222952	99289041	Genebody	3740.5
K27ac	chr22	40724801	40725800	1000	Down	-0.42	3.47472e-05	0.0144923	-39.22	-39.22	TNRC6B	ENST00000335727	+	40573945	40731812	Genebody	151356
K27ac	chr5	70589101	70591100	2000	Down	-0.46	4.13216e-06	0.00598602	-79.16	-39.58						OtherIntergenic	NA
K27ac	chr21	18799301	18800300	1000	Down	-0.28	1.99995e-10	9.94008e-06	-39.8	-39.8						OtherIntergenic	NA
K27ac	chr10	31073201	31074200	1000	Down	-0.51	4.71487e-05	0.0157393	-39.93	-39.93						OtherIntergenic	NA
K27ac	chr5	138263201	138264600	1400	Down	-0.4	1.81509e-06	0.0041815	-56	-40	CTNNA1	ENST00000521387	+	138260218	138266763	Genebody	3682.5
K27ac	chr5	70013801	70014800	1000	Down	-0.44	6.16715e-05	0.0174883	-40.06	-40.06						OtherIntergenic	NA
K27ac	chr2	9664201	9665200	1000	Down	-0.58	6.62454e-05	0.0179132	-40.69	-40.69	ADAM17	ENST00000497134	-	9661724	9695921	Genebody	31220.5
K27ac	chr1	161482801	161483800	1000	Down	-0.51	3.80548e-05	0.0149352	-40.72	-40.72	FCGR2A	ENST00000461298	+	161483166	161488380	ProximalPromoter	134.5
K27ac	chr9	115904801	115905800	1000	Down	-0.36	1.68492e-05	0.0106453	-41.13	-41.13						OtherIntergenic	NA
K27ac	chr5	69130501	69131700	1200	Down	-0.49	2.46532e-05	0.0124607	-49.87	-41.5583						OtherIntergenic	NA
K27ac	chr17	49007701	49008800	1100	Down	-0.34	9.37e-06	0.00836938	-46.13	-41.9364						OtherIntergenic	NA
K27ac	chr6	131209601	131210700	1100	Down	-0.43	0.000126634	0.0263712	-46.17	-41.9727	EPB41L2	ENST00000456097	-	131190798	131211564	Promoter3k	1413.5
K27ac	chr5	70006601	70008100	1500	Down	-0.64	3.50069e-06	0.00553081	-63.23	-42.1533						OtherIntergenic	NA
K27ac	chr5	69890301	69891300	1000	Down	-0.46	7.85764e-06	0.00767235	-43.83	-43.83						OtherIntergenic	NA
K27ac	chr11	61715601	61716600	1000	Down	-0.56	4.46482e-05	0.0155784	-44.49	-44.49	BEST1	ENST00000378043	+	61717292	61731933	Promoter3k	-1191.5
K27ac	chr1	181523301	181524900	1600	Down	-0.94	0.000268341	0.0535981	-71.94	-44.9625	CACNA1E	ENST00000533229	+	181452446	181621230	Genebody	71654.5
K27ac	chr14	80292101	80293100	1000	Down	-0.31	7.88329e-10	2.35088e-05	-45.1	-45.1	NRXN3	ENST00000556003	+	79780393	80328302	Genebody	512208
K27ac	chr15	91004601	91005800	1200	Down	-0.4	2.33253e-06	0.00469876	-54.93	-45.775	IQGAP1	ENST00000560738	+	90931492	91043603	Genebody	73708.5
K27ac	chr12	110302001	110303000	1000	Down	-0.31	9.73263e-05	0.0208747	-46.26	-46.26	GLTP	ENST00000537066	-	110293422	110318183	Genebody	15682.5
K27ac	chr12	10664101	10665200	1100	Down	-0.34	3.72293e-05	0.0147471	-52.57	-47.7909	EIF2S3L	ENST00000322446	+	10658200	10675734	Genebody	6450.5
K27ac	chr20	47345501	47346800	1300	Down	-0.29	2.99671e-06	0.00519563	-62.15	-47.8077	PREX1	ENST00000396220	-	47240792	47444420	Genebody	98269.5
K27ac	chr20	44058901	44059900	1000	Down	-0.4	2.83884e-07	0.00163874	-48.84	-48.84						OtherIntergenic	NA
K27ac	chr5	69690701	69692500	1800	Down	-0.56	2.75809e-06	0.00489578	-89.09	-49.4944						OtherIntergenic	NA
K27ac	chr5	69590301	69591300	1000	Down	-0.45	2.28244e-05	0.0122997	-49.97	-49.97						OtherIntergenic	NA
K27ac	chr3	171493201	171494200	1000	Down	-0.38	8.24524e-05	0.0195739	-51.89	-51.89	PLD1	ENST00000440204	-	171443793	171528252	Genebody	34551.5
K27ac	chr2	113248301	113249500	1200	Down	-0.32	0.000108006	0.022698	-62.3	-51.9167	TTL	ENST00000233336	+	113239730	113299316	Genebody	9170.5
K27ac	chr2	70790301	70791900	1600	Down	-0.33	0.000109613	0.0230195	-86.95	-54.3438						OtherIntergenic	NA
K27ac	chr1	61686301	61687300	1000	Down	-0.45	3.88119e-05	0.014973	-56.09	-56.09	NFIA	ENST00000476646	+	61519501	61798258	Genebody	167300
K27ac	chr4	154059001	154060300	1300	Down	-0.35	0.000188402	0.0382459	-74.69	-57.4538						OtherIntergenic	NA
K27ac	chr5	69594701	69595700	1000	Down	-0.5	3.26253e-05	0.0142657	-61.29	-61.29						OtherIntergenic	NA
K27ac	chr3	138892801	138894200	1400	Down	-0.39	1.52435e-05	0.0103823	-88.54	-63.2429	MRPS22	ENST00000495225	+	138829245	139065792	Genebody	64255.5
K27me3	chr3	75717601	75719600	2000	Up	0.5	1.06331e-07	0.000426329	86.81	43.405	RP11-413E6.7	ENST00000489078	+	75718081	75719336	Promoter1k	519.5
K27me3	chr4	190767501	190768600	1100	Up	0.54	1.09308e-05	0.00233454	36.9273	33.5702	AF146191.4	ENST00000511785	-	190742265	190838477	Genebody	70426.5
K27me3	chr9	69181201	69182200	1000	Up	0.85	4.64149e-05	0.0046721	32.91	32.91	BX255923.3	ENST00000423390	-	69174212	69179458	Promoter3k	-2242.5
K27me3	chr4	190493301	190494300	1000	Up	0.68	7.19545e-05	0.00577751	32.41	32.41						OtherIntergenic	NA
K27me3	chr15	20857001	20858000	1000	Up	0.69	7.50483e-06	0.00195944	30.3	30.3						OtherIntergenic	NA
K27me3	chr22	49660901	49662500	1600	Up	1.3	0.000142163	0.00936704	43.5187	27.1992						OtherIntergenic	NA
K27me3	chr2	91793401	91794400	1000	Up	0.3	2.10543e-10	1.39331e-05	26.79	26.79	AC116050.1	ENST00000443031	+	91777535	91809447	Genebody	16365.5
K27me3	chr18	76733301	76734300	1000	Up	0.82	6.26008e-05	0.00538401	26.69	26.69						OtherIntergenic	NA
K27me3	chr9	70937101	70938300	1200	Up	0.91	7.89751e-06	0.0019953	28.3333	23.6111	RP11-561O23.5	ENST00000429953	+	70937326	70945369	Promoter1k	374.5
K27me3	chr21	46998701	46999800	1100	Up	0.79	0.000230667	0.0147156	25.7818	23.438						OtherIntergenic	NA
K27me3	chr20	62102401	62103400	1000	Up	0.84	4.57085e-05	0.00461317	22.86	22.86	KCNQ2	ENST00000344425	-	62065031	62103991	Promoter3k	1090.5
K27me3	chr8	94845401	94846400	1000	Up	1.25	6.63988e-05	0.00554292	22.29	22.29	RP3-388N13.3	ENST00000520962	-	94846681	94858971	Genebody	13070.5
K27me3	chr19	55666301	55667400	1100	Up	1.02	5.61123e-05	0.00506346	24.0455	21.8595	TNNI3	ENST00000590463	-	55666113	55669084	Promoter3k	2233.5
K27me3	chr19	3937501	3938700	1200	Up	1.1	0.000301746	0.019059	25.1333	20.9444	NMRK2	ENST00000597889	+	3936619	3942172	Promoter3k	1481.5
K27me3	chr8	7645501	7646500	1000	Up	1.09	1.66508e-06	0.00109036	20.33	20.33						OtherIntergenic	NA
K27me3	chr19	51813601	51814800	1200	Up	0.85	0.00028433	0.0180186	24.3917	20.3264	IGLON5	ENST00000270642	+	51815101	51833608	Promoter1k	-900.5
K27me3	chr5	1887701	1888900	1200	Up	0.93	1.62803e-05	0.0026164	23.8583	19.8819	CTD-2194D22.4	ENST00000514569	+	1887445	1900607	Promoter1k	855.5
K27me3	chr2	119916301	119917300	1000	Up	0.97	6.95263e-05	0.00569191	19.43	19.43	C1QL2	ENST00000272520	-	119913818	119916465	Promoter1k	-335.5
K27me3	chr17	21317301	21318300	1000	Up	0.81	3.8049e-05	0.00411209	19.14	19.14	KCNJ12	ENST00000331718	+	21308447	21320482	Genebody	9353.5
K27me3	chr20	57088201	57089200	1000	Up	0.79	8.61288e-05	0.00633105	18.77	18.77	APCDD1L	ENST00000425773	-	57042695	57090187	Promoter3k	1486.5
K27me3	chr6	57393101	57394100	1000	Up	0.67	9.54986e-05	0.00666046	18.56	18.56	PRIM2	ENST00000470638	+	57370071	57398317	Genebody	23529.5
K27me3	chr11	70007501	70008500	1000	Up	0.95	7.80648e-05	0.00606553	18.51	18.51	ANO1	ENST00000316296	+	69931519	70009683	Genebody	76481.5
K27me3	chr9	33523001	33524200	1200	Up	0.59	7.15106e-05	0.00575555	20.9	17.4167	ANKRD18B	ENST00000290943	+	33524391	33572999	Promoter1k	-790.5
K27me3	chr13	19517601	19518600	1000	Up	0.85	3.2347e-05	0.00371699	17.4	17.4						OtherIntergenic	NA
K27me3	chr4	190624801	190625800	1000	Up	0.54	6.88905e-05	0.00567198	17.25	17.25	RP11-462G22.2	ENST00000608299	-	190625034	190625644	Promoter1k	343.5
K27me3	chr9	68425201	68427300	2100	Up	0.18	1.90164e-09	1.81369e-05	35.8476	17.0703						OtherIntergenic	NA
K27me3	chr17	35172801	35173800	1000	Up	0.85	1.32984e-05	0.00254754	16.87	16.87						OtherIntergenic	NA
K27me3	chr14	106111701	106112700	1000	Up	0.81	6.3936e-05	0.00544455	16.61	16.61	RP11-731F5.2	ENST00000460164	-	106110832	106114892	Promoter3k	2691.5
K27me3	chr19	410201	412000	1800	Up	0.9	1.337e-06	0.00108264	29.6444	16.4691	C2CD4C	ENST00000332235	-	405437	409139	Promoter3k	-1961.5
K27me3	chr1	152438201	152439200	1000	Up	0.62	8.98128e-05	0.00651754	16.31	16.31						OtherIntergenic	NA
K27me3	chr20	30072601	30073600	1000	Up	0.79	6.42924e-05	0.00545394	16.27	16.27	REM1	ENST00000201979	+	30063095	30072708	Genebody	10005.5
K27me3	chr11	27863001	27864000	1000	Up	0.94	3.35314e-05	0.00380721	16.09	16.09	RP11-587D21.4	ENST00000530663	-	27717858	27899195	Genebody	35694.5
K27me3	chr7	328901	330300	1400	Up	0.68	0.000211387	0.0136223	22.3143	15.9388	WI2-2373I1.1	ENST00000506382	+	330616	330787	Promoter3k	-1015.5
K27me3	chr7	31396601	31397600	1000	Up	0.82	5.48178e-05	0.00505145	15.58	15.58						OtherIntergenic	NA
K27me3	chr4	8703501	8704500	1000	Up	0.77	4.35165e-05	0.00452358	15.41	15.41						OtherIntergenic	NA
K27me3	chr6	50804501	50805600	1100	Up	0.84	3.07015e-05	0.00367167	16.9364	15.3967	TFAP2B	ENST00000263046	+	50786438	50815326	Genebody	18612.5
K27me3	chr1	153416801	153417800	1000	Up	0.76	9.42973e-05	0.00663748	15	15						OtherIntergenic	NA
K27me3	chr19	9077201	9078200	1000	Up	0.75	5.30326e-05	0.00497099	14.09	14.09	MUC16	ENST00000397910	-	8959519	9092018	Genebody	14317.5
K27me3	chr8	53477401	53479000	1600	Up	0.82	3.97033e-06	0.00147303	21.8313	13.6445	FAM150A	ENST00000358543	-	53446596	53478067	ProximalPromoter	-133.5
K27me3	chr3	55303401	55304400	1000	Up	0.79	7.8872e-05	0.00608398	13.6	13.6						OtherIntergenic	NA
K27me3	chr2	90171701	90172700	1000	Up	0.74	5.00461e-05	0.00482136	13.44	13.44						Genedesert	NA
K27me3	chr6	150300301	150301300	1000	Up	0.7	5.26164e-05	0.00494412	13.23	13.23	RP11-472G23.3	ENST00000406262	+	150298606	150300241	Promoter3k	2194.5
K27me3	chr6	168843501	168844600	1100	Up	0.82	0.000584168	0.0363557	14.2545	12.9587	SMOC2	ENST00000356284	+	168841830	169068674	Promoter3k	2220.5
K27me3	chr8	11528401	11529500	1100	Up	0.67	0.000391237	0.0245488	14.2	12.9091						OtherIntergenic	NA
K27me3	chr2	90114901	90115900	1000	Up	0.72	2.4339e-05	0.0031159	12.82	12.82						Genedesert	NA
K27me3	chr19	43865101	43866200	1100	Up	0.67	2.26006e-05	0.00302411	13.5636	12.3306	CTC-490G23.4	ENST00000607109	-	43864836	43873122	Genebody	7471.5
K27me3	chr2	176929601	176930800	1200	Up	0.69	0.000220837	0.0141595	12.6917	10.5764						OtherIntergenic	NA
K27me3	chr18	54793901	54795500	1600	Up	0.82	7.60151e-06	0.00195944	16.5938	10.3711						OtherIntergenic	NA
K27me3	chr11	16206901	16208400	1500	Up	0.73	1.18023e-05	0.00239499	15.4733	10.3156	SOX6	ENST00000316399	-	15987994	16362815	Genebody	155164
K27me3	chr16	31644601	31646900	2300	Down	-0.61	8.42869e-07	0.00108264	-12.5957	-5.47637						OtherIntergenic	NA
K27me3	chr16	33138801	33141200	2400	Down	-0.73	2.26423e-07	0.000617001	-14.8083	-6.17014	HERC2P8	ENST00000564498	-	33131699	33140411	Promoter1k	410.5
K27me3	chr7	97410501	97412400	1900	Down	-0.65	8.20155e-07	0.00108264	-12.8789	-6.77839						OtherIntergenic	NA
K27me3	chr4	98349001	98350400	1400	Down	-0.59	3.28709e-05	0.00375457	-9.8	-7	STPG2-AS1	ENST00000508933	+	98288076	98411315	Genebody	61624.5
K27me3	chr7	143959901	143961700	1800	Down	-0.6	1.45613e-06	0.00109036	-12.7056	-7.05864	RP4-545C24.1	ENST00000460955	+	143892413	143977640	Genebody	68387.5
K27me3	chr17	14174901	14176600	1700	Down	-0.61	1.67851e-06	0.00109036	-12.0588	-7.09343						OtherIntergenic	NA
K27me3	chr1	47801	49600	1800	Down	-0.53	1.17687e-06	0.00108264	-13.2889	-7.38272						OtherIntergenic	NA
K27me3	chr1	146931701	146933600	1900	Down	-0.72	1.33364e-06	0.00108264	-14.2737	-7.51247						OtherIntergenic	NA
K27me3	chr15	32588301	32590300	2000	Down	-0.72	1.91105e-07	0.000560821	-15.165	-7.5825						OtherIntergenic	NA
K27me3	chr16	33219601	33221300	1700	Down	-0.53	1.29114e-05	0.00252177	-13.1	-7.70588	RP11-1437A8.6	ENST00000569199	-	33217751	33231583	Genebody	11132.5
K27me3	chr19	50631001	50634500	3500	Down	-0.61	4.52166e-06	0.0015021	-27.0143	-7.71837						OtherIntergenic	NA
K27me3	chr3	89510001	89511800	1800	Down	-0.66	2.26709e-05	0.00302411	-14.1167	-7.84259	EPHA3	ENST00000494014	+	89156825	89528809	Genebody	354076
K27me3	chr1	76167301	76168900	1600	Down	-0.76	7.21112e-07	0.00108264	-12.6	-7.875						OtherIntergenic	NA
K27me3	chr5	102008501	102010000	1500	Down	-0.64	8.65411e-07	0.00108264	-11.9667	-7.97778	LINC00491	ENST00000510145	-	101944859	102007263	Promoter3k	-1987.5
K27me3	chr9	114625001	114626500	1500	Down	-0.78	1.51963e-06	0.00109036	-12.0267	-8.01778						OtherIntergenic	NA
K27me3	chr16	33304201	33305700	1500	Down	-0.49	0.0016184	0.0991045	-12.1067	-8.07111						OtherIntergenic	NA
K27me3	chr19	50622501	50625900	3400	Down	-0.63	4.63648e-06	0.00152484	-27.5412	-8.10035						OtherIntergenic	NA
K27me3	chr9	70355701	70357400	1700	Down	-0.84	1.08104e-07	0.000426329	-13.7765	-8.10381						OtherIntergenic	NA
K27me3	chr9	69529001	69530200	1200	Down	-0.53	0.00117743	0.0723332	-9.825	-8.1875						OtherIntergenic	NA
K27me3	chr11	121692601	121694700	2100	Down	-0.89	1.76246e-06	0.00109036	-17.4	-8.28571						OtherIntergenic	NA
K27me3	chr19	52953901	52955500	1600	Down	-0.55	4.77967e-06	0.00155616	-13.2625	-8.28906	ZNF534	ENST00000432303	+	52934666	52955192	Genebody	20034.5
K27me3	chr17	7165101	7166600	1500	Down	-0.75	5.58616e-07	0.0010713	-12.5867	-8.39111	CLDN7	ENST00000573745	-	7165385	7166523	Promoter1k	672.5
K27me3	chr5	144004601	144005900	1300	Down	-0.62	0.000813661	0.0502284	-10.9462	-8.42012						Genedesert	NA
K27me3	chr16	33264901	33266700	1800	Down	-0.6	8.51337e-07	0.00108264	-15.2111	-8.45062						OtherIntergenic	NA
K27me3	chr10	131770301	131771700	1400	Down	-0.52	5.06913e-05	0.00484612	-11.8429	-8.45918						OtherIntergenic	NA
K27me3	chr2	177000901	177002400	1500	Down	-0.53	8.56276e-05	0.00631855	-12.84	-8.56	HOXD-AS2	ENST00000426965	-	176999333	177001826	ProximalPromoter	175.5
K27me3	chr19	50614201	50618100	3900	Down	-0.64	6.73086e-06	0.00185595	-33.5333	-8.59829						OtherIntergenic	NA
K27me3	chr16	32295801	32298400	2600	Down	-0.99	2.00187e-06	0.0011933	-22.6692	-8.71893						OtherIntergenic	NA
K27me3	chr16	32087501	32088900	1400	Down	-0.61	1.03627e-06	0.00108264	-12.5714	-8.97959	RP11-1166P10.6	ENST00000566806	-	32019758	32096106	Genebody	7905.5
K27me3	chr10	8905001	8906200	1200	Down	-0.57	9.42992e-05	0.00663748	-10.975	-9.14583						Genedesert	NA
K27me3	chr1	25257401	25258800	1400	Down	-0.63	0.000191919	0.0123887	-12.8286	-9.16327	RUNX3	ENST00000479341	-	25256227	25291612	Genebody	33511.5
K27me3	chr14	69302001	69303200	1200	Down	-0.52	0.000623273	0.0386632	-11.1167	-9.26389						OtherIntergenic	NA
K27me3	chr6	96113801	96115300	1500	Down	-0.76	4.52795e-06	0.0015021	-14.1	-9.4						OtherIntergenic	NA
K27me3	chr1	242912101	242913500	1400	Down	-0.76	2.66645e-06	0.00128299	-13.3	-9.5						OtherIntergenic	NA
K27me3	chr7	68116701	68118000	1300	Down	-0.63	0.000562666	0.0350747	-12.3538	-9.50296						Genedesert	NA
K27me3	chr14	22040101	22041600	1500	Down	-0.65	2.99032e-06	0.00129637	-14.2733	-9.51556	OR10G3	ENST00000303532	-	22037933	22038875	Promoter3k	-1975.5
K27me3	chr5	15906901	15908200	1300	Down	-0.66	3.4492e-05	0.0038702	-12.3846	-9.52663	FBXL7	ENST00000329673	+	15616090	15937295	Genebody	291460
K27me3	chr4	113395401	113396500	1100	Down	-0.54	0.000158207	0.0103173	-10.5091	-9.55372						OtherIntergenic	NA
K27me3	chr9	18647101	18648300	1200	Down	-0.71	9.66274e-06	0.00222068	-11.5167	-9.59722	ADAMTSL1	ENST00000380566	+	18474166	18681481	Genebody	173534
K27me3	chr19	53451101	53452400	1300	Down	-0.71	1.72089e-05	0.0026164	-12.4769	-9.59763	ZNF816	ENST00000434371	-	53432155	53466114	Genebody	14363.5
K27me3	chr7	51901801	51903000	1200	Down	-0.65	0.00129633	0.0795097	-11.575	-9.64583						Genedesert	NA
K27me3	chr17	60214901	60216100	1200	Down	-0.57	0.000219972	0.0141278	-11.6	-9.66667	POLRMTP1	ENST00000578759	-	60214332	60218000	Promoter3k	2499.5
K27me3	chr14	92107101	92108400	1300	Down	-0.72	4.72175e-05	0.00470325	-12.6	-9.69231	CATSPERB	ENST00000556901	-	92101867	92112579	Genebody	4828.5
K27me3	chr7	121295501	121296600	1100	Down	-0.65	7.20864e-05	0.00577751	-10.6636	-9.69421						OtherIntergenic	NA
K27me3	chr16	70982201	70983500	1300	Down	-0.68	7.8158e-06	0.00198782	-12.7154	-9.78107	HYDIN	ENST00000543521	-	70975289	71008472	Genebody	25621.5
K27me3	chr7	53014301	53015400	1100	Down	-0.58	0.000146022	0.00958821	-10.9	-9.90909						Genedesert	NA
K27me3	chr2	4440501	4441600	1100	Down	-0.61	8.98617e-05	0.00651754	-11.0273	-10.0248						OtherIntergenic	NA
K27me3	chr9	69213201	69214600	1400	Down	-0.84	4.07366e-06	0.00147303	-14.1	-10.0714	CBWD6	ENST00000477430	-	69204584	69219221	Genebody	5320.5
K27me3	chr8	110601	112000	1400	Down	-0.65	4.12574e-06	0.00147303	-14.1929	-10.1378						OtherIntergenic	NA
K27me3	chr16	33141601	33142900	1300	Down	-0.57	4.14486e-06	0.00147303	-13.2231	-10.1716	RP11-19N8.7	ENST00000562827	+	33140636	33145820	Promoter3k	1614.5
K27me3	chr9	34201	35600	1400	Down	-0.6	1.02008e-05	0.00227578	-14.2571	-10.1837	FAM138C	ENST00000449442	-	34393	35841	Promoter1k	940.5
K27me3	chr2	171146201	171147400	1200	Down	-0.66	5.25007e-06	0.00161404	-12.2583	-10.2153	MYO3B	ENST00000442690	+	171055717	171239276	Genebody	91083.5
K27me3	chr13	75653601	75654900	1300	Down	-0.7	2.75713e-06	0.00128299	-13.3462	-10.2663						OtherIntergenic	NA
K27me3	chr11	60411101	60412300	1200	Down	-0.7	1.14065e-05	0.0023535	-12.325	-10.2708	LINC00301	ENST00000320202	+	60383223	60454622	Genebody	28477.5
K27me3	chr2	87654701	87658600	3900	Down	-1.16	2.80191e-05	0.00343383	-40.0897	-10.2794						OtherIntergenic	NA
K27me3	chr1	148657501	148658700	1200	Down	-0.55	0.000470807	0.0294931	-12.4167	-10.3472						OtherIntergenic	NA
K27me3	chr4	4864301	4865700	1400	Down	-0.57	4.42908e-06	0.0014953	-14.5071	-10.3622	MSX1	ENST00000382723	+	4861392	4865663	Genebody	3608.5
K27me3	chr1	225532001	225533100	1100	Down	-0.67	1.45087e-05	0.00256616	-11.4273	-10.3884	DNAH14	ENST00000327794	+	225428495	225585766	Genebody	104056
K27me3	chr5	50649201	50650700	1500	Down	-0.74	0.000312417	0.0197003	-15.5933	-10.3956						OtherIntergenic	NA
K27me3	chr7	154832601	154833700	1100	Down	-0.64	0.000156972	0.0102543	-11.5	-10.4545						OtherIntergenic	NA
K27me3	chr1	47354601	47355900	1300	Down	-0.7	9.24258e-05	0.00659475	-13.6692	-10.5148	CYP4Z2P	ENST00000423332	-	47308849	47366106	Genebody	10855.5
K27me3	chr13	100623401	100624800	1400	Down	-0.72	4.79802e-07	0.00101691	-14.7286	-10.5204	ZIC5	ENST00000267294	-	100615217	100624163	ProximalPromoter	62.5
K27me3	chr12	88366301	88367500	1200	Down	-0.65	0.000151124	0.00990613	-12.6833	-10.5694						OtherIntergenic	NA
K27me3	chr10	16259601	16260800	1200	Down	-0.7	2.64803e-05	0.0032829	-12.6917	-10.5764						OtherIntergenic	NA
K27me3	chr15	32605501	32606700	1200	Down	-0.39	0.00092528	0.0570265	-12.7417	-10.6181	RP13-395E19.2	ENST00000568218	-	32605326	32607855	Promoter3k	1754.5
K27me3	chr6	133972701	133974300	1600	Down	-0.88	1.13391e-06	0.00108264	-17.0188	-10.6367	RP3-323P13.2	ENST00000606292	-	133858311	134088746	Genebody	115246
K27me3	chr2	132805101	132806500	1400	Down	-0.45	5.36389e-05	0.0050155	-14.9	-10.6429						OtherIntergenic	NA
K27me3	chr15	22120801	22122300	1500	Down	-0.45	2.18235e-05	0.00298411	-15.9867	-10.6578						OtherIntergenic	NA
K27me3	chr12	97749601	97750700	1100	Down	-0.71	5.64751e-05	0.00506346	-11.7909	-10.719						OtherIntergenic	NA
K27me3	chr3	135307401	135308700	1300	Down	-0.75	4.65383e-05	0.0046722	-13.9462	-10.7278						OtherIntergenic	NA
K27me3	chr2	130169901	130171400	1500	Down	-0.9	1.02492e-06	0.00108264	-16.1333	-10.7556						Genedesert	NA
K27me3	chr16	33181301	33182600	1300	Down	-0.53	0.000102877	0.00690606	-14.0231	-10.787						OtherIntergenic	NA
K27me3	chr11	15774601	15775800	1200	Down	-0.57	2.80827e-05	0.00343383	-12.95	-10.7917	RP11-396O20.2	ENST00000524613	-	15723508	15780444	Genebody	5243.5
K27me3	chr1	184818601	184820100	1500	Down	-0.79	3.46565e-06	0.00135832	-16.3067	-10.8711	FAM129A	ENST00000461167	-	184792783	184837692	Genebody	18341.5
K27me3	chr15	89587601	89588900	1300	Down	-0.72	1.3758e-05	0.00254754	-14.2154	-10.9349	RP11-326A19.4	ENST00000565938	+	89584453	89626050	Genebody	3797.5
K27me3	chr1	168317701	168319200	1500	Down	-0.76	2.29076e-06	0.00126656	-16.66	-11.1067						OtherIntergenic	NA
K27me3	chr8	36470601	36471600	1000	Down	-0.64	6.98638e-05	0.00569509	-11.19	-11.19	RP11-962G15.1	ENST00000524132	-	36394908	36636682	Genebody	165582
K27me3	chr3	187212801	187213800	1000	Down	-0.6	7.94577e-05	0.00608398	-11.22	-11.22						OtherIntergenic	NA
K27me3	chr9	78407201	78408200	1000	Down	-0.67	4.30648e-05	0.00448885	-11.25	-11.25						OtherIntergenic	NA
K27me3	chr10	33802001	33803400	1400	Down	-0.82	2.118e-06	0.00122428	-15.7571	-11.2551						OtherIntergenic	NA
K27me3	chr7	123478501	123479500	1000	Down	-0.62	6.97707e-05	0.00569509	-11.33	-11.33	HYAL4	ENST00000489978	+	123469036	123508518	Genebody	9964.5
K27me3	chr7	35193501	35194500	1000	Down	-0.69	7.69964e-05	0.00601211	-11.38	-11.38	DPY19L2P1	ENST00000545701	-	35181514	35225934	Genebody	31933.5
K27me3	chr5	140206601	140207900	1300	Down	-0.59	8.2875e-06	0.0020398	-14.8231	-11.4024	PCDHA5	ENST00000529619	+	140201221	140391170	Genebody	6029.5
K27me3	chr17	41832301	41833400	1100	Down	-0.7	0.000134189	0.00887232	-12.5727	-11.4298	SOST	ENST00000301691	-	41831098	41836156	Genebody	3305.5
K27me3	chr7	35184601	35185600	1000	Down	-0.65	5.16102e-05	0.00487988	-11.44	-11.44	DPY19L2P1	ENST00000545701	-	35181514	35225934	Genebody	40833.5
K27me3	chr4	46797601	46798700	1100	Down	-0.73	0.000121639	0.00809864	-12.6818	-11.5289	COX7B2	ENST00000543208	-	46736848	46878777	Genebody	80626.5
K27me3	chr5	32516101	32517300	1200	Down	-0.77	4.7713e-05	0.00474024	-13.875	-11.5625						OtherIntergenic	NA
K27me3	chr19	48444701	48446700	2000	Down	-0.6	4.32449e-06	0.00147303	-23.125	-11.5625						OtherIntergenic	NA
K27me3	chr11	125670301	125671300	1000	Down	-0.61	9.26739e-05	0.00659475	-11.59	-11.59						OtherIntergenic	NA
K27me3	chr16	86271801	86273200	1400	Down	-0.81	1.28209e-06	0.00108264	-16.2857	-11.6327	LINC01081	ENST00000597373	-	86259185	86309351	Genebody	36850.5
K27me3	chrY	27857101	27858500	1400	Down	-0.85	1.65718e-06	0.00109036	-16.3071	-11.648	CYYR1	ENST00000400043	-	27850289	27945495	Genebody	87694.5
K27me3	chr2	90302301	90303900	1600	Down	-0.66	1.94675e-05	0.00279205	-18.7437	-11.7148						Genedesert	NA
K27me3	chr19	9388501	9389600	1100	Down	-0.67	0.000292675	0.0185167	-12.9	-11.7273	OR7H1P	ENST00000448965	-	9389123	9390045	Promoter1k	994.5
K27me3	chr6	167302701	167303800	1100	Down	-0.82	1.84188e-06	0.00111536	-12.9364	-11.7603	RP11-514O12.4	ENST00000507747	-	167271581	167369612	Genebody	66361.5
K27me3	chr6	28821101	28822400	1300	Down	-0.81	1.22e-07	0.000426329	-15.3308	-11.7929						OtherIntergenic	NA
K27me3	chr14	60860501	60861500	1000	Down	-0.58	7.63875e-05	0.00598395	-11.8	-11.8						OtherIntergenic	NA
K27me3	chr7	1268301	1269500	1200	Down	-0.72	1.31736e-05	0.00253826	-14.2	-11.8333						OtherIntergenic	NA
K27me3	chr14	19827601	19828700	1100	Down	-0.56	0.000152587	0.00998486	-13.0545	-11.8678	RP11-146E13.4	ENST00000548109	+	19812175	19859970	Genebody	15975.5
K27me3	chr10	61182601	61183600	1000	Down	-0.64	9.01934e-05	0.00651804	-11.87	-11.87						OtherIntergenic	NA
K27me3	chr19	44871801	44872800	1000	Down	-0.72	1.3989e-05	0.00254754	-11.87	-11.87	CTC-512J12.6	ENST00000588212	-	44833847	44905774	Genebody	33473.5
K27me3	chr19	48413001	48415300	2300	Down	-0.48	1.68838e-05	0.0026164	-27.3609	-11.896						OtherIntergenic	NA
K27me3	chr16	32399901	32401400	1500	Down	-0.57	5.41835e-05	0.00504073	-17.86	-11.9067	RP11-626K17.5	ENST00000562908	+	32399455	32447521	Promoter3k	1195.5
K27me3	chr1	77379201	77380200	1000	Down	-0.59	4.69553e-05	0.00470151	-11.91	-11.91	ST6GALNAC5	ENST00000318803	+	77333164	77529743	Genebody	46536.5
K27me3	chr19	29720101	29721400	1300	Down	-0.75	4.81328e-06	0.00155616	-15.4923	-11.9172						OtherIntergenic	NA
K27me3	chr8	78968201	78969200	1000	Down	-0.69	5.44802e-05	0.00504073	-11.98	-11.98						Genedesert	NA
K27me3	chr2	220753901	220754900	1000	Down	-0.71	1.46776e-05	0.00256616	-12.03	-12.03						OtherIntergenic	NA
K27me3	chr10	89615501	89616600	1100	Down	-0.77	2.35902e-05	0.00309051	-13.2909	-12.0826						OtherIntergenic	NA
K27me3	chr5	158546101	158547100	1000	Down	-0.64	3.1711e-05	0.00368306	-12.12	-12.12						OtherIntergenic	NA
K27me3	chr6	15189201	15190400	1200	Down	-0.7	2.02271e-05	0.00286265	-14.55	-12.125						Genedesert	NA
K27me3	chr15	89590501	89591700	1200	Down	-0.69	9.13462e-05	0.00656027	-14.5583	-12.1319	RP11-326A19.4	ENST00000565938	+	89584453	89626050	Genebody	6647.5
K27me3	chr12	88141201	88142300	1100	Down	-0.76	1.74443e-06	0.00109036	-13.3455	-12.1322	CYCSP30	ENST00000546447	+	88143918	88144090	Promoter3k	-2167.5
K27me3	chr7	12451901	12453000	1100	Down	-0.66	9.74446e-05	0.00667566	-13.3455	-12.1322						OtherIntergenic	NA
K27me3	chr19	50628601	50630500	1900	Down	-0.52	3.72089e-06	0.00141952	-23.0789	-12.1468						OtherIntergenic	NA
K27me3	chr20	18265601	18266700	1100	Down	-0.56	3.41523e-05	0.00384505	-13.3909	-12.1736	ZNF133	ENST00000377671	+	18269120	18297640	Promoter3k	-2969.5
K27me3	chr6	94345401	94346800	1400	Down	-0.83	1.70547e-06	0.00109036	-17.05	-12.1786						OtherIntergenic	NA
K27me3	chr20	115801	116900	1100	Down	-0.76	9.99744e-06	0.00225312	-13.4455	-12.2231						OtherIntergenic	NA
K27me3	chr1	75568501	75569500	1000	Down	-0.63	5.71909e-05	0.00508586	-12.26	-12.26						OtherIntergenic	NA
K27me3	chr15	30518101	30519400	1300	Down	-0.67	1.67473e-05	0.0026164	-15.9692	-12.284	RP11-261B23.1	ENST00000569415	+	30515219	30517767	Genebody	3531.5
K27me3	chr9	115836701	115839000	2300	Down	-0.43	3.15716e-06	0.00132358	-28.4261	-12.3592						OtherIntergenic	NA
K27me3	chr10	78184801	78185800	1000	Down	-0.74	4.49118e-05	0.00458124	-12.36	-12.36	C10orf11	ENST00000488759	+	78162978	78317110	Genebody	22322.5
K27me3	chr3	93958601	93959600	1000	Down	-0.58	7.05905e-05	0.00572984	-12.37	-12.37						OtherIntergenic	NA
K27me3	chr6	104903301	104904600	1300	Down	-0.8	4.00968e-06	0.00147303	-16.0923	-12.3787						Genedesert	NA
K27me3	chr19	2251201	2252300	1100	Down	-0.72	2.05538e-05	0.00286859	-13.6455	-12.405	AMH	ENST00000221496	+	2249309	2252072	Promoter3k	2441.5
K27me3	chr17	12466801	12467800	1000	Down	-0.68	1.48595e-05	0.00256675	-12.41	-12.41	LINC00670	ENST00000577679	+	12453297	12539099	Genebody	14003.5
K27me3	chr15	56811801	56812800	1000	Down	-0.69	1.05729e-05	0.00230489	-12.46	-12.46						OtherIntergenic	NA
K27me3	chr21	19469301	19470300	1000	Down	-0.65	3.2308e-05	0.00371699	-12.46	-12.46	AP000998.2	ENST00000432412	-	19394686	19487222	Genebody	17421.5
K27me3	chr2	68904401	68905500	1100	Down	-0.69	3.49515e-05	0.00391026	-13.7273	-12.4793	ARHGAP25	ENST00000463483	+	68906732	69043443	Promoter3k	-1781.5
K27me3	chr17	19114501	19115600	1100	Down	-0.71	5.54524e-05	0.00506346	-13.7636	-12.5124	RP11-160E2.16	ENST00000424109	+	19107145	19117358	Genebody	7905.5
K27me3	chr2	176986601	176987700	1100	Down	-0.72	2.46351e-06	0.00128293	-13.7727	-12.5207	HOXD9	ENST00000249499	+	176987087	176989853	ProximalPromoter	63.5
K27me3	chr2	91740001	91741300	1300	Down	-0.71	4.5975e-07	0.00101691	-16.2923	-12.5325	AC018696.7	ENST00000437744	+	91740599	91740793	ProximalPromoter	51.5
K27me3	chr16	33245001	33246200	1200	Down	-0.69	1.23651e-05	0.00244418	-15.0583	-12.5486	TP53TG3C	ENST00000398667	+	33204155	33264727	Genebody	41445.5
K27me3	chr8	8330101	8331100	1000	Down	-0.7	7.37408e-05	0.00587174	-12.55	-12.55						OtherIntergenic	NA
K27me3	chr6	27775501	27776700	1200	Down	-0.64	0.000137978	0.00910699	-15.1	-12.5833	HIST1H2AI	ENST00000358739	+	27775898	27776429	ProximalPromoter	202.5
K27me3	chr16	16605601	16606600	1000	Down	-0.66	9.74903e-05	0.00667566	-12.61	-12.61						OtherIntergenic	NA
K27me3	chr9	85632901	85633900	1000	Down	-0.58	5.99714e-05	0.0052475	-12.62	-12.62	RASEF	ENST00000376447	-	85594499	85678043	Genebody	44642.5
K27me3	chr10	135043601	135044900	1300	Down	-0.96	1.79147e-05	0.00263879	-16.4308	-12.6391	UTF1	ENST00000304477	+	135043777	135045062	Promoter1k	473.5
K27me3	chr9	115841901	115844400	2500	Down	-0.46	2.24343e-05	0.003019	-31.632	-12.6528						OtherIntergenic	NA
K27me3	chr4	90570101	90571100	1000	Down	-0.69	4.82977e-05	0.00477347	-12.66	-12.66	RP11-115D19.1	ENST00000509723	+	90509059	90575812	Genebody	61541.5
K27me3	chr14	101949101	101950100	1000	Down	-0.7	2.63783e-05	0.0032829	-12.67	-12.67						OtherIntergenic	NA
K27me3	chr6	74918501	74919800	1300	Down	-0.85	1.22929e-06	0.00108264	-16.4846	-12.6805	RP11-554D15.1	ENST00000435946	+	74779166	75400443	Genebody	139984
K27me3	chr10	32258701	32260200	1500	Down	-1.48	7.30437e-10	1.39331e-05	-19.0933	-12.7289						OtherIntergenic	NA
K27me3	chr4	142801901	142802900	1000	Down	-0.71	7.03975e-05	0.00572636	-12.75	-12.75						OtherIntergenic	NA
K27me3	chr11	45144701	45145800	1100	Down	-0.73	9.05116e-06	0.00210632	-14.0273	-12.7521	PRDM11	ENST00000530656	+	45117356	45246459	Genebody	27894.5
K27me3	chr16	33087201	33089000	1800	Down	-0.56	8.61082e-06	0.00205661	-22.9556	-12.7531	RP11-19N8.4	ENST00000561541	-	33054929	33102910	Genebody	14809.5
K27me3	chr18	6660501	6661500	1000	Down	-0.75	4.39645e-05	0.0045331	-12.76	-12.76						OtherIntergenic	NA
K27me3	chr7	99410801	99412100	1300	Down	-0.74	1.45483e-05	0.00256616	-16.6154	-12.7811						OtherIntergenic	NA
K27me3	chr6	52636201	52637200	1000	Down	-0.63	9.83514e-05	0.00670019	-12.79	-12.79	RP1-152L7.1	ENST00000402398	-	52630077	52643145	Genebody	6444.5
K27me3	chr16	33482501	33483700	1200	Down	-0.65	1.20595e-05	0.00240875	-15.3667	-12.8056						OtherIntergenic	NA
K27me3	chr5	1882801	1883800	1000	Down	-0.67	1.7219e-05	0.0026164	-12.81	-12.81	IRX4	ENST00000513692	-	1877927	1887350	Genebody	4049.5
K27me3	chr1	158566301	158567300	1000	Down	-0.64	5.68063e-05	0.00506346	-12.81	-12.81						OtherIntergenic	NA
K27me3	chr5	15024701	15025700	1000	Down	-0.61	6.28745e-05	0.00539025	-12.82	-12.82						OtherIntergenic	NA
K27me3	chr16	32334901	32336300	1400	Down	-0.51	1.56843e-06	0.00109036	-17.9714	-12.8367						OtherIntergenic	NA
K27me3	chr12	114953801	114954800	1000	Down	-0.71	9.87756e-05	0.00670252	-12.84	-12.84						OtherIntergenic	NA
K27me3	chr19	48454801	48456700	1900	Down	-0.56	3.03551e-06	0.00129711	-24.4211	-12.8532						OtherIntergenic	NA
K27me3	chr11	11150101	11151100	1000	Down	-0.68	3.17622e-05	0.00368306	-12.87	-12.87	RP11-179A10.1	ENST00000525758	+	11139400	11205158	Genebody	11200.5
K27me3	chr6	100805901	100806900	1000	Down	-0.72	5.58664e-05	0.00506346	-12.89	-12.89						OtherIntergenic	NA
K27me3	chr21	14466401	14468000	1600	Down	-0.92	1.2964e-06	0.00108264	-20.625	-12.8906	ZNF355P	ENST00000427301	-	14467625	14486111	Genebody	18910.5
K27me3	chr8	38448401	38449400	1000	Down	-0.71	1.54441e-05	0.0025784	-12.96	-12.96						OtherIntergenic	NA
K27me3	chr6	159828501	159829500	1000	Down	-0.78	3.62871e-05	0.0039989	-12.98	-12.98						OtherIntergenic	NA
K27me3	chr14	19912201	19913400	1200	Down	-0.6	4.84506e-05	0.0047762	-15.5833	-12.9861	CTD-2314B22.3	ENST00000548057	-	19912014	19919158	Genebody	6357.5
K27me3	chr20	20295901	20296900	1000	Down	-0.66	9.70431e-05	0.00667566	-12.99	-12.99	C20orf26	ENST00000469994	+	20270945	20303458	Genebody	25455.5
K27me3	chr5	180493801	180494800	1000	Down	-0.5	6.77519e-05	0.00561899	-12.99	-12.99						OtherIntergenic	NA
K27me3	chr7	27182601	27183900	1300	Down	-0.57	9.95486e-06	0.00225312	-16.9077	-13.0059	HOXA5	ENST00000222726	-	27180670	27183287	ProximalPromoter	36.5
K27me3	chr5	136382901	136384100	1200	Down	-0.82	1.15499e-05	0.00236896	-15.6083	-13.0069	SPOCK1	ENST00000510689	-	136328242	136834988	Genebody	451488
K27me3	chr15	27212601	27213700	1100	Down	-0.83	0.000103003	0.00690606	-14.3182	-13.0165	TVP23BP1	ENST00000557500	+	27210063	27215532	Genebody	3087.5
K27me3	chr15	28647101	28648400	1300	Down	-0.85	2.233e-06	0.00125281	-16.9615	-13.0473	ABCB10P3	ENST00000561950	+	28648013	28650179	Promoter1k	-262.5
K27me3	chr16	32286401	32287700	1300	Down	-0.76	3.4544e-06	0.00135832	-17	-13.0769						OtherIntergenic	NA
K27me3	chr1	178285701	178286700	1000	Down	-0.7	6.3688e-05	0.00543556	-13.08	-13.08	RASAL2	ENST00000367649	+	178063275	178442557	Genebody	222926
K27me3	chr16	33412801	33414300	1500	Down	-0.52	2.54665e-05	0.00319588	-19.6267	-13.0844	RP11-293B20.2	ENST00000566346	+	33390405	33425011	Genebody	23145.5
K27me3	chr15	24062801	24063800	1000	Down	-0.64	3.36632e-05	0.00381083	-13.09	-13.09						OtherIntergenic	NA
K27me3	chr10	79861901	79862900	1000	Down	-0.73	6.09288e-05	0.00530558	-13.1	-13.1						OtherIntergenic	NA
K27me3	chr19	136201	137300	1100	Down	-0.65	1.25337e-05	0.00246474	-14.4273	-13.1157						OtherIntergenic	NA
K27me3	chr1	185681301	185682300	1000	Down	-0.65	9.94884e-05	0.00671767	-13.12	-13.12						OtherIntergenic	NA
K27me3	chr1	67545001	67546200	1200	Down	-0.76	1.5268e-05	0.00256675	-15.7833	-13.1528						OtherIntergenic	NA
K27me3	chr12	55988001	55989200	1200	Down	-0.69	0.000106241	0.0070858	-15.7917	-13.1597						OtherIntergenic	NA
K27me3	chr2	87644501	87646900	2400	Down	-1.21	8.37063e-06	0.00204705	-31.6	-13.1667						OtherIntergenic	NA
K27me3	chr21	47517701	47519200	1500	Down	-0.92	4.24125e-05	0.00444516	-19.7667	-13.1778	COL6A2	ENST00000357838	+	47518032	47549719	Promoter1k	418.5
K27me3	chr15	87073701	87074700	1000	Down	-0.82	2.05965e-05	0.00286859	-13.19	-13.19	AGBL1	ENST00000389298	+	86805874	87531323	Genebody	268326
K27me3	chr2	91734101	91735500	1400	Down	-0.56	2.64009e-06	0.00128299	-18.4857	-13.2041	AC018696.6	ENST00000393641	-	91734173	91734450	Promoter1k	-350.5
K27me3	chr4	38482101	38483200	1100	Down	-0.85	1.16196e-05	0.00237052	-14.5273	-13.2066	RP11-83C7.2	ENST00000512517	-	38422282	38524801	Genebody	42150.5
K27me3	chr7	57536001	57537000	1000	Down	-0.69	5.6222e-05	0.00506346	-13.21	-13.21						OtherIntergenic	NA
K27me3	chr19	29284601	29285600	1000	Down	-0.57	8.07476e-05	0.00610076	-13.25	-13.25	CTC-478M6.1	ENST00000590286	-	29281718	29283778	Promoter3k	-1322.5
K27me3	chr16	46513501	46514500	1000	Down	-0.71	3.63727e-05	0.0039989	-13.29	-13.29	ANKRD26P1	ENST00000571006	-	46503252	46551863	Genebody	37862.5
K27me3	chr10	19304501	19305500	1000	Down	-0.8	1.29559e-05	0.00252177	-13.29	-13.29						Genedesert	NA
K27me3	chr4	95951101	95952100	1000	Down	-0.75	7.70622e-05	0.00601211	-13.35	-13.35	BMPR1B	ENST00000506363	+	95916946	96044986	Genebody	34654.5
K27me3	chr5	122424401	122425400	1000	Down	-0.66	6.10525e-05	0.00530558	-13.38	-13.38	AC106786.1	ENST00000442777	-	122422942	122424990	ProximalPromoter	89.5
K27me3	chr4	143916301	143917300	1000	Down	-0.72	4.95844e-05	0.00480113	-13.39	-13.39	RP11-284M14.1	ENST00000507826	-	143854347	144106014	Genebody	189214
K27me3	chr2	87632901	87634300	1400	Down	-1	9.47666e-05	0.00664172	-18.8214	-13.4439						OtherIntergenic	NA
K27me3	chr22	17047301	17049200	1900	Down	-1.15	0.000606598	0.0376901	-25.5632	-13.4543						OtherIntergenic	NA
K27me3	chr1	92946101	92947100	1000	Down	-0.64	2.83662e-05	0.00345741	-13.46	-13.46	GFI1	ENST00000370332	-	92940318	92949511	Promoter3k	2910.5
K27me3	chr8	96565901	96567100	1200	Down	-0.79	7.9322e-05	0.00608398	-16.1917	-13.4931	KB-1047C11.2	ENST00000517437	+	96444864	96822364	Genebody	121636
K27me3	chr17	46710801	46711800	1000	Down	-0.55	7.41662e-05	0.00587174	-13.56	-13.56	HOXB-AS4	ENST00000462131	+	46706910	46712023	Genebody	4390.5
K27me3	chr12	29990701	29991700	1000	Down	-0.73	1.50149e-05	0.00256675	-13.61	-13.61						OtherIntergenic	NA
K27me3	chr5	127083101	127084300	1200	Down	-0.76	1.67621e-05	0.0026164	-16.3667	-13.6389	CTC-228N24.1	ENST00000514853	+	127039081	127277326	Genebody	44619.5
K27me3	chr2	177016401	177017400	1000	Down	-0.62	6.54729e-05	0.00550094	-13.66	-13.66	HOXD4	ENST00000306324	+	177015949	177017954	Promoter1k	951.5
K27me3	chr15	20994501	20995500	1000	Down	-0.51	9.76414e-05	0.00667566	-13.7	-13.7						OtherIntergenic	NA
K27me3	chr8	28697201	28698200	1000	Down	-0.78	1.6989e-05	0.0026164	-13.74	-13.74	INTS9	ENST00000520437	-	28671008	28717020	Genebody	19319.5
K27me3	chr3	147128001	147129000	1000	Down	-0.53	8.58206e-05	0.00632057	-13.75	-13.75	ZIC1	ENST00000282928	+	147127170	147134506	Promoter3k	1330.5
K27me3	chr19	48457501	48459200	1700	Down	-0.51	3.21951e-06	0.00133505	-23.3941	-13.7612						OtherIntergenic	NA
K27me3	chr18	71110901	71112000	1100	Down	-0.76	6.39962e-06	0.00182198	-15.1455	-13.7686						OtherIntergenic	NA
K27me3	chr1	60844401	60845400	1000	Down	-0.76	1.58412e-05	0.00259374	-13.78	-13.78						Genedesert	NA
K27me3	chr8	10604101	10605100	1000	Down	-0.76	3.92084e-05	0.00418992	-13.78	-13.78	CTD-2135J3.3	ENST00000506149	+	10586823	10622233	Genebody	17777.5
K27me3	chr6	69311101	69312100	1000	Down	-0.65	4.99305e-05	0.00482136	-13.79	-13.79						Genedesert	NA
K27me3	chr3	70413001	70414100	1100	Down	-0.76	7.23983e-06	0.00191805	-15.1818	-13.8017						OtherIntergenic	NA
K27me3	chr10	56117801	56118800	1000	Down	-0.79	2.90303e-05	0.0035159	-13.82	-13.82	PCDH15	ENST00000373955	-	55754338	56560948	Genebody	442648
K27me3	chr15	98176201	98177200	1000	Down	-0.67	3.85437e-05	0.00414209	-13.86	-13.86						OtherIntergenic	NA
K27me3	chr14	104590401	104591400	1000	Down	-0.7	1.92532e-05	0.00278281	-13.87	-13.87						OtherIntergenic	NA
K27me3	chr2	182893701	182894900	1200	Down	-0.84	8.62538e-06	0.00205661	-16.65	-13.875	PPP1R1C	ENST00000452904	+	182850550	182982419	Genebody	43750.5
K27me3	chr15	30516901	30517900	1000	Down	-0.77	9.24422e-05	0.00659475	-13.88	-13.88	RP11-261B23.1	ENST00000569415	+	30515219	30517767	Promoter3k	2181.5
K27me3	chr4	112261001	112262000	1000	Down	-0.79	7.5939e-06	0.00195944	-13.9	-13.9						Genedesert	NA
K27me3	chr7	19663501	19664500	1000	Down	-0.77	2.65041e-05	0.0032829	-13.9	-13.9						OtherIntergenic	NA
K27me3	chr16	70959501	70960500	1000	Down	-0.81	1.35387e-05	0.00254754	-13.9	-13.9	HYDIN	ENST00000309900	-	70927438	71007833	Genebody	47832.5
K27me3	chr2	193133401	193134700	1300	Down	-0.79	2.33946e-06	0.00127501	-18.0846	-13.9112						OtherIntergenic	NA
K27me3	chr7	70596101	70597100	1000	Down	-0.69	1.4731e-05	0.00256616	-13.92	-13.92	WBSCR17	ENST00000333538	+	70597154	71178584	Promoter1k	-553.5
K27me3	chr7	136406701	136407700	1000	Down	-0.69	8.1648e-05	0.00612199	-13.93	-13.93	hsa-mir-490	ENST00000586239	-	136370305	136849020	Genebody	441820
K27me3	chr10	50454901	50456000	1100	Down	-0.71	0.000263503	0.0167544	-15.3273	-13.9339						OtherIntergenic	NA
K27me3	chr1	158193901	158194900	1000	Down	-0.67	1.72041e-05	0.0026164	-13.94	-13.94						OtherIntergenic	NA
K27me3	chr5	140153801	140154800	1000	Down	-0.66	2.44478e-05	0.00311935	-13.94	-13.94						OtherIntergenic	NA
K27me3	chr2	90481001	90485200	4200	Down	-1.09	4.47082e-05	0.00458124	-58.6929	-13.9745						Genedesert	NA
K27me3	chr14	19982401	19983600	1200	Down	-0.63	1.38272e-05	0.00254754	-16.7917	-13.9931	POTEM	ENST00000551509	-	19983558	20020272	Genebody	37271.5
K27me3	chr11	5942301	5943300	1000	Down	-0.78	6.43322e-05	0.00545394	-14	-14	TRIM5	ENST00000412903	-	5699549	5959849	Genebody	17048.5
K27me3	chr7	136152101	136153100	1000	Down	-0.77	3.86741e-05	0.00414443	-14	-14						OtherIntergenic	NA
K27me3	chr5	62117501	62118700	1200	Down	-0.79	2.86036e-06	0.00129226	-16.8	-14						Genedesert	NA
K27me3	chr16	33069701	33071000	1300	Down	-0.71	1.09947e-06	0.00108264	-18.2154	-14.0118	RP11-19N8.4	ENST00000561541	-	33054929	33102910	Genebody	32559.5
K27me3	chr7	62807701	62808700	1000	Down	-0.75	7.14987e-05	0.00575555	-14.02	-14.02	RP5-905H7.9	ENST00000426550	-	62787051	62814704	Genebody	6503.5
K27me3	chr7	63474501	63475500	1000	Down	-0.74	4.15616e-05	0.00436798	-14.02	-14.02	RP11-561N12.2	ENST00000330020	+	63465953	63476508	Genebody	9047.5
K27me3	chr13	59601401	59602500	1100	Down	-0.71	4.56796e-05	0.00461317	-15.4273	-14.0248						Genedesert	NA
K27me3	chr9	115834001	115836000	2000	Down	-0.49	1.51901e-05	0.00256675	-28.12	-14.06						OtherIntergenic	NA
K27me3	chr18	40295201	40296400	1200	Down	-0.83	2.2113e-05	0.00300218	-16.8833	-14.0694						OtherIntergenic	NA
K27me3	chr3	163185301	163186400	1100	Down	-0.82	7.43882e-07	0.00108264	-15.4818	-14.0744						Genedesert	NA
K27me3	chr2	20031301	20032400	1100	Down	-0.74	5.54832e-05	0.00506346	-15.5	-14.0909						OtherIntergenic	NA
K27me3	chr6	66260801	66261900	1100	Down	-0.83	1.47121e-05	0.00256616	-15.5273	-14.1157	EYS	ENST00000489873	-	66199253	66417107	Genebody	155756
K27me3	chr19	48435401	48436900	1500	Down	-0.57	1.02616e-05	0.002276	-21.1867	-14.1244						OtherIntergenic	NA
K27me3	chr9	95340901	95342100	1200	Down	-0.84	5.84609e-06	0.0017156	-16.9583	-14.1319	CENPP	ENST00000375587	+	95087765	95382815	Genebody	253736
K27me3	chr9	40490301	40491300	1000	Down	-0.92	2.02599e-05	0.00286265	-14.31	-14.31	RP11-292B8.1	ENST00000399669	-	40491621	40633282	Genebody	142482
K27me3	chr8	24173401	24174400	1000	Down	-0.74	3.27882e-05	0.00375457	-14.35	-14.35	ADAM28	ENST00000540823	+	24151581	24193572	Genebody	22319.5
K27me3	chr16	32812301	32813900	1600	Down	-0.57	3.84834e-06	0.00145361	-22.9937	-14.3711						OtherIntergenic	NA
K27me3	chr19	55229801	55230900	1100	Down	-0.76	3.06e-06	0.00129711	-15.8273	-14.3884						OtherIntergenic	NA
K27me3	chr21	37993601	37994600	1000	Down	-0.71	3.25927e-06	0.001337	-14.44	-14.44						OtherIntergenic	NA
K27me3	chr16	33293001	33295900	2900	Down	-1.04	1.83079e-05	0.00268633	-41.9655	-14.4709						OtherIntergenic	NA
K27me3	chr16	33214101	33215300	1200	Down	-0.79	4.26215e-06	0.00147303	-17.375	-14.4792	TP53TG3C	ENST00000398667	+	33204155	33264727	Genebody	10545.5
K27me3	chr4	134655701	134656700	1000	Down	-0.83	1.75474e-05	0.0026164	-14.48	-14.48						Genedesert	NA
K27me3	chr3	157447201	157448300	1100	Down	-0.75	2.47157e-05	0.00313257	-15.9545	-14.5041						OtherIntergenic	NA
K27me3	chr9	42734801	42736200	1400	Down	-0.38	0.000269166	0.017086	-20.3143	-14.5102						OtherIntergenic	NA
K27me3	chr3	164013501	164014500	1000	Down	-0.73	9.27939e-05	0.00659475	-14.52	-14.52						Genedesert	NA
K27me3	chr14	43439501	43440500	1000	Down	-0.81	3.30954e-05	0.00376893	-14.55	-14.55						Genedesert	NA
K27me3	chr8	127813201	127814400	1200	Down	-0.82	1.69511e-05	0.0026164	-17.4833	-14.5694						OtherIntergenic	NA
K27me3	chr4	77838601	77839900	1300	Down	-1.07	2.87922e-06	0.00129226	-18.9615	-14.5858						OtherIntergenic	NA
K27me3	chr1	172951601	172952800	1200	Down	-0.79	3.5928e-06	0.0013845	-17.5167	-14.5972	RP1-15D23.2	ENST00000432694	+	172745044	173033155	Genebody	207156
K27me3	chr11	16547001	16548000	1000	Down	-0.76	4.91184e-05	0.00479249	-14.61	-14.61	SOX6	ENST00000525835	-	16487327	16629274	Genebody	81773.5
K27me3	chr16	86712001	86713100	1100	Down	-0.75	3.55002e-05	0.00396003	-16.0727	-14.6116						OtherIntergenic	NA
K27me3	chr3	158814201	158815300	1100	Down	-0.85	3.17252e-05	0.00368306	-16.1091	-14.6446	IQCJ	ENST00000397832	+	158787116	158981536	Genebody	27634.5
K27me3	chr12	59387301	59388400	1100	Down	-0.8	1.51318e-05	0.00256675	-16.1455	-14.6777	RP11-150C16.1	ENST00000547590	+	59314419	59458019	Genebody	73431.5
K27me3	chr16	33862301	33863600	1300	Down	-0.45	0.000761986	0.0471147	-19.1	-14.6923						OtherIntergenic	NA
K27me3	chr14	19846601	19848000	1400	Down	-0.74	2.69008e-05	0.00331426	-20.5857	-14.7041	CTD-2314B22.2	ENST00000548443	-	19832616	19857070	Genebody	9769.5
K27me3	chr2	91634101	91635900	1800	Down	-0.57	1.67529e-05	0.0026164	-26.5722	-14.7623	AC018696.1	ENST00000428749	+	91635930	91636149	Promoter1k	-929.5
K27me3	chr1	168320801	168321900	1100	Down	-0.85	1.66957e-05	0.0026164	-16.2455	-14.7686						OtherIntergenic	NA
K27me3	chr22	17035301	17036300	1000	Down	-0.57	8.07571e-05	0.00610076	-14.78	-14.78						OtherIntergenic	NA
K27me3	chr8	84351701	84352800	1100	Down	-0.76	1.34912e-05	0.00254754	-16.2727	-14.7934						Genedesert	NA
K27me3	chr16	33318301	33319300	1000	Down	-0.72	9.83426e-05	0.00670019	-14.81	-14.81						OtherIntergenic	NA
K27me3	chr12	4239301	4240300	1000	Down	-0.78	9.55462e-06	0.00220914	-14.84	-14.84						OtherIntergenic	NA
K27me3	chr18	55391701	55392700	1000	Down	-0.86	1.54771e-05	0.0025784	-14.85	-14.85	ATP8B1	ENST00000283684	-	55313657	55399039	Genebody	6838.5
K27me3	chr2	140292501	140293500	1000	Down	-0.81	5.45202e-05	0.00504073	-14.91	-14.91						Genedesert	NA
K27me3	chr5	54472201	54473200	1000	Down	-0.63	2.94501e-05	0.00354423	-14.92	-14.92						OtherIntergenic	NA
K27me3	chr1	159395101	159396100	1000	Down	-0.83	9.89126e-05	0.00670252	-14.93	-14.93	RP11-550P17.5	ENST00000431862	-	159315955	159438858	Genebody	43257.5
K27me3	chr2	2262301	2263300	1000	Down	-0.84	8.84661e-05	0.0064408	-14.93	-14.93	MYT1L	ENST00000479156	-	2001054	2328307	Genebody	65506.5
K27me3	chr16	33302601	33303700	1100	Down	-0.59	2.43468e-06	0.00128293	-16.4273	-14.9339						OtherIntergenic	NA
K27me3	chr13	75002301	75003600	1300	Down	-0.95	1.03784e-06	0.00108264	-19.4154	-14.9349	LINC00381	ENST00000423629	+	74993309	75009296	Genebody	9641.5
K27me3	chr8	89699601	89700700	1100	Down	-0.84	3.42453e-06	0.00135832	-16.4636	-14.9669	RP11-586K2.1	ENST00000518631	+	89554845	89721920	Genebody	145306
K27me3	chr2	123255701	123256700	1000	Down	-0.96	1.22926e-07	0.000426329	-14.98	-14.98						Genedesert	NA
K27me3	chr20	26148701	26149700	1000	Down	-0.73	8.55018e-06	0.00205661	-15	-15						OtherIntergenic	NA
K27me3	chr1	76923601	76924600	1000	Down	-0.81	9.98714e-05	0.00672133	-15	-15	ST6GALNAC3	ENST00000464140	+	76779597	77042894	Genebody	144504
K27me3	chr16	32685101	32686500	1400	Down	-0.72	5.22558e-05	0.00492237	-21.05	-15.0357	TP53TG3	ENST00000562021	-	32685710	32686560	Promoter1k	759.5
K27me3	chr11	122849001	122850200	1200	Down	-0.63	0.000105985	0.00708116	-18.0583	-15.0486	BSX	ENST00000343035	-	122848277	122852428	Promoter3k	2827.5
K27me3	chr4	117125301	117126300	1000	Down	-0.76	3.79117e-05	0.0041089	-15.06	-15.06	RP11-659O3.1	ENST00000509983	-	117017446	117218313	Genebody	92512.5
K27me3	chr16	33641601	33642600	1000	Down	-0.56	5.51417e-05	0.00505686	-15.06	-15.06						OtherIntergenic	NA
K27me3	chr17	68456001	68457100	1100	Down	-0.84	1.21634e-05	0.00241685	-16.5727	-15.0661						Genedesert	NA
K27me3	chr20	53516401	53517400	1000	Down	-0.73	1.7381e-05	0.0026164	-15.08	-15.08						Genedesert	NA
K27me3	chr4	141238901	141240000	1100	Down	-1.01	6.97786e-07	0.00108264	-16.6091	-15.0992	RP11-425I13.3	ENST00000512692	-	141204877	141294514	Genebody	55063.5
K27me3	chr16	32306601	32307700	1100	Down	-0.6	0.000122995	0.00817467	-16.6091	-15.0992	RP11-17M15.2	ENST00000568567	-	32300867	32321876	Genebody	14725.5
K27me3	chr6	104159301	104160300	1000	Down	-0.8	5.06547e-05	0.00484612	-15.11	-15.11						Genedesert	NA
K27me3	chr19	115501	116500	1000	Down	-0.7	6.13221e-05	0.00531691	-15.12	-15.12						OtherIntergenic	NA
K27me3	chr6	24813201	24814200	1000	Down	-0.81	1.87307e-05	0.00273155	-15.14	-15.14	FAM65B	ENST00000259698	-	24804512	24911195	Genebody	97494.5
K27me3	chr4	56568301	56569300	1000	Down	-0.8	8.55371e-06	0.00205661	-15.16	-15.16						OtherIntergenic	NA
K27me3	chr1	152928101	152929200	1100	Down	-0.84	2.28389e-05	0.0030359	-16.6909	-15.1736						OtherIntergenic	NA
K27me3	chr8	85528001	85529100	1100	Down	-0.85	0.000123838	0.00820246	-16.7	-15.1818	RALYL	ENST00000517988	+	85096459	85686873	Genebody	432092
K27me3	chr5	178818001	178819000	1000	Down	-0.73	5.16769e-05	0.00487988	-15.19	-15.19						OtherIntergenic	NA
K27me3	chr7	93418301	93419300	1000	Down	-0.8	2.54223e-05	0.00319588	-15.2	-15.2	GNGT1	ENST00000455502	+	93220884	93540387	Genebody	197916
K27me3	chr3	55172701	55173700	1000	Down	-0.79	3.16826e-05	0.00368306	-15.2	-15.2						OtherIntergenic	NA
K27me3	chr11	25656501	25657500	1000	Down	-0.87	2.8498e-06	0.00129226	-15.25	-15.25						Genedesert	NA
K27me3	chr10	91773701	91774700	1000	Down	-0.78	6.26606e-05	0.00538401	-15.28	-15.28						OtherIntergenic	NA
K27me3	chr15	56867401	56868500	1100	Down	-0.8	8.784e-06	0.00208143	-16.8091	-15.281	RP11-1129I3.1	ENST00000568246	-	56840135	56921763	Genebody	53812.5
K27me3	chr6	117361501	117362500	1000	Down	-0.85	1.41311e-06	0.00109036	-15.3	-15.3						OtherIntergenic	NA
K27me3	chr2	178810501	178812300	1800	Down	-1.89	3.95221e-08	0.000251295	-27.5778	-15.321	PDE11A	ENST00000286063	-	178487979	178937482	Genebody	126082
K27me3	chr1	110611001	110612000	1000	Down	-0.68	5.11248e-05	0.00485177	-15.33	-15.33	ALX3	ENST00000369792	-	110602615	110613322	Promoter3k	1821.5
K27me3	chr8	104304101	104305100	1000	Down	-0.71	9.60694e-05	0.00667566	-15.33	-15.33	RP11-318M2.2	ENST00000522856	-	104297960	104311000	Genebody	6399.5
K27me3	chr13	30216401	30217400	1000	Down	-0.69	8.33922e-05	0.00618952	-15.34	-15.34						OtherIntergenic	NA
K27me3	chr7	131716901	131718000	1100	Down	-0.83	1.51032e-05	0.00256675	-16.9	-15.3636						OtherIntergenic	NA
K27me3	chr19	48408301	48410000	1700	Down	-0.66	1.87593e-05	0.00273155	-26.1353	-15.3737						OtherIntergenic	NA
K27me3	chr16	33201801	33202800	1000	Down	-0.7	6.60717e-05	0.00552771	-15.41	-15.41	RP11-1437A8.3	ENST00000569850	-	33202881	33206675	Genebody	4374.5
K27me3	chr11	127946001	127947000	1000	Down	-0.71	2.43005e-05	0.0031159	-15.43	-15.43						Genedesert	NA
K27me3	chr11	104353101	104354200	1100	Down	-0.98	3.38055e-06	0.00135832	-16.9818	-15.438	RP11-886D15.1	ENST00000536529	-	104316595	104480024	Genebody	126374
K27me3	chr9	17685701	17686700	1000	Down	-0.79	5.99038e-06	0.00174453	-15.44	-15.44	SH3GL2	ENST00000380607	+	17579120	17797127	Genebody	107080
K27me3	chr2	91669601	91670800	1200	Down	-0.66	9.50489e-05	0.00664172	-18.5667	-15.4722						Genedesert	NA
K27me3	chr3	139519501	139520500	1000	Down	-0.83	7.40449e-05	0.00587174	-15.48	-15.48						OtherIntergenic	NA
K27me3	chr19	40234101	40235100	1000	Down	-0.87	1.19907e-06	0.00108264	-15.48	-15.48						OtherIntergenic	NA
K27me3	chr2	224218201	224219200	1000	Down	-0.82	2.2326e-05	0.003019	-15.5	-15.5						OtherIntergenic	NA
K27me3	chr4	173100001	173101000	1000	Down	-0.86	2.73926e-06	0.00128299	-15.52	-15.52	GALNTL6	ENST00000508122	+	172973595	173961251	Genebody	126906
K27me3	chr5	72074601	72075600	1000	Down	-0.77	2.1991e-05	0.00299627	-15.58	-15.58						OtherIntergenic	NA
K27me3	chr8	105639501	105640500	1000	Down	-0.77	7.13653e-05	0.00575555	-15.61	-15.61	RP11-127H5.1	ENST00000521923	+	105602960	105907945	Genebody	37040.5
K27me3	chr19	48430001	48431500	1500	Down	-0.5	3.48926e-06	0.00135832	-23.4267	-15.6178						OtherIntergenic	NA
K27me3	chr16	33682301	33683300	1000	Down	-0.73	4.90809e-05	0.00479249	-15.62	-15.62						OtherIntergenic	NA
K27me3	chr7	97247201	97248200	1000	Down	-0.75	9.75506e-05	0.00667566	-15.69	-15.69						OtherIntergenic	NA
K27me3	chr14	28146701	28147700	1000	Down	-0.75	7.99723e-05	0.00608869	-15.72	-15.72	CTD-3006G17.2	ENST00000555797	-	27791284	28314492	Genebody	167292
K27me3	chr21	10771601	10772600	1000	Down	-0.62	6.23541e-05	0.00538192	-15.74	-15.74						OtherIntergenic	NA
K27me3	chr15	22069101	22070100	1000	Down	-0.56	5.09382e-05	0.00484612	-15.74	-15.74	POTEB	ENST00000553662	-	22067873	22082713	Genebody	13112.5
K27me3	chr16	32089901	32090900	1000	Down	-0.63	2.12302e-05	0.00291342	-15.76	-15.76	RP11-1166P10.6	ENST00000566806	-	32019758	32096106	Genebody	5705.5
K27me3	chr11	129378301	129379300	1000	Down	-0.97	4.5252e-07	0.00101691	-15.77	-15.77						OtherIntergenic	NA
K27me3	chr1	42455901	42456900	1000	Down	-0.8	2.06242e-05	0.00286859	-15.81	-15.81	HIVEP3	ENST00000489103	-	42312861	42501596	Genebody	45195.5
K27me3	chr8	93378701	93379900	1200	Down	-0.84	1.3357e-06	0.00108264	-19.0583	-15.8819						OtherIntergenic	NA
K27me3	chr10	25804801	25805800	1000	Down	-0.8	3.2238e-05	0.00371699	-15.92	-15.92	GPR158	ENST00000376351	+	25463990	25891155	Genebody	341310
K27me3	chr3	156599501	156600500	1000	Down	-0.78	9.03812e-05	0.00651804	-15.92	-15.92	LEKR1	ENST00000483177	+	156544099	156606258	Genebody	55901.5
K27me3	chr8	99275301	99276300	1000	Down	-0.82	4.80208e-05	0.00475843	-15.95	-15.95	NIPAL2	ENST00000519324	-	99264424	99306338	Genebody	30537.5
K27me3	chr9	42727501	42728500	1000	Down	-0.57	7.36084e-05	0.00587174	-15.96	-15.96						OtherIntergenic	NA
K27me3	chr19	50611301	50613400	2100	Down	-0.72	4.299e-06	0.00147303	-33.5238	-15.9637						OtherIntergenic	NA
K27me3	chr15	30549201	30550200	1000	Down	-0.73	7.95782e-05	0.00608398	-15.98	-15.98	RNU6-17P	ENST00000384245	-	30546604	30546711	Promoter3k	-2989.5
K27me3	chr12	48713801	48714900	1100	Down	-0.82	1.08445e-05	0.00233454	-17.6364	-16.0331						OtherIntergenic	NA
K27me3	chr15	23478101	23479100	1000	Down	-0.62	8.10343e-05	0.00610779	-16.04	-16.04						OtherIntergenic	NA
K27me3	chr3	18558901	18559900	1000	Down	-0.79	4.43132e-05	0.00455673	-16.05	-16.05	AC144521.1	ENST00000598740	+	18507474	18569130	Genebody	51926.5
K27me3	chr5	135746301	135747300	1000	Down	-0.93	6.5225e-06	0.00182966	-16.05	-16.05						OtherIntergenic	NA
K27me3	chr5	147401101	147402100	1000	Down	-0.75	5.08389e-05	0.00484612	-16.06	-16.06						OtherIntergenic	NA
K27me3	chr11	58528001	58529000	1000	Down	-0.91	3.66065e-07	0.000931027	-16.07	-16.07	AP000445.2	ENST00000526644	-	58516471	58528526	ProximalPromoter	25.5
K27me3	chr17	9524501	9525500	1000	Down	-0.79	6.1479e-05	0.00531842	-16.07	-16.07	WDR16	ENST00000299764	+	9487588	9546772	Genebody	37412.5
K27me3	chr9	45403901	45404900	1000	Down	-0.85	7.98038e-05	0.00608869	-16.07	-16.07	RP11-187C18.5	ENST00000442207	-	45393844	45415976	Genebody	11575.5
K27me3	chr16	33175001	33176000	1000	Down	-0.69	6.56076e-05	0.00550094	-16.08	-16.08						OtherIntergenic	NA
K27me3	chr2	147166001	147167000	1000	Down	-0.76	9.14486e-05	0.00656027	-16.1	-16.1						Genedesert	NA
K27me3	chr3	14009901	14010900	1000	Down	-0.78	7.91123e-05	0.00608398	-16.17	-16.17	TPRXL	ENST00000529129	+	13984842	14105791	Genebody	25558.5
K27me3	chr2	176347101	176348100	1000	Down	-0.74	7.12819e-05	0.00575555	-16.17	-16.17						OtherIntergenic	NA
K27me3	chr11	14983501	14984500	1000	Down	-0.83	5.6661e-05	0.00506346	-16.26	-16.26	CALCB	ENST00000523376	+	14926542	15100182	Genebody	57458.5
K27me3	chr3	150537501	150539200	1700	Down	-1.61	0.000650143	0.0402646	-27.6471	-16.263						OtherIntergenic	NA
K27me3	chr16	33496101	33497200	1100	Down	-0.58	8.43181e-05	0.00623398	-17.9	-16.2727	BMS1P8	ENST00000565049	-	33489796	33500971	Genebody	4320.5
K27me3	chr9	77040501	77041500	1000	Down	-0.71	9.63155e-05	0.00667566	-16.29	-16.29						Genedesert	NA
K27me3	chr5	155489301	155490300	1000	Down	-0.8	4.86007e-05	0.00477865	-16.3	-16.3	SGCD	ENST00000517913	+	155297353	156185066	Genebody	192448
K27me3	chr9	21538901	21539900	1000	Down	-0.75	5.62778e-05	0.00506346	-16.33	-16.33	MIR31HG	ENST00000304425	-	21455640	21559668	Genebody	20267.5
K27me3	chr18	75875401	75876400	1000	Down	-0.78	4.53965e-05	0.00460606	-16.34	-16.34						Genedesert	NA
K27me3	chr12	70411101	70412100	1000	Down	-0.8	6.50233e-05	0.00548814	-16.38	-16.38	RP11-611E13.2	ENST00000549419	-	70297812	70637138	Genebody	225538
K27me3	chr8	103149901	103151000	1100	Down	-0.88	1.55892e-06	0.00109036	-18.0182	-16.3802						OtherIntergenic	NA
K27me3	chr10	36151501	36152500	1000	Down	-0.71	7.95499e-05	0.00608398	-16.41	-16.41						Genedesert	NA
K27me3	chr6	104037101	104038100	1000	Down	-0.9	6.07817e-07	0.00108264	-16.41	-16.41						Genedesert	NA
K27me3	chr15	46398701	46399700	1000	Down	-0.78	8.28403e-05	0.00616054	-16.46	-16.46						Genedesert	NA
K27me3	chr16	46573901	46574900	1000	Down	-0.77	5.81207e-05	0.00513265	-16.46	-16.46	ANKRD26P1	ENST00000566201	-	46505450	46603009	Genebody	28608.5
K27me3	chr2	87640901	87643500	2600	Down	-1.07	1.92572e-05	0.00278281	-42.9	-16.5						OtherIntergenic	NA
K27me3	chr7	113173701	113174700	1000	Down	-0.81	2.36833e-05	0.00309051	-16.6	-16.6						OtherIntergenic	NA
K27me3	chr3	6309001	6310000	1000	Down	-0.87	1.38597e-05	0.00254754	-16.6	-16.6	AC026167.1	ENST00000435651	+	6190170	6407572	Genebody	119330
K27me3	chr11	116441701	116442700	1000	Down	-0.78	7.32812e-05	0.00586096	-16.62	-16.62						OtherIntergenic	NA
K27me3	chr11	129961001	129962200	1200	Down	-1.28	5.22229e-06	0.00161404	-19.9583	-16.6319	APLP2	ENST00000533532	+	129939788	129979718	Genebody	21812.5
K27me3	chr18	25997401	25998400	1000	Down	-0.78	9.30007e-05	0.00659475	-16.72	-16.72						Genedesert	NA
K27me3	chr3	89512601	89513600	1000	Down	-0.81	4.48456e-05	0.00458124	-16.72	-16.72	EPHA3	ENST00000494014	+	89156825	89528809	Genebody	356276
K27me3	chrX	81100701	81101700	1000	Down	-0.89	1.78769e-05	0.00263879	-16.76	-16.76						Genedesert	NA
K27me3	chr6	113927201	113928200	1000	Down	-0.79	5.80522e-06	0.0017156	-16.77	-16.77						Genedesert	NA
K27me3	chr7	34240701	34241700	1000	Down	-0.75	9.14826e-05	0.00656027	-16.77	-16.77						OtherIntergenic	NA
K27me3	chr11	87054501	87055500	1000	Down	-0.8	6.2463e-06	0.00180528	-16.78	-16.78						OtherIntergenic	NA
K27me3	chr7	155759601	155760600	1000	Down	-0.77	3.16403e-05	0.00368306	-16.78	-16.78						OtherIntergenic	NA
K27me3	chr16	33615601	33616600	1000	Down	-0.75	3.82925e-05	0.00412672	-16.79	-16.79						OtherIntergenic	NA
K27me3	chr12	73541901	73543000	1100	Down	-0.9	2.17323e-06	0.00123744	-18.4909	-16.8099						Genedesert	NA
K27me3	chr2	103185801	103186800	1000	Down	-0.86	8.94537e-06	0.00210632	-16.82	-16.82						OtherIntergenic	NA
K27me3	chr1	148625101	148626100	1000	Down	-0.68	5.93646e-05	0.00520634	-16.85	-16.85						OtherIntergenic	NA
K27me3	chr6	161037101	161038500	1400	Down	-0.42	7.73737e-06	0.00198108	-23.6214	-16.8724	LPA	ENST00000316300	-	160952514	161085291	Genebody	47490.5
K27me3	chr3	68125401	68126400	1000	Down	-0.83	2.00046e-05	0.00284904	-16.89	-16.89	FAM19A1	ENST00000496687	+	68055372	68594772	Genebody	70528.5
K27me3	chr9	42532601	42533600	1000	Down	-0.82	9.47951e-05	0.00664172	-16.89	-16.89						OtherIntergenic	NA
K27me3	chr21	10626001	10627100	1100	Down	-0.54	0.000161556	0.0105177	-18.6909	-16.9917						OtherIntergenic	NA
K27me3	chr14	19576201	19577300	1100	Down	-0.75	0.000222164	0.0142207	-18.7	-17	POTEG	ENST00000552966	+	19553364	19584833	Genebody	23386.5
K27me3	chr2	161709601	161710600	1000	Down	-0.84	1.67824e-05	0.0026164	-17.07	-17.07						OtherIntergenic	NA
K27me3	chr16	32126901	32127900	1000	Down	-1.02	1.12516e-05	0.00234562	-17.08	-17.08	HERC2P4	ENST00000564145	-	32114565	32163834	Genebody	36433.5
K27me3	chr1	247854901	247855900	1000	Down	-0.86	2.09469e-05	0.00288492	-17.1	-17.1	RP11-634B7.4	ENST00000449298	+	247803050	247910364	Genebody	52350.5
K27me3	chr16	32218001	32219000	1000	Down	-0.7	9.71563e-05	0.00667566	-17.14	-17.14						OtherIntergenic	NA
K27me3	chr15	28683701	28684700	1000	Down	-0.83	8.76732e-05	0.00641088	-17.15	-17.15						OtherIntergenic	NA
K27me3	chr16	32434801	32435800	1000	Down	-0.51	7.73293e-05	0.00602064	-17.18	-17.18	RP11-626K17.5	ENST00000562908	+	32399455	32447521	Genebody	35845.5
K27me3	chr6	118152901	118154100	1200	Down	-0.94	1.0784e-06	0.00108264	-20.675	-17.2292						OtherIntergenic	NA
K27me3	chr8	53459601	53460600	1000	Down	-0.94	8.01185e-05	0.00608869	-17.24	-17.24	FAM150A	ENST00000523939	-	53447101	53477968	Genebody	17867.5
K27me3	chr15	102469101	102470200	1100	Down	-0.69	1.36988e-05	0.00254754	-19	-17.2727	OR4G2P	ENST00000328113	-	102467007	102467910	Promoter3k	-1740.5
K27me3	chr16	33249701	33250700	1000	Down	-0.8	5.45694e-05	0.00504073	-17.28	-17.28	TP53TG3C	ENST00000398667	+	33204155	33264727	Genebody	46045.5
K27me3	chr9	111266801	111267800	1000	Down	-0.8	9.74318e-05	0.00667566	-17.3	-17.3						Genedesert	NA
K27me3	chr1	245444101	245445200	1100	Down	-0.79	2.49689e-06	0.00128293	-19.0364	-17.3058	KIF26B	ENST00000407071	+	245318286	245866428	Genebody	126364
K27me3	chr16	88252901	88253900	1000	Down	-0.84	2.37358e-05	0.00309051	-17.35	-17.35						OtherIntergenic	NA
K27me3	chr16	48803801	48804800	1000	Down	-0.76	8.16801e-05	0.00612199	-17.35	-17.35						OtherIntergenic	NA
K27me3	chr2	65828001	65829000	1000	Down	-0.91	9.05468e-06	0.00210632	-17.39	-17.39	AC007389.3	ENST00000420724	-	65816699	65867311	Genebody	38810.5
K27me3	chr4	113114101	113115100	1000	Down	-0.85	1.10219e-05	0.00233604	-17.44	-17.44	C4orf32	ENST00000309733	+	113066552	113116412	Genebody	48048.5
K27me3	chr22	18702001	18703000	1000	Down	-0.83	3.11281e-05	0.00368306	-17.48	-17.48						OtherIntergenic	NA
K27me3	chr9	115831301	115833300	2000	Down	-0.49	1.693e-06	0.00109036	-35.04	-17.52						OtherIntergenic	NA
K27me3	chr13	49040801	49041800	1000	Down	-0.88	1.60441e-05	0.00261574	-17.54	-17.54	RB1	ENST00000267163	+	48877910	49056122	Genebody	163390
K27me3	chr16	33223901	33225000	1100	Down	-0.76	2.09107e-05	0.00288492	-19.3273	-17.5702	RP11-1437A8.6	ENST00000569199	-	33217751	33231583	Genebody	7132.5
K27me3	chr10	43165101	43166100	1000	Down	-0.86	1.36048e-05	0.00254754	-17.59	-17.59						OtherIntergenic	NA
K27me3	chr8	129904401	129905400	1000	Down	-0.83	8.04144e-06	0.00200357	-17.64	-17.64						Genedesert	NA
K27me3	chr19	50635801	50637000	1200	Down	-0.6	9.03797e-05	0.00651804	-21.2167	-17.6806						OtherIntergenic	NA
K27me3	chr16	72376101	72377100	1000	Down	-0.85	4.27755e-06	0.00147303	-17.72	-17.72						OtherIntergenic	NA
K27me3	chr8	2265201	2266200	1000	Down	-0.78	8.03404e-05	0.00609341	-17.73	-17.73						OtherIntergenic	NA
K27me3	chr15	22117001	22118100	1100	Down	-0.62	0.000123843	0.00820246	-19.5091	-17.7355	RP11-928F19.2	ENST00000557158	-	22117082	22118114	Promoter1k	563.5
K27me3	chr6	96428501	96429500	1000	Down	-0.91	2.67817e-06	0.00128299	-17.81	-17.81						OtherIntergenic	NA
K27me3	chr1	148812601	148813600	1000	Down	-0.79	6.31593e-06	0.00181167	-17.82	-17.82						OtherIntergenic	NA
K27me3	chr14	20182101	20183100	1000	Down	-0.69	6.69759e-05	0.00557888	-17.87	-17.87	OR11H2	ENST00000556246	-	20181103	20182079	Promoter1k	-521.5
K27me3	chr9	115850601	115852300	1700	Down	-0.44	1.87126e-07	0.000560821	-30.4118	-17.8893						OtherIntergenic	NA
K27me3	chr6	105392701	105393700	1000	Down	-0.58	6.5363e-05	0.00550094	-17.91	-17.91						OtherIntergenic	NA
K27me3	chr19	103001	104300	1300	Down	-0.63	1.50375e-06	0.00109036	-23.3077	-17.929	OR4G1P	ENST00000588632	+	104534	105471	Promoter1k	-883.5
K27me3	chr22	16427001	16428200	1200	Down	-0.58	0.000518667	0.032438	-21.525	-17.9375	LA16c-60G3.6	ENST00000412729	-	16399956	16436527	Genebody	8926.5
K27me3	chr7	54735401	54736400	1000	Down	-1.33	1.43284e-09	1.81369e-05	-17.97	-17.97						OtherIntergenic	NA
K27me3	chr16	32225601	32226600	1000	Down	-0.71	6.75429e-05	0.00561386	-18.02	-18.02	RP11-56L13.6	ENST00000567176	-	32224700	32224824	Promoter3k	-1276.5
K27me3	chr2	90513901	90514900	1000	Down	-0.65	7.95144e-05	0.00608398	-18.08	-18.08	AC233263.2	ENST00000413262	-	90512494	90512771	Promoter3k	-1629.5
K27me3	chr18	73563601	73564600	1000	Down	-0.81	1.41567e-05	0.00254754	-18.15	-18.15	RP11-173L6.1	ENST00000581971	-	73556879	73580207	Genebody	16106.5
K27me3	chr16	33336701	33337700	1000	Down	-0.47	8.39256e-05	0.00621701	-18.28	-18.28	RP11-23E10.3	ENST00000567464	-	33336282	33337443	ProximalPromoter	242.5
K27me3	chr2	16778201	16779200	1000	Down	-0.86	2.92118e-06	0.00129585	-18.32	-18.32	FAM49A	ENST00000355549	-	16734203	16804344	Genebody	25643.5
K27me3	chr16	32111801	32112800	1000	Down	-0.52	8.2042e-05	0.00612589	-18.35	-18.35						OtherIntergenic	NA
K27me3	chr3	81536101	81537100	1000	Down	-0.93	4.3701e-05	0.00453041	-18.48	-18.48						OtherIntergenic	NA
K27me3	chr11	85040201	85041400	1200	Down	-1.04	1.35007e-06	0.00108264	-22.275	-18.5625	DLG2	ENST00000543673	-	83170108	85309740	Genebody	268940
K27me3	chr4	146614801	146615800	1000	Down	-1.28	5.61623e-07	0.0010713	-18.61	-18.61	C4orf51	ENST00000511965	+	146601476	146653946	Genebody	13824.5
K27me3	chr11	122347701	122348700	1000	Down	-0.86	2.24743e-05	0.003019	-18.61	-18.61						OtherIntergenic	NA
K27me3	chr3	155224901	155225900	1000	Down	-0.91	2.75768e-06	0.00128299	-18.73	-18.73	PLCH1	ENST00000447496	-	155197670	155393828	Genebody	168428
K27me3	chr16	32235901	32236900	1000	Down	-0.92	4.93503e-05	0.00480113	-18.74	-18.74						OtherIntergenic	NA
K27me3	chr9	115844901	115847100	2200	Down	-0.5	2.00142e-05	0.00284904	-41.2727	-18.7603						OtherIntergenic	NA
K27me3	chr6	123797901	123798900	1000	Down	-0.85	1.12134e-05	0.00234562	-18.78	-18.78	TRDN	ENST00000546248	-	123785397	123958054	Genebody	159654
K27me3	chr15	28798401	28799400	1000	Down	-0.67	9.59982e-05	0.00667566	-18.8	-18.8	RP11-578F21.4	ENST00000567652	+	28798783	28806525	ProximalPromoter	117.5
K27me3	chr9	44070201	44071600	1400	Down	-0.34	7.46421e-05	0.00589564	-26.35	-18.8214	CR848007.2	ENST00000442354	-	44051023	44069881	Promoter3k	-1019.5
K27me3	chr16	33205001	33206000	1000	Down	-0.65	5.49801e-05	0.0050542	-18.96	-18.96	TP53TG3C	ENST00000561509	+	33204979	33208176	Promoter1k	521.5
K27me3	chr15	20743001	20744000	1000	Down	-0.77	2.36126e-05	0.00309051	-18.99	-18.99	GOLGA6L6	ENST00000427390	-	20737093	20747114	Genebody	3613.5
K27me3	chr13	84538601	84539600	1000	Down	-0.86	5.83774e-06	0.0017156	-19	-19						Genedesert	NA
[truncated: 3,128 more rows]
