# Supplementary material for: Non-CG methylation and multiple histone profiles associate child abuse with immune and small GTPase dysregulation
Source: Nat Commun. 2021 Feb 18;12:1132. doi: 10.1038/s41467-021-21365-3 (PMC7892573; doi:10.1038/s41467-021-21365-3)
Supplement: Supplementary file 6 — Supplementary Data 3 [file 41467_2021_21365_MOESM6_ESM.xlsx]

## Sheet: Supplementary Data 3
Supplementary Data 3. Gene Ontology processes enriched in ChIP-Seq differential sites (DS from diffReps) identified using GREAT annotation (McLean et al, Nat Biotechnology 2010)
H3K27ac UP
Gene Ontology Type	Term ID	GO Term Name	BinomRank	BinomP	BinomBonfP	BinomFdrQ	RegionFoldEnrich	ExpRegions	ObsRegions	GenomeFrac	SetCov	HyperRank	HyperP	HyperBonfP	HyperFdrQ	GeneFoldEnrich	ExpGenes	ObsGenes	TotalGenes	GeneSetCov	TermCov	Genes
GO Molecular Function	GO:0005543	phospholipid binding	3	2.70733e-08	9.98463e-05	3.32821e-05	1.86358	46.6843	87	0.0619977	0.115538	1	7.93116e-10	2.92501e-06	2.92501e-06	2.17519	31.7214	69	506	0.061008	0.136364	AFAP1L2,APOA1,APOC1,ARAP2,ARHGAP12,ARHGAP15,ARHGAP21,ARHGAP24,ARHGAP25,ARHGEF26,ASAP2,CCDC88A,CDC42BPA,CLVS1,COL4A3BP,CYTH1,DNM3,DOCK9,DYSF,ELMO1,ELMO2,FARP2,FERMT2,GAS6,GRB10,IPCEF1,IRS2,ITPR2,ITSN2,LANCL2,LPAR1,MCF2L2,MYO1E,PEBP1,PFN2,PHLPP1,PICALM,PLCG1,PLCL1,PLCL2,PLEK,PLEKHA2,PLEKHA5,PLEKHA7,PLEKHB1,PLEKHB2,PLEKHG1,PLEKHM2,PREX2,PSD3,RASA3,RASA4B,RASAL2,RASGRF2,SESTD1,SGK1,SKAP2,SNX10,SNX13,…
GO Molecular Function	GO:0008289	lipid binding	5	4.63227e-08	0.000170838	3.41676e-05	1.71125	62.5273	107	0.0830376	0.142098	2	5.18918e-09	1.91377e-05	9.56885e-06	1.88036	47.3314	89	755	0.0786914	0.117881	AFAP1L2,ALDH1A1,ALOX5AP,APOA1,APOC1,APOL5,ARAP2,ARHGAP12,ARHGAP15,ARHGAP21,ARHGAP24,ARHGAP25,ARHGEF26,ASAP2,CCDC88A,CDC42BPA,CHPT1,CLVS1,COL4A3BP,CYP26C1,CYTH1,DLC1,DNM3,DOCK9,DYSF,ELMO1,ELMO2,ESR1,FABP5,FARP2,FERMT2,GAS6,GC,GPR183,GRB10,HSD17B4,IPCEF1,IRS2,ITPR2,ITSN2,LAMC1,LANCL2,LPAR1,MCF2L2,MYO1E,NPC1,PEBP1,PFN2,PFN4,PHLPP1,PICALM,PLCG1,PLCL1,PLCL2,PLEK,PLEKHA2,PLEKHA5,PLEKHA7,PLEKHB1,PLEKHB2…
GO Molecular Function	GO:0019904	protein domain specific binding	7	3.52943e-06	0.0130165	0.0018595	1.70675	46.2867	79	0.0614697	0.104914	4	5.02959e-06	0.0185491	0.00463729	1.80861	33.7275	61	538	0.0539346	0.113383	ABI2,ACTN2,ADAM9,AFAP1L2,ARHGAP5,ATP1A1,ATP2B2,BCL2,CCDC88C,CTNND1,DAP,DDC,DENND1A,DLC1,DNAJC6,DOCK4,EHD2,ELMO1,ELMO2,EPB41L2,EPHA4,EPS15,EVL,FAF1,FZD9,GJA1,ICA1,INPP5D,ITGB1,KHDRBS2,KHDRBS3,KIF20B,KPNB1,L3MBTL1,LAX1,LNX1,LPAR1,LRP2,MEF2C,NIPBL,NLK,OLIG2,OSTF1,PAG1,PAX6,PKD2,PLEKHA2,POLR2J,POU3F3,PPP3R1,PTTG2,QKI,RAB27B,RAP2B,REPS1,ROBO1,SHC4,SIRPA,TACC1,TUBA3D,UVRAG
GO Molecular Function	GO:0030695	GTPase regulator activity	8	4.05495e-06	0.0149547	0.00186933	1.79631	37.2986	67	0.0495334	0.0889774	8	8.33317e-05	0.307327	0.0384159	1.74905	28.5869	50	456	0.0442087	0.109649	AGFG1,ALDH1A1,ARAP2,ARHGAP12,ARHGAP15,ARHGAP21,ARHGAP24,ARHGAP25,ARHGAP5,ARHGEF26,ASAP2,CDC42BPA,CHN1,CHN2,CYTH1,DENND1A,DLC1,DOCK4,DOCK5,DOCK9,ECT2L,FARP2,FNIP1,ITGB1BP1,ITSN2,MCF2L2,P2RY12,PLEKHG1,PREX2,PSD3,RAB3GAP2,RALGAPA1,RAP1GDS1,RAPGEF6,RASA3,RASA4B,RASAL2,RASGRF2,RGS20,RIC8B,RIN2,SERGEF,STARD13,TBC1D12,TBC1D23,TBC1D5,TIAM2,TNIK,TRIO,WNT11
GO Molecular Function	GO:0060589	nucleoside-triphosphatase regulator activity	9	5.16086e-06	0.0190333	0.0021148	1.77387	38.3343	68	0.0509088	0.0903054	7	8.31275e-05	0.306574	0.0437963	1.73829	29.3392	51	468	0.0450928	0.108974	AGFG1,AHSA2,ALDH1A1,ARAP2,ARHGAP12,ARHGAP15,ARHGAP21,ARHGAP24,ARHGAP25,ARHGAP5,ARHGEF26,ASAP2,CDC42BPA,CHN1,CHN2,CYTH1,DENND1A,DLC1,DOCK4,DOCK5,DOCK9,ECT2L,FARP2,FNIP1,ITGB1BP1,ITSN2,MCF2L2,P2RY12,PLEKHG1,PREX2,PSD3,RAB3GAP2,RALGAPA1,RAP1GDS1,RAPGEF6,RASA3,RASA4B,RASAL2,RASGRF2,RGS20,RIC8B,RIN2,SERGEF,STARD13,TBC1D12,TBC1D23,TBC1D5,TIAM2,TNIK,TRIO,WNT11
GO Molecular Function	GO:0017124	SH3 domain binding	18	0.000174514	0.643607	0.035756	2.31909	10.3489	24	0.0137436	0.0318725	5	8.4087e-06	0.0310113	0.00620226	2.91286	7.20941	21	115	0.0185676	0.182609	ABI2,ADAM9,AFAP1L2,DENND1A,DNAJC6,DOCK4,ELMO1,ELMO2,EPS15,EVL,GJA1,INPP5D,KHDRBS2,KHDRBS3,LRP2,OSTF1,PTTG2,QKI,REPS1,SIRPA,UVRAG
GO Biological Process	GO:0035023	regulation of Rho protein signal transduction	9	9.18105e-06	0.0958502	0.01065	2.19045	17.348	38	0.0230386	0.0504648	46	0.000254111	1	0.0576721	2.144	11.6604	25	186	0.0221043	0.134409	APOA1,ARHGAP15,ARHGAP24,ARHGAP5,ARHGEF26,CHN1,DLC1,DOCK4,ECT2L,EPHA3,EPHA4,FARP2,ITGB1BP1,ITSN2,KANK1,LPAR1,MCF2L2,NTRK2,PKP4,PLEKHG1,PREX2,RASGRF2,RICTOR,TIAM2,TRIO
GO Biological Process	GO:0051056	regulation of small GTPase mediated signal transduction	14	1.57171e-05	0.164086	0.0117205	1.7127	39.7034	68	0.052727	0.0903054	23	7.87996e-05	0.822667	0.0357681	1.76437	27.7719	49	443	0.0433245	0.110609	AGFG1,ALDH1A1,APOA1,ARAP2,ARHGAP12,ARHGAP15,ARHGAP24,ARHGAP25,ARHGAP5,ARHGEF26,ASAP2,CHN1,CHN2,CYTH1,DENND1A,DLC1,DOCK4,ECT2L,EPHA3,EPHA4,FARP2,FNIP1,ITGB1BP1,ITSN2,KANK1,LPAR1,MCF2L2,NOTCH2,NTRK2,PKP4,PLEKHG1,PREX2,PSD3,RALGAPA1,RAPGEF6,RASA3,RASA4B,RASAL2,RASGRF2,RELN,RICTOR,STAMBP,STARD13,TBC1D12,TBC1D23,TBC1D5,TIAM2,TRIO,WNT11
GO Biological Process	GO:0046578	regulation of Ras protein signal transduction	16	2.72977e-05	0.284988	0.0178118	1.77078	32.7539	58	0.0434979	0.0770252	31	0.00016737	1	0.0563657	1.81165	22.6313	41	361	0.0362511	0.113573	AGFG1,ALDH1A1,APOA1,ARAP2,ARHGAP15,ARHGAP24,ARHGAP5,ARHGEF26,ASAP2,CHN1,CYTH1,DENND1A,DLC1,DOCK4,ECT2L,EPHA3,EPHA4,FARP2,ITGB1BP1,ITSN2,KANK1,LPAR1,MCF2L2,NOTCH2,NTRK2,PKP4,PLEKHG1,PREX2,PSD3,RALGAPA1,RASA3,RASAL2,RASGRF2,RICTOR,STAMBP,TBC1D12,TBC1D23,TBC1D5,TIAM2,TRIO,WNT11
GO Biological Process	GO:0016579	protein deubiquitination	45	0.000327912	1	0.0760755	2.87729	5.21324	15	0.00692329	0.0199203	24	8.02629e-05	0.837945	0.0349144	3.23651	4.32565	14	69	0.0123784	0.202899	ASXL1,CYLD,FAM105B,MYSM1,OTUD4,STAMBP,SUPT3H,USP13,USP25,USP32,USP34,USP44,USP9X,WDR48
GO Biological Process	GO:0070646	protein modification by small protein removal	47	0.000370765	1	0.0823573	2.73097	5.85872	16	0.0077805	0.0212483	34	0.000179237	1	0.0550363	2.88278	5.20331	15	83	0.0132626	0.180723	ASXL1,COPS2,CYLD,FAM105B,MYSM1,OTUD4,STAMBP,SUPT3H,USP13,USP25,USP32,USP34,USP44,USP9X,WDR48
Gene Ontology Type	Gene ID	Gene Name	Hyper Rank	HyperP	HyperBonfP	HyperFdrQ	GeneFoldEnrich	ExpGenes	ObsGenes	TotalGenes	GeneSetCov
Ensembl Genes	15089	DAP	1	4.81933e-12	8.69456e-08	8.69456e-08	28.8147	0.347045	10	0.000460884	0.0132802
Ensembl Genes	15090	CTNND2	2	2.64254e-10	4.7674e-06	2.3837e-06	18.9997	0.526325	10	0.000698971	0.0132802
Ensembl Genes	14717	BMPR1B	3	2.43477e-08	0.000439257	0.000146419	24.3594	0.287363	7	0.000381625	0.00929615
Ensembl Genes	14718	UNC5C	4	8.71039e-08	0.00157144	0.00039286	29.1403	0.205901	6	0.000273441	0.00796813
Ensembl Genes	6263	AVEN	5	6.63788e-06	0.119754	0.0239508	86.9809	0.0344904	3	4.58039e-05	0.00398406
Ensembl Genes	19002	TMEFF1	6	8.95034e-06	0.161473	0.0269122	78.6611	0.0381383	3	5.06485e-05	0.00398406
Ensembl Genes	3802	CCDC90B	7	1.26536e-05	0.228284	0.032612	17.4165	0.287084	5	0.000381254	0.00664011
Ensembl Genes	5087	TAOK3	8	4.04357e-05	0.7295	0.0911875	47.2848	0.0634453	3	8.42568e-05	0.00398406
Ensembl Genes	6264	CHRM5	9	4.73812e-05	0.854804	0.0949782	20.9305	0.191109	4	0.000253797	0.00531209
Ensembl Genes	14149	B3GNT5	10	5.01662e-05	0.905049	0.0905049	43.9529	0.0682549	3	9.0644e-05	0.00398406
Ensembl Genes	5086	PEBP1	11	5.19358e-05	0.936974	0.0851795	43.4392	0.069062	3	9.17158e-05	0.00398406
H3K27ac DOWN
Gene Ontology Type	Term ID	GO Term Name	BinomRank	BinomP	BinomBonfP	BinomFdrQ	RegionFoldEnrich	ExpRegions	ObsRegions	GenomeFrac	SetCov	HyperRank	HyperP	HyperBonfP	HyperFdrQ	GeneFoldEnrich	ExpGenes	ObsGenes	TotalGenes	GeneSetCov	TermCov	Genes
GO Molecular Function	GO:0004672	protein kinase activity	7	5.08911e-07	0.00187686	0.000268124	1.72071	52.304	90	0.0676637	0.11643	3	1.53692e-06	0.00566815	0.00188938	1.80522	37.6685	68	593	0.0593368	0.114671	ACVR2A,AKT3,BMP2K,BMPR1B,CAMK2D,CCNH,CDK17,CDK19,CDKL1,CDKL5,CDKN1A,COL4A3BP,DAPK1,EEF2K,EFNA3,ENSG00000134602,EPHA7,ERBB4,FER,FGFR1,FGFR2,FRK,GTF2H2,HIPK2,IRAK1,KCNH8,LMTK2,LTBP1,MAP4K4,MAPK10,MAPK13,MAPK14,MAST3,MELK,MOK,MUSK,MYLK4,NEK2,PAK1,PAK4,PDK4,PIM1,PRKCE,PRKD1,PRKDC,PRPF4B,PSKH2,PTK2,RIOK2,ROCK1,RPS6KA5,SCYL1,SCYL2,SIK3,SRPK2,STK32A,STK4,TBK1,TEX14,TGFA,TGFBR2,TNIK,TRIO,TRPM6,TYRO3,ULK2…
GO Molecular Function	GO:0004674	protein serine/threonine kinase activity	8	5.66662e-07	0.00208985	0.000261231	1.90654	35.1422	67	0.045462	0.0866753	5	1.70232e-05	0.0627816	0.0125563	1.84568	27.6321	51	435	0.0445026	0.117241	ACVR2A,AKT3,BMP2K,BMPR1B,CAMK2D,CCNH,CDK17,CDK19,CDKL1,CDKL5,DAPK1,EEF2K,ENSG00000134602,GTF2H2,HIPK2,IRAK1,LMTK2,LTBP1,MAP4K4,MAPK10,MAPK13,MAPK14,MAST3,MELK,MOK,MYLK4,NEK2,PAK1,PAK4,PDK4,PIM1,PRKCE,PRKD1,PRKDC,PRPF4B,PSKH2,RIOK2,ROCK1,RPS6KA5,SIK3,SRPK2,STK32A,STK4,TBK1,TGFBR2,TNIK,TRIO,TRPM6,ULK2,VRK2,XRCC6BP1
GO Molecular Function	GO:0016301	kinase activity	11	2.84024e-06	0.0104748	0.000952254	1.57292	67.3906	106	0.0871806	0.137128	4	7.59863e-06	0.0280238	0.00700594	1.61414	52.6597	85	829	0.074171	0.102533	ACVR2A,AKAP10,AKT3,BMP2K,BMPR1B,CALM1,CAMK2D,CCNH,CDK17,CDK19,CDKL1,CDKL5,CDKN1A,CNKSR2,COL4A3BP,DAPK1,DGKB,DGKD,DGKI,EEF2K,EFNA3,ENSG00000134602,EPHA7,ERBB4,FER,FGFR1,FGFR2,FRK,GTF2H2,HIPK2,IPMK,IRAK1,KCNH8,KIDINS220,LMTK2,LTBP1,MAGI2,MAP4K4,MAPK10,MAPK13,MAPK14,MAST3,MELK,MOK,MUSK,MVD,MYLK4,NEK2,NME4,NME8,NME9,PAK1,PAK4,PDK4,PIM1,PRKCE,PRKD1,PRKDC,PRPF4B,PRPS1,PSKH2,PTK2,RIOK2,ROCK1,RPS6KA5,SCY…
GO Molecular Function	GO:0016773	phosphotransferase activity, alcohol group as acceptor	12	9.01642e-06	0.0332526	0.00277105	1.58135	59.4429	94	0.076899	0.121604	8	4.94823e-05	0.182491	0.0228114	1.60094	44.9736	72	708	0.0628272	0.101695	ACVR2A,AKT3,BMP2K,BMPR1B,CAMK2D,CCNH,CDK17,CDK19,CDKL1,CDKL5,CDKN1A,COL4A3BP,DAPK1,DGKB,DGKD,DGKI,EEF2K,EFNA3,ENSG00000134602,EPHA7,ERBB4,FER,FGFR1,FGFR2,FRK,GTF2H2,HIPK2,IPMK,IRAK1,KCNH8,LMTK2,LTBP1,MAP4K4,MAPK10,MAPK13,MAPK14,MAST3,MELK,MOK,MUSK,MYLK4,NEK2,PAK1,PAK4,PDK4,PIM1,PRKCE,PRKD1,PRKDC,PRPF4B,PSKH2,PTK2,RIOK2,ROCK1,RPS6KA5,SCYL1,SCYL2,SIK3,SRPK2,STK32A,STK4,TBK1,TEX14,TGFA,TGFBR2,TNIK,T…
GO Molecular Function	GO:0008289	lipid binding	15	2.28527e-05	0.0842809	0.00561873	1.52676	64.1881	98	0.0830376	0.126779	7	2.46427e-05	0.0908824	0.0129832	1.60553	47.9591	77	755	0.0671902	0.101987	ABCA1,ABCG1,AKT3,AMER2,ANXA7,AP2A2,APBA1,APOA1,ARHGAP21,ARHGAP24,ARHGAP26,ARHGAP42,ARHGEF12,ASAP1,BPI,C2CD5,CNKSR2,COL4A3BP,CYP26B1,DGKD,DLC1,DNM3,DOCK10,DOCK9,DYSF,FABP1,FABP3,FCHO2,FER,GAS6,GLTP,GPER,GPR12,GRB10,GRB14,IPCEF1,ITPR2,KIF1B,LBP,LPAR1,MCF2L,MELK,MICALL1,MPRIP,NCF1,NR3C1,OSBPL8,OSBPL9,PAQR5,PCLO,PHLPP1,PICALM,PITPNB,PLCL1,PLD1,PREX1,PRKD1,PXDC1,RALGPS1,RAPGEF2,RASA1,RASA3,RASGRF2,RAS…
GO Molecular Function	GO:0005543	phospholipid binding	17	3.71178e-05	0.136891	0.00805239	1.6067	47.9242	77	0.0619977	0.0996119	2	1.03341e-06	0.0038112	0.0019056	1.89782	32.1421	61	506	0.0532286	0.120553	ABCA1,ABCG1,AKT3,AMER2,ANXA7,APBA1,APOA1,ARHGAP21,ARHGAP24,ARHGAP26,ARHGAP42,ARHGEF12,ASAP1,C2CD5,CNKSR2,COL4A3BP,DGKD,DNM3,DOCK10,DOCK9,DYSF,FABP1,FCHO2,GAS6,GPR12,GRB10,GRB14,IPCEF1,ITPR2,KIF1B,LPAR1,MCF2L,MICALL1,MPRIP,NCF1,OSBPL8,OSBPL9,PCLO,PHLPP1,PICALM,PLCL1,PLD1,PREX1,PRKD1,PXDC1,RALGPS1,RASA1,RASA3,RASGRF2,ROCK1,SCARB1,SNTB1,SNX16,SOS1,SPTBN1,SYT1,SYT14,SYTL2,TIAM2,TRIO,TULP1
GO Molecular Function	GO:0051020	GTPase binding	19	5.86719e-05	0.216382	0.0113885	2.22787	13.4658	30	0.0174201	0.0388098	12	0.000210448	0.776132	0.0646777	2.20948	10.8623	24	171	0.0209424	0.140351	ABCA1,CDKL5,CSE1L,DGKI,DOCK10,DOCK9,ERC1,FER,FMNL2,IQGAP1,MICALL1,MYRIP,NDRG1,OCRL,RAB11FIP3,RAB11FIP4,RANBP9,RASA1,RASGRP3,RHOBTB3,RIMS2,ROCK1,SYTL2,TNPO1
GO Molecular Function	GO:0017016	Ras GTPase binding	20	0.000114668	0.422895	0.0211447	2.25081	11.9957	27	0.0155184	0.0349288	9	0.000135157	0.498458	0.0553843	2.37217	9.27421	22	146	0.0191972	0.150685	CDKL5,CSE1L,DGKI,DOCK10,DOCK9,ERC1,FER,FMNL2,IQGAP1,MICALL1,MYRIP,NDRG1,OCRL,RAB11FIP3,RAB11FIP4,RANBP9,RASGRP3,RHOBTB3,RIMS2,ROCK1,SYTL2,TNPO1
GO Molecular Function	GO:0031267	small GTPase binding	22	0.000140505	0.518184	0.0235538	2.18471	12.8164	28	0.01658	0.0362225	11	0.000179912	0.663517	0.0603197	2.27723	10.1	23	159	0.0200698	0.144654	ABCA1,CDKL5,CSE1L,DGKI,DOCK10,DOCK9,ERC1,FER,FMNL2,IQGAP1,MICALL1,MYRIP,NDRG1,OCRL,RAB11FIP3,RAB11FIP4,RANBP9,RASGRP3,RHOBTB3,RIMS2,ROCK1,SYTL2,TNPO1
GO Molecular Function	GO:0005319	lipid transporter activity	30	0.00036472	1	0.0448363	2.84809	5.26669	15	0.00681331	0.0194049	13	0.000234726	0.865671	0.06659	2.93861	4.76415	14	75	0.0122164	0.186667	ABCA1,ABCG1,APOA1,ATP10A,ATP8A1,ATP8B4,COL4A3BP,FABP1,FABP3,GLTP,PLSCR1,PLSCR2,SLC10A2,SLC10A6
GO Biological Process	GO:0016192	vesicle-mediated transport	25	1e-08	0.000103974	4.159e-06	1.73767	64.4543	112	0.083382	0.14489	89	3.60279e-05	0.376131	0.00422619	1.53888	56.5346	87	890	0.0759162	0.0977528	ABCA1,ABI1,ACTR3,AP1G1,AP2A2,AP4B1,APOA1,APP,ARFGEF2,ARL1,ARL3,BLZF1,C2CD5,CALM1,CCDC41,CD47,CNTN2,COPB2,CREB3L2,CUL3,DDC,DGKD,DNM3,DOCK1,DYSF,EPS15,ERC1,ERGIC2,EXOC6B,FCGR2A,FCHO1,FCHO2,FGFR2,FSHR,GAS6,GTF2H2,HABP4,HSP90AA1,HTR2B,HTT,ITPR2,LBP,LDLRAD3,LMTK2,LRP4,MICALL1,MON2,MYO6,NECAP2,NLGN1,PAK1,PCLO,PICALM,PPP3CA,PRKCE,PRKD1,PTK2,RAB11FIP2,RAB11FIP3,RAB14,RAB27B,RAB2A,RAB39B,RGPD1,RHOBTB3,RIM…
GO Biological Process	GO:0071827	plasma lipoprotein particle organization	29	2.27176e-08	0.000237172	8.17835e-06	7.84795	1.65648	13	0.00214293	0.0168176	160	0.000430192	1	0.02807	4.19802	1.90566	8	30	0.0069808	0.266667	ABCA1,ABCG1,ACSL3,AGTR1,APOA1,LIPC,PLAGL2,SCARB1
GO Biological Process	GO:0071825	protein-lipid complex subunit organization	33	6.54286e-08	0.000683075	2.06992e-05	7.15403	1.81716	13	0.00235079	0.0168176	171	0.000547852	1	0.0334478	4.0626	1.96918	8	31	0.0069808	0.258064	ABCA1,ABCG1,ACSL3,AGTR1,APOA1,LIPC,PLAGL2,SCARB1
GO Biological Process	GO:0016310	phosphorylation	44	3.77125e-07	0.00393718	8.94814e-05	1.58149	76.51	121	0.098978	0.156533	61	4.55458e-06	0.0475498	0.000779505	1.57751	61.4893	97	968	0.0846422	0.100207	ABI1,ACVR2A,ADAM10,AKAP10,AKT3,APP,BCL2,BMP2K,BMP4,BMPR1B,BRD4,CALM1,CAMK2D,CCNH,CDK17,CDK19,CDKL1,CDKL5,CDKN1A,CNKSR2,COL4A3BP,DAPK1,DGKB,DGKD,DGKI,EEF2K,ENSG00000134602,EPHA7,ERBB4,ERC1,FER,FGFR1,FGFR2,FNIP2,FRK,GAS6,GTF2H2,HIPK2,HTR2B,IPMK,IRAK1,KCNH8,KIDINS220,LMTK2,MAGI2,MAP4K4,MAPK10,MAPK13,MAPK14,MAST3,MECP2,MELK,MOK,MUSK,MVD,MYLK4,NEK2,NME4,NME8,NME9,PAK1,PAK4,PDK4,PIM1,PPP3CA,PRKCE,PRKD1…
GO Biological Process	GO:0006468	protein phosphorylation	54	6.79e-07	0.00708885	0.000131275	1.66848	58.1366	97	0.0752091	0.125485	28	4.68677e-07	0.00489299	0.00017475	1.80259	41.6069	75	655	0.065445	0.114504	ABI1,ACVR2A,ADAM10,AKT3,APP,BCL2,BMP2K,BMP4,BMPR1B,BRD4,CAMK2D,CDK17,CDK19,CDKL1,CDKL5,COL4A3BP,DAPK1,EEF2K,ENSG00000134602,EPHA7,ERBB4,ERC1,FER,FGFR1,FGFR2,FNIP2,FRK,GAS6,GTF2H2,HIPK2,IRAK1,LMTK2,MAP4K4,MAPK10,MAPK13,MAPK14,MAST3,MELK,MOK,MUSK,MYLK4,NEK2,PAK1,PAK4,PDK4,PIM1,PPP3CA,PRKCE,PRKD1,PRKDC,PRPF4B,PSKH2,PTK2,RIOK2,ROCK1,RPS6KA5,SCYL1,SCYL2,SIK3,SPTBN1,SRPK2,ST3GAL1,STK32A,STK4,TBK1,TEX14…
GO Biological Process	GO:0031442	positive regulation of mRNA 3'-end processing	76	9.05963e-06	0.0945826	0.00124451	8.10793	0.986689	8	0.00127644	0.0103493	80	1.67754e-05	0.175135	0.00218919	7.34654	0.95283	7	15	0.0061082	0.466667	AGO2,CNOT7,LEO1,NCBP1,TNRC6B,TNRC6C,TOB1
GO Biological Process	GO:0008610	lipid biosynthetic process	78	1.06794e-05	0.111493	0.0014294	1.78952	34.6462	62	0.0448205	0.080207	236	0.0021305	1	0.0942474	1.53275	31.3163	48	493	0.0418848	0.0973631	ACACB,ACSL3,AGMO,AGPAT3,APOA1,BAAT,C9orf3,COL4A3BP,EDN2,ELOVL5,FAR1,FAR2,FSHB,GGT1,HMGCR,HSD11B1,IDI1,IDI2,INSIG1,KDSR,LIPC,LPGAT1,LPIN2,LSS,MIF,MTMR6,MTMR7,MVD,NANS,OCRL,PIGC,PIGT,PITPNB,PLA2G4F,PLBD1,PLD1,PLSCR1,PPAP2A,PRKD1,QKI,SCARB1,SGMS1,SH3GLB1,SLC44A1,SPTLC3,ST8SIA1,SYNJ1,THNSL2
GO Biological Process	GO:0046777	protein autophosphorylation	84	1.47529e-05	0.15402	0.00183357	2.32707	13.7512	32	0.0177894	0.0413972	174	0.00060116	1	0.0360696	2.13788	10.2906	22	162	0.0191972	0.135802	CAMK2D,CDKL5,DAPK1,EEF2K,ERBB4,FER,FGFR1,FGFR2,IRAK1,LMTK2,MELK,MUSK,NEK2,PAK1,PIM1,PRKD1,PTK2,STK4,TNIK,TYRO3,ULK2,VRK2
GO Biological Process	GO:0002764	immune response-regulating signaling pathway	89	2.42513e-05	0.253184	0.00284476	1.78979	31.8473	57	0.0411997	0.0737387	72	1.1686e-05	0.122002	0.00169447	1.91302	25.0912	48	395	0.0418848	0.121519	ABI1,ACTR3,AGO2,ATF1,BCL2,CALM1,CDKN1A,DDX58,DOCK1,ERBB4,FAM105B,FCGR2A,FER,FGF7,FGFR1,FGFR2,FOXO3,HSP90AA1,IRAK1,ITCH,ITPR2,LBP,LRRC32,MALT1,MAPK10,MAPK14,MEF2A,NFKB1,NR4A1,PAK1,PDE4D,PELI1,PHLPP1,PHLPP2,PPP3CA,PRKCE,PTK2,RICTOR,RPS6KA5,SOS1,TAB2,TBK1,THEMIS,TNIP2,TNRC6B,TNRC6C,UBC,WIPF3
GO Biological Process	GO:0031440	regulation of mRNA 3'-end processing	93	3.9165e-05	0.408883	0.00439659	6.58696	1.21452	8	0.00157118	0.0103493	93	4.52915e-05	0.472843	0.00508433	6.48224	1.07987	7	17	0.0061082	0.411765	AGO2,CNOT7,LEO1,NCBP1,TNRC6B,TNRC6C,TOB1
GO Biological Process	GO:0015914	phospholipid transport	97	5.49724e-05	0.573912	0.00591662	3.8166	3.40618	13	0.00440644	0.0168176	244	0.00228671	1	0.0978411	3.31423	2.41384	8	38	0.0069808	0.210526	ABCA1,ABCG1,APOA1,ATP10A,ATP8A1,ATP8B4,PITPNB,SCARB1
GO Biological Process	GO:0006869	lipid transport	99	5.77913e-05	0.603341	0.00609435	2.26642	12.7955	29	0.0165531	0.0375162	242	0.00224767	1	0.0969656	1.93484	11.3704	22	179	0.0191972	0.122905	ABCA1,ABCA12,ABCG1,ACACB,ACSL3,APOA1,ATP10A,ATP8A1,ATP8B4,COL4A3BP,FABP1,FABP3,GLTP,GOT2,LBP,LIPC,NMB,OSBPL8,OSBPL9,PITPNB,PLA2G4F,SCARB1
GO Biological Process	GO:0070936	protein K48-linked ubiquitination	110	0.000113191	1	0.0107429	3.54611	3.66599	13	0.00474255	0.0168176	132	0.000188342	1	0.0148962	3.83965	2.6044	10	41	0.008726	0.243902	ITCH,MARCH6,PARK2,PELI1,UBE2E1,UBE2E2,UBE2E3,UBE2H,UBE3A,ZNRF1
GO Biological Process	GO:0070848	response to growth factor stimulus	113	0.000138954	1	0.0128379	1.51193	54.8967	83	0.0710178	0.107374	19	1.46557e-07	0.00153005	8.05291e-05	1.93533	34.6195	67	545	0.0584642	0.122936	ADAM17,ADCY7,ADCY8,AGO2,AP2A2,ARHGEF12,ATF1,BMP4,CALM1,CDKN1A,CGN,COL1A1,DDC,DDIT4,ERBB4,FER,FGF7,FGFR1,FGFR2,FOXO3,FSHB,FUT8,GAREM,GAS1,GAS6,HAS2,HDAC2,HIPK2,IRAK1,ITPR2,KIDINS220,KLF4,MAGI2,MAPK13,MAPK14,MCF2L,MEF2A,MSTN,NCOR2,NFKB1,NOX4,NR4A1,PAX9,PDE1A,PHLPP1,PHLPP2,PHOX2B,PRKCE,PRKD1,PTPRK,RAB14,RAPGEF2,RASGRF2,RICTOR,RPS6KA5,RTN4,SOS1,SOX2,SPRY2,TGFBR2,TIAM2,TNRC6B,TNRC6C,TRIO,UBC,URI1,USP15
GO Biological Process	GO:0044802	single-organism membrane organization	116	0.000162393	1	0.0146153	1.65602	35.0238	58	0.045309	0.0750323	172	0.000551805	1	0.0334933	1.59886	32.5232	52	512	0.0453752	0.101562	ABCA1,ANK2,ANO6,ARFGEF2,ATP10A,ATP8A1,BCL2,BLZF1,C2CD5,CNTN2,COPB2,CRB1,CUL3,DOCK1,DST,DYSF,EPS15,FCHO1,FCHO2,GAS6,GDNF,GPER,HSP90AA1,HTT,LRP4,MAGI2,MAP7,MICALL1,MUSK,NCF1,NDRG1,NFASC,NLGN1,NUP155,NUP205,PAK1,PICALM,PLSCR1,PLSCR2,PPP2R2A,PTPRD,REEP3,RPL35A,RPS10,SEC23A,SEC61B,SPESP1,SPTBN1,SRP19,SRP54,TRDN,WDR19
GO Biological Process	GO:0007173	epidermal growth factor receptor signaling pathway	120	0.000207922	1	0.0180892	1.92177	18.7327	36	0.0242338	0.0465718	30	4.79656e-07	0.00500761	0.00016692	2.62376	12.1962	32	192	0.0279232	0.166667	ADAM10,ADAM17,ADCY7,ADCY8,AGO2,AP2A2,CALM1,CDKN1A,DGKD,EPS15,ERBB2IP,ERBB4,FGF7,FGFR1,FGFR2,FOXO3,GAREM,ITPR2,NCK2,NR4A1,PDE1A,PHLPP1,PHLPP2,PRKCE,RICTOR,RPS6KA5,SOS1,SPRY2,TGFA,TNRC6B,TNRC6C,UBC
GO Biological Process	GO:0038127	ERBB signaling pathway	121	0.000210579	1	0.0181689	1.92046	18.7455	36	0.0242504	0.0465718	32	5.4066e-07	0.00564449	0.00017639	2.61017	12.2597	32	193	0.0279232	0.165803	ADAM10,ADAM17,ADCY7,ADCY8,AGO2,AP2A2,CALM1,CDKN1A,DGKD,EPS15,ERBB2IP,ERBB4,FGF7,FGFR1,FGFR2,FOXO3,GAREM,ITPR2,NCK2,NR4A1,PDE1A,PHLPP1,PHLPP2,PRKCE,RICTOR,RPS6KA5,SOS1,SPRY2,TGFA,TNRC6B,TNRC6C,UBC
GO Biological Process	GO:0038179	neurotrophin signaling pathway	126	0.000250932	1	0.0207915	1.74629	26.3415	46	0.034077	0.0595084	29	4.74937e-07	0.00495834	0.000170977	2.30516	17.7861	41	280	0.0357766	0.146429	ADAM17,ADCY7,ADCY8,AGO2,AP2A2,ARHGEF12,ATF1,CALM1,CDKN1A,DDIT4,ERBB4,FGF7,FGFR1,FGFR2,FOXO3,HDAC2,IRAK1,ITPR2,KIDINS220,MAGI2,MAPK13,MAPK14,MCF2L,MEF2A,NFKB1,NR4A1,PDE1A,PHLPP1,PHLPP2,PRKCE,RAPGEF2,RASGRF2,RICTOR,RPS6KA5,RTN4,SOS1,TIAM2,TNRC6B,TNRC6C,TRIO,UBC
GO Biological Process	GO:0060213	positive regulation of nuclear-transcribed mRNA poly(A) tail shortening	130	0.000266862	1	0.0214311	6.97569	0.86013	6	0.00111272	0.00776197	134	0.000197351	1	0.0153757	7.87129	0.63522	5	10	0.004363	0.5	AGO2,CNOT7,TNRC6B,TNRC6C,TOB1
GO Biological Process	GO:0061024	membrane organization	139	0.000316584	1	0.023778	1.59722	37.5652	60	0.0485966	0.0776197	178	0.000629831	1	0.0369407	1.57426	34.3019	54	540	0.0471204	0.1	ABCA1,ANK2,ANO6,ARFGEF2,ATP10A,ATP8A1,BCL2,BLZF1,C2CD5,CNTN2,COPB2,CRB1,CUL3,DCSTAMP,DOCK1,DST,DYSF,EPS15,FCHO1,FCHO2,GAS6,GDNF,GPER,HSP90AA1,HTT,LRP4,MAGI2,MAP7,MBP,MICALL1,MUSK,NCF1,NDRG1,NFASC,NLGN1,NUP155,NUP205,PAK1,PICALM,PLSCR1,PLSCR2,PPP2R2A,PTPRD,REEP3,RPL35A,RPS10,SEC23A,SEC61B,SPESP1,SPTBN1,SRP19,SRP54,TRDN,WDR19
GO Biological Process	GO:0002768	immune response-regulating cell surface receptor signaling pathway	143	0.000350912	1	0.025619	1.74354	25.2359	44	0.0326468	0.0569211	117	0.000128373	1	0.0114548	1.92113	18.739	36	295	0.0314136	0.122034	ABI1,ACTR3,AGO2,BCL2,CALM1,CDKN1A,DOCK1,ERBB4,FCGR2A,FER,FGF7,FGFR1,FGFR2,FOXO3,HSP90AA1,ITPR2,MALT1,MAPK10,MEF2A,NFKB1,NR4A1,PAK1,PDE4D,PHLPP1,PHLPP2,PPP3CA,PRKCE,PTK2,RICTOR,SOS1,TAB2,THEMIS,TNRC6B,TNRC6C,UBC,WIPF3
GO Biological Process	GO:0018105	peptidyl-serine phosphorylation	145	0.000362765	1	0.0261191	2.63947	6.4407	17	0.00833208	0.0219922	176	0.000622886	1	0.0369484	2.80347	4.6371	13	73	0.0113438	0.178082	BCL2,CAMK2D,GAS6,HIPK2,LMTK2,MAPK13,MAPK14,PRKD1,PRKDC,RPS6KA5,STK4,TGFBR2,TNKS
GO Biological Process	GO:0018209	peptidyl-serine modification	149	0.000390352	1	0.0273508	2.39752	8.34194	20	0.0107916	0.0258732	141	0.000271568	1	0.0201076	2.7781	5.39937	15	85	0.013089	0.176471	BCL2,CAMK2D,GALNT3,GAS6,HIPK2,LMTK2,MAPK13,MAPK14,PRKD1,PRKDC,RPS6KA5,SPOCK2,STK4,TGFBR2,TNKS
GO Biological Process	GO:0050685	positive regulation of mRNA processing	150	0.000398816	1	0.0277576	4.66952	1.71324	8	0.00221635	0.0103493	144	0.000299885	1	0.0217417	5.009	1.39748	7	22	0.0061082	0.318182	AGO2,CNOT7,LEO1,NCBP1,TNRC6B,TNRC6C,TOB1
GO Biological Process	GO:0048011	neurotrophin TRK receptor signaling pathway	173	0.000605612	1	0.0365468	1.70918	25.1583	43	0.0325463	0.0556274	51	2.42088e-06	0.025274	0.000495568	2.21646	17.5956	39	277	0.0340314	0.140794	ADAM17,ADCY7,ADCY8,AGO2,AP2A2,ARHGEF12,ATF1,CALM1,CDKN1A,DDIT4,ERBB4,FGF7,FGFR1,FGFR2,FOXO3,HDAC2,IRAK1,ITPR2,KIDINS220,MAPK13,MAPK14,MCF2L,MEF2A,NFKB1,NR4A1,PDE1A,PHLPP1,PHLPP2,PRKCE,RASGRF2,RICTOR,RPS6KA5,RTN4,SOS1,TIAM2,TNRC6B,TNRC6C,TRIO,UBC
GO Biological Process	GO:0038093	Fc receptor signaling pathway	177	0.000725992	1	0.0428212	1.79286	20.0796	36	0.0259762	0.0465718	71	1.0604e-05	0.110706	0.00155924	2.27947	14.0384	32	221	0.0279232	0.144796	ABI1,ACTR3,AGO2,CALM1,CDKN1A,DOCK1,ERBB4,FCGR2A,FER,FGF7,FGFR1,FGFR2,FOXO3,HSP90AA1,ITPR2,MALT1,MAPK10,NFKB1,NR4A1,PAK1,PHLPP1,PHLPP2,PPP3CA,PRKCE,PTK2,RICTOR,SOS1,TAB2,TNRC6B,TNRC6C,UBC,WIPF3
GO Biological Process	GO:1900153	positive regulation of nuclear-transcribed mRNA catabolic process, deadenylation-dependent decay	178	0.000769618	1	0.0451394	5.69081	1.05433	6	0.00136395	0.00776197	134	0.000197351	1	0.0153757	7.87129	0.63522	5	10	0.004363	0.5	AGO2,CNOT7,TNRC6B,TNRC6C,TOB1
GO Biological Process	GO:1900151	regulation of nuclear-transcribed mRNA catabolic process, deadenylation-dependent decay	185	0.00089361	1	0.0504286	5.52679	1.08562	6	0.00140442	0.00776197	149	0.000342886	1	0.024025	7.15572	0.698742	5	11	0.004363	0.454545	AGO2,CNOT7,TNRC6B,TNRC6C,TOB1
GO Biological Process	GO:0051098	regulation of binding	215	0.00159557	1	0.0774778	1.79655	17.2553	31	0.0223225	0.0401035	233	0.00206036	1	0.0923181	1.91576	12.0056	23	189	0.0200698	0.121693	ADD2,APP,BCL2,BLM,BRD4,DPH3,HABP4,HDAC4,HIPK2,HMGB1,ID2,MAD2L2,MEF2A,NEK2,NEUROD1,NFIB,PEX14,RAPGEF2,RUNX1T1,SPAG9,TEX14,TNKS,TWIST2
GO Biological Process	GO:0061014	positive regulation of mRNA catabolic process	217	0.00160913	1	0.077416	4.91818	1.21996	6	0.00157822	0.00776197	212	0.00126538	1	0.0623139	5.62235	0.889308	5	14	0.004363	0.357143	AGO2,CNOT7,TNRC6B,TNRC6C,TOB1
GO Biological Process	GO:0032456	endocytic recycling	226	0.00185659	1	0.0857647	5.85418	0.854091	5	0.0011049	0.0064683	226	0.00179946	1	0.0831254	5.24753	0.95283	5	15	0.004363	0.333333	EPS15,LMTK2,MICALL1,RAB11FIP3,RAB14
GO Cellular Component	GO:0048471	perinuclear region of cytoplasm	41	2.8116e-05	0.0355667	0.00086748	1.71359	37.3484	64	0.0483162	0.0827943	12	0.000446564	0.564904	0.0470753	1.62196	31.4434	51	495	0.0445026	0.10303	ACSL3,ANK2,ANP32A,AP1G1,APLN,APP,ARFGEF2,CALN1,CLN5,COL4A3BP,DAOA,DGKI,DNM3,DYNC1I1,GALNT3,GPER,HSP90AA1,LMTK2,LNPEP,MAGI2,MALT1,MAP7,MAPRE3,MYO6,MYRIP,NDFIP1,NDFIP2,NDRG1,NOX4,PARK2,PICALM,PKP4,PLD1,PREX1,PRKCE,PTPRM,RAB14,RAPGEF2,RASGRP3,S100B,SCYL2,SEC23A,SEPT9,SLC11A2,SPAG9,SPIRE1,SPP1,TGFA,TNIK,TPD52,WRNIP1
GO Cellular Component	GO:0055037	recycling endosome	43	0.000131599	0.166472	0.00387144	2.78231	6.46946	18	0.00836928	0.0232859	2	2.83882e-05	0.035911	0.0179555	3.07614	5.52641	17	87	0.0148342	0.195402	ABCG1,AP1G1,ARFGEF2,GPER,LMTK2,MICALL1,NDRG1,RAB11FIP2,RAB11FIP3,RAB11FIP4,RAB12,RAB14,SCAMP1,SLC11A2,SLC26A7,TNIK,ZDHHC2
GO Cellular Component	GO:0031672	A band	49	0.000910684	1	0.0235105	3.70674	2.42801	9	0.00314102	0.0116429	19	0.00148907	1	0.0991409	3.93565	1.77862	7	28	0.0061082	0.25	ANK2,DST,ENO1,FHL2,HDAC4,SMPX,SPTBN1
GO Cellular Component	GO:0055038	recycling endosome membrane	52	0.00196331	1	0.0477612	3.06662	3.26092	10	0.00421852	0.0129366	13	0.000497043	0.628759	0.0483661	3.72851	2.41384	9	38	0.0078534	0.236842	MICALL1,NDRG1,RAB11FIP2,RAB11FIP3,RAB11FIP4,RAB12,SCAMP1,SLC26A7,ZDHHC2
MSigDB Pathway	ST_INTEGRIN_SIGNALING_PATHWAY	Integrin Signaling Pathway	15	2.70013e-06	0.00356417	0.000237612	3.21918	6.83404	22	0.00884093	0.0284605	3	4.93195e-05	0.0651017	0.0217006	3.07172	5.2088	16	82	0.0139616	0.195122	ACTR3,AKT3,ANGPTL2,ARHGAP26,ASAP1,CSE1L,DOCK1,ITGA2,MAPK10,PAK1,PAK4,PTK2,RASGRF2,ROCK1,SOS1,ZYX
MSigDB Pathway	REACTOME_METABOLISM_OF_LIPIDS_AND_LIPOPROTEINS	Genes involved in Metabolism of lipids and lipoproteins	24	1.17731e-05	0.0155405	0.000647519	1.82568	31.769	58	0.0410983	0.0750323	6	0.000252353	0.333105	0.0555175	1.67119	29.9188	50	471	0.04363	0.106157	ABCA1,ABCG1,ACACB,ACADS,ACSL3,AGPAT3,APOA1,ASAH1,ASAH2,BAAT,CDK19,COL4A3BP,ELOVL5,FABP1,FAR1,FAR2,FHL2,HMGCR,HSD11B1,IDI1,IDI2,KDSR,LIPC,LPGAT1,LPIN2,LSS,MED4,MED9,MTMR6,MTMR7,MVD,NCOA2,NCOR2,NFYB,NRF1,OCRL,PITPNB,PLA2G4F,PLBD1,PLD1,PPAP2A,PRKD1,SCARB1,SGMS1,SLC10A2,SLC44A1,SLCO1B1,SULT2A1,SYNJ1,TIAM2
MSigDB Pathway	REACTOME_SIGNALING_BY_EGFR_IN_CANCER	Genes involved in Signaling by EGFR in Cancer	30	5.44055e-05	0.0718153	0.00239384	2.56965	8.95062	23	0.0115791	0.0297542	2	3.05631e-05	0.0403433	0.0201716	2.84866	6.66981	19	105	0.0165794	0.180952	ADAM10,ADAM17,ADCY7,ADCY8,AKT3,AP2A2,CALM1,CDKN1A,EPS15,FOXO3,HSP90AA1,ITPR2,NR4A1,PDE1A,PHLPP1,PRKCE,RICTOR,SOS1,SPRY2
MSigDB Pathway	REACTOME_DOWNSTREAM_SIGNAL_TRANSDUCTION	Genes involved in Downstream signal transduction	32	0.000159301	0.210277	0.00657115	2.65122	7.16651	19	0.00927104	0.0245796	12	0.000652731	0.861605	0.0718005	2.56672	5.84402	15	92	0.013089	0.163044	ADCY7,ADCY8,AKT3,CALM1,CDKN1A,FOXO3,ITPR2,NCK2,NR4A1,PDE1A,PHLPP1,PRKCE,RASA1,RICTOR,SOS1
MSigDB Pathway	REACTOME_SIGNALING_BY_ERBB2	Genes involved in Signaling by ERBB2	36	0.000616945	0.814368	0.0226213	2.37025	8.01603	19	0.01037	0.0245796	16	0.00114631	1	0.094571	2.43442	6.16163	15	97	0.013089	0.154639	ADCY7,ADCY8,AKT3,CALM1,CDKN1A,ERBB4,FOXO3,HSP90AA1,ITPR2,NR4A1,PDE1A,PHLPP1,PRKCE,RICTOR,SOS1
MSigDB Pathway	REACTOME_SIGNALING_BY_FGFR	Genes involved in Signaling by FGFR	37	0.000657837	0.868345	0.0234688	2.24346	9.36054	21	0.0121094	0.0271669	10	0.000448703	0.592288	0.0592288	2.478	6.86037	17	108	0.0148342	0.157407	ADCY7,ADCY8,AKT3,CALM1,CDKN1A,FGF7,FGFR1,FGFR2,FOXO3,ITPR2,NR4A1,PDE1A,PHLPP1,PRKCE,RICTOR,SOS1,SPRY2
MSigDB Pathway	REACTOME_SIGNALING_BY_PDGF	Genes involved in Signaling by PDGF	41	0.000851371	1	0.02741	2.15081	10.2287	22	0.0132325	0.0284605	11	0.00050727	0.669597	0.0608724	2.38123	7.55912	18	119	0.0157068	0.15126	ADCY7,ADCY8,AKT3,CALM1,CDKN1A,COL1A1,COL9A3,FOXO3,ITPR2,NCK2,NR4A1,PDE1A,PHLPP1,PRKCE,RASA1,RICTOR,SOS1,SPP1
MSigDB Pathway	REACTOME_SIGNALING_BY_FGFR_IN_DISEASE	Genes involved in Signaling by FGFR in disease	42	0.00102847	1	0.0323235	2.11874	10.3835	22	0.0134328	0.0284605	14	0.000687174	0.90707	0.0647907	2.32268	7.74968	18	122	0.0157068	0.147541	ADCY7,ADCY8,AKT3,CALM1,CDKN1A,CNTRL,FGF7,FGFR1,FGFR2,FOXO3,ITPR2,NR4A1,PDE1A,PHLPP1,PRKCE,RICTOR,SOS1,SPRY2
MSigDB Pathway	REACTOME_DOWNSTREAM_SIGNALING_OF_ACTIVATED_FGFR	Genes involved in Downstream signaling of activated FGFR	43	0.00115403	1	0.0354259	2.24471	8.46433	19	0.01095	0.0245796	9	0.000382311	0.504651	0.0560723	2.59672	6.16163	16	97	0.0139616	0.164948	ADCY7,ADCY8,AKT3,CALM1,CDKN1A,FGF7,FGFR1,FGFR2,FOXO3,ITPR2,NR4A1,PDE1A,PHLPP1,PRKCE,RICTOR,SOS1
MSigDB Pathway	REACTOME_SIGNALLING_BY_NGF	Genes involved in Signalling by NGF	45	0.0012171	1	0.0357015	1.78996	18.4362	33	0.0238502	0.0426908	4	8.46306e-05	0.111712	0.0279281	2.14336	13.5302	29	213	0.0253054	0.13615	ADAM17,ADCY7,ADCY8,AKT3,AP2A2,ARHGEF12,ATF1,CALM1,CDKN1A,FOXO3,HDAC2,IRAK1,ITPR2,KIDINS220,MAPK13,MAPK14,MEF2A,NR4A1,PDE1A,PHLPP1,PREX1,PRKCE,RASGRF2,RICTOR,RPS6KA5,RTN4,SOS1,TIAM2,TRIO
MSigDB Pathway	REACTOME_NGF_SIGNALLING_VIA_TRKA_FROM_THE_PLASMA_MEMBRANE	Genes involved in NGF signalling via TRKA from the plasma membrane	49	0.0021174	1	0.0570401	1.9622	11.7215	23	0.0151637	0.0297542	7	0.000336625	0.444345	0.0634779	2.33223	8.57547	20	135	0.017452	0.148148	ADCY7,ADCY8,AKT3,AP2A2,ATF1,CALM1,CDKN1A,FOXO3,ITPR2,KIDINS220,MAPK13,MAPK14,MEF2A,NR4A1,PDE1A,PHLPP1,PRKCE,RICTOR,RPS6KA5,SOS1
Gene Ontology Type	Gene ID	Gene Name	Hyper Rank	HyperP	HyperBonfP	HyperFdrQ	GeneFoldEnrich	ExpGenes	ObsGenes	TotalGenes	GeneSetCov
Ensembl Genes	15271	SERF1A	1	7.33638e-34	1.32356e-29	1.32356e-29	89.4092	0.234875	21	0.000303849	0.0271669
Ensembl Genes	15270	SMN2	1	7.33638e-34	1.32356e-29	1.32356e-29	89.4092	0.234875	21	0.000303849	0.0271669
Ensembl Genes	15274	GTF2H2	3	2.67393e-09	4.82404e-05	1.60801e-05	52.7638	0.113714	6	0.000147108	0.00776197
Ensembl Genes	15275	BDP1	4	8.25444e-09	0.000148918	3.72296e-05	43.5787	0.137682	6	0.000178114	0.00776197
Ensembl Genes	5180	SCARB1	5	1.31391e-07	0.00237042	0.000474083	44.6951	0.111869	5	0.00014472	0.0064683
Ensembl Genes	12357	CSE1L	6	1.018e-06	0.0183653	0.00306089	55.9837	0.0714493	4	9.24312e-05	0.00517464
Ensembl Genes	5179	NCOR2	7	5.27555e-06	0.0951763	0.0135966	20.9126	0.239091	5	0.000309302	0.0064683
Ensembl Genes	15269	SERF1B	8	1.08374e-05	0.195518	0.0244398	30.6317	0.130583	4	0.000168931	0.00517464
Ensembl Genes	12358	STAU1	9	1.47498e-05	0.2661	0.0295667	66.4822	0.0451249	3	5.83763e-05	0.00388098
Ensembl Genes	10791	DPYSL5	10	1.7993e-05	0.324612	0.0324612	62.172	0.0482532	3	6.24234e-05	0.00388098
Ensembl Genes	10792	MAPRE3	11	1.80641e-05	0.325895	0.0296268	62.0892	0.0483176	3	6.25065e-05	0.00388098
H3K27me3 UP
Gene Ontology Type	Gene ID	Gene Name	Hyper Rank	HyperP	HyperBonfP	HyperFdrQ	GeneFoldEnrich	ExpGenes	ObsGenes	TotalGenes	GeneSetCov
Ensembl Genes	15028	FRG1	1	1.65839e-06	0.029919	0.029919	136.347	0.0220026	3	0.000379356	0.0517241
Ensembl Genes	20264	SLC9B1P1	2	2.97337e-06	0.0536426	0.0268213	112.108	0.0267599	3	0.000461378	0.0517241
H3K27me3 DOWN
Gene Ontology Type	Term ID	GO Term Name	BinomRank	BinomP	BinomBonfP	BinomFdrQ	RegionFoldEnrich	ExpRegions	ObsRegions	GenomeFrac	SetCov	HyperRank	HyperP	HyperBonfP	HyperFdrQ	GeneFoldEnrich	ExpGenes	ObsGenes	TotalGenes	GeneSetCov	TermCov	Genes
GO Biological Process	GO:0050911	detection of chemical stimulus involved in sensory perception of smell	1	1.204e-19	1.25697e-15	1.25697e-15	6.95883	5.31698	37	0.00941059	0.0654867	94	0.000428726	1	0.047616	2.06027	12.6197	26	382	0.0436242	0.0680628	OR10AD1,OR10G3,OR10J1,OR10J3,OR10P1,OR10X1,OR10Z1,OR11H1,OR11H12,OR13G1,OR2A7,OR2AP1,OR2V1,OR4C46,OR4F17,OR4F21,OR4F3,OR4F4,OR4F5,OR4M2,OR4N4,OR4Q3,OR52E4,OR56A3,OR6F1,OR7E24
GO Biological Process	GO:0050907	detection of chemical stimulus involved in sensory perception	2	1.10694e-18	1.15565e-14	5.77823e-15	6.27907	6.05185	38	0.0107113	0.0672566	98	0.000480271	1	0.0511635	2.01304	13.4126	27	406	0.045302	0.0665025	OR10AD1,OR10G3,OR10J1,OR10J3,OR10P1,OR10X1,OR10Z1,OR11H1,OR11H12,OR13G1,OR2A7,OR2AP1,OR2V1,OR4C46,OR4F17,OR4F21,OR4F3,OR4F4,OR4F5,OR4M2,OR4N4,OR4Q3,OR52E4,OR56A3,OR6F1,OR7E24,RTP4
GO Biological Process	GO:0007608	sensory perception of smell	3	2.52874e-16	2.64001e-12	8.80003e-13	5.29787	7.1727	38	0.012695	0.0672566	100	0.000537769	1	0.0561431	1.99827	13.5117	27	409	0.045302	0.0660147	GRM7,OR10AD1,OR10G3,OR10J1,OR10J3,OR10P1,OR10X1,OR10Z1,OR11H1,OR11H12,OR13G1,OR2A7,OR2AP1,OR2V1,OR4C46,OR4F17,OR4F21,OR4F3,OR4F4,OR4F5,OR4M2,OR4N4,OR4Q3,OR52E4,OR56A3,OR6F1,OR7E24
GO Biological Process	GO:0050906	detection of stimulus involved in sensory perception	5	1.59349e-15	1.66361e-11	3.32721e-12	4.50867	9.31538	42	0.0164874	0.0743363	48	7.83324e-05	0.81779	0.0170373	2.11346	14.6679	31	444	0.0520134	0.0698198	CALCA,EPHB1,OR10AD1,OR10G3,OR10J1,OR10J3,OR10P1,OR10X1,OR10Z1,OR11H1,OR11H12,OR13G1,OR2A7,OR2AP1,OR2V1,OR4C46,OR4F17,OR4F21,OR4F3,OR4F4,OR4F5,OR4M2,OR4N4,OR4Q3,OR52E4,OR56A3,OR6F1,OR7E24,PCDH15,RTP4,SLC12A2
GO Biological Process	GO:0009593	detection of chemical stimulus	8	1.99399e-14	2.08173e-10	2.60216e-11	4.37502	9.14282	40	0.016182	0.0707965	90	0.000389398	1	0.0451702	1.98157	14.6349	29	443	0.0486577	0.0654628	DRGX,OR10AD1,OR10G3,OR10J1,OR10J3,OR10P1,OR10X1,OR10Z1,OR11H1,OR11H12,OR13G1,OR2A7,OR2AP1,OR2V1,OR4C46,OR4F17,OR4F21,OR4F3,OR4F4,OR4F5,OR4M2,OR4N4,OR4Q3,OR52E4,OR56A3,OR6F1,OR7E24,RTP4,SOD2
GO Biological Process	GO:0051606	detection of stimulus	13	7.03019e-09	7.33951e-05	5.64578e-06	2.47976	20.1633	50	0.0356872	0.0884956	77	0.000248564	1	0.0337015	1.83455	20.7135	38	627	0.0637584	0.0606061	CALCA,CD1D,CRTAM,DRGX,EPHB1,FOXF1,GUCY2F,OR10AD1,OR10G3,OR10J1,OR10J3,OR10P1,OR10X1,OR10Z1,OR11H1,OR11H12,OR13G1,OR2A7,OR2AP1,OR2V1,OR4C46,OR4F17,OR4F21,OR4F3,OR4F4,OR4F5,OR4M2,OR4N4,OR4Q3,OR52E4,OR56A3,OR6F1,OR7E24,PCDH15,RTP4,SLC12A2,SOD2,TAC1
GO Biological Process	GO:0007600	sensory perception	23	7.88937e-06	0.082365	0.00358109	1.80578	33.7804	61	0.0597883	0.107965	45	6.99958e-05	0.730756	0.016239	1.77846	27.5519	49	834	0.0822148	0.058753	CALCA,CLRN1,CRYZ,DLG2,DRGX,EPHB1,EYA4,EYS,FGFR1,GRM7,GUCY2F,HMCN1,MME,MYO3A,MYO3B,NDN,NMU,OR10AD1,OR10G3,OR10J1,OR10J3,OR10P1,OR10X1,OR10Z1,OR11H1,OR11H12,OR13G1,OR2A7,OR2AP1,OR2V1,OR4C46,OR4F17,OR4F21,OR4F3,OR4F4,OR4F5,OR4M2,OR4N4,OR4Q3,OR52E4,OR56A3,OR6F1,OR7E24,PCDH15,RORB,RTP4,SLC12A2,SLC24A2,TAC1
Gene Ontology Type	Gene ID	Gene Name	Hyper Rank	HyperP	HyperBonfP	HyperFdrQ	GeneFoldEnrich	ExpGenes	ObsGenes	TotalGenes	GeneSetCov
Ensembl Genes	7295	TP53TG3	1	5.81457e-45	1.04901e-40	1.04901e-40	104.07	0.259442	27	0.000459189	0.0477876
Ensembl Genes	7296	TP53TG3C	2	5.55225e-43	1.00168e-38	5.00841e-39	197.734	0.111261	22	0.000196921	0.0389381
Ensembl Genes	7297	TP53TG3B	3	1.77997e-38	3.21124e-34	1.07041e-34	123.038	0.178806	22	0.000316471	0.0389381
Ensembl Genes	10262	BSPH1	4	3.94345e-24	7.11437e-20	1.77859e-20	478.793	0.0208859	10	3.69661e-05	0.0176991
Ensembl Genes	7292	ZNF267	5	8.00301e-24	1.44382e-19	2.88765e-20	79.0069	0.189857	15	0.00033603	0.0265487
Ensembl Genes	10261	SULT2A1	6	1.69614e-22	3.06e-18	5.1e-19	328.411	0.0304496	10	5.38931e-05	0.0176991
Ensembl Genes	19072	SLC31A2	7	5.87542e-20	1.05999e-15	1.51426e-16	294.353	0.0305756	9	5.41161e-05	0.0159292
Ensembl Genes	14504	CWH43	8	1.23168e-18	2.22208e-14	2.7776e-15	93.4266	0.117739	11	0.000208388	0.019469
Ensembl Genes	19071	ZFP37	9	4.31157e-18	7.7785e-14	8.64278e-15	182.296	0.0493704	9	8.73812e-05	0.0159292
Ensembl Genes	10362	VRK3	10	6.70568e-18	1.20977e-13	1.20977e-14	295.191	0.0271011	8	4.79665e-05	0.0141593
Ensembl Genes	10364	IZUMO2	11	3.31363e-17	5.97813e-13	5.43466e-14	241.593	0.0331135	8	5.8608e-05	0.0141593
Ensembl Genes	1927	RNF187	12	2.4225e-16	4.37043e-12	3.64202e-13	188.21	0.0425057	8	7.52313e-05	0.0141593
Ensembl Genes	11146	PLGLB2	13	1.72239e-13	3.10737e-09	2.39028e-10	55.5506	0.162015	9	0.000286751	0.0159292
Ensembl Genes	11145	PLGLB1	14	2.27921e-13	4.11193e-09	2.93709e-10	53.8207	0.167222	9	0.000295968	0.0159292
Ensembl Genes	1088	FCGR1B	15	1.93072e-12	3.48322e-08	2.32215e-09	60.6331	0.131941	8	0.000233524	0.0141593
Ensembl Genes	1928	RHOU	16	2.93366e-12	5.29263e-08	3.30789e-09	57.4985	0.139134	8	0.000246255	0.0141593
Ensembl Genes	19752	SPIN4	17	3.38656e-10	6.10969e-06	3.59394e-07	31.3586	0.255114	8	0.000451529	0.0141593
Ensembl Genes	18303	REXO1L10P	18	9.4444e-09	0.000170386	9.46591e-06	76.182	0.0656323	5	0.000116163	0.00884956
Ensembl Genes	18304	PSKH2	19	1.09253e-08	0.000197103	1.03738e-05	73.9708	0.0675943	5	0.000119636	0.00884956
Ensembl Genes	5557	POTEM	20	2.31461e-08	0.00041758	2.0879e-05	36.5188	0.164299	6	0.000290795	0.0106195
Ensembl Genes	1134	NBPF16	21	2.38218e-08	0.000429769	2.04652e-05	36.34	0.165108	6	0.000292226	0.0106195
Ensembl Genes	12745	OR11H1	22	3.0604e-08	0.000552127	2.50967e-05	34.8184	0.172323	6	0.000304996	0.0106195
Ensembl Genes	5555	OR11H12	23	7.58057e-08	0.00136761	5.94614e-05	29.8115	0.201265	6	0.000356221	0.0106195
Ensembl Genes	3293	OR4C46	24	6.86758e-06	0.123898	0.00516241	85.9542	0.0349023	3	6.1774e-05	0.00530974
Ensembl Genes	9188	OR4F17	25	1.50456e-05	0.271437	0.0108575	66.0078	0.0454492	3	8.04411e-05	0.00530974
Ensembl Genes	6242	CHRFAM7A	26	2.60483e-05	0.469937	0.0180745	54.8456	0.054699	3	9.68124e-05	0.00530974
Ensembl Genes	6241	GOLGA8T	27	3.58111e-05	0.646069	0.0239285	49.2485	0.0609156	3	0.000107815	0.00530974
Ensembl Genes	1136	PPIAL4C	28	3.70875e-05	0.669096	0.0238963	22.2901	0.179452	4	0.000317614	0.00707965
Ensembl Genes	1089	PPIAL4G	29	3.80343e-05	0.686177	0.0236613	22.145	0.180628	4	0.000319696	0.00707965
Ensembl Genes	15926	DUSP22	30	4.24327e-05	0.765528	0.0255176	46.499	0.0645175	3	0.00011419	0.00530974
Ensembl Genes	12503	TPTE	31	4.35109e-05	0.784981	0.025322	21.3855	0.187043	4	0.000331049	0.00707965
Ensembl Genes	6234	GOLGA8G	32	4.43473e-05	0.800069	0.0250022	45.809	0.0654894	3	0.00011591	0.00530974
Ensembl Genes	6208	OR4M2	33	0.000125782	1	0.0687646	32.1393	0.0933435	3	0.00016521	0.00530974
H3K36me3 UP
Gene Ontology Type	Term ID	GO Term Name	BinomRank	BinomP	BinomBonfP	BinomFdrQ	RegionFoldEnrich	ExpRegions	ObsRegions	GenomeFrac	SetCov	HyperRank	HyperP	HyperBonfP	HyperFdrQ	GeneFoldEnrich	ExpGenes	ObsGenes	TotalGenes	GeneSetCov	TermCov	Genes
MSigDB Pathway	REACTOME_NEP_NS2_INTERACTS_WITH_THE_CELLULAR_EXPORT_MACHINERY	Genes involved in NEP/NS2 Interacts with the Cellular Export Machinery	1	2.71277e-06	0.00358085	0.00358085	23.6232	0.211656	5	0.00205492	0.0485437	1	8.21969e-06	0.01085	0.01085	17.5838	0.284352	5	27	0.0263158	0.185185	NUP205,NUP35,NUP54,TPR,XPO1
MSigDB Pathway	REACTOME_HOST_INTERACTIONS_OF_HIV_FACTORS	Genes involved in Host Interactions of HIV factors	2	1.2945e-05	0.0170873	0.00854367	9.18404	0.762192	7	0.00739992	0.0679612	5	0.000310855	0.410328	0.0820657	5.4481	1.28485	7	122	0.0368421	0.057377	NUP205,NUP35,NUP54,PSMD11,PSMD14,TPR,XPO1
MSigDB Pathway	REACTOME_METABOLISM_OF_NON_CODING_RNA	Genes involved in Metabolism of non-coding RNA	3	2.35727e-05	0.0311159	0.010372	15.0403	0.332441	5	0.00322758	0.0485437	2	0.000145757	0.192399	0.0961996	9.8909	0.505515	5	48	0.0263158	0.104167	NUP205,NUP35,NUP54,SNRPE,TPR
H3K36me3 DOWN
Gene Ontology Type	Term ID	GO Term Name	BinomRank	BinomP	BinomBonfP	BinomFdrQ	RegionFoldEnrich	ExpRegions	ObsRegions	GenomeFrac	SetCov	HyperRank	HyperP	HyperBonfP	HyperFdrQ	GeneFoldEnrich	ExpGenes	ObsGenes	TotalGenes	GeneSetCov	TermCov	Genes
GO Molecular Function	GO:0004674	protein serine/threonine kinase activity	8	2.50188e-07	0.000922693	0.000115337	1.89132	38.5973	73	0.045462	0.0859835	7	0.000161329	0.594981	0.0849972	1.66017	32.5267	54	435	0.0400296	0.124138	ACVR2A,ADCK3,AKT3,ANKK1,BMPR2,BRAF,CAMK1D,CAMK2D,CDC42BPA,CDK17,CDK19,CDK5R1,CDKL4,CLK4,CSNK1G3,DYRK1A,ENSG00000167524,ERN1,GSK3B,GTF2H2,IKBKE,LIMK2,LTBP1,MAK,MAP3K7,MAP4K3,MAP4K4,MAPKAPK5,MARK3,MAST2,MOK,MTOR,MYO3B,NEK2,NEK7,PRKAA1,PRKACB,PRKD3,RAF1,RIPK1,ROCK1,RPS6KA1,SGK1,SGK3,SIK2,SIK3,SNRK,SRPK1,TAOK1,TNIK,TRPM7,VRK1,VRK2,WNK1
GO Molecular Function	GO:0016896	exoribonuclease activity, producing 5'-phosphomonoesters	18	1.41748e-05	0.0522765	0.00290425	5.74144	1.74172	10	0.0020515	0.0117786	2	4.84092e-05	0.178533	0.0892666	4.8145	1.86935	9	25	0.00667161	0.36	CCRN4L,CNOT2,CNOT7,DIS3L2,EXOSC3,PAN3,PARN,PNPT1,XRN2
GO Molecular Function	GO:0004532	exoribonuclease activity	21	1.67986e-05	0.0619531	0.00295015	5.62706	1.77713	10	0.0020932	0.0117786	4	6.91442e-05	0.255004	0.063751	4.62933	1.94413	9	26	0.00667161	0.346154	CCRN4L,CNOT2,CNOT7,DIS3L2,EXOSC3,PAN3,PARN,PNPT1,XRN2
GO Molecular Function	GO:0000175	3'-5'-exoribonuclease activity	43	9.91622e-05	0.36571	0.00850489	5.75601	1.38985	8	0.00163705	0.00942285	8	0.000169617	0.625546	0.0781933	4.65169	1.71981	8	23	0.00593032	0.347826	CCRN4L,CNOT2,CNOT7,DIS3L2,EXOSC3,PAN3,PARN,PNPT1
GO Biological Process	GO:0006468	protein phosphorylation	44	8.61928e-07	0.00899853	0.000204512	1.62875	63.8525	104	0.0752091	0.122497	19	1.54716e-05	0.161523	0.00850124	1.613	48.977	79	655	0.0585619	0.120611	ABL2,ACVR2A,AKT3,ANKK1,APP,BCL2,BIRC6,BMPR2,BRAF,CAMK1D,CAMK2D,CCNE1,CDC42BPA,CDK17,CDK19,CDK5R1,CDKL4,CLK4,CSNK1G3,DAB2IP,DYRK1A,EIF2S1,ENSG00000167524,ERBB4,ERC1,ERN1,FER,FLT1,GSK3B,GTF2H2,IKBKE,LIMK2,MAK,MAP3K7,MAP4K3,MAP4K4,MAPKAPK5,MARK3,MAST2,MEX3B,MOK,MTOR,MYO3B,NEK2,NEK7,NTRK2,PAN3,PIK3R1,PLK5,PML,PRKAA1,PRKACB,PRKD3,PTK2,PTPRA,PXN,RAF1,RELN,RIPK1,ROCK1,RPS6KA1,RYK,SCYL2,SGK1,SGK3,SIK2,SI…
GO Biological Process	GO:0002768	immune response-regulating cell surface receptor signaling pathway	81	3.37901e-05	0.352768	0.00435517	1.84002	27.7171	51	0.0326468	0.0600707	46	0.000180686	1	0.0410079	1.81337	22.0584	40	295	0.0296516	0.135593	ACTG1,ACTR2,AGO2,AGO3,BCL2,CACNB3,DOCK1,ELMO1,ENAH,ERBB4,FCGR1B,FER,FGF10,FGF7,FOXO1,FOXO3,GAB2,GSK3B,HLA-DQA1,HLA-DRB1,HSP90AA1,KL,KLHL6,MAP3K7,MAPKAP1,MTOR,NCKAP1,NFATC3,PDE4B,PHLPP1,PHLPP2,PIK3R1,PLCG1,PLCG2,PTK2,PTPRC,RAF1,TAB3,THEMIS,ZAP70
GO Biological Process	GO:0030183	B cell differentiation	193	0.00118976	1	0.0643579	2.29949	7.82781	18	0.00922003	0.0212014	58	0.000500975	1	0.0901755	2.71349	5.15942	14	69	0.0103781	0.202899	BCL2,FNIP1,HDAC9,IL4,MSH2,MYB,NHEJ1,PIK3R1,PLCG2,PTPN2,PTPRC,RAG2,RBPJ,SP3
GO Cellular Component	GO:0005815	microtubule organizing center	32	9.29668e-07	0.00117603	3.67509e-05	1.84266	38.5313	71	0.0453844	0.0836278	7	5.69683e-05	0.0720649	0.010295	1.64282	38.9573	64	521	0.0474425	0.122841	AATF,AHI1,ARL2BP,AUNIP,BIRC6,CAMSAP2,CCNB2,CCNF,CCP110,CDK5RAP2,CEP120,CEP350,CEP57,CEP76,CIR1,CLASP2,CROCC,DYNC1H1,DYNC1I2,ESRP2,FTCD,GSK3B,HOOK3,KIAA0586,KIF3A,LCA5,MAK,MIB1,MLF1IP,NCAPG,NDEL1,NEK2,NEK7,NME7,PAFAH1B1,PAN3,PCM1,PIBF1,PLEKHA7,PPP1R12A,PRKACB,PRKAR2A,PROCR,PTK2,RAB3GAP1,RAB3IP,RABGAP1,RGCC,ROCK1,RTTN,SDCCAG8,SFI1,SMAD4,SMEK1,SMEK2,STARD9,TTC19,TTC28,TTC8,TTLL11,TTLL5,TTLL7,TUBD1,W…
GO Cellular Component	GO:0005813	centrosome	34	1.19187e-06	0.00150772	4.43446e-05	2.00478	27.9332	56	0.0329013	0.06596	10	0.000117615	0.148783	0.0148783	1.70941	29.8349	51	399	0.0378058	0.12782	AATF,AHI1,ARL2BP,AUNIP,CAMSAP2,CCNB2,CCNF,CCP110,CDK5RAP2,CEP120,CEP350,CEP57,CEP76,CROCC,DYNC1H1,DYNC1I2,ESRP2,FTCD,GSK3B,HOOK3,KIAA0586,KIF3A,MAK,MIB1,MLF1IP,NCAPG,NDEL1,NEK2,NME7,PAFAH1B1,PAN3,PCM1,PIBF1,PLEKHA7,PPP1R12A,PRKACB,PRKAR2A,PROCR,RAB3GAP1,RAB3IP,RABGAP1,RGCC,ROCK1,SDCCAG8,SFI1,SMAD4,STARD9,TTC19,TTC8,TTLL5,TUBD1
GO Cellular Component	GO:0030139	endocytic vesicle	52	0.000101733	0.128692	0.00247485	2.09908	15.2448	32	0.0179562	0.0376914	19	0.000865604	1	0.057631	1.91052	14.1323	27	189	0.0200148	0.142857	APOA1,ATP6V0A1,CAMK2D,CYBA,DAB2IP,DMBT1,EPS15,FCGR1B,GOLIM4,HLA-DQA1,HLA-DRB1,HSP90AA1,LDLRAP1,LRP2,MYO6,RAB10,RAB11FIP4,RAB38,RILP,SCARF1,SFTPD,SGIP1,SRGAP2,STX12,SYT1,SYT2,TCIRG1
GO Cellular Component	GO:0000145	exocyst	54	0.000305631	0.386623	0.00715968	5.62809	1.24376	7	0.00146497	0.00824499	15	0.000307327	0.388769	0.0259179	5.73155	1.04684	6	14	0.00444774	0.428571	EXOC4,EXOC6,EXOC6B,MYRIP,RAB10,SEPT2
Gene Ontology Type	Gene ID	Gene Name	Hyper Rank	HyperP	HyperBonfP	HyperFdrQ	GeneFoldEnrich	ExpGenes	ObsGenes	TotalGenes	GeneSetCov
Ensembl Genes	15271	SERF1A	1	2.59169e-18	4.67567e-14	4.67567e-14	50.3939	0.257968	13	0.000303849	0.0153121
Ensembl Genes	15270	SMN2	2	1.32628e-16	2.39275e-12	1.19637e-12	46.5174	0.257968	12	0.000303849	0.0141343
Ensembl Genes	15274	GTF2H2	3	1.27272e-12	2.29611e-08	7.65371e-09	64.054	0.124895	8	0.000147108	0.00942285
Ensembl Genes	15275	BDP1	4	3.06975e-10	5.53813e-06	1.38453e-06	46.2906	0.151219	7	0.000178114	0.00824499
Ensembl Genes	15268	GTF2H2C	5	1.74594e-08	0.000314986	6.29972e-05	38.3727	0.156361	6	0.000184171	0.00706714
Ensembl Genes	15269	SERF1B	6	4.43875e-07	0.00800795	0.00133466	34.8621	0.143422	5	0.000168931	0.00588928
Ensembl Genes	9788	ZNF253	7	1.4224e-06	0.0256614	0.00366592	145.88	0.0205649	3	2.42225e-05	0.00353357
Ensembl Genes	9789	ZNF93	8	1.46052e-06	0.0263493	0.00329366	144.593	0.020748	3	2.44381e-05	0.00353357
Ensembl Genes	965	GPSM2	9	4.29337e-06	0.0774566	0.00860629	100.71	0.0297885	3	3.50866e-05	0.00353357
Ensembl Genes	4951	SYCP3	10	9.54119e-06	0.172133	0.0172133	76.9981	0.038962	3	4.58916e-05	0.00353357
Ensembl Genes	18148	SMIM19	11	1.33062e-05	0.240058	0.0218234	68.8384	0.0435803	3	5.13314e-05	0.00353357
Ensembl Genes	18146	VDAC3	12	1.46011e-05	0.263419	0.0219516	66.7171	0.044966	3	5.29635e-05	0.00353357
Ensembl Genes	786	SGIP1	13	1.53063e-05	0.276141	0.0212416	16.7384	0.298714	5	0.000351842	0.00588928
Ensembl Genes	966	CLCC1	14	1.86668e-05	0.336767	0.0240548	61.4125	0.04885	3	5.75382e-05	0.00353357
Ensembl Genes	16697	CDC40	15	2.51747e-05	0.454178	0.0302785	55.5134	0.054041	3	6.36525e-05	0.00353357
Ensembl Genes	16698	METTL24	16	4.98804e-05	0.899892	0.0562433	44.0445	0.0681129	3	8.02272e-05	0.00353357
Ensembl Genes	4172	RAD52	17	5.16678e-05	0.932138	0.0548317	43.5218	0.0689309	3	8.11907e-05	0.00353357
Ensembl Genes	4171	WNK1	18	8.94597e-05	1	0.0896634	36.1173	0.0830628	3	9.7836e-05	0.00353357
H3K4me1 UP
Gene Ontology Type	Gene ID	Gene Name	Hyper Rank	HyperP	HyperBonfP	HyperFdrQ	GeneFoldEnrich	ExpGenes	ObsGenes	TotalGenes	GeneSetCov
Ensembl Genes	1097	ENSG00000255168	1	3.66458e-07	0.00661127	0.00661127	228.618	0.0131223	3	7.67386e-05	0.0175439
Ensembl Genes	1095	PDE4DIP	2	2.05987e-06	0.0371621	0.018581	128.256	0.0233907	3	0.000136788	0.0175439
Ensembl Genes	16883	PLEKHG1	3	4.0404e-06	0.0728929	0.0242976	102.31	0.0293226	3	0.000171477	0.0175439
Ensembl Genes	16884	MTHFD1L	4	8.66754e-06	0.156371	0.0390928	79.1616	0.0378972	3	0.000221621	0.0175439
H3K4me1 DOWN
No significant term
H3K4me3 UP
Gene Ontology Type	Gene ID	Gene Name	Hyper Rank	HyperP	HyperBonfP	HyperFdrQ	GeneFoldEnrich	ExpGenes	ObsGenes	TotalGenes	GeneSetCov
Ensembl Genes	1129	PPIAL4A	1	2.63787e-06	0.0475898	0.0475898	118.056	0.0254117	3	0.000146888	0.017341
H3K4me3 DOWN
No significant term
H3K9me3 UP
Gene Ontology Type	Term ID	GO Term Name	BinomRank	BinomP	BinomBonfP	BinomFdrQ	RegionFoldEnrich	ExpRegions	ObsRegions	GenomeFrac	SetCov	HyperRank	HyperP	HyperBonfP	HyperFdrQ	GeneFoldEnrich	ExpGenes	ObsGenes	TotalGenes	GeneSetCov	TermCov	Genes
MSigDB Pathway	REACTOME_GENERIC_TRANSCRIPTION_PATHWAY	Genes involved in Generic Transcription Pathway	1	7.26912e-29	9.59523e-26	9.59523e-26	6.75402	8.1433	55	0.0266121	0.179739	1	1.89077e-06	0.00249581	0.00249581	3.72739	4.82911	18	343	0.0708661	0.0524781	CDK8,ZNF155,ZNF160,ZNF208,ZNF221,ZNF254,ZNF266,ZNF267,ZNF337,ZNF33B,ZNF383,ZNF43,ZNF479,ZNF492,ZNF560,ZNF565,ZNF92,ZNF98
MSigDB Pathway	REACTOME_DEFENSINS	Genes involved in Defensins	4	2.39088e-05	0.0315596	0.00788991	10.8412	0.553443	6	0.00180864	0.0196078	2	6.18227e-05	0.081606	0.040803	8.69725	0.689873	6	49	0.023622	0.122449	DEFB107A,DEFB107B,DEFB115,DEFB127,DEFB128,PRSS3
Gene Ontology Type	Gene ID	Gene Name	Hyper Rank	HyperP	HyperBonfP	HyperFdrQ	GeneFoldEnrich	ExpGenes	ObsGenes	TotalGenes	GeneSetCov
Ensembl Genes	12503	TPTE	1	3.8262e-61	6.90284e-57	6.90284e-57	286.276	0.101301	29	0.000331049	0.0947712
Ensembl Genes	9929	ZNF565	2	1.00119e-27	1.80624e-23	9.03121e-24	626.738	0.0175512	11	5.73569e-05	0.0359477
Ensembl Genes	9931	ZFP14	3	7.68202e-27	1.38591e-22	4.61971e-23	520.607	0.0211292	11	6.90496e-05	0.0359477
Ensembl Genes	9823	ZNF254	4	7.9221e-27	1.42923e-22	3.57306e-23	228.03	0.0570101	13	0.000186308	0.0424837
Ensembl Genes	2845	FRG2B	5	2.62702e-17	4.73941e-13	9.47883e-14	478.369	0.0146331	7	4.78204e-05	0.0228758
Ensembl Genes	9949	ZNF383	6	2.38564e-12	4.30394e-08	7.17323e-09	401.674	0.0124479	5	4.06794e-05	0.0163399
Ensembl Genes	12131	ZNF337	7	2.51887e-12	4.54429e-08	6.49184e-09	92.2226	0.0759033	7	0.00024805	0.0228758
Ensembl Genes	9950	HKR1	8	7.61283e-12	1.37343e-07	1.71679e-08	318.313	0.0157078	5	5.13328e-05	0.0163399
Ensembl Genes	19979	ENSG00000228532	9	1.99633e-11	3.60158e-07	4.00175e-08	119.842	0.0500658	6	0.000163614	0.0196078
Ensembl Genes	19980	AGTR2	10	9.10596e-11	1.64281e-06	1.64281e-07	92.8704	0.0646061	6	0.000211131	0.0196078
Ensembl Genes	2246	ZNF33B	11	7.84052e-10	1.41451e-05	1.28592e-06	64.6137	0.0928596	6	0.000303463	0.0196078
Ensembl Genes	7297	TP53TG3B	12	1.00523e-09	1.81354e-05	1.51129e-06	61.9577	0.0968402	6	0.000316471	0.0196078
Ensembl Genes	12505	POTED	13	6.43614e-09	0.000116114	8.93188e-06	45.2407	0.132624	6	0.000433411	0.0196078
Ensembl Genes	20264	SLC9B1P1	14	4.0296e-07	0.0072698	0.000519271	35.4153	0.141182	5	0.000461378	0.0163399
Ensembl Genes	12745	OR11H1	15	2.87969e-06	0.0519525	0.0034635	42.8592	0.0933288	4	0.000304996	0.0130719
Ensembl Genes	12134	DEFB115	16	6.80348e-06	0.122742	0.00767135	86.0982	0.0348439	3	0.000113869	0.00980392
Ensembl Genes	15036	DUX4L2	17	7.9586e-06	0.143581	0.00844595	499.816	0.00400147	2	1.30767e-05	0.00653595
Ensembl Genes	9813	ZNF492	18	8.8358e-06	0.159407	0.00885593	78.8519	0.038046	3	0.000124333	0.00980392
Ensembl Genes	9819	ZNF675	19	8.95219e-06	0.161506	0.00850034	78.5055	0.0382139	3	0.000124882	0.00980392
Ensembl Genes	9818	ZNF91	20	1.56006e-05	0.28145	0.0140725	65.1107	0.0460754	3	0.000150573	0.00980392
Ensembl Genes	12746	CCT8L2	21	6.46151e-05	1	0.0555106	40.2599	0.0745159	3	0.000243516	0.00980392
Ensembl Genes	20263	FAM197Y1	22	7.65429e-05	1	0.0627687	38.0081	0.0789306	3	0.000257943	0.00980392
H3K9me3 DOWN
No significant term
