# Supplementary material for: Non-CG methylation and multiple histone profiles associate child abuse with immune and small GTPase dysregulation
Source: Nat Commun. 2021 Feb 18;12:1132. doi: 10.1038/s41467-021-21365-3 (PMC7892573; doi:10.1038/s41467-021-21365-3)
Supplement: Supplementary file 7 — Supplementary Data 4 [file 41467_2021_21365_MOESM7_ESM.xlsx]

## Sheet: Supplementary Data 4
Supplementary Data 4. List of genomic sites where a transition in chromatin states (ST) was identified between C and ELA groups, using chromHMM
Ctl State	Dep State	Chr	Start	End	Length	GName	TName	Strand	TSS	TES	Feature	D2TSS
Enh	WkTrans	chr1	13400	13600	200	DDX11L1	ENST00000450305	+	12009	13670	Promoter3k	1491
Enh	WkTrans	chr1	13800	14000	200	DDX11L1	ENST00000518655	+	11873	14409	Promoter3k	2027
Enh	WkTrans	chr1	23000	23400	400	WASH7P	ENST00000541675	-	14362	24886	Promoter3k	1686
PRC	Quies	chr1	48000	48200	200						OtherIntergenic	NA
PRC	Quies	chr1	48600	49000	400						OtherIntergenic	NA
PRC	Hetero	chr1	83600	84400	800						OtherIntergenic	NA
WkTrans	Quies	chr1	328800	329800	1000	RP4-669L17.10	ENST00000601814	+	323860	334505	Genebody	5440
WkTrans	StrTrans	chr1	666600	668400	1800						OtherIntergenic	NA
StrTrans	WkTrans	chr1	669600	670000	400						OtherIntergenic	NA
StrTrans	WkTrans	chr1	670600	671200	600						OtherIntergenic	NA
WkTrans	StrTrans	chr1	701000	702000	1000	RP11-206L10.2	ENST00000428504	-	700236	714006	Genebody	12506
Enh	WkTrans	chr1	759600	760000	400						OtherIntergenic	NA
StrTrans	WkTrans	chr1	783400	784200	800	LINC01128	ENST00000609009	+	764442	785731	Genebody	19358
WkTrans	StrTrans	chr1	790400	790800	400	LINC01128	ENST00000445118	+	762987	794826	Genebody	27613
WkTrans	StrTrans	chr1	978800	979600	800	AGRN	ENST00000379370	+	955502	991496	Genebody	23698
Quies	PRC	chr1	1010400	1012800	2400	RNF223	ENST00000453464	-	1006345	1009687	Promoter3k	-1913
Enh	WkTrans	chr1	1032600	1032800	200	C1orf159	ENST00000379319	-	1018079	1041507	Genebody	8807
WkTrans	Quies	chr1	1095000	1095200	200						OtherIntergenic	NA
Quies	PRC	chr1	1105800	1107000	1200	RP11-465B22.8	ENST00000606993	+	1104736	1105723	Promoter3k	1664
Enh	WkTrans	chr1	1164800	1165000	200	SDF4	ENST00000459994	-	1162651	1167348	Promoter3k	2448
WkTrans	StrTrans	chr1	1187200	1187600	400	RP5-902P8.12	ENST00000565563	-	1185156	1186714	Promoter1k	-686
StrTrans	WkTrans	chr1	1192400	1192600	200	UBE2J2	ENST00000339385	-	1190284	1201503	Genebody	9003
WkTrans	StrTrans	chr1	1195400	1196000	600	UBE2J2	ENST00000471154	-	1192501	1198949	Genebody	3249
WkTrans	StrTrans	chr1	1228600	1228800	200	ACAP3	ENST00000467278	-	1228249	1234335	Genebody	5635
WkTrans	StrTrans	chr1	1250000	1251600	1600	CPSF3L	ENST00000533916	-	1249692	1251077	Promoter1k	277
WkTrans	Enh	chr1	1258000	1258200	200	CPSF3L	ENST00000525285	-	1255857	1259993	Promoter3k	1893
Enh	WkTrans	chr1	1281000	1281200	200	DVL1	ENST00000472445	-	1277149	1284335	Genebody	3235
Enh	Quies	chr1	1307200	1307400	200						OtherIntergenic	NA
FlkProm	StrTrans	chr1	1333200	1333400	200	CCNL2	ENST00000463895	-	1330564	1333667	Promoter1k	367
WkTrans	StrTrans	chr1	1345000	1345200	200	RP4-758J18.13	ENST00000607307	+	1344475	1345998	Promoter1k	625
WkTrans	StrTrans	chr1	1347800	1348400	600						OtherIntergenic	NA
WkTrans	Enh	chr1	1352200	1352600	400						OtherIntergenic	NA
ActProm	GenEnh	chr1	1362000	1362200	200	TMEM88B	ENST00000378821	+	1361507	1363167	Promoter1k	593
WkProm	GenEnh	chr1	1362400	1362600	200	TMEM88B	ENST00000378821	+	1361507	1363167	Promoter1k	993
WkTrans	Quies	chr1	1377600	1379200	1600	VWA1	ENST00000476993	+	1371050	1378262	Genebody	7350
WkTrans	StrTrans	chr1	1427600	1427800	200	ATAD3B	ENST00000474481	+	1419948	1431581	Genebody	7752
WkTrans	StrTrans	chr1	1456000	1457800	1800	ATAD3A	ENST00000429957	+	1453000	1458160	Genebody	3900
WkTrans	StrTrans	chr1	1460800	1464200	3400	ATAD3A	ENST00000400830	+	1459652	1464711	Promoter3k	2848
Enh	GenEnh	chr1	1502600	1502800	200	SSU72	ENST00000359060	-	1497724	1509964	Genebody	7264
FlkProm	ActProm	chr1	1509000	1509200	200	SSU72	ENST00000359060	-	1497724	1509964	Promoter1k	864
Quies	Enh	chr1	1535800	1536000	200	C1orf233	ENST00000422725	-	1533391	1535476	Promoter1k	-424
Enh	FlkProm	chr1	1549000	1549200	200	RP11-345P4.9	ENST00000607222	-	1549137	1551175	Promoter3k	2075
ActProm	FlkProm	chr1	1550000	1550200	200	RP11-345P4.9	ENST00000607222	-	1549137	1551175	Promoter3k	1075
WkTrans	StrTrans	chr1	1561800	1562000	200	MIB2	ENST00000486072	+	1560946	1562309	Promoter1k	954
WkTrans	StrTrans	chr1	1593400	1595800	2400	SLC35E2B	ENST00000378662	-	1592938	1624083	Genebody	29483
ActProm	WkProm	chr1	1625000	1625200	200	SLC35E2B	ENST00000234800	-	1592939	1624167	Promoter1k	-933
WkTrans	StrTrans	chr1	1670800	1671600	800	SLC35E2	ENST00000246421	-	1663680	1677431	Genebody	6231
StrTrans	WkTrans	chr1	1694200	1695800	1600	NADK	ENST00000464373	-	1693103	1709859	Genebody	14859
WkTrans	StrTrans	chr1	1716400	1716600	200	GNB1	ENST00000378609	-	1716728	1822495	Genebody	105995
WkTrans	StrTrans	chr1	1747000	1748400	1400	GNB1	ENST00000437146	-	1735964	1763724	Genebody	16024
Enh	GenEnh	chr1	1752600	1753000	400	GNB1	ENST00000437146	-	1735964	1763724	Genebody	10924
WkTrans	StrTrans	chr1	1753600	1754000	400	GNB1	ENST00000437146	-	1735964	1763724	Genebody	9924
Enh	GenEnh	chr1	1769600	1770200	600	GNB1	ENST00000472614	-	1756426	1822405	Genebody	52505
Enh	GenEnh	chr1	1779400	1779600	200	GNB1	ENST00000472614	-	1756426	1822405	Genebody	42905
Enh	GenEnh	chr1	1788000	1788200	200	GNB1	ENST00000472614	-	1756426	1822405	Genebody	34305
Enh	GenEnh	chr1	1792800	1793200	400	GNB1	ENST00000472614	-	1756426	1822405	Genebody	29405
WkTrans	Enh	chr1	1799000	1799200	200	GNB1	ENST00000472614	-	1756426	1822405	Genebody	23305
Enh	WkTrans	chr1	1816400	1817200	800	GNB1	ENST00000472614	-	1756426	1822405	Genebody	5605
Enh	FlkProm	chr1	1820000	1820200	200	GNB1	ENST00000472614	-	1756426	1822405	Promoter3k	2305
Enh	Quies	chr1	1850000	1850600	600	TMEM52	ENST00000416272	-	1849824	1850708	Promoter1k	408
Enh	Quies	chr1	1946200	1946400	200	RP11-547D24.1	ENST00000443930	-	1944651	1946969	Promoter1k	669
Enh	Quies	chr1	1951000	1951400	400	GABRD	ENST00000378585	+	1950779	1962192	Promoter1k	421
Enh	Quies	chr1	1976200	1976800	600						OtherIntergenic	NA
Quies	Hetero	chr1	1997600	1998000	400	PRKCZ	ENST00000479566	+	1986879	2002975	Genebody	10921
ActProm	WkProm	chr1	2005600	2006000	400	PRKCZ	ENST00000495347	+	2005157	2077525	Promoter1k	643
ActProm	WkProm	chr1	2006800	2007200	400	PRKCZ	ENST00000495347	+	2005157	2077525	Promoter3k	1843
Enh	WkTrans	chr1	2032000	2032600	600	PRKCZ	ENST00000481140	+	2013686	2082375	Genebody	18614
Enh	Quies	chr1	2048400	2048800	400	PRKCZ	ENST00000470511	+	2047643	2082336	Promoter1k	957
WkTrans	StrTrans	chr1	2078800	2079400	600	PRKCZ	ENST00000503672	+	2076795	2088167	Promoter3k	2305
Enh	WkTrans	chr1	2177200	2177400	200	SKI	ENST00000508416	+	2163917	2234477	Genebody	13383
Enh	WkTrans	chr1	2184000	2184200	200	SKI	ENST00000478223	+	2179434	2234815	Genebody	4666
Enh	GenEnh	chr1	2189400	2189600	200	SKI	ENST00000478223	+	2179434	2234815	Genebody	10066
WkTrans	Enh	chr1	2197000	2197800	800	SKI	ENST00000478223	+	2179434	2234815	Genebody	17966
Enh	WkTrans	chr1	2206400	2207200	800	SKI	ENST00000478223	+	2179434	2234815	Genebody	27366
WkTrans	Enh	chr1	2233200	2233400	200	SKI	ENST00000478223	+	2179434	2234815	Genebody	53866
Enh	Quies	chr1	2252400	2253000	600	MORN1	ENST00000378531	-	2252691	2323146	Genebody	70446
Quies	Enh	chr1	2253800	2254000	200	MORN1	ENST00000378531	-	2252691	2323146	Genebody	69246
Quies	WkTrans	chr1	2305600	2307200	1600	RP4-740C4.9	ENST00000606642	-	2306291	2306792	Promoter1k	392
WkTrans	StrTrans	chr1	2337800	2339800	2000	PEX10	ENST00000510434	-	2337956	2343974	Genebody	5174
Enh	Quies	chr1	2346200	2346400	200	PEX10	ENST00000508384	-	2339968	2345236	Promoter3k	-1064
Enh	Quies	chr1	2369600	2369800	200	PLCH2	ENST00000609981	+	2357418	2411243	Genebody	12282
Enh	WkTrans	chr1	2375000	2375600	600	PLCH2	ENST00000609981	+	2357418	2411243	Genebody	17882
Enh	GenEnh	chr1	2383800	2384400	600	PLCH2	ENST00000609981	+	2357418	2411243	Genebody	26682
Enh	WkTrans	chr1	2424600	2424800	200	PLCH2	ENST00000278878	+	2411326	2436715	Genebody	13374
WkTrans	StrTrans	chr1	2438800	2440800	2000	PANK4	ENST00000378466	-	2439971	2458039	Genebody	18239
Enh	Quies	chr1	2472400	2472600	200						OtherIntergenic	NA
PRC	Quies	chr1	2630600	2631200	600	TTC34	ENST00000401095	-	2572806	2706236	Genebody	75336
Quies	Hetero	chr1	2759000	2759200	200						OtherIntergenic	NA
Enh	Quies	chr1	2823000	2823200	200						OtherIntergenic	NA
ActProm	GenEnh	chr1	2928600	2929200	600						OtherIntergenic	NA
Enh	Quies	chr1	2947200	2947400	200						OtherIntergenic	NA
Enh	Quies	chr1	3055600	3055800	200	PRDM16	ENST00000607632	+	2985746	3103155	Genebody	69954
Quies	Hetero	chr1	3172000	3172200	200	PRDM16	ENST00000463591	+	3160695	3303482	Genebody	11405
Enh	Quies	chr1	3232200	3232600	400	PRDM16	ENST00000463591	+	3160695	3303482	Genebody	71705
Quies	Hetero	chr1	3258400	3258600	200	PRDM16	ENST00000463591	+	3160695	3303482	Genebody	97805
Enh	Quies	chr1	3282200	3282400	200	PRDM16	ENST00000463591	+	3160695	3303482	Genebody	121605
FlkProm	StrTrans	chr1	3543000	3543200	200	TPRG1L	ENST00000344579	+	3541613	3546691	Promoter3k	1487
WkTrans	StrTrans	chr1	3564000	3564400	400	WRAP73	ENST00000479331	-	3563809	3566625	Promoter3k	2425
Enh	Quies	chr1	3612400	3612800	400	TP73	ENST00000603364	+	3607270	3646315	Genebody	5330
Enh	Quies	chr1	3717800	3718000	200						OtherIntergenic	NA
ActProm	GenEnh	chr1	3779800	3780400	600	DFFB	ENST00000378212	+	3773844	3782316	Genebody	6256
WkTrans	StrTrans	chr1	3785800	3786000	200	DFFB	ENST00000481945	+	3784226	3789109	Promoter3k	1674
WkProm	ActProm	chr1	3817000	3817400	400	LINC01134	ENST00000413332	+	3816935	3822096	Promoter1k	265
ActProm	WkProm	chr1	3818000	3818400	400	LINC01134	ENST00000413332	+	3816935	3822096	Promoter3k	1265
Quies	Hetero	chr1	4099800	4100000	200						OtherIntergenic	NA
Quies	Hetero	chr1	4164800	4165000	200						OtherIntergenic	NA
Quies	Hetero	chr1	4317200	4317400	200						OtherIntergenic	NA
Enh	Quies	chr1	4327000	4327200	200						OtherIntergenic	NA
Enh	Quies	chr1	4455800	4456000	200						OtherIntergenic	NA
FlkProm	Enh	chr1	4456800	4457000	200						OtherIntergenic	NA
Quies	Hetero	chr1	4668800	4669000	200						OtherIntergenic	NA
WkProm	Quies	chr1	4715400	4716200	800	AJAP1	ENST00000378190	+	4714791	4837854	Promoter3k	1009
Enh	GenEnh	chr1	4723000	4723200	200	AJAP1	ENST00000378190	+	4714791	4837854	Genebody	8309
Enh	Quies	chr1	4765600	4765800	200	AJAP1	ENST00000378190	+	4714791	4837854	Genebody	50909
Enh	WkTrans	chr1	4770200	4770400	200	AJAP1	ENST00000378190	+	4714791	4837854	Genebody	55509
Enh	Quies	chr1	4802000	4802200	200	AJAP1	ENST00000378190	+	4714791	4837854	Genebody	87309
Enh	Quies	chr1	4942000	4942400	400						OtherIntergenic	NA
Quies	Hetero	chr1	4948200	4948600	400						OtherIntergenic	NA
Quies	Hetero	chr1	4961000	4961600	600						OtherIntergenic	NA
Enh	Quies	chr1	5259000	5259200	200						OtherIntergenic	NA
GenEnh	Enh	chr1	5284000	5284200	200						OtherIntergenic	NA
Enh	Quies	chr1	5298200	5298400	200						OtherIntergenic	NA
Enh	Quies	chr1	5358800	5359000	200						OtherIntergenic	NA
Quies	Hetero	chr1	5509600	5509800	200						OtherIntergenic	NA
Enh	Quies	chr1	5577800	5578600	800						OtherIntergenic	NA
Enh	Quies	chr1	5805800	5806000	200						OtherIntergenic	NA
Quies	Hetero	chr1	5824200	5824400	200						OtherIntergenic	NA
WkTrans	StrTrans	chr1	5935800	5937200	1400	NPHP4	ENST00000506941	-	5934964	5937526	Promoter3k	1026
Enh	WkTrans	chr1	5948800	5949000	200	NPHP4	ENST00000466897	-	5946554	5965384	Genebody	16484
Enh	WkTrans	chr1	5956000	5956200	200	NPHP4	ENST00000466897	-	5946554	5965384	Genebody	9284
GenEnh	Enh	chr1	5975200	5975400	200	NPHP4	ENST00000378169	-	5923324	6052507	Genebody	77207
GenEnh	Enh	chr1	5976200	5976600	400	NPHP4	ENST00000378169	-	5923324	6052507	Genebody	76107
GenEnh	Enh	chr1	5996400	5996600	200	NPHP4	ENST00000378169	-	5923324	6052507	Genebody	56007
WkTrans	StrTrans	chr1	6005800	6006200	400	NPHP4	ENST00000378169	-	5923324	6052507	Genebody	46507
WkTrans	StrTrans	chr1	6015600	6021200	5600	NPHP4	ENST00000378169	-	5923324	6052507	Genebody	34107
WkTrans	StrTrans	chr1	6045400	6046000	600	NPHP4	ENST00000378169	-	5923324	6052507	Genebody	6807
WkProm	Quies	chr1	6054200	6054800	600	KCNAB2	ENST00000493807	+	6052732	6067720	Promoter3k	1768
WkTrans	StrTrans	chr1	6244800	6245000	200	RPL22	ENST00000484532	-	6241328	6257817	Genebody	12917
Quies	WkTrans	chr1	6324000	6329800	5800	ACOT7	ENST00000377842	-	6324332	6419404	Genebody	92504
Enh	WkTrans	chr1	6332000	6332800	800	ACOT7	ENST00000377842	-	6324332	6419404	Genebody	87004
Enh	WkTrans	chr1	6352600	6352800	200	ACOT7	ENST00000481175	-	6341312	6355564	Promoter3k	2864
WkTrans	Quies	chr1	6366400	6370000	3600	ACOT7	ENST00000541130	-	6366174	6420766	Genebody	52566
WkTrans	Quies	chr1	6415200	6418400	3200	ACOT7	ENST00000541130	-	6366174	6420766	Genebody	3966
Quies	WkTrans	chr1	6430400	6432200	1800	ACOT7	ENST00000377855	-	6324332	6445873	Genebody	14573
Quies	WkTrans	chr1	6448200	6451600	3400	ACOT7	ENST00000377860	-	6324332	6453421	Genebody	3521
Quies	Enh	chr1	6451800	6452000	200	ACOT7	ENST00000377860	-	6324332	6453421	Promoter3k	1521
GenEnh	WkProm	chr1	6454600	6454800	200	RP1-202O8.3	ENST00000607670	+	6453614	6454451	Promoter3k	1086
Quies	PRC	chr1	6515800	6516600	800	ESPN	ENST00000477679	+	6511776	6520471	Genebody	4424
WkTrans	StrTrans	chr1	6610600	6611800	1200	NOL9	ENST00000464665	-	6609421	6614560	Genebody	3360
FlkProm	ActProm	chr1	6660200	6660400	200	KLHL21	ENST00000377658	-	6650783	6662929	Promoter3k	2629
WkTrans	StrTrans	chr1	6706000	6706200	200	DNAJC11	ENST00000542246	-	6695445	6741356	Genebody	35256
WkTrans	StrTrans	chr1	6711200	6712800	1600	DNAJC11	ENST00000542246	-	6695445	6741356	Genebody	29356
WkTrans	Enh	chr1	6862000	6862200	200	CAMTA1	ENST00000467404	+	6845577	6932079	Genebody	16523
Enh	WkTrans	chr1	6872800	6873000	200	CAMTA1	ENST00000486138	+	6867047	6931918	Genebody	5853
Enh	WkTrans	chr1	6884000	6884200	200	CAMTA1	ENST00000486138	+	6867047	6931918	Genebody	17053
Enh	WkTrans	chr1	6941000	6941800	800	CAMTA1	ENST00000467267	+	6934115	6947902	Genebody	7285
Quies	Hetero	chr1	6974000	6974200	200	CAMTA1	ENST00000439411	+	6845590	7826582	Genebody	128510
Enh	Quies	chr1	6996400	6996600	200	CAMTA1	ENST00000439411	+	6845590	7826582	Genebody	150910
Enh	Quies	chr1	7026000	7026200	200	CAMTA1	ENST00000439411	+	6845590	7826582	Genebody	180510
Quies	Hetero	chr1	7053600	7053800	200	CAMTA1	ENST00000439411	+	6845590	7826582	Genebody	208110
Quies	Enh	chr1	7353400	7353600	200	CAMTA1	ENST00000439411	+	6845590	7826582	Genebody	507910
FlkProm	Enh	chr1	7373400	7373600	200	CAMTA1	ENST00000439411	+	6845590	7826582	Genebody	527910
Enh	Quies	chr1	7401000	7401400	400	CAMTA1	ENST00000439411	+	6845590	7826582	Genebody	555610
Enh	Quies	chr1	7433400	7433600	200	CAMTA1	ENST00000439411	+	6845590	7826582	Genebody	587910
Quies	Hetero	chr1	7457400	7457800	400	CAMTA1	ENST00000439411	+	6845590	7826582	Genebody	612010
Quies	Hetero	chr1	7458400	7458800	400	CAMTA1	ENST00000439411	+	6845590	7826582	Genebody	613010
Quies	WkTrans	chr1	7725600	7727600	2000	CAMTA1	ENST00000439411	+	6845590	7826582	Genebody	881010
Enh	Quies	chr1	7749200	7749400	200	CAMTA1	ENST00000439411	+	6845590	7826582	Genebody	903710
Enh	GenEnh	chr1	7788800	7789000	200	CAMTA1	ENST00000439411	+	6845590	7826582	Genebody	943310
StrTrans	WkTrans	chr1	7796000	7796200	200	CAMTA1	ENST00000439411	+	6845590	7826582	Genebody	950510
ActProm	GenEnh	chr1	7812800	7813000	200	CAMTA1	ENST00000476864	+	7805020	7826582	Genebody	7880
WkTrans	StrTrans	chr1	7815600	7816600	1000	CAMTA1	ENST00000476864	+	7805020	7826582	Genebody	11080
FlkProm	Enh	chr1	7846000	7846200	200	PER3	ENST00000473653	+	7845582	7848398	Promoter1k	518
Hetero	StrTrans	chr1	7850800	7851600	800	PER3	ENST00000377541	+	7844379	7864018	Genebody	6821
GenEnh	StrTrans	chr1	7891400	7891600	200	PER3	ENST00000361923	+	7844762	7905237	Genebody	46738
StrTrans	WkTrans	chr1	7906200	7906600	400	UTS2	ENST00000377516	-	7903142	7913572	Genebody	7172
WkTrans	Quies	chr1	7913000	7913600	600	UTS2	ENST00000054668	-	7907825	7913491	ProximalPromoter	191
WkProm	Quies	chr1	8002200	8002400	200	RP5-892F13.2	ENST00000603760	+	8002431	8002786	ProximalPromoter	-131
WkProm	ActProm	chr1	8013600	8013800	200	PARK7	ENST00000493373	+	8014350	8045112	Promoter1k	-650
FlkProm	Enh	chr1	8065200	8065400	200	ERRFI1	ENST00000474874	-	8064463	8086343	Genebody	21043
GenEnh	StrTrans	chr1	8074600	8074800	200	ERRFI1	ENST00000467067	-	8073486	8075693	Promoter1k	993
ActProm	WkProm	chr1	8085600	8085800	200	ERRFI1	ENST00000487559	-	8074099	8086356	Promoter1k	656
WkTrans	Quies	chr1	8089400	8091200	1800	RP11-431K24.1	ENST00000445300	+	8086797	8182762	Genebody	3503
WkTrans	Quies	chr1	8091600	8096800	5200	RP11-431K24.1	ENST00000445300	+	8086797	8182762	Genebody	7403
Enh	Quies	chr1	8173400	8173800	400	RP11-431K24.1	ENST00000445300	+	8086797	8182762	Genebody	86803
Enh	Quies	chr1	8181800	8182000	200	RP11-431K24.1	ENST00000445300	+	8086797	8182762	Genebody	95103
Enh	GenEnh	chr1	8430000	8430200	200	RERE	ENST00000460659	-	8425914	8483479	Genebody	53379
Enh	GenEnh	chr1	8443200	8443400	200	RERE	ENST00000460659	-	8425914	8483479	Genebody	40179
Enh	WkTrans	chr1	8454400	8455000	600	RERE	ENST00000460659	-	8425914	8483479	Genebody	28779
Enh	GenEnh	chr1	8469800	8470000	200	RERE	ENST00000460659	-	8425914	8483479	Genebody	13579
Enh	WkTrans	chr1	8492800	8493000	200	RP5-1115A15.1	ENST00000449895	+	8484704	8494898	Genebody	8196
Enh	WkTrans	chr1	8514400	8515400	1000	RERE	ENST00000464972	-	8482849	8586086	Genebody	71186
Enh	WkTrans	chr1	8529000	8529400	400	RERE	ENST00000464972	-	8482849	8586086	Genebody	56886
GenEnh	Enh	chr1	8536200	8536400	200	RERE	ENST00000464972	-	8482849	8586086	Genebody	49786
Enh	WkTrans	chr1	8539800	8540000	200	RERE	ENST00000464972	-	8482849	8586086	Genebody	46186
WkTrans	Enh	chr1	8541000	8541200	200	RERE	ENST00000464972	-	8482849	8586086	Genebody	44986
Enh	GenEnh	chr1	8544000	8544200	200	RERE	ENST00000464972	-	8482849	8586086	Genebody	41986
WkTrans	StrTrans	chr1	8550800	8551600	800	RERE	ENST00000464972	-	8482849	8586086	Genebody	34886
WkTrans	StrTrans	chr1	8552400	8553200	800	RERE	ENST00000464972	-	8482849	8586086	Genebody	33286
WkTrans	StrTrans	chr1	8601200	8601800	600	RERE	ENST00000469251	-	8601282	8650900	Genebody	49400
Enh	GenEnh	chr1	8632200	8632400	200	RERE	ENST00000469251	-	8601282	8650900	Genebody	18600
Enh	GenEnh	chr1	8638400	8639400	1000	RERE	ENST00000469251	-	8601282	8650900	Genebody	12000
WkTrans	Enh	chr1	8645400	8646200	800	RERE	ENST00000469251	-	8601282	8650900	Genebody	5100
GenEnh	Enh	chr1	8650600	8651000	400	RERE	ENST00000469251	-	8601282	8650900	ProximalPromoter	100
ActProm	GenEnh	chr1	8658000	8658200	200	RERE	ENST00000514428	-	8616534	8684439	Genebody	26339
ActProm	GenEnh	chr1	8658400	8659000	600	RERE	ENST00000514428	-	8616534	8684439	Genebody	25739
Enh	WkTrans	chr1	8660800	8661200	400	RERE	ENST00000514428	-	8616534	8684439	Genebody	23439
Enh	WkTrans	chr1	8670800	8671000	200	RERE	ENST00000514428	-	8616534	8684439	Genebody	13539
Enh	GenEnh	chr1	8683200	8683400	200	RERE	ENST00000514428	-	8616534	8684439	Promoter3k	1139
ActProm	GenEnh	chr1	8688800	8689200	400	RERE	ENST00000480342	-	8525029	8813897	Genebody	124897
Enh	WkTrans	chr1	8696600	8696800	200	RERE	ENST00000480342	-	8525029	8813897	Genebody	117197
Enh	WkTrans	chr1	8702800	8703000	200	RERE	ENST00000480342	-	8525029	8813897	Genebody	110997
Enh	WkTrans	chr1	8704000	8704800	800	RERE	ENST00000480342	-	8525029	8813897	Genebody	109497
Enh	GenEnh	chr1	8712800	8713200	400	RERE	ENST00000480342	-	8525029	8813897	Genebody	100897
Enh	WkTrans	chr1	8717600	8717800	200	RERE	ENST00000468247	-	8716251	8763278	Genebody	45578
GenEnh	Enh	chr1	8766600	8766800	200	RERE	ENST00000480342	-	8525029	8813897	Genebody	47197
Enh	WkTrans	chr1	8770400	8770600	200	RERE	ENST00000480342	-	8525029	8813897	Genebody	43397
ActProm	GenEnh	chr1	8772600	8773200	600	RERE	ENST00000480342	-	8525029	8813897	Genebody	40997
Enh	GenEnh	chr1	8773600	8774000	400	RERE	ENST00000480342	-	8525029	8813897	Genebody	40097
Enh	WkTrans	chr1	8781400	8781800	400	RERE	ENST00000480342	-	8525029	8813897	Genebody	32297
Enh	WkTrans	chr1	8826800	8827200	400	RERE	ENST00000400908	-	8414685	8877702	Genebody	50702
WkTrans	Enh	chr1	8828200	8828400	200	RERE	ENST00000400908	-	8414685	8877702	Genebody	49402
WkTrans	Enh	chr1	8852800	8853200	400	RERE	ENST00000400908	-	8414685	8877702	Genebody	24702
Enh	Quies	chr1	8891200	8891400	200	RP11-185B14.1	ENST00000436229	+	8891065	8891434	ProximalPromoter	235
WkTrans	Quies	chr1	8895800	8896000	200						OtherIntergenic	NA
WkTrans	StrTrans	chr1	8917400	8919400	2000						OtherIntergenic	NA
ActProm	WkProm	chr1	8937600	8938000	400	ENO1-IT1	ENST00000414948	-	8935846	8938066	Promoter1k	266
WkTrans	Quies	chr1	8951400	8952000	600	HMGN2P17	ENST00000425872	+	8953467	8954210	Promoter3k	-1767
Quies	Enh	chr1	8975200	8975400	200						OtherIntergenic	NA
WkTrans	Quies	chr1	9011800	9014200	2400	CA6	ENST00000549778	+	9005925	9027804	Genebody	7075
Enh	Quies	chr1	9211200	9211400	200	MIR34A	ENST00000385130	-	9211726	9211836	Promoter1k	536
FlkProm	WkProm	chr1	9241600	9241800	200	RP3-510D11.1	ENST00000437157	-	9242065	9262678	Genebody	20978
FlkProm	WkProm	chr1	9242000	9242200	200	RP3-510D11.1	ENST00000437157	-	9242065	9262678	Genebody	20578
Enh	WkProm	chr1	9242200	9242400	200	RP3-510D11.2	ENST00000412639	+	9242262	9252148	ProximalPromoter	38
Enh	Quies	chr1	9243200	9243600	400	RP3-510D11.2	ENST00000412639	+	9242262	9252148	Promoter3k	1138
WkTrans	Enh	chr1	9310800	9311000	200	H6PD	ENST00000602477	+	9299902	9327957	Genebody	10998
WkTrans	StrTrans	chr1	9325200	9325800	600	H6PD	ENST00000602477	+	9299902	9327957	Genebody	25598
Enh	WkTrans	chr1	9373400	9373600	200	SPSB1	ENST00000450402	+	9354586	9416556	Genebody	18914
WkTrans	Quies	chr1	9403000	9403200	200	SPSB1	ENST00000450402	+	9354586	9416556	Genebody	48514
WkTrans	Quies	chr1	9404000	9404200	200	SPSB1	ENST00000450402	+	9354586	9416556	Genebody	49514
WkTrans	Enh	chr1	9404400	9405000	600	SPSB1	ENST00000450402	+	9354586	9416556	Genebody	50114
Enh	WkTrans	chr1	9409800	9410000	200	SPSB1	ENST00000450402	+	9354586	9416556	Genebody	55314
WkTrans	Enh	chr1	9426600	9426800	200	SPSB1	ENST00000377399	+	9415765	9427634	Genebody	10935
WkTrans	Quies	chr1	9456000	9456800	800						OtherIntergenic	NA
GenEnh	Enh	chr1	9501000	9501200	200						OtherIntergenic	NA
Enh	Quies	chr1	9514000	9514400	400						OtherIntergenic	NA
Enh	Quies	chr1	9589000	9589400	400						OtherIntergenic	NA
Enh	WkTrans	chr1	9612600	9612800	200	SLC25A33	ENST00000302692	+	9599540	9645237	Genebody	13160
Enh	WkTrans	chr1	9620600	9620800	200	SLC25A33	ENST00000302692	+	9599540	9645237	Genebody	21160
Enh	WkTrans	chr1	9622000	9622200	200	SLC25A33	ENST00000302692	+	9599540	9645237	Genebody	22560
WkTrans	StrTrans	chr1	9638400	9638800	400	SLC25A33	ENST00000302692	+	9599540	9645237	Genebody	39060
StrTrans	WkTrans	chr1	9644800	9645000	200	SLC25A33	ENST00000302692	+	9599540	9645237	Genebody	45360
WkTrans	StrTrans	chr1	9657600	9659000	1400	TMEM201	ENST00000340305	+	9648979	9665012	Genebody	9321
WkTrans	Quies	chr1	9675200	9675800	600	TMEM201	ENST00000377376	+	9648931	9674935	Genebody	26569
Enh	Quies	chr1	9747200	9747400	200	RP11-558F24.4	ENST00000415330	-	9732483	9747613	Promoter1k	313
WkTrans	StrTrans	chr1	9814400	9815000	600	CLSTN1	ENST00000361311	-	9789085	9884042	Genebody	69342
Enh	WkTrans	chr1	9818200	9818400	200	CLSTN1	ENST00000361311	-	9789085	9884042	Genebody	65742
Enh	WkTrans	chr1	9830800	9831000	200	CLSTN1	ENST00000361311	-	9789085	9884042	Genebody	53142
WkTrans	StrTrans	chr1	9832400	9832600	200	CLSTN1	ENST00000361311	-	9789085	9884042	Genebody	51542
Enh	WkTrans	chr1	9863200	9863400	200	CLSTN1	ENST00000361311	-	9789085	9884042	Genebody	20742
Enh	WkTrans	chr1	9864800	9865600	800	CLSTN1	ENST00000361311	-	9789085	9884042	Genebody	18842
Enh	WkTrans	chr1	9874200	9874400	200	CLSTN1	ENST00000361311	-	9789085	9884042	Genebody	9742
Enh	WkTrans	chr1	9903000	9903600	600						OtherIntergenic	NA
Enh	WkTrans	chr1	9906000	9906200	200	RP11-84A14.5	ENST00000454104	+	9908375	9910212	Promoter3k	-2275
Enh	WkTrans	chr1	9906400	9906600	200	RP11-84A14.5	ENST00000454104	+	9908375	9910212	Promoter3k	-1875
WkTrans	StrTrans	chr1	9928200	9928400	200	CTNNBIP1	ENST00000537447	-	9909596	9932150	Genebody	3850
Enh	GenEnh	chr1	9934800	9935000	200	CTNNBIP1	ENST00000377256	-	9910716	9938234	Genebody	3334
Enh	WkTrans	chr1	9959000	9959200	200	CTNNBIP1	ENST00000400904	-	9910166	9970394	Genebody	11294
WkTrans	GenEnh	chr1	9987200	9987400	200	LZIC	ENST00000488540	-	9982172	9995678	Genebody	8378
ActProm	GenEnh	chr1	9989600	9990000	400	LZIC	ENST00000400903	-	9989777	10002826	Genebody	13026
StrTrans	WkTrans	chr1	10031800	10032000	200	NMNAT1	ENST00000492735	+	10003545	10032561	Genebody	28355
GenEnh	WkTrans	chr1	10062200	10062400	200	RBP7	ENST00000294435	+	10057273	10076078	Genebody	5027
ActProm	GenEnh	chr1	10126600	10126800	200	UBE4B	ENST00000377153	+	10093331	10133176	Genebody	33369
ActProm	GenEnh	chr1	10127400	10127600	200	UBE4B	ENST00000377153	+	10093331	10133176	Genebody	34169
Enh	GenEnh	chr1	10129800	10130200	400	UBE4B	ENST00000377153	+	10093331	10133176	Genebody	36669
GenEnh	WkTrans	chr1	10131400	10131600	200	UBE4B	ENST00000377153	+	10093331	10133176	Genebody	38169
WkTrans	StrTrans	chr1	10171000	10171200	200	UBE4B	ENST00000475795	+	10167388	10192538	Genebody	3712
GenEnh	StrTrans	chr1	10182600	10183200	600	UBE4B	ENST00000470736	+	10182099	10205097	Promoter1k	801
GenEnh	ActProm	chr1	10274000	10274200	200	KIF1B	ENST00000377093	+	10270862	10368655	Genebody	3238
GenEnh	Enh	chr1	10275200	10275400	200	KIF1B	ENST00000377093	+	10270862	10368655	Genebody	4438
GenEnh	Enh	chr1	10303600	10304000	400	KIF1B	ENST00000377083	+	10290821	10366815	Genebody	12979
WkTrans	StrTrans	chr1	10319400	10320000	600	KIF1B	ENST00000377083	+	10290821	10366815	Genebody	28879
WkTrans	StrTrans	chr1	10325000	10325400	400	KIF1B	ENST00000377083	+	10290821	10366815	Genebody	34379
Enh	GenEnh	chr1	10344800	10345000	200	KIF1B	ENST00000497835	+	10342507	10352392	Promoter3k	2393
ActProm	GenEnh	chr1	10356000	10356200	200	KIF1B	ENST00000377083	+	10290821	10366815	Genebody	65279
ActProm	GenEnh	chr1	10359000	10359600	600	KIF1B	ENST00000377083	+	10290821	10366815	Genebody	68479
StrTrans	GenEnh	chr1	10397200	10397400	200	KIF1B	ENST00000377081	+	10292307	10441655	Genebody	104993
ActProm	GenEnh	chr1	10399600	10400400	800	KIF1B	ENST00000377081	+	10292307	10441655	Genebody	107693
GenEnh	StrTrans	chr1	10404200	10404400	200	KIF1B	ENST00000377081	+	10292307	10441655	Genebody	111993
ActProm	WkProm	chr1	10459600	10459800	200	PGD	ENST00000487775	+	10459100	10460065	Promoter1k	600
Enh	WkTrans	chr1	10510800	10511000	200	CORT	ENST00000320498	+	10509970	10511955	Promoter1k	930
WkTrans	StrTrans	chr1	10516200	10516400	200	DFFA	ENST00000377038	-	10516578	10532583	Genebody	16283
FlkProm	Enh	chr1	10531200	10531400	200	DFFA	ENST00000377036	-	10522524	10532545	Promoter3k	1245
WkProm	ActProm	chr1	10534600	10535000	400	PEX14	ENST00000472851	+	10532344	10596629	Promoter3k	2456
Enh	WkTrans	chr1	10571200	10571400	200	PEX14	ENST00000472851	+	10532344	10596629	Genebody	38956
WkTrans	Enh	chr1	10592000	10592200	200	PEX14	ENST00000472851	+	10532344	10596629	Genebody	59756
FlkProm	Enh	chr1	10675600	10675800	200	PEX14	ENST00000491661	+	10535038	10683343	Genebody	140662
Enh	Quies	chr1	10723400	10723600	200	CASZ1	ENST00000478728	-	10720793	10753969	Genebody	30469
Quies	Enh	chr1	10788200	10788600	400	CASZ1	ENST00000344008	-	10707269	10856707	Genebody	68307
Enh	Quies	chr1	10856600	10857200	600	CASZ1	ENST00000344008	-	10707269	10856707	ProximalPromoter	-193
Enh	Quies	chr1	11021000	11021200	200	C1orf127	ENST00000418570	-	11006529	11024258	Genebody	3158
Enh	Quies	chr1	11058200	11058400	200	AL713997.1	ENST00000582090	-	11058232	11058320	ProximalPromoter	20
Enh	Quies	chr1	11058800	11059000	200	AL713997.1	ENST00000582090	-	11058232	11058320	Promoter1k	-580
StrTrans	WkTrans	chr1	11091000	11091200	200	MASP2	ENST00000400897	-	11086579	11107280	Genebody	16180
WkTrans	StrTrans	chr1	11116600	11116800	200	SRM	ENST00000465788	-	11116067	11118930	Promoter3k	2230
GenEnh	Enh	chr1	11246600	11247000	400	MTOR	ENST00000361445	-	11166591	11322564	Genebody	75764
WkTrans	StrTrans	chr1	11250000	11252200	2200	ANGPTL7	ENST00000376819	+	11249397	11256038	Promoter3k	1703
WkTrans	StrTrans	chr1	11260600	11260800	200	MTOR	ENST00000361445	-	11166591	11322564	Genebody	61864
WkTrans	Quies	chr1	11324400	11325400	1000	MTOR	ENST00000361445	-	11166591	11322564	Promoter3k	-2336
ActProm	WkProm	chr1	11333400	11333600	200	UBIAD1	ENST00000376810	+	11333262	11348491	ProximalPromoter	238
Enh	Quies	chr1	11375000	11375200	200						OtherIntergenic	NA
WkTrans	Quies	chr1	11398200	11398800	600						OtherIntergenic	NA
Quies	Hetero	chr1	11467000	11467200	200						OtherIntergenic	NA
Enh	GenEnh	chr1	11519400	11519800	400						OtherIntergenic	NA
Enh	WkTrans	chr1	11521000	11521200	200						OtherIntergenic	NA
Enh	Quies	chr1	11531400	11531600	200						OtherIntergenic	NA
WkTrans	Enh	chr1	11537600	11537800	200	PTCHD2	ENST00000423056	+	11539222	11542017	Promoter3k	-1522
FlkProm	Enh	chr1	11559400	11559600	200	PTCHD2	ENST00000389575	+	11539294	11597639	Genebody	20206
GenEnh	Enh	chr1	11708800	11709000	200	FBXO2	ENST00000354287	-	11708423	11714739	Genebody	5839
WkProm	WkTrans	chr1	11724400	11724800	400	FBXO6	ENST00000474239	+	11724542	11732121	ProximalPromoter	58
WkProm	ActProm	chr1	11796400	11796600	200	AGTRAP	ENST00000494437	+	11796186	11806729	Promoter1k	314
FlkProm	ActProm	chr1	11862400	11862600	200	MTHFR	ENST00000418034	-	11861261	11865993	Genebody	3493
StrTrans	WkTrans	chr1	11977000	11977200	200						OtherIntergenic	NA
Enh	GenEnh	chr1	12001200	12001400	200	PLOD1	ENST00000449038	+	11994750	12012748	Genebody	6550
WkTrans	StrTrans	chr1	12016400	12017400	1000	PLOD1	ENST00000465920	+	12014357	12018650	Promoter3k	2543
WkTrans	StrTrans	chr1	12029200	12030600	1400	PLOD1	ENST00000491536	+	12024744	12035595	Genebody	5156
WkTrans	StrTrans	chr1	12032600	12032800	200	PLOD1	ENST00000481933	+	12031599	12035593	Promoter3k	1101
Enh	Quies	chr1	12181800	12182000	200	TNFRSF8	ENST00000514649	+	12123526	12203174	Genebody	58374
Enh	Quies	chr1	12192800	12193000	200	TNFRSF8	ENST00000479933	+	12185990	12204264	Genebody	6910
WkTrans	Quies	chr1	12205600	12207800	2200						OtherIntergenic	NA
Enh	Quies	chr1	12268800	12269000	200	TNFRSF1B	ENST00000376259	+	12227059	12269285	Genebody	41841
Quies	WkProm	chr1	12290400	12290600	200	VPS13D	ENST00000358136	+	12290123	12572099	Promoter1k	377
WkTrans	StrTrans	chr1	12385800	12386400	600	VPS13D	ENST00000487188	+	12371582	12398045	Genebody	14518
WkTrans	StrTrans	chr1	12421200	12422200	1000	VPS13D	ENST00000460333	+	12359337	12433903	Genebody	62363
Enh	GenEnh	chr1	12468400	12468600	200	VPS13D	ENST00000476045	+	12467306	12476880	Promoter3k	1194
Enh	WkTrans	chr1	12512000	12512200	200	VPS13D	ENST00000543766	+	12469923	12570415	Genebody	42177
Enh	WkTrans	chr1	12531800	12532200	400	VPS13D	ENST00000471923	+	12524994	12572099	Genebody	7006
WkTrans	Quies	chr1	12575400	12575800	400						OtherIntergenic	NA
WkTrans	Quies	chr1	12577800	12578200	400						OtherIntergenic	NA
Quies	Hetero	chr1	12595600	12595800	200						OtherIntergenic	NA
Enh	WkTrans	chr1	12656600	12657000	400	DHRS3	ENST00000482265	-	12639795	12676700	Genebody	19900
WkTrans	Enh	chr1	12657600	12657800	200	DHRS3	ENST00000482265	-	12639795	12676700	Genebody	19000
Quies	WkTrans	chr1	12672200	12672800	600	DHRS3	ENST00000482265	-	12639795	12676700	Genebody	4200
PRC	Quies	chr1	13200400	13201800	1400						OtherIntergenic	NA
Quies	Hetero	chr1	13321200	13321400	200						OtherIntergenic	NA
Quies	Hetero	chr1	13654400	13655000	600						OtherIntergenic	NA
Quies	PRC	chr1	13839600	13840200	600	RP4-597A16.2	ENST00000563570	+	13839714	13842765	ProximalPromoter	186
Enh	Quies	chr1	13867200	13867400	200						OtherIntergenic	NA
WkTrans	Quies	chr1	13871600	13875400	3800						OtherIntergenic	NA
Enh	Quies	chr1	13969000	13969200	200						OtherIntergenic	NA
WkTrans	Quies	chr1	14044000	14044600	600	PRDM2	ENST00000484063	+	14026692	14075958	Genebody	17608
GenEnh	Enh	chr1	14082200	14082400	200	PRDM2	ENST00000491815	+	14075918	14100166	Genebody	6382
Enh	WkTrans	chr1	14092600	14092800	200	PRDM2	ENST00000491815	+	14075918	14100166	Genebody	16782
Enh	WkTrans	chr1	14096000	14096200	200	PRDM2	ENST00000491815	+	14075918	14100166	Genebody	20182
Quies	WkTrans	chr1	14142200	14142800	600	PRDM2	ENST00000505823	+	14075930	14149914	Genebody	66570
WkTrans	Quies	chr1	14151400	14151600	200	PRDM2	ENST00000235372	+	14031349	14151574	Genebody	120151
Quies	Hetero	chr1	14333400	14333800	400						OtherIntergenic	NA
Enh	Quies	chr1	14393800	14394000	200						OtherIntergenic	NA
Enh	Quies	chr1	14394600	14395000	400						OtherIntergenic	NA
Quies	Hetero	chr1	14415400	14416400	1000						OtherIntergenic	NA
Quies	Enh	chr1	14440000	14440200	200						OtherIntergenic	NA
WkTrans	Quies	chr1	14573000	14573400	400						OtherIntergenic	NA
WkTrans	Quies	chr1	14573600	14575200	1600						OtherIntergenic	NA
GenEnh	WkTrans	chr1	14582200	14583000	800						OtherIntergenic	NA
Hetero	WkTrans	chr1	14584000	14584400	400						OtherIntergenic	NA
Enh	Quies	chr1	14609200	14609600	400						OtherIntergenic	NA
Enh	Quies	chr1	14647000	14647600	600						OtherIntergenic	NA
Quies	Hetero	chr1	14686400	14687400	1000						OtherIntergenic	NA
Enh	Quies	chr1	14738000	14738200	200						OtherIntergenic	NA
Enh	Quies	chr1	14813400	14813600	200						OtherIntergenic	NA
GenEnh	Enh	chr1	14951400	14951600	200	KAZN	ENST00000503743	+	14925212	15392293	Genebody	26288
Enh	GenEnh	chr1	14978200	14978400	200	KAZN	ENST00000503743	+	14925212	15392293	Genebody	53088
WkTrans	Quies	chr1	14988000	14989000	1000	KAZN	ENST00000503743	+	14925212	15392293	Genebody	63288
Enh	Quies	chr1	15036400	15036600	200	KAZN	ENST00000503743	+	14925212	15392293	Genebody	111288
WkTrans	Quies	chr1	15051000	15053400	2400	KAZN	ENST00000503743	+	14925212	15392293	Genebody	126988
Enh	Quies	chr1	15053400	15054000	600	KAZN	ENST00000503743	+	14925212	15392293	Genebody	128488
Enh	Quies	chr1	15058800	15059200	400	KAZN	ENST00000503743	+	14925212	15392293	Genebody	133788
Enh	WkTrans	chr1	15068200	15068400	200	KAZN	ENST00000503743	+	14925212	15392293	Genebody	143088
FlkProm	Enh	chr1	15071600	15071800	200	KAZN	ENST00000503743	+	14925212	15392293	Genebody	146488
Enh	WkTrans	chr1	15274800	15275800	1000	KAZN	ENST00000400797	+	15272414	15392293	Promoter3k	2886
WkTrans	Quies	chr1	15279000	15280000	1000	KAZN	ENST00000400797	+	15272414	15392293	Genebody	7086
Enh	Quies	chr1	15297600	15298200	600	KAZN	ENST00000400797	+	15272414	15392293	Genebody	25486
WkTrans	Quies	chr1	15324800	15327800	3000	KAZN	ENST00000400797	+	15272414	15392293	Genebody	53886
WkTrans	Quies	chr1	15328200	15328600	400	KAZN	ENST00000400797	+	15272414	15392293	Genebody	55986
Enh	GenEnh	chr1	15355400	15355600	200	KAZN	ENST00000400797	+	15272414	15392293	Genebody	83086
Enh	WkTrans	chr1	15356200	15356400	200	KAZN	ENST00000400797	+	15272414	15392293	Genebody	83886
WkTrans	StrTrans	chr1	15390200	15390600	400	KAZN	ENST00000400797	+	15272414	15392293	Genebody	117986
Quies	Enh	chr1	15498600	15499000	400	TMEM51	ENST00000434578	+	15480263	15546889	Genebody	18537
Enh	Quies	chr1	15517000	15517200	200	TMEM51	ENST00000434578	+	15480263	15546889	Genebody	36837
Enh	Quies	chr1	15523000	15523200	200	TMEM51	ENST00000434578	+	15480263	15546889	Genebody	42837
Enh	Quies	chr1	15527400	15527800	400	TMEM51	ENST00000434578	+	15480263	15546889	Genebody	47337
WkTrans	Quies	chr1	15528800	15530400	1600	TMEM51	ENST00000434578	+	15480263	15546889	Genebody	49337
Enh	Quies	chr1	15531400	15531800	400	TMEM51	ENST00000434578	+	15480263	15546889	Genebody	51337
Enh	WkTrans	chr1	15534800	15535000	200	TMEM51	ENST00000434578	+	15480263	15546889	Genebody	54637
Enh	WkTrans	chr1	15538000	15538400	400	TMEM51	ENST00000434578	+	15480263	15546889	Genebody	57937
Quies	Hetero	chr1	15545600	15545800	200	TMEM51	ENST00000434578	+	15480263	15546889	Genebody	65437
WkTrans	Quies	chr1	15588800	15589200	400	FHAD1	ENST00000433640	+	15573775	15623258	Genebody	15225
Enh	Quies	chr1	15650200	15650400	200	FHAD1	ENST00000524761	+	15632264	15654925	Genebody	18036
WkTrans	Quies	chr1	15650600	15653800	3200	FHAD1	ENST00000459961	+	15650964	15656504	Promoter3k	1236
Enh	WkProm	chr1	15735800	15736000	200	RP3-467K16.4	ENST00000427824	-	15729474	15735929	ProximalPromoter	29
Quies	WkTrans	chr1	15744600	15745400	800	EFHD2	ENST00000445566	+	15736760	15755577	Genebody	8240
Quies	WkTrans	chr1	15808000	15809600	1600	CELA2B	ENST00000422901	+	15802959	15808852	Genebody	5841
StrTrans	WkTrans	chr1	15826400	15827000	600	CASP9	ENST00000424908	-	15819292	15833547	Genebody	6847
Enh	WkTrans	chr1	15839600	15839800	200	CASP9	ENST00000546969	-	15834266	15850710	Genebody	11010
WkProm	ActProm	chr1	15853000	15853200	200	CASP9	ENST00000469637	-	15844630	15853029	ProximalPromoter	-71
Enh	WkTrans	chr1	15900600	15901000	400	AGMAT	ENST00000375826	-	15898847	15911605	Genebody	10805
FlkProm	Enh	chr1	15947000	15947200	200	DDI2	ENST00000546927	+	15944109	15953561	Promoter3k	2991
Enh	WkTrans	chr1	15950000	15950400	400	DDI2	ENST00000546927	+	15944109	15953561	Genebody	6091
WkTrans	Quies	chr1	15995400	15995600	200	DDI2	ENST00000480945	+	15943994	15995539	Genebody	51506
Enh	WkTrans	chr1	16026600	16026800	200	PLEKHM2	ENST00000462455	+	16011035	16046364	Genebody	15665
WkTrans	StrTrans	chr1	16050200	16050400	200	RP11-288I21.1	ENST00000453804	-	16049213	16063391	Genebody	13091
WkTrans	StrTrans	chr1	16060000	16060800	800	PLEKHM2	ENST00000477849	+	16056339	16060610	Genebody	4061
Enh	Quies	chr1	16126800	16127200	400						OtherIntergenic	NA
WkTrans	Quies	chr1	16147400	16152200	4800						OtherIntergenic	NA
WkTrans	Quies	chr1	16155000	16156000	1000	RP11-169K16.8	ENST00000395968	+	16154723	16155167	Promoter1k	777
WkTrans	Quies	chr1	16156200	16156400	200						OtherIntergenic	NA
Quies	WkTrans	chr1	16165000	16169800	4800	RP11-169K16.9	ENST00000317122	-	16160973	16174642	Genebody	7242
ActProm	GenEnh	chr1	16178600	16179000	400	SPEN	ENST00000375759	+	16174358	16266955	Genebody	4442
Enh	WkTrans	chr1	16196400	16196600	200	SPEN	ENST00000375759	+	16174358	16266955	Genebody	22142
Enh	GenEnh	chr1	16196800	16197000	200	SPEN	ENST00000375759	+	16174358	16266955	Genebody	22542
WkTrans	StrTrans	chr1	16199400	16199600	200	SPEN	ENST00000375759	+	16174358	16266955	Genebody	25142
Enh	WkTrans	chr1	16209200	16209600	400	SPEN	ENST00000438066	+	16199996	16237796	Genebody	9404
GenEnh	Enh	chr1	16209800	16210200	400	SPEN	ENST00000438066	+	16199996	16237796	Genebody	10004
GenEnh	Enh	chr1	16210400	16210600	200	SPEN	ENST00000438066	+	16199996	16237796	Genebody	10504
GenEnh	Enh	chr1	16280400	16280600	200	ZBTB17	ENST00000479282	-	16272340	16302599	Genebody	22099
ActProm	GenEnh	chr1	16292400	16293200	800	ZBTB17	ENST00000479282	-	16272340	16302599	Genebody	9799
Enh	Quies	chr1	16353200	16353800	600	CLCNKA	ENST00000491433	+	16353333	16356570	ProximalPromoter	167
Enh	Quies	chr1	16375200	16375600	400	CLCNKB	ENST00000375667	+	16375283	16383803	ProximalPromoter	117
Quies	WkTrans	chr1	16395800	16396000	200	FAM131C	ENST00000494078	-	16384773	16400127	Genebody	4227
Quies	Hetero	chr1	16433800	16434000	200						OtherIntergenic	NA
Enh	WkTrans	chr1	16600600	16601200	600	FBXO42	ENST00000375592	-	16573333	16678949	Genebody	78049
WkTrans	StrTrans	chr1	16619200	16619400	200	FBXO42	ENST00000478089	-	16618808	16641862	Genebody	22562
WkTrans	StrTrans	chr1	16641600	16642200	600	FBXO42	ENST00000375592	-	16573333	16678949	Genebody	37049
Enh	WkTrans	chr1	16642600	16642800	200	FBXO42	ENST00000375592	-	16573333	16678949	Genebody	36249
Enh	WkTrans	chr1	16644000	16644200	200	FBXO42	ENST00000375592	-	16573333	16678949	Genebody	34849
Enh	WkTrans	chr1	16644600	16644800	200	FBXO42	ENST00000375592	-	16573333	16678949	Genebody	34249
Enh	WkTrans	chr1	16675000	16675200	200	FBXO42	ENST00000375592	-	16573333	16678949	Genebody	3849
FlkProm	Enh	chr1	16676600	16677000	400	FBXO42	ENST00000375592	-	16573333	16678949	Promoter3k	2149
ActProm	WkProm	chr1	16693800	16694000	200	SZRD1	ENST00000476423	+	16693737	16719880	ProximalPromoter	163
Enh	WkTrans	chr1	16698000	16699000	1000	SZRD1	ENST00000476423	+	16693737	16719880	Genebody	4763
Enh	WkTrans	chr1	16700200	16700400	200	SZRD1	ENST00000476423	+	16693737	16719880	Genebody	6563
GenEnh	Enh	chr1	16713400	16713600	200	SZRD1	ENST00000476423	+	16693737	16719880	Genebody	19763
WkProm	Quies	chr1	16766600	16766800	200	NECAP2	ENST00000337132	+	16767166	16786573	Promoter1k	-466
WkTrans	StrTrans	chr1	16816400	16817000	600	CROCCP3	ENST00000420820	-	16802410	16817802	Promoter3k	1102
FlkProm	Enh	chr1	16860200	16860400	200	U1	ENST00000415386	-	16860380	16862144	Promoter3k	1844
WkTrans	Quies	chr1	16884600	16885000	400						OtherIntergenic	NA
GenEnh	StrTrans	chr1	16919000	16919200	200	NBPF1	ENST00000392963	-	16891347	16931429	Genebody	12329
GenEnh	StrTrans	chr1	16927600	16927800	200	NBPF1	ENST00000599908	-	16926097	16929544	Promoter3k	1844
GenEnh	StrTrans	chr1	16931400	16931600	200	NBPF1	ENST00000599069	-	16926083	16940057	Genebody	8557
Quies	PRC	chr1	17017600	17018400	800	ESPNP	ENST00000414828	-	17013833	17018804	Promoter1k	804
Quies	PRC	chr1	17029200	17029400	200	ESPNP	ENST00000270691	-	17017712	17046652	Genebody	17352
WkTrans	Quies	chr1	17083600	17084400	800	MST1L	ENST00000455405	-	17081404	17085367	Promoter3k	1367
ActProm	FlkProm	chr1	17123000	17123200	200	CROCC	ENST00000466256	+	17066767	17267929	Genebody	56333
WkTrans	StrTrans	chr1	17283000	17284400	1400	CROCC	ENST00000445545	+	17249249	17287573	Genebody	34451
Enh	WkTrans	chr1	17300000	17300200	200	CROCC	ENST00000375541	+	17248444	17299474	Genebody	51656
Quies	WkTrans	chr1	17307000	17310400	3400	RP1-37C10.3	ENST00000446261	+	17305420	17331586	Genebody	3280
StrTrans	WkTrans	chr1	17332400	17332800	400	ATP13A2	ENST00000326735	-	17312452	17338267	Genebody	5667
ActProm	WkProm	chr1	17380800	17381200	400	SDHB	ENST00000375499	-	17345216	17380665	Promoter1k	-335
WkTrans	Enh	chr1	17387600	17387800	200						OtherIntergenic	NA
WkTrans	StrTrans	chr1	17430200	17430600	400	PADI2	ENST00000375481	-	17405525	17445930	Genebody	15530
Quies	Hetero	chr1	17629400	17629600	200						OtherIntergenic	NA
Quies	WkTrans	chr1	17732600	17732800	200	RP1-20B21.4	ENST00000439577	+	17733255	17733878	Promoter1k	-555
WkTrans	StrTrans	chr1	17744600	17747600	3000	RCC2	ENST00000375433	-	17735171	17765057	Genebody	18957
ActProm	WkProm	chr1	17764000	17764200	200	RCC2	ENST00000375433	-	17735171	17765057	Promoter1k	957
Enh	WkTrans	chr1	17899000	17899600	600	ARHGEF10L	ENST00000434513	+	17866329	18017649	Genebody	32971
Quies	WkTrans	chr1	17902200	17902400	200	ARHGEF10L	ENST00000434513	+	17866329	18017649	Genebody	35971
Quies	WkTrans	chr1	17908000	17914000	6000	ARHGEF10L	ENST00000375415	+	17907047	18024144	Genebody	3953
Quies	WkTrans	chr1	18009600	18014600	5000	ARHGEF10L	ENST00000475356	+	17952501	18024363	Genebody	59599
WkTrans	Quies	chr1	18024200	18024800	600	ARHGEF10L	ENST00000495593	+	18020541	18024369	Genebody	3959
Enh	Quies	chr1	18305600	18305800	200						OtherIntergenic	NA
Quies	WkTrans	chr1	18558800	18559600	800	IGSF21	ENST00000251296	+	18434239	18704976	Genebody	124961
Quies	Hetero	chr1	18762400	18762600	200						OtherIntergenic	NA
Quies	Hetero	chr1	18816000	18816200	200						OtherIntergenic	NA
PRC	Quies	chr1	18869200	18869600	400						OtherIntergenic	NA
PRC	Quies	chr1	18961400	18961600	200	PAX7	ENST00000400661	+	18958017	19062596	Genebody	3483
PRC	Quies	chr1	18970600	18971800	1200	PAX7	ENST00000400661	+	18958017	19062596	Genebody	13183
Quies	Hetero	chr1	19172200	19172600	400	TAS1R2	ENST00000375371	-	19166092	19186176	Genebody	13776
Quies	WkTrans	chr1	19207000	19208800	1800	ALDH4A1	ENST00000538309	-	19197925	19217385	Genebody	9485
WkTrans	Enh	chr1	19263800	19264600	800	IFFO2	ENST00000416166	-	19234833	19282192	Genebody	17992
GenEnh	Enh	chr1	19273000	19274000	1000	IFFO2	ENST00000416166	-	19234833	19282192	Genebody	8692
GenEnh	Enh	chr1	19275400	19275600	200	IFFO2	ENST00000416166	-	19234833	19282192	Genebody	6692
ActProm	GenEnh	chr1	19276400	19276600	200	IFFO2	ENST00000416166	-	19234833	19282192	Genebody	5692
GenEnh	Enh	chr1	19323600	19323800	200						OtherIntergenic	NA
Enh	WkTrans	chr1	19530200	19530400	200	UBR4	ENST00000375267	-	19400999	19536746	Genebody	6446
StrTrans	GenEnh	chr1	19567400	19567600	200	EMC1	ENST00000375208	-	19544641	19578016	Genebody	10516
Enh	FlkProm	chr1	19576800	19577000	200	EMC1	ENST00000356068	-	19571282	19578021	Promoter3k	1121
WkTrans	Quies	chr1	19599800	19600800	1000	AKR7L	ENST00000429712	-	19593596	19600688	Promoter1k	388
ActProm	FlkProm	chr1	19637800	19638000	200	AKR7A2	ENST00000492217	-	19634232	19638597	Promoter1k	697
Enh	WkTrans	chr1	19641600	19642600	1000	PQLC2	ENST00000497827	+	19639222	19655481	Promoter3k	2878
WkTrans	StrTrans	chr1	19657000	19657200	200						OtherIntergenic	NA
Enh	WkTrans	chr1	19696200	19696400	200	CAPZB	ENST00000457768	-	19683938	19712291	Genebody	15991
Enh	WkTrans	chr1	19698800	19699400	600	CAPZB	ENST00000457768	-	19683938	19712291	Genebody	13191
Enh	WkTrans	chr1	19700000	19700400	400	CAPZB	ENST00000457768	-	19683938	19712291	Genebody	12091
Enh	WkTrans	chr1	19720600	19721000	400	CAPZB	ENST00000489607	-	19684015	19746638	Genebody	25838
Enh	GenEnh	chr1	19742200	19742400	200	CAPZB	ENST00000489607	-	19684015	19746638	Genebody	4338
GenEnh	Enh	chr1	19754600	19755600	1000	CAPZB	ENST00000482808	-	19700668	19811982	Genebody	56882
Enh	GenEnh	chr1	19765800	19766600	800	CAPZB	ENST00000482808	-	19700668	19811982	Genebody	45782
GenEnh	Enh	chr1	19773600	19774000	400	CAPZB	ENST00000482808	-	19700668	19811982	Genebody	38182
GenEnh	ActProm	chr1	19776400	19776600	200	CAPZB	ENST00000482808	-	19700668	19811982	Genebody	35482
Enh	GenEnh	chr1	19782600	19782800	200	CAPZB	ENST00000482808	-	19700668	19811982	Genebody	29282
Enh	GenEnh	chr1	19783000	19783400	400	CAPZB	ENST00000482808	-	19700668	19811982	Genebody	28782
Enh	WkTrans	chr1	19786000	19786600	600	CAPZB	ENST00000482808	-	19700668	19811982	Genebody	25682
FlkProm	WkProm	chr1	19810800	19811000	200	CAPZB	ENST00000482808	-	19700668	19811982	Promoter3k	1082
Quies	WkTrans	chr1	19814800	19821000	6200						OtherIntergenic	NA
Enh	Quies	chr1	19822600	19822800	200						OtherIntergenic	NA
Quies	WkTrans	chr1	19833000	19833600	600						OtherIntergenic	NA
Enh	Quies	chr1	19841200	19841800	600						OtherIntergenic	NA
FlkProm	Enh	chr1	19925000	19925400	400	MINOS1	ENST00000479642	+	19923545	19927798	Promoter3k	1655
Enh	WkTrans	chr1	19931600	19931800	200	MINOS1	ENST00000462646	+	19923488	19950045	Genebody	8212
Quies	WkTrans	chr1	19960200	19960800	600	MINOS1-NBL1	ENST00000602384	+	19923560	19983407	Genebody	36940
Quies	WkTrans	chr1	19980600	19985800	5200	NBL1	ENST00000427894	+	19974103	19983569	Genebody	9097
ActProm	WkProm	chr1	20208600	20208800	200	OTUD3	ENST00000375120	+	20209005	20239438	Promoter1k	-305
Quies	Hetero	chr1	20279800	20280200	400						OtherIntergenic	NA
WkProm	Enh	chr1	20478800	20479400	600	RP3-340N1.2	ENST00000417884	+	20480830	20487061	Promoter3k	-1730
Enh	Quies	chr1	20505000	20505200	200	PLA2G2C	ENST00000429261	-	20487745	20503917	Promoter3k	-1183
Enh	Quies	chr1	20539600	20539800	200						OtherIntergenic	NA
Quies	Enh	chr1	20550000	20550400	400						OtherIntergenic	NA
Quies	Enh	chr1	20550800	20551000	200						OtherIntergenic	NA
Enh	Quies	chr1	20767000	20767200	200						OtherIntergenic	NA
Enh	StrTrans	chr1	20831200	20831600	400	MUL1	ENST00000264198	-	20825942	20834654	Genebody	3254
WkProm	Enh	chr1	20988800	20989000	200	DDOST	ENST00000375048	-	20978269	20988000	Promoter1k	-900
GenEnh	StrTrans	chr1	21102400	21102600	200	HP1BP3	ENST00000487117	-	21101942	21107034	Genebody	4534
Enh	GenEnh	chr1	21109800	21110000	200	HP1BP3	ENST00000443615	-	21106328	21113159	Genebody	3259
Enh	GenEnh	chr1	21110200	21110400	200	HP1BP3	ENST00000443615	-	21106328	21113159	Promoter3k	2859
Enh	GenEnh	chr1	21140800	21141000	200	EIF4G3	ENST00000537738	-	21133196	21226406	Genebody	85506
WkTrans	StrTrans	chr1	21168400	21169000	600	EIF4G3	ENST00000435383	-	21151596	21174438	Genebody	5738
WkTrans	StrTrans	chr1	21169400	21169600	200	EIF4G3	ENST00000435383	-	21151596	21174438	Genebody	4938
WkTrans	StrTrans	chr1	21194400	21194600	200	EIF4G3	ENST00000537738	-	21133196	21226406	Genebody	31906
WkTrans	StrTrans	chr1	21195200	21195600	400	EIF4G3	ENST00000537738	-	21133196	21226406	Genebody	31006
WkTrans	StrTrans	chr1	21214000	21216800	2800	EIF4G3	ENST00000537738	-	21133196	21226406	Genebody	11006
WkTrans	StrTrans	chr1	21223200	21225600	2400	EIF4G3	ENST00000496705	-	21219151	21231430	Genebody	7030
WkTrans	StrTrans	chr1	21255600	21255800	200	EIF4G3	ENST00000544689	-	21219979	21268111	Genebody	12411
StrTrans	WkTrans	chr1	21269200	21269400	200	EIF4G3	ENST00000374927	-	21267739	21415701	Genebody	146401
Enh	WkTrans	chr1	21315000	21315200	200	EIF4G3	ENST00000374927	-	21267739	21415701	Genebody	100601
Enh	WkTrans	chr1	21318200	21318400	200	EIF4G3	ENST00000374927	-	21267739	21415701	Genebody	97401
Enh	GenEnh	chr1	21326800	21327000	200	EIF4G3	ENST00000374927	-	21267739	21415701	Genebody	88801
Enh	WkTrans	chr1	21354400	21354800	400	EIF4G3	ENST00000374927	-	21267739	21415701	Genebody	61101
Enh	WkTrans	chr1	21371200	21371400	200	EIF4G3	ENST00000374927	-	21267739	21415701	Genebody	44401
Enh	WkTrans	chr1	21386000	21386200	200	EIF4G3	ENST00000374927	-	21267739	21415701	Genebody	29601
WkTrans	Enh	chr1	21393200	21393600	400	EIF4G3	ENST00000463775	-	21391023	21438103	Genebody	44703
ActProm	GenEnh	chr1	21476400	21476800	400	EIF4G3	ENST00000411888	-	21295966	21503350	Genebody	26750
GenEnh	WkTrans	chr1	21477600	21478000	400	EIF4G3	ENST00000411888	-	21295966	21503350	Genebody	25550
Enh	Quies	chr1	21519200	21519400	200						OtherIntergenic	NA
WkTrans	Quies	chr1	21519800	21521400	1600						OtherIntergenic	NA
WkTrans	Quies	chr1	21542400	21543800	1400	ECE1	ENST00000415912	-	21543739	21671997	Genebody	128897
WkTrans	StrTrans	chr1	21567000	21567800	800	ECE1	ENST00000528294	-	21564641	21583210	Genebody	15810
Enh	WkTrans	chr1	21641400	21641600	200	ECE1	ENST00000463334	-	21599327	21671630	Genebody	30130
Enh	WkTrans	chr1	21667200	21667600	400	ECE1	ENST00000463334	-	21599327	21671630	Genebody	4230
Enh	GenEnh	chr1	21687200	21687400	200						OtherIntergenic	NA
StrTrans	WkTrans	chr1	21805000	21806000	1000	NBPF3	ENST00000477050	+	21799887	21806714	Genebody	5613
WkTrans	Quies	chr1	21813200	21813600	400						OtherIntergenic	NA
Enh	Quies	chr1	21852000	21852200	200	ALPL	ENST00000468526	+	21835889	21890704	Genebody	16211
Enh	Quies	chr1	21864600	21864800	200	ALPL	ENST00000468526	+	21835889	21890704	Genebody	28811
GenEnh	Enh	chr1	21949600	21949800	200	RAP1GAP	ENST00000447293	-	21944424	21979800	Genebody	30100
GenEnh	Enh	chr1	21950000	21950200	200	RAP1GAP	ENST00000447293	-	21944424	21979800	Genebody	29700
Enh	WkTrans	chr1	21957200	21957600	400	RAP1GAP	ENST00000447293	-	21944424	21979800	Genebody	22400
GenEnh	Enh	chr1	21973000	21973200	200	RAP1GAP	ENST00000447293	-	21944424	21979800	Genebody	6700
WkTrans	StrTrans	chr1	22025200	22026000	800	USP48	ENST00000464577	-	22012384	22031108	Genebody	5508
ActProm	GenEnh	chr1	22032800	22033200	400	USP48	ENST00000374732	-	22005395	22051612	Genebody	18612
WkTrans	StrTrans	chr1	22065600	22065800	200	USP48	ENST00000374730	-	22055104	22074684	Genebody	8984
StrTrans	WkTrans	chr1	22083400	22083600	200	USP48	ENST00000527823	-	22079499	22108513	Genebody	25013
Enh	WkTrans	chr1	22085400	22085600	200	USP48	ENST00000489108	-	22083953	22109436	Genebody	23936
GenEnh	Enh	chr1	22086200	22087000	800	USP48	ENST00000489108	-	22083953	22109436	Genebody	22836
Enh	GenEnh	chr1	22091400	22091800	400	USP48	ENST00000489108	-	22083953	22109436	Genebody	17836
Enh	WkTrans	chr1	22093000	22093200	200	USP48	ENST00000489108	-	22083953	22109436	Genebody	16336
FlkProm	Enh	chr1	22381400	22381600	200	CDC42	ENST00000411827	+	22379789	22413283	Promoter3k	1711
FlkProm	GenEnh	chr1	22401200	22401400	200	CDC42	ENST00000411827	+	22379789	22413283	Genebody	21511
StrTrans	Enh	chr1	22407200	22407800	600	CDC42	ENST00000411827	+	22379789	22413283	Genebody	27711
WkTrans	StrTrans	chr1	22411600	22411800	200	CDC42	ENST00000411827	+	22379789	22413283	Genebody	31911
WkTrans	StrTrans	chr1	22420600	22421200	600						OtherIntergenic	NA
GenEnh	Enh	chr1	22438400	22438600	200						OtherIntergenic	NA
Enh	GenEnh	chr1	22440600	22440800	200						OtherIntergenic	NA
GenEnh	Enh	chr1	22444600	22444800	200	WNT4	ENST00000290167	-	22443797	22469459	Genebody	24759
Enh	Quies	chr1	22449400	22449600	200	WNT4	ENST00000542383	-	22446520	22470385	Genebody	20885
WkProm	Quies	chr1	22755600	22755800	200						OtherIntergenic	NA
Enh	WkTrans	chr1	22780200	22780400	200	ZBTB40	ENST00000400239	+	22778359	22832734	Promoter3k	1941
Enh	WkTrans	chr1	22781600	22782200	600	ZBTB40	ENST00000400239	+	22778359	22832734	Genebody	3541
WkTrans	Quies	chr1	22803400	22805200	1800	ZBTB40	ENST00000400239	+	22778359	22832734	Genebody	25941
WkTrans	StrTrans	chr1	22819400	22819600	200	ZBTB40	ENST00000400239	+	22778359	22832734	Genebody	41141
WkTrans	StrTrans	chr1	22830800	22831000	200	ZBTB40	ENST00000400239	+	22778359	22832734	Genebody	52541
WkTrans	StrTrans	chr1	22853400	22853800	400	ZBTB40	ENST00000374651	+	22778471	22853855	Genebody	75129
WkProm	Quies	chr1	22964000	22964800	800	C1QA	ENST00000402322	+	22964072	22966101	Promoter1k	328
Enh	Quies	chr1	23038800	23039400	600	EPHB2	ENST00000544305	+	23037331	23217758	Promoter3k	1769
Enh	Quies	chr1	23071600	23072000	400	EPHB2	ENST00000544305	+	23037331	23217758	Genebody	34469
Enh	Quies	chr1	23077200	23077400	200	EPHB2	ENST00000544305	+	23037331	23217758	Genebody	39969
Enh	WkTrans	chr1	23106400	23106600	200	EPHB2	ENST00000374627	+	23101670	23240245	Genebody	4830
Enh	WkTrans	chr1	23108400	23108600	200	EPHB2	ENST00000374627	+	23101670	23240245	Genebody	6830
Enh	WkTrans	chr1	23109200	23109400	200	EPHB2	ENST00000374627	+	23101670	23240245	Genebody	7630
Enh	WkTrans	chr1	23121600	23121800	200	EPHB2	ENST00000374627	+	23101670	23240245	Genebody	20030
Enh	WkTrans	chr1	23126600	23126800	200	EPHB2	ENST00000374627	+	23101670	23240245	Genebody	25030
Enh	WkTrans	chr1	23128200	23129200	1000	EPHB2	ENST00000465676	+	23126732	23222971	Promoter3k	1968
Quies	WkTrans	chr1	23148400	23153000	4600	EPHB2	ENST00000465676	+	23126732	23222971	Genebody	23968
Enh	WkTrans	chr1	23163000	23163200	200	RP11-69E9.1	ENST00000419644	-	23162205	23163342	ProximalPromoter	242
GenEnh	Enh	chr1	23182600	23183200	600	EPHB2	ENST00000465676	+	23126732	23222971	Genebody	56168
Enh	WkTrans	chr1	23188800	23189200	400	EPHB2	ENST00000465676	+	23126732	23222971	Genebody	62268
Quies	WkTrans	chr1	23241000	23242400	1400	EPHB2	ENST00000400191	+	23037457	23241818	Genebody	204243
Quies	Enh	chr1	23243200	23243600	400	RP1-74M1.3	ENST00000610135	+	23243174	23247993	ProximalPromoter	226
Enh	WkTrans	chr1	23366000	23366200	200	KDM1A	ENST00000542151	+	23345987	23410182	Genebody	20113
StrTrans	WkTrans	chr1	23372000	23372600	600	KDM1A	ENST00000542151	+	23345987	23410182	Genebody	26313
StrTrans	WkTrans	chr1	23373400	23374200	800	KDM1A	ENST00000542151	+	23345987	23410182	Genebody	27813
WkTrans	StrTrans	chr1	23393400	23394200	800	KDM1A	ENST00000542151	+	23345987	23410182	Genebody	47813
WkTrans	StrTrans	chr1	23401600	23402400	800	KDM1A	ENST00000465864	+	23398616	23406088	Genebody	3384
FlkProm	Enh	chr1	23425600	23425800	200	LUZP1	ENST00000374623	-	23410515	23435623	Genebody	9923
Quies	WkTrans	chr1	23498600	23500600	2000	LUZP1	ENST00000302291	-	23410522	23504301	Genebody	4701
WkTrans	StrTrans	chr1	23606400	23607400	1000	RP5-1057J7.6	ENST00000566551	-	23607801	23613245	Genebody	6345
ActProm	GenEnh	chr1	23683600	23683800	200						OtherIntergenic	NA
FlkProm	ActProm	chr1	23693800	23694000	200	ZNF436	ENST00000374608	-	23686467	23694879	Promoter1k	979
Enh	Quies	chr1	23731000	23731200	200	TCEA3	ENST00000461794	-	23730561	23745879	Genebody	14779
WkTrans	Enh	chr1	23749800	23750000	200	TCEA3	ENST00000374601	-	23729973	23751200	Promoter3k	1300
Enh	WkTrans	chr1	23772800	23773000	200	ASAP3	ENST00000478858	-	23767842	23810685	Genebody	37785
Enh	WkTrans	chr1	23793800	23794000	200	ASAP3	ENST00000449467	-	23782483	23806672	Genebody	12772
Quies	Hetero	chr1	23830600	23830800	200						OtherIntergenic	NA
Enh	Quies	chr1	23856800	23857000	200	E2F2	ENST00000361729	-	23832921	23857712	Promoter1k	812
WkProm	ActProm	chr1	23885600	23885800	200	ID3	ENST00000486541	-	23884935	23885934	ProximalPromoter	234
GenEnh	ActProm	chr1	23895000	23895400	400						OtherIntergenic	NA
Enh	Quies	chr1	23961200	23961400	200	MDS2	ENST00000374555	+	23953823	23967058	Genebody	7477
FlkProm	ActProm	chr1	23961600	23962000	400	MDS2	ENST00000374555	+	23953823	23967058	Genebody	7977
Quies	WkTrans	chr1	24046200	24047800	1600						OtherIntergenic	NA
FlkProm	Enh	chr1	24103600	24103800	200	RP5-886K2.3	ENST00000427796	-	24086871	24104777	Promoter3k	1077
ActProm	FlkProm	chr1	24105600	24105800	200	PITHD1	ENST00000246151	+	24104894	24114722	Promoter1k	806
StrTrans	WkTrans	chr1	24171200	24171400	200	FUCA1	ENST00000374479	-	24171566	24194784	Genebody	23484
FlkProm	Enh	chr1	24193400	24193600	200	FUCA1	ENST00000374479	-	24171566	24194784	Promoter3k	1284
ActProm	WkProm	chr1	24195000	24195200	200	FUCA1	ENST00000374479	-	24171566	24194784	Promoter1k	-316
FlkProm	StrTrans	chr1	24288600	24288800	200	PNRC2	ENST00000334351	+	24286301	24289952	Promoter3k	2399
Quies	Hetero	chr1	24607400	24607600	200	AL590683.2	ENST00000584309	-	24606256	24606345	Promoter3k	-1155
Enh	Quies	chr1	24644600	24644800	200	RP11-10N16.3	ENST00000437965	-	24634045	24648391	Genebody	3691
Quies	WkTrans	chr1	24682000	24682200	200	GRHL3	ENST00000350501	+	24645914	24690972	Genebody	36186
StrTrans	WkTrans	chr1	24747000	24747200	200	NIPAL3	ENST00000475663	+	24742347	24748600	Genebody	4753
StrTrans	WkTrans	chr1	24793600	24793800	200	NIPAL3	ENST00000374399	+	24742283	24795797	Genebody	51417
StrTrans	WkTrans	chr1	24862800	24863600	800	RCAN3	ENST00000436717	+	24829386	24863504	Genebody	33814
Enh	GenEnh	chr1	24885600	24885800	200	NCMAP	ENST00000374392	+	24882601	24935816	Genebody	3099
WkTrans	Quies	chr1	24942400	24942800	400						OtherIntergenic	NA
WkTrans	Quies	chr1	24943400	24944400	1000						OtherIntergenic	NA
ActProm	GenEnh	chr1	24945600	24946400	800						OtherIntergenic	NA
GenEnh	WkTrans	chr1	25034400	25034600	200						OtherIntergenic	NA
FlkProm	Enh	chr1	25076000	25076200	200	CLIC4	ENST00000489758	+	25071899	25124454	Genebody	4201
FlkProm	Enh	chr1	25077600	25078200	600	CLIC4	ENST00000489758	+	25071899	25124454	Genebody	6001
FlkProm	Enh	chr1	25079600	25079800	200	CLIC4	ENST00000489758	+	25071899	25124454	Genebody	7801
Enh	WkTrans	chr1	25093400	25093600	200	CLIC4	ENST00000489758	+	25071899	25124454	Genebody	21601
GenEnh	Enh	chr1	25095800	25096000	200	CLIC4	ENST00000489758	+	25071899	25124454	Genebody	24001
Enh	WkTrans	chr1	25101600	25101800	200	CLIC4	ENST00000489758	+	25071899	25124454	Genebody	29801
Enh	WkTrans	chr1	25108600	25108800	200	CLIC4	ENST00000489758	+	25071899	25124454	Genebody	36801
Enh	WkTrans	chr1	25109400	25109600	200	CLIC4	ENST00000489758	+	25071899	25124454	Genebody	37601
Enh	WkTrans	chr1	25115800	25116600	800	CLIC4	ENST00000489758	+	25071899	25124454	Genebody	44301
Enh	WkTrans	chr1	25118000	25118800	800	CLIC4	ENST00000489758	+	25071899	25124454	Genebody	46501
GenEnh	Enh	chr1	25119800	25120000	200	CLIC4	ENST00000489758	+	25071899	25124454	Genebody	48001
Enh	WkTrans	chr1	25122000	25122400	400	CLIC4	ENST00000489758	+	25071899	25124454	Genebody	50301
GenEnh	Enh	chr1	25132000	25132200	200	CLIC4	ENST00000497755	+	25071872	25166398	Genebody	60228
Enh	GenEnh	chr1	25149800	25150000	200	CLIC4	ENST00000497755	+	25071872	25166398	Genebody	78028
Enh	GenEnh	chr1	25151800	25152000	200	CLIC4	ENST00000497755	+	25071872	25166398	Genebody	80028
Enh	Quies	chr1	25333600	25334000	400						OtherIntergenic	NA
Quies	Hetero	chr1	25403400	25403600	200	RP4-799D16.1	ENST00000424084	-	25370197	25439610	Genebody	36110
ActProm	WkProm	chr1	25573400	25573600	200	C1orf63	ENST00000568212	-	25571489	25573945	Promoter1k	445
WkProm	ActProm	chr1	25574200	25574400	200	C1orf63	ENST00000568701	-	25573067	25594406	Genebody	20106
Enh	WkTrans	chr1	25591000	25591200	200	C1orf63	ENST00000450820	-	25579604	25594376	Genebody	3276
FlkProm	WkProm	chr1	25592600	25592800	200	RP3-465N24.5	ENST00000566714	-	25592592	25593627	Promoter1k	927
Enh	WkTrans	chr1	25661400	25661800	400	C1orf63	ENST00000567741	-	25631286	25663892	Promoter3k	2292
ActProm	WkProm	chr1	25664000	25664400	400	C1orf63	ENST00000566599	-	25661858	25664681	Promoter1k	481
WkTrans	StrTrans	chr1	25669200	25669400	200	TMEM50A	ENST00000487234	+	25669082	25678145	ProximalPromoter	218
WkTrans	StrTrans	chr1	25688600	25688800	200	TMEM50A	ENST00000374358	+	25664407	25688852	Genebody	24293
WkTrans	Quies	chr1	25702200	25704400	2200	RHCE	ENST00000527747	-	25688849	25729193	Genebody	25893
ActProm	WkProm	chr1	25756400	25756600	200	RHCE	ENST00000349320	-	25688802	25756683	ProximalPromoter	183
Enh	WkTrans	chr1	25765600	25765800	200	TMEM57	ENST00000374343	+	25757410	25826700	Genebody	8290
Enh	WkTrans	chr1	25771800	25772000	200	TMEM57	ENST00000374343	+	25757410	25826700	Genebody	14490
WkTrans	StrTrans	chr1	25773600	25773800	200	TMEM57	ENST00000374343	+	25757410	25826700	Genebody	16290
StrTrans	WkTrans	chr1	25778200	25778600	400	TMEM57	ENST00000470035	+	25775383	25785274	Genebody	3017
WkTrans	StrTrans	chr1	25780600	25781200	600	TMEM57	ENST00000470035	+	25775383	25785274	Genebody	5517
Enh	WkTrans	chr1	25798600	25798800	200	TMEM57	ENST00000374343	+	25757410	25826700	Genebody	41290
Enh	WkTrans	chr1	25800400	25800600	200	TMEM57	ENST00000374343	+	25757410	25826700	Genebody	43090
WkTrans	Quies	chr1	25831400	25831600	200						OtherIntergenic	NA
Quies	Hetero	chr1	25851600	25852200	600						OtherIntergenic	NA
ActProm	WkProm	chr1	25870800	25871000	200	LDLRAP1	ENST00000374338	+	25870070	25895377	Promoter1k	830
Enh	GenEnh	chr1	25879800	25880000	200	LDLRAP1	ENST00000485476	+	25876451	25881370	Genebody	3449
WkTrans	Enh	chr1	25897000	25897400	400						OtherIntergenic	NA
WkTrans	Enh	chr1	25986000	25986200	200	MAN1C1	ENST00000263979	+	25944340	26110941	Genebody	41760
Enh	WkTrans	chr1	25988000	25988400	400	MAN1C1	ENST00000263979	+	25944340	26110941	Genebody	43860
WkTrans	Quies	chr1	26036800	26040200	3400	MAN1C1	ENST00000374329	+	26036092	26110941	Promoter3k	2408
WkTrans	StrTrans	chr1	26140000	26140600	600	SEPN1	ENST00000494537	+	26139218	26142481	Promoter3k	1082
WkTrans	StrTrans	chr1	26142800	26143200	400	RP1-317E23.6	ENST00000527604	+	26140463	26150235	Promoter3k	2537
WkProm	FlkProm	chr1	26185600	26185800	200	AUNIP	ENST00000374298	-	26160496	26185903	ProximalPromoter	203
Enh	WkTrans	chr1	26251200	26251400	200						OtherIntergenic	NA
ActProm	GenEnh	chr1	26253400	26253600	200						OtherIntergenic	NA
GenEnh	Enh	chr1	26254000	26254400	400						OtherIntergenic	NA
WkTrans	StrTrans	chr1	26290800	26291800	1000	PAFAH2	ENST00000374284	-	26287260	26324535	Genebody	33235
WkTrans	StrTrans	chr1	26313400	26313600	200	PAFAH2	ENST00000439092	-	26310446	26324112	Genebody	10612
Enh	Quies	chr1	26348200	26348400	200	EXTL1	ENST00000481377	+	26346374	26358038	Promoter3k	1926
WkProm	Quies	chr1	26349800	26350000	200	EXTL1	ENST00000484339	+	26349679	26358046	ProximalPromoter	221
Enh	Quies	chr1	26352600	26352800	200	EXTL1	ENST00000484339	+	26349679	26358046	Genebody	3021
WkTrans	Quies	chr1	26436200	26436400	200	PDIK1L	ENST00000444713	+	26437663	26448615	Promoter3k	-1363
FlkProm	WkProm	chr1	26496800	26497000	200	RP11-96L14.7	ENST00000414762	-	26496670	26497304	Promoter1k	404
Quies	WkTrans	chr1	26513600	26515800	2200	CNKSR1	ENST00000480617	+	26513405	26514792	Promoter3k	1295
FlkProm	WkProm	chr1	26552200	26552400	200	RP11-231P20.2	ENST00000451482	+	26551810	26556331	Promoter1k	490
Enh	Quies	chr1	26552800	26553000	200	RP11-231P20.2	ENST00000451482	+	26551810	26556331	Promoter3k	1090
WkTrans	Quies	chr1	26553200	26559600	6400	RP11-231P20.2	ENST00000451482	+	26551810	26556331	Genebody	4590
Enh	GenEnh	chr1	26563800	26564200	400	CEP85	ENST00000451429	+	26560690	26604178	Genebody	3310
Quies	WkTrans	chr1	26609600	26610400	800	UBXN11	ENST00000496466	-	26608795	26624517	Genebody	14517
FlkProm	WkProm	chr1	26632400	26632600	200	UBXN11	ENST00000421827	-	26623437	26633067	Promoter1k	567
Enh	Quies	chr1	26687000	26687400	400	ZNF683	ENST00000403843	-	26688124	26699226	Genebody	12026
Enh	Quies	chr1	26718000	26718200	200						OtherIntergenic	NA
WkTrans	StrTrans	chr1	26761200	26763200	2000	DHDDS	ENST00000530781	+	26758893	26764775	Genebody	3307
Enh	WkTrans	chr1	26796000	26797000	1000	DHDDS	ENST00000431933	+	26769326	26797785	Genebody	27174
Quies	WkTrans	chr1	26810600	26811200	600						OtherIntergenic	NA
WkTrans	Quies	chr1	26903400	26903800	400						OtherIntergenic	NA
ActProm	WkProm	chr1	26947600	26947800	200						OtherIntergenic	NA
WkProm	Quies	chr1	26963200	26963400	200						OtherIntergenic	NA
Enh	Quies	chr1	27004600	27004800	200						OtherIntergenic	NA
WkProm	ActProm	chr1	27021800	27022000	200	ARID1A	ENST00000324856	+	27022523	27108595	Promoter1k	-623
FlkProm	GenEnh	chr1	27043800	27044000	200	ARID1A	ENST00000457599	+	27022894	27107308	Genebody	21006
Enh	GenEnh	chr1	27044000	27044400	400	ARID1A	ENST00000457599	+	27022894	27107308	Genebody	21306
Enh	WkTrans	chr1	27046800	27047000	200	ARID1A	ENST00000457599	+	27022894	27107308	Genebody	24006
WkTrans	StrTrans	chr1	27057400	27058200	800	ARID1A	ENST00000524572	+	27054198	27057809	Genebody	3602
GenEnh	StrTrans	chr1	27094600	27094800	200	ARID1A	ENST00000374152	+	27055870	27107247	Genebody	38830
GenEnh	StrTrans	chr1	27095400	27095800	400	ARID1A	ENST00000374152	+	27055870	27107247	Genebody	39730
ActProm	GenEnh	chr1	27113000	27113400	400	PIGV	ENST00000430292	+	27113962	27120741	Promoter1k	-762
WkTrans	StrTrans	chr1	27121800	27123800	2000	PIGV	ENST00000472757	+	27114454	27124298	Genebody	8346
Enh	GenEnh	chr1	27126600	27126800	200						OtherIntergenic	NA
StrTrans	WkTrans	chr1	27159000	27159800	800	ZDHHC18	ENST00000534643	+	27158510	27177665	Promoter1k	890
Quies	WkTrans	chr1	27198600	27199200	600						OtherIntergenic	NA
FlkProm	Enh	chr1	27249600	27250000	400	NUDC	ENST00000452707	+	27248632	27269267	Promoter3k	1168
StrTrans	WkTrans	chr1	27267400	27267800	400	NUDC	ENST00000452707	+	27248632	27269267	Genebody	18968
WkTrans	Quies	chr1	27276400	27276800	400	C1orf172	ENST00000320567	-	27276052	27286897	Genebody	10297
Enh	Quies	chr1	27385200	27385400	200						OtherIntergenic	NA
Enh	Quies	chr1	27386000	27386200	200						OtherIntergenic	NA
Enh	Quies	chr1	27413800	27414000	200						OtherIntergenic	NA
Enh	WkTrans	chr1	27443200	27443400	200	SLC9A1	ENST00000374086	-	27431941	27481089	Genebody	37789
Enh	WkTrans	chr1	27471600	27472000	400	SLC9A1	ENST00000374086	-	27431941	27481089	Genebody	9289
FlkProm	ActProm	chr1	27562400	27562600	200	WDTC1	ENST00000361771	+	27561158	27634735	Promoter3k	1342
Enh	WkTrans	chr1	27639000	27639200	200	RP11-4K3__A.3	ENST00000428741	+	27637730	27638329	Promoter3k	1370
Quies	WkTrans	chr1	27639600	27639800	200						OtherIntergenic	NA
FlkProm	ActProm	chr1	27649400	27649600	200	TMEM222	ENST00000466759	+	27648744	27659050	Promoter1k	756
Enh	Quies	chr1	27676200	27676800	600	SYTL1	ENST00000485269	+	27676237	27678070	Promoter1k	263
Enh	GenEnh	chr1	27728600	27729000	400						OtherIntergenic	NA
WkTrans	GenEnh	chr1	27730600	27730800	200	WASF2	ENST00000430629	-	27730729	27816669	Genebody	85969
Enh	GenEnh	chr1	27758800	27759400	600	WASF2	ENST00000536657	-	27734690	27816562	Genebody	57462
Enh	GenEnh	chr1	27771400	27772400	1000	WASF2	ENST00000536657	-	27734690	27816562	Genebody	44662
Enh	WkTrans	chr1	27790200	27790600	400	WASF2	ENST00000536657	-	27734690	27816562	Genebody	26162
Enh	WkTrans	chr1	27794400	27794800	400	WASF2	ENST00000536657	-	27734690	27816562	Genebody	21962
Enh	WkTrans	chr1	27807000	27807800	800	WASF2	ENST00000536657	-	27734690	27816562	Genebody	9162
ActProm	GenEnh	chr1	27817400	27817600	200	WASF2	ENST00000430629	-	27730729	27816669	Promoter1k	-831
Enh	WkTrans	chr1	27823000	27823600	600						OtherIntergenic	NA
FlkProm	GenEnh	chr1	27848800	27849000	200						OtherIntergenic	NA
GenEnh	Enh	chr1	27863000	27863200	200	AHDC1	ENST00000374011	-	27860813	27930143	Genebody	67043
WkTrans	StrTrans	chr1	27874000	27875800	1800	AHDC1	ENST00000374011	-	27860813	27930143	Genebody	55243
Enh	WkTrans	chr1	27915000	27915200	200	AHDC1	ENST00000480033	-	27885218	27930942	Genebody	15842
WkTrans	Enh	chr1	27923400	27923600	200	AHDC1	ENST00000480033	-	27885218	27930942	Genebody	7442
WkTrans	Enh	chr1	27923800	27924000	200	AHDC1	ENST00000480033	-	27885218	27930942	Genebody	7042
Quies	Hetero	chr1	28006400	28006600	200						OtherIntergenic	NA
Quies	WkTrans	chr1	28092400	28097200	4800						OtherIntergenic	NA
WkProm	ActProm	chr1	28157600	28157800	200	PPP1R8	ENST00000236412	+	28157324	28178039	Promoter1k	376
ActProm	GenEnh	chr1	28201400	28201600	200	THEMIS2	ENST00000427466	+	28199066	28206459	Promoter3k	2434
GenEnh	StrTrans	chr1	28234000	28234200	200	RPA2	ENST00000444045	-	28223515	28241099	Genebody	6999
Enh	Quies	chr1	28267800	28268000	200	SMPDL3B	ENST00000466793	+	28261566	28271956	Genebody	6334
Enh	WkTrans	chr1	28288600	28288800	200	XKR8	ENST00000373884	+	28285972	28294607	Promoter3k	2728
WkTrans	StrTrans	chr1	28351400	28353000	1600	EYA3	ENST00000468665	-	28337306	28362190	Genebody	9990
WkTrans	StrTrans	chr1	28353200	28353600	400	EYA3	ENST00000468665	-	28337306	28362190	Genebody	8790
WkTrans	StrTrans	chr1	28357200	28358000	800	EYA3	ENST00000468665	-	28337306	28362190	Genebody	4590
Enh	WkTrans	chr1	28400600	28401200	600	EYA3	ENST00000471498	-	28314989	28415108	Genebody	14208
WkTrans	Enh	chr1	28402400	28402600	200	EYA3	ENST00000471498	-	28314989	28415108	Genebody	12608
Enh	WkTrans	chr1	28411000	28411400	400	EYA3	ENST00000471498	-	28314989	28415108	Genebody	3908
ActProm	GenEnh	chr1	28431800	28432000	200						OtherIntergenic	NA
WkProm	ActProm	chr1	28452600	28453000	400						OtherIntergenic	NA
ActProm	GenEnh	chr1	28491000	28491200	200	PTAFR	ENST00000373857	-	28473676	28503699	Genebody	12599
Enh	WkTrans	chr1	28496200	28496600	400	PTAFR	ENST00000373857	-	28473676	28503699	Genebody	7299
Enh	WkTrans	chr1	28507200	28507400	200	PTAFR	ENST00000305392	-	28476183	28520384	Genebody	13084
WkProm	ActProm	chr1	28563200	28563400	200	ATPIF1	ENST00000465645	+	28562664	28564609	Promoter1k	636
Enh	WkTrans	chr1	28572200	28572400	200	ATPIF1	ENST00000468425	+	28562652	28573417	Genebody	9648
FlkProm	WkProm	chr1	28585600	28585800	200	SESN2	ENST00000253063	+	28586037	28609002	Promoter1k	-337
FlkProm	ActProm	chr1	28656200	28656400	200	MED18	ENST00000475655	+	28655572	28657303	Promoter1k	728
WkTrans	Quies	chr1	28705400	28711800	6400	PHACTR4	ENST00000463428	+	28696249	28793752	Genebody	12351
WkTrans	StrTrans	chr1	28794600	28795400	800	PHACTR4	ENST00000373836	+	28764681	28826820	Genebody	30319
WkTrans	StrTrans	chr1	28814600	28815600	1000	PHACTR4	ENST00000373836	+	28764681	28826820	Genebody	50419
WkTrans	StrTrans	chr1	28825200	28826200	1000	PHACTR4	ENST00000373836	+	28764681	28826820	Genebody	61019
FlkProm	WkProm	chr1	28845400	28845600	200	RCC1	ENST00000486790	+	28845137	28858330	Promoter1k	363
ActProm	FlkProm	chr1	28909000	28909200	200	SNHG12	ENST00000488745	-	28905052	28909495	Promoter1k	395
GenEnh	StrTrans	chr1	28929800	28930000	200	TAF12	ENST00000471683	-	28915834	28944542	Genebody	14642
WkTrans	StrTrans	chr1	28946600	28947400	800	TAF12	ENST00000495422	-	28939758	28969597	Genebody	22597
Enh	WkTrans	chr1	28967400	28967600	200	TAF12	ENST00000495422	-	28939758	28969597	Promoter3k	2097
WkTrans	StrTrans	chr1	29026200	29027400	1200	GMEB1	ENST00000480454	+	29010075	29041577	Genebody	16725
WkTrans	StrTrans	chr1	29041800	29042000	200	GMEB1	ENST00000373816	+	28995243	29045865	Genebody	46657
ActProm	WkProm	chr1	29064000	29064400	400	YTHDF2	ENST00000496288	+	29063476	29069514	Promoter1k	724
FlkProm	Enh	chr1	29074800	29075000	200	YTHDF2	ENST00000478283	+	29063461	29095637	Genebody	11439
FlkProm	Enh	chr1	29076000	29076200	200	YTHDF2	ENST00000478283	+	29063461	29095637	Genebody	12639
Enh	WkTrans	chr1	29080000	29080600	600	YTHDF2	ENST00000478283	+	29063461	29095637	Genebody	16839
WkProm	Quies	chr1	29214400	29214600	200	EPB41	ENST00000482464	+	29213632	29319968	Promoter1k	868
Quies	WkTrans	chr1	29344400	29345200	800	EPB41	ENST00000373797	+	29241090	29391733	Genebody	103710
Quies	WkTrans	chr1	29358600	29359200	600	EPB41	ENST00000373797	+	29241090	29391733	Genebody	117810
Quies	WkTrans	chr1	29362200	29364600	2400	EPB41	ENST00000373797	+	29241090	29391733	Genebody	122310
Quies	WkTrans	chr1	29383600	29384600	1000	EPB41	ENST00000373797	+	29241090	29391733	Genebody	143010
Quies	WkTrans	chr1	29384800	29386600	1800	EPB41	ENST00000488277	+	29385115	29424361	Promoter1k	585
Quies	WkTrans	chr1	29390000	29390400	400	EPB41	ENST00000488277	+	29385115	29424361	Genebody	5085
Quies	WkTrans	chr1	29392200	29396000	3800	EPB41	ENST00000488277	+	29385115	29424361	Genebody	8985
Enh	Quies	chr1	29459600	29459800	200						OtherIntergenic	NA
WkTrans	StrTrans	chr1	29471400	29472800	1400	RP11-242O24.3	ENST00000413004	-	29471005	29473506	Promoter3k	1406
Enh	StrTrans	chr1	29492400	29493200	800	SRSF4	ENST00000472353	-	29486893	29495151	Promoter3k	2351
Enh	StrTrans	chr1	29495600	29496000	400	SRSF4	ENST00000605204	-	29481247	29508402	Genebody	12602
WkTrans	StrTrans	chr1	29520400	29521600	1200	MECR	ENST00000483435	-	29520328	29527101	Genebody	6101
WkTrans	StrTrans	chr1	29530000	29530400	400	MECR	ENST00000453185	-	29522455	29533340	Genebody	3140
WkTrans	StrTrans	chr1	29546200	29547800	1600	MECR	ENST00000464915	-	29542548	29550061	Genebody	3061
Quies	PRC	chr1	29703000	29703200	200						Genedesert	NA
Enh	Quies	chr1	30155400	30155600	200						Genedesert	NA
GenEnh	Enh	chr1	30222000	30222200	200						Genedesert	NA
Enh	Quies	chr1	30222600	30222800	200						Genedesert	NA
Enh	Quies	chr1	30228200	30228400	200						Genedesert	NA
Quies	Hetero	chr1	30249000	30249200	200						Genedesert	NA
Quies	Hetero	chr1	30334600	30335000	400						Genedesert	NA
Enh	Quies	chr1	30447400	30447600	200						Genedesert	NA
Enh	Quies	chr1	30507200	30507600	400	RP11-111I12.1	ENST00000445180	-	30486798	30510459	Genebody	3059
Quies	Hetero	chr1	30566600	30567000	400						Genedesert	NA
Enh	Quies	chr1	30836800	30837000	200						Genedesert	NA
Enh	Quies	chr1	30837400	30837600	200						Genedesert	NA
Enh	Quies	chr1	30853400	30853600	200						Genedesert	NA
Quies	Hetero	chr1	30929400	30929600	200						Genedesert	NA
Quies	Hetero	chr1	30956200	30956600	400						Genedesert	NA
Quies	Hetero	chr1	30965600	30966200	600						Genedesert	NA
Quies	Hetero	chr1	31024000	31024200	200						Genedesert	NA
Quies	Hetero	chr1	31065000	31065200	200						Genedesert	NA
PRC	Hetero	chr1	31066000	31066200	200						Genedesert	NA
Enh	WkTrans	chr1	31202200	31202600	400						OtherIntergenic	NA
Quies	WkTrans	chr1	31214200	31215400	1200	LAPTM5	ENST00000464569	-	31206735	31219076	Genebody	4276
Enh	GenEnh	chr1	31237000	31237200	200						OtherIntergenic	NA
Quies	WkTrans	chr1	31237600	31243800	6200						OtherIntergenic	NA
Quies	WkTrans	chr1	31244600	31250000	5400						OtherIntergenic	NA
Enh	GenEnh	chr1	31250400	31251000	600						OtherIntergenic	NA
Enh	WkTrans	chr1	31284400	31285400	1000	RP5-1125N11.1	ENST00000440358	-	31283224	31288400	Genebody	3500
Quies	WkTrans	chr1	31342200	31344400	2200	SDC3	ENST00000336798	-	31342313	31351587	Genebody	8287
Enh	WkTrans	chr1	31350000	31350800	800	SDC3	ENST00000471567	-	31349613	31354276	Genebody	3876
Enh	GenEnh	chr1	31376000	31376200	200	SDC3	ENST00000339394	-	31345981	31381608	Genebody	5508
Enh	WkTrans	chr1	31377600	31377800	200	SDC3	ENST00000339394	-	31345981	31381608	Genebody	3908
Enh	Quies	chr1	31392400	31392600	200						OtherIntergenic	NA
GenEnh	StrTrans	chr1	31424600	31424800	200	PUM1	ENST00000525997	-	31409570	31426591	Promoter3k	1891
Enh	GenEnh	chr1	31455400	31455800	400	PUM1	ENST00000532678	-	31440071	31467951	Genebody	12351
Enh	GenEnh	chr1	31456000	31457000	1000	PUM1	ENST00000532678	-	31440071	31467951	Genebody	11451
GenEnh	Enh	chr1	31494600	31494800	200	PUM1	ENST00000480602	-	31468028	31538530	Genebody	43830
Enh	WkTrans	chr1	31503000	31503600	600	PUM1	ENST00000524516	-	31501604	31538542	Genebody	35242
Enh	WkTrans	chr1	31507800	31508000	200	PUM1	ENST00000524516	-	31501604	31538542	Genebody	30642
Enh	WkTrans	chr1	31511600	31511800	200	PUM1	ENST00000524516	-	31501604	31538542	Genebody	26842
Enh	StrTrans	chr1	31530600	31530800	200	PUM1	ENST00000524516	-	31501604	31538542	Genebody	7842
Enh	StrTrans	chr1	31531200	31531400	200	PUM1	ENST00000524516	-	31501604	31538542	Genebody	7242
Quies	WkProm	chr1	31627400	31628200	800						OtherIntergenic	NA
Enh	WkTrans	chr1	31689400	31689600	200	NKAIN1	ENST00000373736	-	31652591	31712401	Genebody	22901
WkTrans	Quies	chr1	31725000	31727200	2200						OtherIntergenic	NA
Enh	WkTrans	chr1	31779600	31779800	200	ZCCHC17	ENST00000490049	+	31769893	31811808	Genebody	9807
WkTrans	StrTrans	chr1	31828200	31829800	1600	ZCCHC17	ENST00000546109	+	31769878	31837105	Genebody	59122
GenEnh	WkTrans	chr1	31851000	31851400	400	FABP3	ENST00000482018	-	31838737	31849697	Promoter3k	-1503
GenEnh	Enh	chr1	31852400	31853200	800						OtherIntergenic	NA
Enh	Quies	chr1	32083800	32084000	200	HCRTR1	ENST00000485464	+	32083286	32089350	Promoter1k	614
Enh	WkTrans	chr1	32106600	32107200	600	PEF1	ENST00000440872	-	32099886	32110474	Genebody	3574
WkProm	ActProm	chr1	32110000	32110200	200	PEF1	ENST00000440872	-	32099886	32110474	Promoter1k	374
WkTrans	StrTrans	chr1	32145600	32146200	600	COL16A1	ENST00000458715	-	32138030	32149349	Genebody	3449
Enh	Quies	chr1	32179800	32180000	200						OtherIntergenic	NA
WkTrans	Enh	chr1	32221600	32222000	400	BAI2	ENST00000530134	-	32205115	32221865	ProximalPromoter	65
Enh	Quies	chr1	32238400	32238600	200						OtherIntergenic	NA
WkTrans	Quies	chr1	32318400	32322600	4200	RP11-84A19.2	ENST00000453837	-	32307619	32321169	Promoter1k	669
Enh	Quies	chr1	32346600	32346800	200	RP11-84A19.4	ENST00000602889	-	32317513	32387442	Genebody	40742
ActProm	GenEnh	chr1	32393000	32393200	200	PTP4A2	ENST00000475464	-	32385169	32403383	Genebody	10283
ActProm	GenEnh	chr1	32400600	32400800	200	PTP4A2	ENST00000475464	-	32385169	32403383	Promoter3k	2683
ActProm	GenEnh	chr1	32401400	32401600	200	PTP4A2	ENST00000475464	-	32385169	32403383	Promoter3k	1883
WkTrans	GenEnh	chr1	32422200	32422400	200						OtherIntergenic	NA
WkProm	ActProm	chr1	32480200	32480400	200	KHDRBS1	ENST00000492989	+	32479596	32508225	Promoter1k	704
Enh	GenEnh	chr1	32486400	32486800	400	KHDRBS1	ENST00000492989	+	32479596	32508225	Genebody	7004
WkTrans	StrTrans	chr1	32544400	32545400	1000	TMEM39B	ENST00000466321	+	32538585	32557345	Genebody	6315
StrTrans	WkTrans	chr1	32552400	32553400	1000	TMEM39B	ENST00000466321	+	32538585	32557345	Genebody	14315
Enh	WkTrans	chr1	32587800	32588000	200	KPNA6	ENST00000537234	+	32573888	32636980	Genebody	14012
Enh	WkTrans	chr1	32605800	32606000	200	KPNA6	ENST00000537234	+	32573888	32636980	Genebody	32012
Enh	WkTrans	chr1	32606800	32607000	200	KPNA6	ENST00000537234	+	32573888	32636980	Genebody	33012
WkTrans	StrTrans	chr1	32640800	32641000	200	RP4-622L5.2	ENST00000515055	+	32636333	32642169	Genebody	4567
WkProm	ActProm	chr1	32688000	32688200	200	EIF3I	ENST00000489353	+	32688007	32692073	ProximalPromoter	93
WkTrans	StrTrans	chr1	32768200	32769800	1600	HDAC1	ENST00000463172	+	32757737	32793046	Genebody	11263
WkTrans	StrTrans	chr1	32795400	32797000	1600	HDAC1	ENST00000484305	+	32795749	32796476	Promoter1k	451
WkTrans	WkProm	chr1	32801000	32801200	200	MARCKSL1	ENST00000329421	-	32799432	32801980	Promoter1k	880
ActProm	GenEnh	chr1	32803800	32804000	200	MARCKSL1	ENST00000329421	-	32799432	32801980	Promoter3k	-1920
Enh	Quies	chr1	32861600	32861800	200	BSDC1	ENST00000474414	-	32844363	32860332	Promoter3k	-1368
Quies	Hetero	chr1	32880000	32880200	200						OtherIntergenic	NA
FlkProm	WkProm	chr1	32931000	32931400	400	ZBTB8B	ENST00000609129	+	32930669	32962287	Promoter1k	531
Enh	Quies	chr1	32960800	32961000	200	ZBTB8B	ENST00000609129	+	32930669	32962287	Genebody	30231
Quies	WkTrans	chr1	33008200	33018400	10200	ZBTB8A	ENST00000316459	+	33005029	33066591	Genebody	8271
ActProm	WkProm	chr1	33077400	33077800	400	ZBTB8OS	ENST00000341885	-	33065772	33116166	Genebody	38566
StrTrans	WkTrans	chr1	33087000	33088600	1600	ZBTB8OS	ENST00000467652	-	33087430	33097659	Genebody	9859
Enh	WkTrans	chr1	33113200	33113400	200	ZBTB8OS	ENST00000466361	-	33099958	33116136	Promoter3k	2836
ActProm	WkProm	chr1	33115400	33115600	200	ZBTB8OS	ENST00000466361	-	33099958	33116136	Promoter1k	636
WkProm	ActProm	chr1	33117000	33117200	200	RBBP4	ENST00000465780	+	33116826	33118107	Promoter1k	274
FlkProm	ActProm	chr1	33117600	33117800	200	RBBP4	ENST00000465780	+	33116826	33118107	Promoter1k	874
Enh	Quies	chr1	33206600	33206800	200	KIAA1522	ENST00000401073	+	33207485	33240571	Promoter1k	-785
WkProm	ActProm	chr1	33283800	33284000	200	S100PBP	ENST00000474103	+	33283338	33284433	Promoter1k	562
WkTrans	StrTrans	chr1	33325200	33326200	1000						OtherIntergenic	NA
Enh	Quies	chr1	33390400	33390600	200	AL031602.1	ENST00000408496	+	33391894	33392000	Promoter3k	-1394
Enh	WkTrans	chr1	33419000	33419400	400	RNF19B	ENST00000235150	-	33402268	33430286	Genebody	11086
Enh	WkTrans	chr1	33447800	33448000	200						OtherIntergenic	NA
WkTrans	StrTrans	chr1	33475400	33475800	400	AK2	ENST00000373449	-	33473584	33502471	Genebody	26871
Enh	GenEnh	chr1	33514600	33515000	400	AK2	ENST00000548559	-	33487207	33546597	Genebody	31797
WkProm	ActProm	chr1	33547400	33547600	200	ADC	ENST00000495135	+	33546761	33549728	Promoter1k	739
FlkProm	Enh	chr1	33592000	33592200	200						OtherIntergenic	NA
StrTrans	WkTrans	chr1	33614800	33615200	400	TRIM62	ENST00000543586	-	33612302	33642151	Genebody	27151
WkTrans	GenEnh	chr1	33627800	33628000	200	TRIM62	ENST00000485148	-	33625292	33647654	Genebody	19754
Enh	WkTrans	chr1	33725600	33726200	600	ZNF362	ENST00000490959	+	33722219	33740849	Genebody	3681
WkTrans	Enh	chr1	33729000	33729200	200	ZNF362	ENST00000490959	+	33722219	33740849	Genebody	6881
WkTrans	Hetero	chr1	33756200	33757000	800	ZNF362	ENST00000373428	+	33736175	33766320	Genebody	20425
StrTrans	WkTrans	chr1	33758800	33760200	1400	ZNF362	ENST00000373428	+	33736175	33766320	Genebody	23325
Quies	WkTrans	chr1	33767400	33772800	5400	RP11-415J8.3	ENST00000588828	+	33772966	33791499	Promoter3k	-2866
Enh	WkTrans	chr1	33852400	33853000	600	PHC2	ENST00000468406	-	33834170	33858366	Genebody	5666
Enh	GenEnh	chr1	33858800	33859400	600	PHC2	ENST00000484692	-	33837926	33896653	Genebody	37553
Enh	WkTrans	chr1	33873600	33873800	200	PHC2	ENST00000484692	-	33837926	33896653	Genebody	22953
GenEnh	Enh	chr1	33875400	33875600	200	PHC2	ENST00000484692	-	33837926	33896653	Genebody	21153
FlkProm	Enh	chr1	33893800	33894000	200	PHC2	ENST00000484692	-	33837926	33896653	Promoter3k	2753
Enh	GenEnh	chr1	33933600	33934000	400	TLR12P	ENST00000413515	+	33931849	33934555	Promoter3k	1951
WkTrans	StrTrans	chr1	33947800	33948000	200	ZSCAN20	ENST00000480917	+	33938260	33954845	Genebody	9640
Hetero	StrTrans	chr1	33958600	33958800	200	ZSCAN20	ENST00000361328	+	33938245	33962107	Genebody	20455
Quies	Hetero	chr1	33962000	33963000	1000	ZSCAN20	ENST00000361328	+	33938245	33962107	Genebody	24255
WkTrans	Quies	chr1	34104400	34104800	400	CSMD2	ENST00000373388	-	34065713	34175104	Genebody	70504
WkTrans	Enh	chr1	34123200	34123400	200	CSMD2	ENST00000373388	-	34065713	34175104	Genebody	51804
WkTrans	Quies	chr1	34132600	34134400	1800	CSMD2	ENST00000373388	-	34065713	34175104	Genebody	41604
Quies	Hetero	chr1	34139800	34140000	200	CSMD2	ENST00000373388	-	34065713	34175104	Genebody	35204
Enh	Quies	chr1	34144400	34144600	200	CSMD2	ENST00000373388	-	34065713	34175104	Genebody	30604
Quies	WkTrans	chr1	34191800	34193400	1600	CSMD2	ENST00000373381	-	33979612	34630875	Genebody	438275
Enh	Quies	chr1	34342000	34342400	400	RP5-1007G16.1	ENST00000431046	+	34341066	34351024	Promoter3k	1134
Enh	Quies	chr1	34342600	34342800	200	RP5-1007G16.1	ENST00000431046	+	34341066	34351024	Promoter3k	1634
Enh	Quies	chr1	34359600	34359800	200	CSMD2	ENST00000373381	-	33979612	34630875	Genebody	271175
WkTrans	Quies	chr1	34360000	34363000	3000	CSMD2	ENST00000373381	-	33979612	34630875	Genebody	269375
Enh	Quies	chr1	34416200	34416400	200	CSMD2	ENST00000373381	-	33979612	34630875	Genebody	214575
WkTrans	Quies	chr1	34504400	34504600	200	CSMD2	ENST00000373381	-	33979612	34630875	Genebody	126375
WkTrans	Quies	chr1	34505000	34509200	4200	CSMD2	ENST00000373381	-	33979612	34630875	Genebody	123775
Enh	WkTrans	chr1	34510600	34510800	200	CSMD2	ENST00000373381	-	33979612	34630875	Genebody	120175
Enh	WkTrans	chr1	34522400	34522600	200	CSMD2	ENST00000373381	-	33979612	34630875	Genebody	108375
GenEnh	Enh	chr1	34526800	34527000	200	CSMD2	ENST00000373381	-	33979612	34630875	Genebody	103975
WkTrans	Quies	chr1	34527400	34529200	1800	CSMD2	ENST00000373381	-	33979612	34630875	Genebody	102575
WkTrans	Quies	chr1	34529800	34531600	1800	CSMD2	ENST00000373381	-	33979612	34630875	Genebody	100175
Enh	GenEnh	chr1	34536600	34536800	200	CSMD2	ENST00000373381	-	33979612	34630875	Genebody	94175
Enh	WkTrans	chr1	34537600	34537800	200	CSMD2	ENST00000373381	-	33979612	34630875	Genebody	93175
Enh	Quies	chr1	34576600	34576800	200	CSMD2	ENST00000373381	-	33979612	34630875	Genebody	54175
FlkProm	Enh	chr1	34610200	34610600	400	CSMD2	ENST00000373381	-	33979612	34630875	Genebody	20475
WkTrans	Quies	chr1	34635000	34639000	4000	C1orf94	ENST00000373374	+	34632483	34684732	Genebody	4517
Enh	Quies	chr1	34640400	34640600	200	C1orf94	ENST00000373374	+	34632483	34684732	Genebody	8017
Quies	Hetero	chr1	34655400	34655600	200	C1orf94	ENST00000488417	+	34643270	34684732	Genebody	12230
Quies	Hetero	chr1	34782400	34782600	200						OtherIntergenic	NA
Quies	Hetero	chr1	34932400	34932600	200						OtherIntergenic	NA
PRC	Hetero	chr1	35013600	35013800	200						OtherIntergenic	NA
Quies	Hetero	chr1	35047400	35047800	400						OtherIntergenic	NA
Quies	Hetero	chr1	35136600	35136800	200	MIR552	ENST00000385206	-	35135199	35135295	Promoter3k	-1405
WkTrans	Quies	chr1	35287200	35288400	1200	SMIM12	ENST00000426886	-	35178337	35325336	Genebody	37536
GenEnh	Enh	chr1	35309200	35309800	600	SMIM12	ENST00000426886	-	35178337	35325336	Genebody	15836
WkTrans	StrTrans	chr1	35321600	35321800	200	SMIM12	ENST00000417239	-	35321289	35324646	Promoter3k	2946
ActProm	FlkProm	chr1	35325600	35325800	200	SMIM12	ENST00000521580	-	35318269	35325417	Promoter1k	-283
Quies	WkTrans	chr1	35444000	35446000	2000	RP11-244H3.1	ENST00000417456	-	35439956	35450914	Genebody	5914
FlkProm	ActProm	chr1	35450000	35450200	200	ZMYM6NB	ENST00000373337	-	35447135	35450954	Promoter1k	854
WkTrans	StrTrans	chr1	35453800	35454000	200	ZMYM6	ENST00000357182	-	35452580	35497569	Genebody	43669
StrTrans	WkTrans	chr1	35575200	35575400	200	ZMYM1	ENST00000463393	+	35569843	35577378	Genebody	5457
WkTrans	StrTrans	chr1	35581200	35581400	200	ZMYM1	ENST00000373329	+	35544991	35581455	Genebody	36309
Quies	WkTrans	chr1	35583000	35583400	400						OtherIntergenic	NA
WkTrans	StrTrans	chr1	35639000	35639200	200						OtherIntergenic	NA
FlkProm	StrTrans	chr1	35646800	35647000	200	SFPQ	ENST00000490668	-	35641980	35646945	ProximalPromoter	45
FlkProm	StrTrans	chr1	35650000	35650200	200	SFPQ	ENST00000357214	-	35648532	35658749	Genebody	8649
FlkProm	StrTrans	chr1	35650800	35651200	400	SFPQ	ENST00000357214	-	35648532	35658749	Genebody	7749
FlkProm	StrTrans	chr1	35653800	35654600	800	SFPQ	ENST00000357214	-	35648532	35658749	Genebody	4549
ActProm	FlkProm	chr1	35656600	35656800	200	SFPQ	ENST00000357214	-	35648532	35658749	Promoter3k	2049
WkTrans	Quies	chr1	35669800	35670600	800						OtherIntergenic	NA
Quies	Hetero	chr1	35715000	35715600	600						OtherIntergenic	NA
Enh	Quies	chr1	35730400	35730600	200	RN7SL136P	ENST00000583196	-	35729822	35730083	Promoter1k	-417
FlkProm	WkProm	chr1	35733800	35734000	200	ZMYM4	ENST00000373297	+	35734567	35887544	Promoter1k	-667
Enh	WkTrans	chr1	35736800	35737600	800	ZMYM4	ENST00000441447	+	35734633	35824830	Promoter3k	2567
Enh	WkTrans	chr1	35742400	35742600	200	ZMYM4	ENST00000441447	+	35734633	35824830	Genebody	7867
Enh	WkTrans	chr1	35765400	35765600	200	ZMYM4	ENST00000441447	+	35734633	35824830	Genebody	30867
StrTrans	WkTrans	chr1	35770600	35771800	1200	ZMYM4	ENST00000441447	+	35734633	35824830	Genebody	36567
Enh	WkTrans	chr1	35785200	35785400	200	ZMYM4	ENST00000441447	+	35734633	35824830	Genebody	50667
WkTrans	Enh	chr1	35786800	35787000	200	ZMYM4	ENST00000441447	+	35734633	35824830	Genebody	52267
GenEnh	Enh	chr1	35790800	35791000	200	ZMYM4	ENST00000441447	+	35734633	35824830	Genebody	56267
Enh	WkTrans	chr1	35823200	35823400	200	ZMYM4	ENST00000441447	+	35734633	35824830	Genebody	88667
StrTrans	WkTrans	chr1	35889000	35889800	800						OtherIntergenic	NA
WkTrans	StrTrans	chr1	35899200	35900200	1000	KIAA0319L	ENST00000325722	-	35899090	36023014	Genebody	123314
WkTrans	StrTrans	chr1	35901200	35903600	2400	KIAA0319L	ENST00000461312	-	35900904	35909831	Genebody	7431
Hetero	WkTrans	chr1	35958400	35958600	200	KIAA0319L	ENST00000431916	-	35925908	35972468	Genebody	13968
Quies	WkTrans	chr1	35993600	35995400	1800	KIAA0319L	ENST00000494948	-	35972339	36020588	Genebody	26088
WkProm	ActProm	chr1	36023400	36023600	200	NCDN	ENST00000459931	+	36023431	36026444	ProximalPromoter	69
Quies	WkTrans	chr1	36035200	36038200	3000	RP4-728D4.2	ENST00000425881	-	36035413	36039348	Promoter3k	2648
Quies	WkTrans	chr1	36040400	36043400	3000	RP4-728D4.2	ENST00000444348	-	36035415	36043330	Promoter3k	1430
StrTrans	WkTrans	chr1	36064200	36064800	600						OtherIntergenic	NA
WkTrans	StrTrans	chr1	36075400	36076000	600	PSMB2	ENST00000373237	-	36067184	36107445	Genebody	31745
Quies	WkProm	chr1	36108200	36108400	200	PSMB2	ENST00000373237	-	36067184	36107445	Promoter1k	-855
Enh	Quies	chr1	36141000	36141400	400						OtherIntergenic	NA
Enh	Quies	chr1	36165600	36165800	200						OtherIntergenic	NA
Enh	WkProm	chr1	36181400	36181600	200	C1orf216	ENST00000270815	-	36179475	36185073	Genebody	3573
Enh	WkTrans	chr1	36276600	36277000	400	AGO4	ENST00000373210	+	36273772	36323491	Genebody	3028
Enh	WkTrans	chr1	36281000	36281400	400	AGO4	ENST00000373210	+	36273772	36323491	Genebody	7428
WkTrans	Quies	chr1	36330400	36331600	1200						OtherIntergenic	NA
FlkProm	ActProm	chr1	36349800	36350000	200	AGO1	ENST00000373204	+	36348809	36395211	Promoter3k	1091
Enh	GenEnh	chr1	36351200	36351400	200	AGO1	ENST00000373204	+	36348809	36395211	Promoter3k	2491
Enh	GenEnh	chr1	36352400	36352800	400	AGO1	ENST00000373204	+	36348809	36395211	Genebody	3791
FlkProm	Enh	chr1	36398600	36398800	200	AGO3	ENST00000324350	+	36396318	36449010	Promoter3k	2382
Enh	GenEnh	chr1	36399400	36399600	200	AGO3	ENST00000324350	+	36396318	36449010	Genebody	3182
Enh	GenEnh	chr1	36406200	36406400	200	AGO3	ENST00000324350	+	36396318	36449010	Genebody	9982
WkTrans	StrTrans	chr1	36411800	36412000	200	AGO3	ENST00000324350	+	36396318	36449010	Genebody	15582
WkTrans	StrTrans	chr1	36413400	36413600	200	AGO3	ENST00000324350	+	36396318	36449010	Genebody	17182
WkTrans	StrTrans	chr1	36433000	36433400	400	AGO3	ENST00000491443	+	36432554	36439193	Promoter1k	646
WkTrans	StrTrans	chr1	36458000	36458200	200	RP4-665N4.8	ENST00000466576	-	36457709	36479118	Genebody	21018
WkTrans	StrTrans	chr1	36458400	36458800	400	RP4-665N4.8	ENST00000466576	-	36457709	36479118	Genebody	20518
WkTrans	StrTrans	chr1	36465600	36467600	2000	RP4-665N4.8	ENST00000466576	-	36457709	36479118	Genebody	12518
Quies	WkProm	chr1	36549000	36549200	200	TEKT2	ENST00000207457	+	36549675	36553876	Promoter1k	-575
WkProm	ActProm	chr1	36554800	36555000	200	ADPRHL2	ENST00000373178	+	36554475	36559533	Promoter1k	425
Enh	WkTrans	chr1	36565000	36565200	200	COL8A2	ENST00000481785	-	36563107	36565850	Promoter1k	750
Quies	Enh	chr1	36599400	36599800	400						OtherIntergenic	NA
StrTrans	WkTrans	chr1	36601200	36601600	400	TRAPPC3	ENST00000373166	-	36602172	36615070	Genebody	13670
WkTrans	StrTrans	chr1	36605400	36605800	400	TRAPPC3	ENST00000462715	-	36602181	36606599	Promoter1k	999
Enh	WkTrans	chr1	36613000	36613400	400	TRAPPC3	ENST00000497251	-	36604999	36614888	Promoter3k	1688
FlkProm	Enh	chr1	36613600	36613800	200	TRAPPC3	ENST00000497251	-	36604999	36614888	Promoter3k	1188
GenEnh	Enh	chr1	36633800	36634000	200	MAP7D1	ENST00000530729	+	36622815	36638141	Genebody	11085
GenEnh	WkTrans	chr1	36649000	36649400	400						OtherIntergenic	NA
WkTrans	GenEnh	chr1	36659400	36659600	200						OtherIntergenic	NA
WkTrans	StrTrans	chr1	36694000	36694200	200	THRAP3	ENST00000478853	+	36690033	36748285	Genebody	4067
StrTrans	WkTrans	chr1	36707600	36707800	200	UBE2V2P4	ENST00000447495	-	36707498	36707757	ProximalPromoter	57
Enh	GenEnh	chr1	36745200	36745400	200	THRAP3	ENST00000478853	+	36690033	36748285	Genebody	55267
WkTrans	StrTrans	chr1	36764600	36765200	600	THRAP3	ENST00000469141	+	36690032	36769749	Genebody	74868
Quies	WkTrans	chr1	36785000	36787600	2600	SH3D21	ENST00000508854	+	36784856	36786352	Promoter3k	1444
Enh	Quies	chr1	36795000	36795200	200	RP11-268J15.5	ENST00000373137	+	36789334	36794822	Genebody	5766
Enh	WkTrans	chr1	36818000	36818200	200	STK40	ENST00000359297	-	36805224	36826941	Genebody	8841
StrTrans	WkTrans	chr1	36820800	36821400	600	STK40	ENST00000473733	-	36820853	36828257	Genebody	7157
Enh	GenEnh	chr1	36830600	36830800	200	STK40	ENST00000460417	-	36820805	36831673	Promoter1k	973
Enh	WkTrans	chr1	36848200	36848800	600	STK40	ENST00000460017	-	36833454	36851477	Promoter3k	2977
FlkProm	ActProm	chr1	36850200	36850600	400	STK40	ENST00000460017	-	36833454	36851477	Promoter3k	1077
ActProm	GenEnh	chr1	36852600	36852800	200	STK40	ENST00000373132	-	36805224	36851497	Promoter3k	-1203
Enh	WkTrans	chr1	36861600	36861800	200	LSM10	ENST00000489912	-	36859614	36863479	Promoter3k	1779
WkTrans	StrTrans	chr1	36889200	36891000	1800	OSCP1	ENST00000528112	-	36888386	36904601	Genebody	14501
Quies	Hetero	chr1	36997400	36998400	1000						OtherIntergenic	NA
GenEnh	Enh	chr1	37119800	37120000	200						OtherIntergenic	NA
Enh	Quies	chr1	37141400	37141800	400						OtherIntergenic	NA
Enh	Quies	chr1	37171000	37171200	200						OtherIntergenic	NA
Enh	Quies	chr1	37323400	37323600	200	GRIK3	ENST00000462621	-	37315274	37324737	Promoter3k	1237
Quies	Hetero	chr1	37367000	37367200	200	GRIK3	ENST00000373093	-	37270218	37499730	Genebody	132630
Enh	Quies	chr1	37389600	37390000	400	GRIK3	ENST00000373093	-	37270218	37499730	Genebody	109930
Enh	Quies	chr1	37448800	37449000	200	GRIK3	ENST00000373093	-	37270218	37499730	Genebody	50830
FlkProm	Enh	chr1	37503600	37503800	200						OtherIntergenic	NA
Enh	Quies	chr1	37543400	37543600	200						OtherIntergenic	NA
Enh	Quies	chr1	37605000	37605400	400						OtherIntergenic	NA
GenEnh	Enh	chr1	37623000	37623200	200						OtherIntergenic	NA
GenEnh	Enh	chr1	37635400	37635600	200						OtherIntergenic	NA
Quies	Hetero	chr1	37667800	37668200	400	RNU6-636P	ENST00000384598	+	37669210	37669317	Promoter3k	-1210
FlkProm	Enh	chr1	37700200	37700400	200						OtherIntergenic	NA
WkTrans	Quies	chr1	37701400	37702200	800						OtherIntergenic	NA
Enh	Quies	chr1	37703800	37704000	200						OtherIntergenic	NA
Enh	Quies	chr1	37727200	37727400	200						OtherIntergenic	NA
PRC	Hetero	chr1	37789400	37789800	400	RP5-1180C18.1	ENST00000413901	-	37728339	37790701	Promoter3k	1101
Enh	Quies	chr1	37803800	37804000	200						OtherIntergenic	NA
WkProm	ActProm	chr1	37939800	37940000	200	LINC01137	ENST00000424989	-	37920479	37940012	ProximalPromoter	112
StrTrans	WkTrans	chr1	37963000	37963600	600	MEAF6	ENST00000448519	-	37961474	37980347	Genebody	17047
GenEnh	StrTrans	chr1	37965400	37965600	200	MEAF6	ENST00000448519	-	37961474	37980347	Genebody	14847
WkTrans	StrTrans	chr1	37975200	37976800	1600	MEAF6	ENST00000485039	-	37967015	37979121	Genebody	3121
WkProm	ActProm	chr1	38019400	38019600	200	SNIP1	ENST00000493916	-	38018087	38019891	Promoter1k	391
FlkProm	Enh	chr1	38022000	38022200	200	RP3-423B22.5	ENST00000423216	+	38021847	38022100	Promoter1k	253
WkTrans	StrTrans	chr1	38029200	38029800	600	DNALI1	ENST00000467277	+	38027001	38030747	Promoter3k	2499
Enh	Quies	chr1	38187000	38187200	200	EPHA10	ENST00000453577	-	38186350	38187529	Promoter1k	429
GenEnh	Enh	chr1	38188400	38188600	200	EPHA10	ENST00000432874	-	38179551	38197166	Genebody	8666
Enh	Quies	chr1	38260200	38260400	200	MANEAL	ENST00000532512	+	38260154	38265893	ProximalPromoter	146
WkTrans	GenEnh	chr1	38277800	38278000	200	MTF1	ENST00000373036	-	38275238	38325292	Genebody	47392
Enh	StrTrans	chr1	38322400	38322600	200	MTF1	ENST00000373036	-	38275238	38325292	Promoter3k	2792
Hetero	WkTrans	chr1	38371800	38372000	200	INPP5B	ENST00000373027	-	38326368	38397421	Genebody	25521
StrTrans	WkTrans	chr1	38377800	38378200	400	INPP5B	ENST00000373027	-	38326368	38397421	Genebody	19421
WkTrans	StrTrans	chr1	38399800	38400000	200	INPP5B	ENST00000373021	-	38394208	38412006	Genebody	12106
WkTrans	StrTrans	chr1	38404600	38408000	3400	INPP5B	ENST00000373021	-	38394208	38412006	Genebody	5706
WkTrans	StrTrans	chr1	38427800	38428400	600	SF3A3	ENST00000448721	-	38423688	38455659	Genebody	27559
ActProm	WkProm	chr1	38455000	38455200	200	SF3A3	ENST00000462258	-	38449789	38455645	Promoter1k	545
Enh	WkProm	chr1	38469600	38469800	200	FHL3	ENST00000477194	-	38463016	38471278	Promoter3k	1578
FlkProm	WkProm	chr1	38469800	38470000	200	FHL3	ENST00000477194	-	38463016	38471278	Promoter3k	1378
Quies	Hetero	chr1	38576200	38576400	200	RP5-884C9.2	ENST00000428151	+	38513096	38584697	Genebody	63204
Enh	Quies	chr1	38603800	38604000	200						OtherIntergenic	NA
Enh	Quies	chr1	38740600	38741200	600						OtherIntergenic	NA
Quies	Hetero	chr1	38840400	38840600	200						OtherIntergenic	NA
Quies	Hetero	chr1	38866800	38867000	200						OtherIntergenic	NA
Quies	Hetero	chr1	38928800	38929000	200						OtherIntergenic	NA
Quies	Hetero	chr1	38936200	38936600	400						OtherIntergenic	NA
Quies	Enh	chr1	39011800	39012000	200						OtherIntergenic	NA
Quies	Hetero	chr1	39060600	39060800	200						OtherIntergenic	NA
Enh	Quies	chr1	39065400	39065600	200						OtherIntergenic	NA
Quies	Hetero	chr1	39112400	39112600	200						OtherIntergenic	NA
Quies	Hetero	chr1	39134800	39135200	400						OtherIntergenic	NA
FlkProm	WkProm	chr1	39269400	39269600	200						OtherIntergenic	NA
FlkProm	GenEnh	chr1	39329600	39329800	200	MYCBP	ENST00000397572	-	39328635	39339777	Genebody	10077
WkTrans	StrTrans	chr1	39381800	39383400	1600	RHBDL2	ENST00000540558	-	39381174	39407471	Genebody	24871
Enh	WkTrans	chr1	39390400	39390600	200	RHBDL2	ENST00000540558	-	39381174	39407471	Genebody	16971
StrTrans	WkTrans	chr1	39478200	39479200	1000						OtherIntergenic	NA
Quies	WkTrans	chr1	39482000	39482200	200						OtherIntergenic	NA
WkTrans	StrTrans	chr1	39504600	39506200	1600						OtherIntergenic	NA
Quies	WkTrans	chr1	39534400	39535800	1400						OtherIntergenic	NA
Enh	WkTrans	chr1	39553200	39554000	800	MACF1	ENST00000484793	+	39546987	39568653	Genebody	6613
Enh	GenEnh	chr1	39558000	39558600	600	MACF1	ENST00000484793	+	39546987	39568653	Genebody	11313
ActProm	GenEnh	chr1	39570000	39570200	200	MACF1	ENST00000361689	+	39549838	39952659	Genebody	20262
Enh	GenEnh	chr1	39597800	39598000	200	MACF1	ENST00000467673	+	39571100	39720320	Genebody	26800
Enh	WkTrans	chr1	39609600	39610000	400	MACF1	ENST00000467673	+	39571100	39720320	Genebody	38700
Enh	GenEnh	chr1	39636400	39636600	200	MACF1	ENST00000467673	+	39571100	39720320	Genebody	65400
Enh	WkTrans	chr1	39650400	39651000	600	MACF1	ENST00000467673	+	39571100	39720320	Genebody	79600
GenEnh	Enh	chr1	39655600	39655800	200	MACF1	ENST00000467673	+	39571100	39720320	Genebody	84600
Enh	WkTrans	chr1	39674200	39674400	200	MACF1	ENST00000494012	+	39670366	39720047	Genebody	3934
GenEnh	WkTrans	chr1	39677600	39677800	200	MACF1	ENST00000494012	+	39670366	39720047	Genebody	7334
ActProm	GenEnh	chr1	39679600	39679800	200	MACF1	ENST00000494012	+	39670366	39720047	Genebody	9334
Enh	WkTrans	chr1	39688200	39688800	600	MACF1	ENST00000469366	+	39680936	39720112	Genebody	7564
Enh	WkTrans	chr1	39699800	39700000	200	MACF1	ENST00000469366	+	39680936	39720112	Genebody	18964
ActProm	GenEnh	chr1	39739200	39739400	200	MACF1	ENST00000496804	+	39734136	39792897	Genebody	5164
StrTrans	GenEnh	chr1	39796000	39796200	200	MACF1	ENST00000528611	+	39794040	39796916	Promoter3k	2060
ActProm	GenEnh	chr1	39864400	39864800	400	MACF1	ENST00000289893	+	39796809	39952659	Genebody	67791
Enh	WkTrans	chr1	39870200	39870400	200	MACF1	ENST00000289893	+	39796809	39952659	Genebody	73491
Enh	GenEnh	chr1	39872000	39872400	400	MACF1	ENST00000289893	+	39796809	39952659	Genebody	75391
GenEnh	StrTrans	chr1	39891600	39892800	1200	MACF1	ENST00000482035	+	39880071	39893764	Genebody	12129
WkTrans	Quies	chr1	39961200	39972600	11400	BMP8A	ENST00000331593	+	39957317	39991607	Genebody	9583
Enh	Quies	chr1	39972600	39972800	200	BMP8A	ENST00000331593	+	39957317	39991607	Genebody	15383
WkTrans	Quies	chr1	39985600	39988200	2600	BMP8A	ENST00000331593	+	39957317	39991607	Genebody	29583
WkTrans	StrTrans	chr1	40025800	40026000	200	PABPC4	ENST00000482028	-	40026487	40027682	Promoter3k	1782
WkProm	Quies	chr1	40138200	40138400	200	NT5C1A	ENST00000235628	-	40124792	40137710	Promoter1k	-590
WkProm	Quies	chr1	40155000	40155400	400	HPCAL4	ENST00000372844	-	40144319	40157361	Promoter3k	2161
WkTrans	StrTrans	chr1	40224800	40225000	200	PPIE	ENST00000372830	+	40204572	40229586	Genebody	20328
Enh	GenEnh	chr1	40251000	40251200	200	BMP8B	ENST00000397360	-	40229222	40254521	Genebody	3421
WkTrans	Quies	chr1	40299800	40300000	200						OtherIntergenic	NA
Enh	WkTrans	chr1	40338200	40338400	200	TRIT1	ENST00000544981	-	40317174	40349176	Genebody	10876
GenEnh	Enh	chr1	40340200	40340400	200	TRIT1	ENST00000544981	-	40317174	40349176	Genebody	8876
ActProm	GenEnh	chr1	40418800	40419000	200	MFSD2A	ENST00000372811	+	40420801	40435638	Promoter3k	-1901
Enh	WkTrans	chr1	40426600	40426800	200	MFSD2A	ENST00000469745	+	40423492	40432841	Genebody	3208
Enh	GenEnh	chr1	40512800	40513000	200	CAP1	ENST00000446031	+	40506553	40525802	Genebody	6347
Enh	GenEnh	chr1	40513800	40514000	200	CAP1	ENST00000446031	+	40506553	40525802	Genebody	7347
GenEnh	StrTrans	chr1	40527200	40527400	200	CAP1	ENST00000449311	+	40505994	40530230	Genebody	21306
WkTrans	StrTrans	chr1	40551800	40552200	400	PPT1	ENST00000439754	-	40539607	40557763	Genebody	5763
WkProm	FlkProm	chr1	40561600	40561800	200	PPT1	ENST00000526547	-	40555173	40562725	Promoter3k	1025
WkProm	ActProm	chr1	40627200	40627400	200	RLF	ENST00000372771	+	40627044	40706593	Promoter1k	256
Enh	WkTrans	chr1	40638800	40639800	1000	RLF	ENST00000372771	+	40627044	40706593	Genebody	12256
WkTrans	StrTrans	chr1	40659800	40660800	1000	RLF	ENST00000372771	+	40627044	40706593	Genebody	33256
WkTrans	StrTrans	chr1	40669400	40670400	1000	RLF	ENST00000372771	+	40627044	40706593	Genebody	42856
WkTrans	StrTrans	chr1	40671600	40672000	400	RLF	ENST00000372771	+	40627044	40706593	Genebody	44756
WkTrans	Quies	chr1	40709600	40718000	8400	TMCO2	ENST00000372766	+	40713572	40717363	ProximalPromoter	228
WkProm	ActProm	chr1	40723800	40724000	200	ZMPSTE24	ENST00000372759	+	40723778	40759856	ProximalPromoter	122
Enh	GenEnh	chr1	40779400	40779600	200	COL9A2	ENST00000496215	-	40777171	40782374	Promoter3k	2874
Quies	Hetero	chr1	40793000	40793200	200						OtherIntergenic	NA
GenEnh	ActProm	chr1	40849400	40849600	200	SMAP2	ENST00000372708	+	40840319	40888998	Genebody	9181
Enh	WkTrans	chr1	40854000	40854200	200	SMAP2	ENST00000372708	+	40840319	40888998	Genebody	13781
GenEnh	ActProm	chr1	40855200	40856000	800	SMAP2	ENST00000372708	+	40840319	40888998	Genebody	15281
Enh	GenEnh	chr1	40876200	40876600	400	SMAP2	ENST00000539317	+	40862506	40887932	Genebody	13894
WkTrans	StrTrans	chr1	40884400	40885000	600	SMAP2	ENST00000539317	+	40862506	40887932	Genebody	22194
WkTrans	StrTrans	chr1	40885400	40886200	800	SMAP2	ENST00000539317	+	40862506	40887932	Genebody	23294
Quies	WkTrans	chr1	40891200	40891600	400						OtherIntergenic	NA
Hetero	WkTrans	chr1	40950600	40951800	1200	ZFP69	ENST00000372705	+	40943301	40961960	Genebody	7899
Enh	Quies	chr1	40973200	40973400	200	RP11-656D10.3	ENST00000450713	-	40958828	40974333	Promoter3k	1033
ActProm	WkProm	chr1	40974000	40974200	200	RP11-656D10.3	ENST00000450713	-	40958828	40974333	ProximalPromoter	233
Quies	WkTrans	chr1	40982000	40982600	600	RP11-656D10.6	ENST00000437060	-	40981425	40982846	Promoter1k	546
Enh	Quies	chr1	41053800	41054000	200						OtherIntergenic	NA
Quies	WkTrans	chr1	41098400	41099200	800	RIMS3	ENST00000372683	-	41091885	41131117	Genebody	32317
WkProm	ActProm	chr1	41157800	41158000	200	NFYC	ENST00000534399	+	41157679	41213256	ProximalPromoter	221
ActProm	FlkProm	chr1	41177000	41177200	200	NFYC	ENST00000534399	+	41157679	41213256	Genebody	19421
Enh	WkTrans	chr1	41189800	41190000	200	NFYC	ENST00000534399	+	41157679	41213256	Genebody	32221
WkTrans	Enh	chr1	41191000	41191200	200	NFYC	ENST00000534399	+	41157679	41213256	Genebody	33421
WkTrans	StrTrans	chr1	41206800	41207000	200	NFYC	ENST00000530965	+	41204507	41218888	Promoter3k	2393
StrTrans	WkTrans	chr1	41208600	41209400	800	NFYC	ENST00000530965	+	41204507	41218888	Genebody	4493
WkTrans	StrTrans	chr1	41213200	41213600	400	NFYC	ENST00000530965	+	41204507	41218888	Genebody	8893
Hetero	WkTrans	chr1	41241800	41242000	200						OtherIntergenic	NA
Quies	Enh	chr1	41248000	41248200	200	KCNQ4	ENST00000347132	+	41249683	41306124	Promoter3k	-1583
Quies	Hetero	chr1	41359200	41359400	200						OtherIntergenic	NA
WkTrans	Quies	chr1	41370000	41374000	4000						OtherIntergenic	NA
GenEnh	WkTrans	chr1	41383200	41383400	200						OtherIntergenic	NA
Enh	WkTrans	chr1	41402600	41402800	200						OtherIntergenic	NA
WkTrans	Enh	chr1	41447400	41448000	600	CTPS1	ENST00000475060	+	41446256	41449117	Promoter3k	1444
WkTrans	StrTrans	chr1	41458800	41459200	400	CTPS1	ENST00000480420	+	41454168	41466786	Genebody	4832
WkTrans	StrTrans	chr1	41471400	41472600	1200	CTPS1	ENST00000498694	+	41471735	41477426	Promoter1k	265
WkTrans	StrTrans	chr1	41498000	41498200	200	SCMH1	ENST00000472037	-	41492875	41503124	Genebody	5024
WkTrans	StrTrans	chr1	41499400	41500000	600	SCMH1	ENST00000472037	-	41492875	41503124	Genebody	3424
StrTrans	WkTrans	chr1	41530000	41530400	400	SCMH1	ENST00000482530	-	41507093	41536303	Genebody	6103
WkTrans	StrTrans	chr1	41536600	41536800	200	SCMH1	ENST00000456518	-	41492871	41625605	Genebody	88905
WkTrans	StrTrans	chr1	41578200	41580400	2200	SCMH1	ENST00000456518	-	41492871	41625605	Genebody	46305
WkTrans	StrTrans	chr1	41607400	41608800	1400	SCMH1	ENST00000456518	-	41492871	41625605	Genebody	17505
Enh	Quies	chr1	41667200	41667400	200	SCMH1	ENST00000488592	-	41651655	41707826	Genebody	40526
Enh	Quies	chr1	41667800	41668000	200	SCMH1	ENST00000488592	-	41651655	41707826	Genebody	39926
WkTrans	Quies	chr1	41677400	41678400	1000	SCMH1	ENST00000488592	-	41651655	41707826	Genebody	29926
WkTrans	Quies	chr1	41679000	41681200	2200	SCMH1	ENST00000488592	-	41651655	41707826	Genebody	27726
WkTrans	Quies	chr1	41681400	41681600	200	SCMH1	ENST00000488592	-	41651655	41707826	Genebody	26326
WkTrans	Quies	chr1	41684000	41684200	200	SCMH1	ENST00000488592	-	41651655	41707826	Genebody	23726
WkProm	Enh	chr1	41826200	41826400	200	FOXO6	ENST00000372591	+	41827593	41849262	Promoter3k	-1293
WkTrans	Enh	chr1	41847000	41847200	200	FOXO6	ENST00000372591	+	41827593	41849262	Genebody	19507
Enh	Quies	chr1	41897600	41897800	200						OtherIntergenic	NA
Enh	Quies	chr1	41944600	41945000	400	EDN2	ENST00000490783	-	41944797	41950344	Genebody	5544
WkTrans	Quies	chr1	42080000	42080200	200	HIVEP3	ENST00000429157	-	41976121	42166672	Genebody	86572
WkTrans	Quies	chr1	42080400	42080800	400	HIVEP3	ENST00000429157	-	41976121	42166672	Genebody	86072
WkTrans	Quies	chr1	42081000	42081600	600	HIVEP3	ENST00000429157	-	41976121	42166672	Genebody	85372
Quies	WkTrans	chr1	42106400	42106800	400	HIVEP3	ENST00000429157	-	41976121	42166672	Genebody	60072
Quies	WkTrans	chr1	42107000	42107600	600	HIVEP3	ENST00000429157	-	41976121	42166672	Genebody	59372
Enh	FlkProm	chr1	42126200	42126400	200	HIVEP3	ENST00000429157	-	41976121	42166672	Genebody	40372
FlkProm	WkProm	chr1	42127200	42127400	200	HIVEP3	ENST00000429157	-	41976121	42166672	Genebody	39372
Enh	Quies	chr1	42149200	42149400	200	HIVEP3	ENST00000429157	-	41976121	42166672	Genebody	17372
WkTrans	Quies	chr1	42160800	42161000	200	HIVEP3	ENST00000429157	-	41976121	42166672	Genebody	5772
WkTrans	Quies	chr1	42161600	42162000	400	HIVEP3	ENST00000429157	-	41976121	42166672	Genebody	4872
WkTrans	Enh	chr1	42202000	42202200	200	HIVEP3	ENST00000372583	-	41972035	42384169	Genebody	182069
WkTrans	Enh	chr1	42237600	42238600	1000	HIVEP3	ENST00000372583	-	41972035	42384169	Genebody	146069
Enh	Quies	chr1	42321800	42322000	200	HIVEP3	ENST00000479350	-	42313618	42335301	Genebody	13401
Enh	Quies	chr1	42360400	42360600	200	HIVEP3	ENST00000491442	-	42312861	42384340	Genebody	23840
Enh	Quies	chr1	42373800	42374400	600	HIVEP3	ENST00000491442	-	42312861	42384340	Genebody	10240
FlkProm	ActProm	chr1	42384600	42384800	200	HIVEP3	ENST00000489103	-	42312861	42501596	Genebody	116896
Quies	Hetero	chr1	42389800	42390000	200	HIVEP3	ENST00000489103	-	42312861	42501596	Genebody	111696
Enh	Quies	chr1	42420800	42421000	200	HIVEP3	ENST00000489103	-	42312861	42501596	Genebody	80696
Enh	Quies	chr1	42515200	42515400	200						OtherIntergenic	NA
GenEnh	Enh	chr1	42644000	42644200	200	FOXJ3	ENST00000372571	-	42642209	42655480	Genebody	11380
Enh	WkTrans	chr1	42684800	42685000	200	FOXJ3	ENST00000545068	-	42642219	42781130	Genebody	96230
WkTrans	StrTrans	chr1	42688600	42688800	200	FOXJ3	ENST00000545068	-	42642219	42781130	Genebody	92430
WkTrans	Quies	chr1	42706600	42708000	1400	FOXJ3	ENST00000545068	-	42642219	42781130	Genebody	73830
WkTrans	Quies	chr1	42708200	42708600	400	FOXJ3	ENST00000545068	-	42642219	42781130	Genebody	72730
Quies	WkTrans	chr1	42720800	42721200	400	FOXJ3	ENST00000545068	-	42642219	42781130	Genebody	60130
ActProm	GenEnh	chr1	42725200	42725600	400	FOXJ3	ENST00000545068	-	42642219	42781130	Genebody	55730
Enh	WkTrans	chr1	42731200	42731400	200	FOXJ3	ENST00000454417	-	42730601	42744258	Genebody	12958
Hetero	WkTrans	chr1	42770200	42770400	200	FOXJ3	ENST00000545068	-	42642219	42781130	Genebody	10830
Enh	GenEnh	chr1	42789000	42789200	200	FOXJ3	ENST00000445886	-	42657076	42800892	Genebody	11792
GenEnh	Enh	chr1	42790400	42791200	800	FOXJ3	ENST00000445886	-	42657076	42800892	Genebody	10092
WkProm	ActProm	chr1	42800000	42800200	200	FOXJ3	ENST00000445886	-	42657076	42800892	Promoter1k	792
Enh	WkTrans	chr1	42802200	42802400	200	RP11-223A3.1	ENST00000436207	-	42801056	42804047	Promoter3k	1747
Quies	WkTrans	chr1	42915600	42920200	4600	ZMYND12	ENST00000461083	-	42902091	42921682	Genebody	3782
Quies	WkTrans	chr1	42920400	42920600	200	ZMYND12	ENST00000461083	-	42902091	42921682	Promoter3k	1182
Enh	StrTrans	chr1	42923400	42923600	200	PPCS	ENST00000482168	+	42922964	42925687	Promoter1k	536
FlkProm	WkProm	chr1	42929400	42929600	200	CCDC30	ENST00000468651	+	42929096	42939088	Promoter1k	404
Quies	WkTrans	chr1	42931000	42932400	1400	CCDC30	ENST00000492422	+	42929592	42939231	Promoter3k	2108
WkTrans	StrTrans	chr1	42956200	42957200	1000	CCDC30	ENST00000495044	+	42948364	43003656	Genebody	8336
WkTrans	StrTrans	chr1	42962200	42962600	400	CCDC30	ENST00000495044	+	42948364	43003656	Genebody	14036
WkTrans	StrTrans	chr1	43046600	43047000	400	CCDC30	ENST00000514642	+	43002243	43061244	Genebody	44557
WkTrans	Quies	chr1	43075200	43075400	200	CCDC30	ENST00000390640	+	43008459	43119852	Genebody	66841
WkTrans	StrTrans	chr1	43114400	43114800	400	CCDC30	ENST00000390640	+	43008459	43119852	Genebody	106141
WkTrans	StrTrans	chr1	43139800	43140600	800	PPIH	ENST00000461351	+	43130533	43142429	Genebody	9667
WkTrans	Enh	chr1	43158200	43158400	200	YBX1	ENST00000467957	+	43148826	43162882	Genebody	9474
WkTrans	StrTrans	chr1	43211400	43214600	3200	LEPRE1	ENST00000472802	-	43212201	43213247	ProximalPromoter	247
Enh	WkTrans	chr1	43228800	43229000	200	LEPRE1	ENST00000492956	-	43225656	43232688	Genebody	3788
WkTrans	StrTrans	chr1	43245200	43245400	200	C1orf50	ENST00000603943	+	43232976	43255608	Genebody	12324
WkTrans	Enh	chr1	43250600	43250800	200	C1orf50	ENST00000603943	+	43232976	43255608	Genebody	17724
WkTrans	StrTrans	chr1	43276600	43277400	800	CCDC23	ENST00000372522	-	43272722	43282475	Genebody	5475
WkTrans	StrTrans	chr1	43293400	43295000	1600	ERMAP	ENST00000372514	+	43291230	43310660	Promoter3k	2970
WkTrans	StrTrans	chr1	43301200	43301400	200	RP11-342M1.3	ENST00000414798	-	43300351	43312093	Genebody	10793
WkTrans	StrTrans	chr1	43303000	43303200	200	RP11-342M1.3	ENST00000416809	-	43302598	43312033	Genebody	8933
WkTrans	StrTrans	chr1	43308000	43308200	200	RP11-342M1.3	ENST00000444563	-	43307568	43312058	Genebody	3958
Quies	Hetero	chr1	43339600	43339800	200						OtherIntergenic	NA
Quies	Hetero	chr1	43346200	43346800	600						OtherIntergenic	NA
Enh	GenEnh	chr1	43417200	43418000	800	SLC2A1	ENST00000460369	-	43417360	43424530	Genebody	6930
Quies	WkTrans	chr1	43536000	43538200	2200						OtherIntergenic	NA
Quies	Hetero	chr1	43567400	43568000	600						OtherIntergenic	NA
WkTrans	Quies	chr1	43730000	43730800	800	EBNA1BP2	ENST00000461557	-	43637280	43736607	Genebody	6207
ActProm	GenEnh	chr1	43737600	43737800	200	TMEM125	ENST00000456751	+	43736616	43738440	Promoter3k	1084
Enh	WkTrans	chr1	43786600	43787000	400	TIE1	ENST00000433781	+	43772890	43788496	Genebody	13910
Enh	WkTrans	chr1	43812200	43813000	800	MPL	ENST00000413998	+	43803519	43815208	Genebody	9081
WkProm	Enh	chr1	43824600	43824800	200	CDC20	ENST00000372462	+	43824683	43828874	ProximalPromoter	17
FlkProm	Enh	chr1	43856800	43857000	200	SZT2	ENST00000310739	+	43855552	43872564	Promoter3k	1348
WkTrans	StrTrans	chr1	43901800	43903200	1400	SZT2	ENST00000372442	+	43888796	43918304	Genebody	13704
WkTrans	StrTrans	chr1	43917400	43917600	200	HYI	ENST00000496142	-	43917337	43917890	Promoter1k	390
Enh	GenEnh	chr1	43995600	43995800	200	PTPRF	ENST00000481019	+	43994232	44019210	Promoter3k	1468
WkProm	ActProm	chr1	43997600	43997800	200	PTPRF	ENST00000481019	+	43994232	44019210	Genebody	3468
Enh	WkTrans	chr1	44002600	44002800	200	PTPRF	ENST00000481019	+	43994232	44019210	Genebody	8468
Enh	WkTrans	chr1	44015000	44015200	200	PTPRF	ENST00000481019	+	43994232	44019210	Genebody	20868
Enh	WkTrans	chr1	44015400	44015600	200	PTPRF	ENST00000481019	+	43994232	44019210	Genebody	21268
GenEnh	Enh	chr1	44030600	44031200	600	PTPRF	ENST00000437607	+	44010746	44044955	Genebody	20154
Enh	WkTrans	chr1	44043000	44043200	200	PTPRF	ENST00000437607	+	44010746	44044955	Genebody	32354
WkTrans	StrTrans	chr1	44064000	44065400	1400	PTPRF	ENST00000372407	+	44064509	44089334	ProximalPromoter	191
StrTrans	WkTrans	chr1	44069600	44069800	200	PTPRF	ENST00000372407	+	44064509	44089334	Genebody	5191
WkTrans	StrTrans	chr1	44176400	44176800	400	RP11-184I16.4	ENST00000437753	-	44175062	44193014	Genebody	16414
WkTrans	StrTrans	chr1	44203800	44204000	200	ST3GAL3	ENST00000484868	+	44173310	44237670	Genebody	30590
Quies	WkTrans	chr1	44271600	44274600	3000	ST3GAL3	ENST00000461375	+	44257778	44386176	Genebody	15322
Quies	WkTrans	chr1	44341600	44342200	600	ST3GAL3	ENST00000461375	+	44257778	44386176	Genebody	84122
Enh	WkTrans	chr1	44399400	44399800	400	ARTN	ENST00000491846	+	44399517	44402018	ProximalPromoter	83
Enh	WkTrans	chr1	44401800	44402200	400	ARTN	ENST00000438616	+	44401478	44402437	Promoter1k	522
WkProm	ActProm	chr1	44412000	44412200	200	RP11-7O11.3	ENST00000412378	-	44410045	44412223	ProximalPromoter	123
WkTrans	StrTrans	chr1	44437200	44437800	600	DPH2	ENST00000527319	+	44437140	44438480	Promoter1k	360
FlkProm	ActProm	chr1	44441600	44441800	200	ATP6V0B	ENST00000532072	+	44441508	44442213	ProximalPromoter	192
StrTrans	WkTrans	chr1	44467600	44468200	600	SLC6A9	ENST00000360584	-	44463199	44482997	Genebody	15097
WkTrans	GenEnh	chr1	44483600	44483800	200	SLC6A9	ENST00000466926	-	44476397	44497134	Genebody	13434
ActProm	GenEnh	chr1	44495000	44495200	200	SLC6A9	ENST00000466926	-	44476397	44497134	Promoter3k	2034
Quies	Hetero	chr1	44563800	44564000	200	RP5-1198O20.4	ENST00000434244	+	44509599	44570647	Genebody	54301
PRC	Quies	chr1	44641600	44641800	200						OtherIntergenic	NA
Enh	WkTrans	chr1	44731800	44732000	200	ERI3	ENST00000456170	-	44686741	44785422	Genebody	53522
Enh	WkTrans	chr1	44741200	44741800	600	ERI3	ENST00000456170	-	44686741	44785422	Genebody	43922
WkTrans	StrTrans	chr1	44747800	44748200	400	ERI3	ENST00000456170	-	44686741	44785422	Genebody	37422
WkTrans	StrTrans	chr1	44748600	44751400	2800	ERI3	ENST00000456170	-	44686741	44785422	Genebody	35422
WkTrans	StrTrans	chr1	44755800	44756000	200	ERI3	ENST00000495828	-	44750501	44820910	Genebody	65010
WkTrans	StrTrans	chr1	44768000	44768400	400	ERI3	ENST00000495828	-	44750501	44820910	Genebody	52710
GenEnh	Enh	chr1	44781600	44781800	200	ERI3	ENST00000457571	-	44773981	44820921	Genebody	39221
StrTrans	WkTrans	chr1	44786000	44786200	200	ERI3	ENST00000457571	-	44773981	44820921	Genebody	34821
Enh	WkTrans	chr1	44808600	44808800	200	ERI3	ENST00000457571	-	44773981	44820921	Genebody	12221
Enh	GenEnh	chr1	44808800	44809400	600	ERI3	ENST00000457571	-	44773981	44820921	Genebody	11821
Enh	Quies	chr1	44828800	44829000	200						OtherIntergenic	NA
Enh	WkTrans	chr1	44898000	44898400	400	RNF220	ENST00000443020	+	44889711	45116737	Genebody	8489
Enh	GenEnh	chr1	44899400	44899600	200	RNF220	ENST00000443020	+	44889711	45116737	Genebody	9789
GenEnh	WkTrans	chr1	45021000	45021400	400	RNF220	ENST00000443020	+	44889711	45116737	Genebody	131489
WkTrans	GenEnh	chr1	45064400	45064800	400	RNF220	ENST00000443020	+	44889711	45116737	Genebody	174889
Enh	WkTrans	chr1	45087400	45087800	400	RNF220	ENST00000496262	+	45079936	45092729	Genebody	7664
Quies	WkTrans	chr1	45145400	45146400	1000	C1orf228	ENST00000453711	+	45140426	45162812	Genebody	5474
Quies	WkProm	chr1	45264800	45265000	200	PLK3	ENST00000372201	+	45265896	45271662	Promoter1k	-996
ActProm	WkProm	chr1	45266800	45267000	200	PLK3	ENST00000465443	+	45266059	45271662	Promoter1k	841
Quies	WkTrans	chr1	45298600	45299200	600	PTCH2	ENST00000372192	-	45287604	45308735	Genebody	9835
Quies	WkTrans	chr1	45299400	45301200	1800	PTCH2	ENST00000372192	-	45287604	45308735	Genebody	8435
WkTrans	StrTrans	chr1	45320800	45321800	1000	EIF2B3	ENST00000439363	-	45316449	45392327	Genebody	71027
WkTrans	StrTrans	chr1	45334400	45336800	2400	EIF2B3	ENST00000486491	-	45328675	45341294	Genebody	5694
StrTrans	WkTrans	chr1	45405400	45405600	200	EIF2B3	ENST00000477953	-	45392299	45452258	Genebody	46758
StrTrans	WkTrans	chr1	45406200	45406800	600	EIF2B3	ENST00000372182	-	45406300	45452268	Genebody	45768
Enh	WkTrans	chr1	45408200	45408400	200	EIF2B3	ENST00000372182	-	45406300	45452268	Genebody	43968
FlkProm	ActProm	chr1	45451600	45451800	200	EIF2B3	ENST00000497010	-	45435659	45452267	Promoter1k	567
WkProm	ActProm	chr1	45451800	45452000	200	EIF2B3	ENST00000497010	-	45435659	45452267	Promoter1k	367
WkTrans	StrTrans	chr1	45481200	45481600	400	UROD	ENST00000472254	+	45479721	45481247	Promoter3k	1679
WkTrans	StrTrans	chr1	45509000	45509200	200	ZSWIM5	ENST00000359600	-	45482070	45672228	Genebody	163128
WkTrans	StrTrans	chr1	45509400	45509800	400	ZSWIM5	ENST00000359600	-	45482070	45672228	Genebody	162628
WkTrans	Quies	chr1	45548800	45550000	1200	ZSWIM5	ENST00000359600	-	45482070	45672228	Genebody	122828
Enh	Quies	chr1	45570000	45570200	200	ZSWIM5	ENST00000359600	-	45482070	45672228	Genebody	102128
Quies	WkTrans	chr1	45637000	45637400	400	ZSWIM5	ENST00000359600	-	45482070	45672228	Genebody	35028
WkTrans	Quies	chr1	45660000	45663400	3400	ZSWIM5	ENST00000359600	-	45482070	45672228	Genebody	10528
WkTrans	Quies	chr1	45664800	45666000	1200	ZSWIM5	ENST00000359600	-	45482070	45672228	Genebody	6828
WkTrans	StrTrans	chr1	45849400	45850800	1400	TESK2	ENST00000372084	-	45809554	45923471	Genebody	73371
Enh	GenEnh	chr1	45936000	45936200	200	TESK2	ENST00000451835	-	45864585	45956872	Genebody	20772
Enh	GenEnh	chr1	45963800	45964200	400	CCDC163P	ENST00000488405	-	45961882	45965525	Promoter3k	1525
FlkProm	Enh	chr1	46017800	46018000	200	AKR1A1	ENST00000496999	+	46016517	46032885	Promoter3k	1383
WkTrans	Quies	chr1	46045400	46048400	3000	NASP	ENST00000437901	+	46049517	46080803	Promoter3k	-2617
WkTrans	StrTrans	chr1	46077400	46078800	1400	NASP	ENST00000481782	+	46076225	46083916	Promoter3k	1875
GenEnh	StrTrans	chr1	46099600	46099800	200	GPBP1L1	ENST00000479235	-	46092975	46101396	Promoter3k	1696
Enh	WkTrans	chr1	46138800	46140000	1200	GPBP1L1	ENST00000480083	-	46126220	46152325	Genebody	12925
Enh	WkTrans	chr1	46140200	46140600	400	GPBP1L1	ENST00000480083	-	46126220	46152325	Genebody	11925
Enh	WkTrans	chr1	46141000	46141600	600	GPBP1L1	ENST00000480083	-	46126220	46152325	Genebody	11025
WkTrans	StrTrans	chr1	46167200	46167400	200	IPP	ENST00000495072	-	46162730	46179924	Genebody	12624
WkTrans	StrTrans	chr1	46182600	46183000	400	IPP	ENST00000396478	-	46164382	46216321	Genebody	33521
WkTrans	StrTrans	chr1	46190400	46190800	400	IPP	ENST00000396478	-	46164382	46216321	Genebody	25721
WkTrans	StrTrans	chr1	46210400	46210800	400	IPP	ENST00000396478	-	46164382	46216321	Genebody	5721
ActProm	WkProm	chr1	46216200	46216600	400	IPP	ENST00000359942	-	46159995	46216322	ProximalPromoter	-78
WkTrans	Enh	chr1	46271000	46271200	200	MAST2	ENST00000470809	+	46252658	46383181	Genebody	18442
Hetero	WkTrans	chr1	46285000	46285200	200	MAST2	ENST00000470809	+	46252658	46383181	Genebody	32442
WkTrans	StrTrans	chr1	46290200	46291400	1200	MAST2	ENST00000470809	+	46252658	46383181	Genebody	38142
Enh	WkTrans	chr1	46336400	46336600	200	MAST2	ENST00000470809	+	46252658	46383181	Genebody	83842
Enh	WkTrans	chr1	46338800	46339400	600	MAST2	ENST00000470809	+	46252658	46383181	Genebody	86442
WkTrans	Quies	chr1	46387800	46388000	200	MAST2	ENST00000372008	+	46379259	46496431	Genebody	8641
Quies	WkTrans	chr1	46420600	46421200	600	MAST2	ENST00000372008	+	46379259	46496431	Genebody	41641
Enh	WkTrans	chr1	46422600	46422800	200	MAST2	ENST00000372008	+	46379259	46496431	Genebody	43441
Quies	WkTrans	chr1	46436400	46437600	1200	MAST2	ENST00000482881	+	46425057	46476781	Genebody	11943
Quies	WkTrans	chr1	46481400	46481800	400	MAST2	ENST00000372008	+	46379259	46496431	Genebody	102341
Quies	WkTrans	chr1	46483600	46484200	600	MAST2	ENST00000372008	+	46379259	46496431	Genebody	104641
WkTrans	StrTrans	chr1	46495800	46496000	200	MAST2	ENST00000477968	+	46494836	46496174	Promoter3k	1064
WkTrans	StrTrans	chr1	46497400	46497600	200	MAST2	ENST00000372009	+	46269284	46501738	Genebody	228216
WkTrans	Quies	chr1	46577200	46578600	1400	PIK3R3	ENST00000425892	-	46531727	46598585	Genebody	20685
WkProm	ActProm	chr1	46598800	46599000	200	PIK3R3	ENST00000540385	-	46509332	46642160	Genebody	43260
Quies	WkTrans	chr1	46640800	46645000	4200	TSPAN1	ENST00000469330	+	46640788	46650338	Promoter3k	2112
GenEnh	WkTrans	chr1	46684000	46684800	800	LURAP1	ENST00000371980	+	46669005	46686933	Genebody	15395
WkTrans	Quies	chr1	46693800	46694400	600						OtherIntergenic	NA
WkTrans	Quies	chr1	46721400	46725000	3600	RAD54L	ENST00000493032	+	46714183	46726687	Genebody	9017
Enh	WkTrans	chr1	46772400	46772600	200	UQCRH	ENST00000486951	+	46769378	46775345	Genebody	3122
Quies	WkTrans	chr1	46787400	46792000	4600						OtherIntergenic	NA
WkTrans	StrTrans	chr1	46835000	46835800	800	RP4-603I14.3	ENST00000457027	+	46836257	46836627	Promoter1k	-857
StrTrans	WkTrans	chr1	46874400	46875200	800	FAAH	ENST00000489366	+	46871709	46874960	Genebody	3091
Enh	Quies	chr1	47007400	47007600	200	MKNK1-AS1	ENST00000602433	+	47004367	47035927	Genebody	3133
Enh	WkTrans	chr1	47038800	47039400	600	MKNK1	ENST00000528237	-	47037780	47051931	Genebody	12831
Enh	WkTrans	chr1	47049400	47049600	200	MKNK1	ENST00000480531	-	47041939	47051607	Promoter3k	2107
WkTrans	StrTrans	chr1	47139800	47140200	400	EFCAB14-AS1	ENST00000418985	+	47139799	47157769	ProximalPromoter	201
WkTrans	StrTrans	chr1	47163200	47164200	1000	EFCAB14	ENST00000371933	-	47140830	47184736	Genebody	21036
WkTrans	StrTrans	chr1	47166400	47167600	1200	EFCAB14	ENST00000371933	-	47140830	47184736	Genebody	17736
Enh	Quies	chr1	47190800	47191000	200						OtherIntergenic	NA
Quies	Hetero	chr1	47199400	47199800	400						OtherIntergenic	NA
Quies	Hetero	chr1	47258200	47258400	200	CYP4B1	ENST00000546128	+	47223509	47276522	Genebody	34791
Quies	Hetero	chr1	47367400	47367600	200	CYP4Z2P	ENST00000505841	-	47308766	47366109	Promoter3k	-1391
Quies	Hetero	chr1	47376400	47376600	200						OtherIntergenic	NA
Quies	Hetero	chr1	47451000	47451200	200	CYP4X1	ENST00000538609	+	47427035	47516422	Genebody	24065
Enh	Quies	chr1	47645600	47645800	200	LINC00853	ENST00000429328	+	47644921	47646011	Promoter1k	779
Enh	Quies	chr1	47690800	47691200	400	TAL1	ENST00000464796	-	47689743	47697892	Genebody	6892
WkProm	ActProm	chr1	47695400	47695600	200	TAL1	ENST00000481091	-	47694018	47696890	Promoter3k	1390
WkTrans	WkProm	chr1	47699800	47700200	400	TAL1	ENST00000464796	-	47689743	47697892	Promoter3k	-2108
WkTrans	WkProm	chr1	47700400	47701600	1200						OtherIntergenic	NA
WkTrans	WkProm	chr1	47702000	47702200	200						OtherIntergenic	NA
FlkProm	Enh	chr1	47779000	47779200	200	STIL	ENST00000447475	-	47726090	47779819	Promoter1k	719
Quies	WkTrans	chr1	47792600	47793600	1000						OtherIntergenic	NA
Enh	WkTrans	chr1	47802400	47802600	200	CMPK1	ENST00000471289	+	47799550	47824547	Promoter3k	2950
WkTrans	StrTrans	chr1	47834200	47834400	200	CMPK1	ENST00000371870	+	47799612	47839115	Genebody	34688
Quies	PRC	chr1	47903800	47904600	800	FOXD2	ENST00000334793	+	47901688	47906363	Promoter3k	2512
Quies	PRC	chr1	47906600	47907000	400	FOXD2	ENST00000334793	+	47901688	47906363	Genebody	5112
PRC	Quies	chr1	47913400	47914400	1000						OtherIntergenic	NA
Quies	PRC	chr1	47921600	47922600	1000						OtherIntergenic	NA
Enh	Quies	chr1	48033800	48034000	200						OtherIntergenic	NA
WkTrans	Quies	chr1	48036000	48037600	1600						OtherIntergenic	NA
WkTrans	Quies	chr1	48038600	48039200	600						OtherIntergenic	NA
WkTrans	Quies	chr1	48039400	48042400	3000						OtherIntergenic	NA
Enh	Quies	chr1	48122000	48122200	200						OtherIntergenic	NA
Enh	Quies	chr1	48308400	48308600	200	TRABD2B	ENST00000435576	-	48240909	48459884	Genebody	151384
GenEnh	Enh	chr1	48417400	48417800	400	TRABD2B	ENST00000435576	-	48240909	48459884	Genebody	42284
Enh	Quies	chr1	48462600	48463000	400	TRABD2B	ENST00000606738	-	48226199	48462567	ProximalPromoter	-233
Enh	Quies	chr1	48494600	48494800	200						OtherIntergenic	NA
Quies	Hetero	chr1	48611200	48611600	400	SKINTL	ENST00000452503	-	48567386	48627543	Genebody	16143
Quies	Enh	chr1	48667800	48668000	200						OtherIntergenic	NA
WkTrans	Quies	chr1	48712800	48719600	6800						OtherIntergenic	NA
Quies	Hetero	chr1	48754400	48754800	400						OtherIntergenic	NA
WkTrans	Hetero	chr1	48777200	48777400	200	SPATA6	ENST00000371841	-	48771470	48866522	Genebody	89222
WkTrans	Quies	chr1	48827600	48829200	1600	SPATA6	ENST00000371841	-	48771470	48866522	Genebody	38122
Hetero	WkTrans	chr1	48849400	48850000	600	SPATA6	ENST00000371841	-	48771470	48866522	Genebody	16822
StrTrans	WkTrans	chr1	48861800	48862000	200	SPATA6	ENST00000371841	-	48771470	48866522	Genebody	4622
WkTrans	Enh	chr1	48872000	48872200	200	SPATA6	ENST00000487543	-	48865254	48937757	Genebody	65657
Enh	WkTrans	chr1	48890600	48891000	400	SPATA6	ENST00000465990	-	48877135	48917258	Genebody	26458
Enh	WkTrans	chr1	48913800	48914400	600	SPATA6	ENST00000465990	-	48877135	48917258	Genebody	3158
Quies	WkTrans	chr1	48920600	48921000	400	SPATA6	ENST00000471975	-	48877158	48937827	Genebody	17027
Quies	WkTrans	chr1	48923600	48923800	200	SPATA6	ENST00000471975	-	48877158	48937827	Genebody	14127
Quies	WkTrans	chr1	48924200	48925200	1000	SPATA6	ENST00000471975	-	48877158	48937827	Genebody	13127
Enh	GenEnh	chr1	48931200	48931400	200	SPATA6	ENST00000471975	-	48877158	48937827	Genebody	6527
Enh	GenEnh	chr1	48931600	48932000	400	SPATA6	ENST00000471975	-	48877158	48937827	Genebody	6027
Enh	GenEnh	chr1	48933800	48934200	400	SPATA6	ENST00000471975	-	48877158	48937827	Genebody	3827
WkTrans	GenEnh	chr1	48962000	48962200	200	RP11-329A14.2	ENST00000416622	-	48962934	48963408	Promoter3k	1308
Enh	Quies	chr1	49093000	49093400	400	AGBL4	ENST00000334103	-	48999844	49146574	Genebody	53374
Enh	WkTrans	chr1	49229400	49230000	600	BEND5	ENST00000489956	-	49226719	49242407	Genebody	12707
Enh	WkTrans	chr1	49234200	49234400	200	BEND5	ENST00000489956	-	49226719	49242407	Genebody	8107
Enh	Quies	chr1	49564400	49564600	200	RP11-141A19.1	ENST00000456002	+	49513987	49653257	Genebody	50513
Quies	Hetero	chr1	49738800	49739200	400	AGBL4	ENST00000371836	-	49283178	50489572	Genebody	750572
Quies	Hetero	chr1	49780000	49780200	200	AGBL4	ENST00000371836	-	49283178	50489572	Genebody	709472
Enh	Quies	chr1	49789400	49789600	200	AGBL4	ENST00000371836	-	49283178	50489572	Genebody	700072
Quies	Hetero	chr1	49811000	49811200	200	AGBL4	ENST00000371836	-	49283178	50489572	Genebody	678472
Quies	Hetero	chr1	49845600	49846200	600	AGBL4-IT1	ENST00000457061	-	49839872	49937757	Genebody	91857
Quies	Hetero	chr1	49908600	49909000	400	AGBL4-IT1	ENST00000457061	-	49839872	49937757	Genebody	28957
Quies	Hetero	chr1	49941400	49941600	200	AGBL4	ENST00000371836	-	49283178	50489572	Genebody	548072
Quies	Hetero	chr1	49967800	49968600	800	AGBL4	ENST00000371836	-	49283178	50489572	Genebody	521372
Quies	Hetero	chr1	50021400	50021600	200	AGBL4	ENST00000497451	-	49992899	50317190	Genebody	295690
Quies	Hetero	chr1	50041200	50041400	200	AGBL4	ENST00000497451	-	49992899	50317190	Genebody	275890
Quies	Hetero	chr1	50196400	50196600	200	AGBL4	ENST00000497451	-	49992899	50317190	Genebody	120690
Quies	Hetero	chr1	50201800	50202000	200	AGBL4	ENST00000497451	-	49992899	50317190	Genebody	115290
Quies	Hetero	chr1	50312800	50313000	200	AGBL4	ENST00000497451	-	49992899	50317190	Genebody	4290
Quies	Hetero	chr1	50335000	50335400	400	AGBL4	ENST00000371836	-	49283178	50489572	Genebody	154372
Quies	Hetero	chr1	50385000	50385200	200	AGBL4	ENST00000371836	-	49283178	50489572	Genebody	104472
Quies	Hetero	chr1	50404200	50404600	400	AGBL4	ENST00000371836	-	49283178	50489572	Genebody	85172
Quies	Hetero	chr1	50407200	50407800	600	AGBL4	ENST00000371836	-	49283178	50489572	Genebody	82072
Quies	Hetero	chr1	50701600	50701800	200						OtherIntergenic	NA
Quies	Hetero	chr1	50851400	50851600	200						OtherIntergenic	NA
Hetero	PRC	chr1	50881200	50884000	2800	DMRTA2	ENST00000418121	-	50883221	50887304	Genebody	4704
PRC	Quies	chr1	50894000	50895200	1200						OtherIntergenic	NA
Enh	WkTrans	chr1	50926600	50926800	200	FAF1	ENST00000545823	-	50906944	51078170	Genebody	151470
WkTrans	StrTrans	chr1	50955800	50956600	800	FAF1	ENST00000545823	-	50906944	51078170	Genebody	121970
Enh	WkTrans	chr1	50985000	50985400	400	FAF1	ENST00000545823	-	50906944	51078170	Genebody	92970
StrTrans	WkTrans	chr1	50997800	50998400	600	FAF1	ENST00000545823	-	50906944	51078170	Genebody	80070
WkTrans	StrTrans	chr1	51003200	51003600	400	FAF1	ENST00000545823	-	50906944	51078170	Genebody	74770
StrTrans	WkTrans	chr1	51041600	51041800	200	FAF1	ENST00000472808	-	51005263	51072616	Genebody	30916
StrTrans	WkTrans	chr1	51042200	51043000	800	FAF1	ENST00000472808	-	51005263	51072616	Genebody	30016
StrTrans	WkTrans	chr1	51046600	51047000	400	FAF1	ENST00000472808	-	51005263	51072616	Genebody	25816
Enh	WkTrans	chr1	51070800	51071600	800	FAF1	ENST00000472808	-	51005263	51072616	Promoter3k	1416
Enh	WkTrans	chr1	51076200	51076400	200	FAF1	ENST00000545823	-	50906944	51078170	Promoter3k	1870
ActProm	GenEnh	chr1	51099000	51099600	600	FAF1	ENST00000494400	-	50906947	51171723	Genebody	72423
Enh	WkTrans	chr1	51114200	51114400	200	FAF1	ENST00000494400	-	50906947	51171723	Genebody	57423
ActProm	GenEnh	chr1	51167200	51168000	800	FAF1	ENST00000494400	-	50906947	51171723	Genebody	4123
Enh	WkTrans	chr1	51185200	51185400	200	FAF1	ENST00000487898	-	51171455	51425410	Genebody	240110
Enh	WkTrans	chr1	51199400	51199800	400	FAF1	ENST00000487898	-	51171455	51425410	Genebody	225810
WkTrans	StrTrans	chr1	51204400	51206200	1800	FAF1	ENST00000487898	-	51171455	51425410	Genebody	220110
Enh	WkTrans	chr1	51232600	51232800	200	FAF1	ENST00000487898	-	51171455	51425410	Genebody	192710
Enh	WkTrans	chr1	51241000	51241200	200	FAF1	ENST00000487898	-	51171455	51425410	Genebody	184310
StrTrans	WkTrans	chr1	51245400	51246400	1000	FAF1	ENST00000487898	-	51171455	51425410	Genebody	179510
Enh	WkTrans	chr1	51259600	51260000	400	FAF1	ENST00000487898	-	51171455	51425410	Genebody	165610
Enh	Quies	chr1	51275000	51275200	200	FAF1	ENST00000487898	-	51171455	51425410	Genebody	150310
Quies	WkTrans	chr1	51297000	51297600	600	FAF1	ENST00000487898	-	51171455	51425410	Genebody	128110
Quies	WkTrans	chr1	51298200	51299000	800	FAF1	ENST00000487898	-	51171455	51425410	Genebody	126810
Enh	WkTrans	chr1	51344200	51344400	200	FAF1	ENST00000487898	-	51171455	51425410	Genebody	81110
Enh	WkTrans	chr1	51380200	51380400	200	FAF1	ENST00000487898	-	51171455	51425410	Genebody	45110
Enh	WkTrans	chr1	51381400	51381600	200	FAF1	ENST00000487898	-	51171455	51425410	Genebody	43910
Enh	WkTrans	chr1	51411200	51412000	800	FAF1	ENST00000487898	-	51171455	51425410	Genebody	13810
Enh	WkTrans	chr1	51412400	51412600	200	FAF1	ENST00000487898	-	51171455	51425410	Genebody	12910
Enh	WkTrans	chr1	51419600	51419800	200	FAF1	ENST00000487898	-	51171455	51425410	Genebody	5710
WkProm	ActProm	chr1	51443400	51443600	200						OtherIntergenic	NA
Quies	Hetero	chr1	51489400	51489600	200						OtherIntergenic	NA
Quies	Hetero	chr1	51619600	51620000	400						OtherIntergenic	NA
Enh	WkTrans	chr1	51710600	51710800	200	RNF11	ENST00000494873	+	51702010	51737234	Genebody	8690
Enh	WkTrans	chr1	51713600	51714000	400	RNF11	ENST00000494873	+	51702010	51737234	Genebody	11790
Enh	WkTrans	chr1	51714400	51714600	200	RNF11	ENST00000494873	+	51702010	51737234	Genebody	12490
Enh	WkTrans	chr1	51715200	51715600	400	RNF11	ENST00000494873	+	51702010	51737234	Genebody	13390
WkTrans	StrTrans	chr1	51735400	51735600	200	RNF11	ENST00000494873	+	51702010	51737234	Genebody	33490
Quies	WkTrans	chr1	51750400	51753200	2800						OtherIntergenic	NA
Quies	Enh	chr1	51796800	51797000	200	RP11-275F13.1	ENST00000568425	+	51795421	51796953	Promoter3k	1479
WkTrans	Quies	chr1	51811000	51814200	3200	TTC39A	ENST00000527205	-	51776928	51810788	Promoter3k	-1812
WkTrans	StrTrans	chr1	51818600	51819600	1000	EPS15	ENST00000371730	-	51819934	51984913	Genebody	165813
WkTrans	StrTrans	chr1	51875600	51876400	800	EPS15	ENST00000493793	-	51869100	51887776	Genebody	11776
StrTrans	WkTrans	chr1	51895200	51896000	800	EPS15	ENST00000371730	-	51819934	51984913	Genebody	89313
StrTrans	WkTrans	chr1	51896800	51897600	800	EPS15	ENST00000371730	-	51819934	51984913	Genebody	87713
StrTrans	WkTrans	chr1	51907000	51907400	400	EPS15	ENST00000371730	-	51819934	51984913	Genebody	77713
Enh	WkTrans	chr1	51947000	51947400	400	EPS15	ENST00000465467	-	51926794	51984899	Genebody	37699
GenEnh	Enh	chr1	51952800	51953000	200	EPS15	ENST00000465467	-	51926794	51984899	Genebody	31999
GenEnh	Enh	chr1	51955400	51955800	400	EPS15	ENST00000465467	-	51926794	51984899	Genebody	29299
WkTrans	Enh	chr1	51958400	51958600	200	EPS15	ENST00000465467	-	51926794	51984899	Genebody	26399
WkTrans	Enh	chr1	51965200	51965400	200	EPS15	ENST00000465467	-	51926794	51984899	Genebody	19599
Enh	WkTrans	chr1	51976400	51976800	400	EPS15	ENST00000465467	-	51926794	51984899	Genebody	8299
Enh	Quies	chr1	52034200	52034400	200	CALR4P	ENST00000431943	-	52027537	52060569	Genebody	26269
ActProm	GenEnh	chr1	52049400	52049600	200	CALR4P	ENST00000431943	-	52027537	52060569	Genebody	11069
GenEnh	Enh	chr1	52064600	52064800	200	OSBPL9	ENST00000371714	+	52042850	52254141	Genebody	21850
GenEnh	Enh	chr1	52065200	52065400	200	OSBPL9	ENST00000371714	+	52042850	52254141	Genebody	22450
Enh	WkTrans	chr1	52114600	52116000	1400	OSBPL9	ENST00000489990	+	52082785	52242584	Genebody	32515
Enh	WkTrans	chr1	52134200	52134400	200	OSBPL9	ENST00000489990	+	52082785	52242584	Genebody	51515
Enh	WkTrans	chr1	52137600	52137800	200	OSBPL9	ENST00000530544	+	52135222	52253638	Promoter3k	2478
Enh	WkTrans	chr1	52144400	52145400	1000	OSBPL9	ENST00000530544	+	52135222	52253638	Genebody	9678
Enh	WkTrans	chr1	52156400	52156600	200	OSBPL9	ENST00000530544	+	52135222	52253638	Genebody	21278
Enh	WkTrans	chr1	52158600	52158800	200	OSBPL9	ENST00000530544	+	52135222	52253638	Genebody	23478
WkTrans	Enh	chr1	52162400	52162600	200	OSBPL9	ENST00000530544	+	52135222	52253638	Genebody	27278
ActProm	GenEnh	chr1	52201000	52201200	200	OSBPL9	ENST00000481937	+	52195528	52222041	Genebody	5572
Enh	WkTrans	chr1	52209600	52210400	800	OSBPL9	ENST00000481937	+	52195528	52222041	Genebody	14472
Enh	WkTrans	chr1	52308400	52308600	200	NRD1	ENST00000491410	-	52305663	52344443	Genebody	35943
Enh	Quies	chr1	52372600	52372800	200	RAB3B	ENST00000371655	-	52373627	52456436	Genebody	83736
Quies	Hetero	chr1	52406200	52406600	400	RAB3B	ENST00000371655	-	52373627	52456436	Genebody	50036
Quies	WkTrans	chr1	52484600	52484800	200						OtherIntergenic	NA
FlkProm	ActProm	chr1	52520200	52520400	200	TXNDC12	ENST00000610127	-	52499170	52520863	Promoter1k	563
FlkProm	ActProm	chr1	52523000	52523200	200	BTF3L4	ENST00000524414	+	52521985	52530971	Promoter3k	1115
WkTrans	StrTrans	chr1	52534600	52535000	400	BTF3L4	ENST00000533836	+	52522003	52549172	Genebody	12797
WkTrans	StrTrans	chr1	52535400	52535800	400	BTF3L4	ENST00000533836	+	52522003	52549172	Genebody	13597
WkTrans	StrTrans	chr1	52557000	52557200	200	BTF3L4	ENST00000313334	+	52521796	52556388	Genebody	35304
WkTrans	Quies	chr1	52613800	52618600	4800	ZFYVE9	ENST00000361625	+	52608045	52729719	Genebody	8155
Quies	Hetero	chr1	52638200	52638800	600	ZFYVE9	ENST00000361625	+	52608045	52729719	Genebody	30455
Quies	WkTrans	chr1	52711200	52714800	3600	ZFYVE9	ENST00000361625	+	52608045	52729719	Genebody	104955
Quies	WkTrans	chr1	52725600	52728800	3200	ZFYVE9	ENST00000361625	+	52608045	52729719	Genebody	119155
WkTrans	StrTrans	chr1	52748600	52749200	600	ZFYVE9	ENST00000371591	+	52682051	52812358	Genebody	66849
WkTrans	StrTrans	chr1	52770000	52771000	1000	ZFYVE9	ENST00000469134	+	52761566	52800879	Genebody	8934
WkTrans	StrTrans	chr1	52812000	52812200	200	CC2D1B	ENST00000470844	-	52811394	52820537	Genebody	8437
WkProm	ActProm	chr1	52832200	52832400	200	CC2D1B	ENST00000371586	-	52816268	52831865	Promoter1k	-435
Quies	WkTrans	chr1	52835800	52840800	5000	ORC1	ENST00000371568	-	52838500	52870131	Genebody	31831
WkTrans	StrTrans	chr1	52912800	52913400	600	ZCCHC11	ENST00000497120	-	52911936	52927762	Genebody	14662
WkTrans	StrTrans	chr1	52948200	52950000	1800	ZCCHC11	ENST00000371541	-	52927849	52991602	Genebody	42502
StrTrans	WkTrans	chr1	52969400	52971800	2400	ZCCHC11	ENST00000371541	-	52927849	52991602	Genebody	21002
WkTrans	StrTrans	chr1	52975600	52976800	1200	ZCCHC11	ENST00000371541	-	52927849	52991602	Genebody	15402
WkTrans	StrTrans	chr1	52981800	52982000	200	ZCCHC11	ENST00000355809	-	52980449	53018666	Genebody	36766
WkTrans	StrTrans	chr1	52990000	52990400	400	ZCCHC11	ENST00000355809	-	52980449	53018666	Genebody	28466
Quies	WkTrans	chr1	53080000	53080600	600						OtherIntergenic	NA
WkTrans	StrTrans	chr1	53150800	53151200	400						OtherIntergenic	NA
WkTrans	StrTrans	chr1	53158600	53158800	200	COA7	ENST00000486918	-	53153233	53163740	Genebody	5040
WkTrans	Enh	chr1	53162600	53162800	200	COA7	ENST00000486918	-	53153233	53163740	Promoter3k	1040
ActProm	WkProm	chr1	53169400	53169600	200						OtherIntergenic	NA
WkProm	Quies	chr1	53169600	53169800	200						OtherIntergenic	NA
Enh	FlkProm	chr1	53193800	53194000	200	ZYG11B	ENST00000545132	+	53192138	53282310	Promoter3k	1762
Enh	WkTrans	chr1	53203600	53203800	200	ZYG11B	ENST00000545132	+	53192138	53282310	Genebody	11562
WkTrans	Enh	chr1	53206200	53206400	200	ZYG11B	ENST00000545132	+	53192138	53282310	Genebody	14162
Enh	WkTrans	chr1	53212600	53212800	200	ZYG11B	ENST00000545132	+	53192138	53282310	Genebody	20562
StrTrans	WkTrans	chr1	53226000	53227800	1800	ZYG11B	ENST00000545132	+	53192138	53282310	Genebody	34762
WkTrans	StrTrans	chr1	53237600	53238200	600	RP11-159C21.4	ENST00000437890	-	53237865	53238320	Promoter1k	420
WkTrans	StrTrans	chr1	53277200	53277400	200	ZYG11B	ENST00000545132	+	53192138	53282310	Genebody	85162
WkTrans	StrTrans	chr1	53278000	53279000	1000	ZYG11B	ENST00000545132	+	53192138	53282310	Genebody	86362
PRC	Quies	chr1	53309000	53309200	200	ZYG11A	ENST00000371528	+	53308407	53360670	Promoter1k	693
StrTrans	WkTrans	chr1	53437400	53438800	1400	SCP2	ENST00000473584	+	53429312	53453752	Genebody	8788
WkTrans	StrTrans	chr1	53447400	53447800	400	SCP2	ENST00000473584	+	53429312	53453752	Genebody	18288
StrTrans	WkTrans	chr1	53448800	53449000	200	SCP2	ENST00000473584	+	53429312	53453752	Genebody	19588
StrTrans	WkTrans	chr1	53453400	53453600	200	SCP2	ENST00000473584	+	53429312	53453752	Genebody	24188
StrTrans	WkTrans	chr1	53469800	53470200	400	SCP2	ENST00000528311	+	53392957	53516575	Genebody	77043
StrTrans	WkTrans	chr1	53484200	53484600	400	SCP2	ENST00000478274	+	53480637	53514187	Genebody	3763
Enh	WkTrans	chr1	53490600	53490800	200	SCP2	ENST00000478274	+	53480637	53514187	Genebody	10063
WkTrans	StrTrans	chr1	53493600	53495000	1400	SCP2	ENST00000478274	+	53480637	53514187	Genebody	13663
Enh	Quies	chr1	53539800	53540000	200	RP11-334A14.5	ENST00000447867	-	53535609	53551174	Genebody	11274
Enh	Quies	chr1	53638200	53638600	400						OtherIntergenic	NA
Enh	Quies	chr1	53648000	53648200	200						OtherIntergenic	NA
Quies	Hetero	chr1	53651000	53651200	200						OtherIntergenic	NA
Quies	WkTrans	chr1	53744400	53744800	400	LRP8	ENST00000465675	-	53712239	53793071	Genebody	48471
WkTrans	Enh	chr1	53782400	53783200	800	LRP8	ENST00000496580	-	53755003	53793489	Genebody	10689
FlkProm	Enh	chr1	54302800	54303000	200	NDC1	ENST00000480952	-	54284642	54304136	Promoter3k	1236
WkTrans	StrTrans	chr1	54349200	54350400	1200	YIPF1	ENST00000472983	-	54343994	54355462	Genebody	5662
Enh	Quies	chr1	54362800	54363000	200	DIO1	ENST00000526329	+	54359864	54370527	Genebody	3036
WkTrans	Quies	chr1	54363000	54364400	1400	DIO1	ENST00000526329	+	54359864	54370527	Genebody	3836
WkTrans	Quies	chr1	54365000	54367600	2600	DIO1	ENST00000526329	+	54359864	54370527	Genebody	6436
Hetero	WkTrans	chr1	54397600	54398000	400	HSPB11	ENST00000371376	-	54395169	54405773	Genebody	7973
Enh	WkTrans	chr1	54405800	54406200	400	HSPB11	ENST00000488884	-	54405355	54411275	Genebody	5275
FlkProm	ActProm	chr1	54410600	54410800	200	HSPB11	ENST00000488884	-	54405355	54411275	Promoter1k	575
WkTrans	StrTrans	chr1	54430200	54430400	200	LRRC42	ENST00000477905	+	54427625	54433406	Promoter3k	2675
GenEnh	StrTrans	chr1	54503800	54504000	200	TMEM59	ENST00000371344	-	54497348	54510615	Genebody	6715
WkTrans	StrTrans	chr1	54653000	54654200	1200	CYB5RL	ENST00000462299	-	54651825	54656510	Promoter3k	2910
WkTrans	StrTrans	chr1	54668600	54669600	1000	MRPL37	ENST00000490670	+	54665876	54675804	Genebody	3224
WkTrans	Enh	chr1	54686200	54686400	200	MRPL37	ENST00000398219	+	54675618	54686603	Genebody	10682
Enh	WkTrans	chr1	54692600	54693200	600	SSBP3	ENST00000528930	-	54692189	54694507	Promoter3k	1607
Enh	WkTrans	chr1	54711800	54712000	200	SSBP3	ENST00000530618	-	54708528	54717344	Genebody	5444
Enh	WkTrans	chr1	54742600	54743000	400	SSBP3	ENST00000533209	-	54708861	54792145	Genebody	49345
Enh	WkTrans	chr1	54760200	54760400	200	SSBP3	ENST00000533209	-	54708861	54792145	Genebody	31845
WkTrans	Enh	chr1	54768200	54768800	600	SSBP3	ENST00000533209	-	54708861	54792145	Genebody	23645
Enh	WkTrans	chr1	54778200	54778400	200	SSBP3	ENST00000533209	-	54708861	54792145	Genebody	13845
WkTrans	Quies	chr1	54786800	54788600	1800	SSBP3	ENST00000533209	-	54708861	54792145	Genebody	4445
GenEnh	Enh	chr1	54798400	54798600	200	SSBP3	ENST00000528787	-	54708944	54801554	Genebody	3054
Enh	WkTrans	chr1	54820400	54820600	200	SSBP3	ENST00000326956	-	54691104	54822491	Promoter3k	1991
WkTrans	Enh	chr1	54826400	54827000	600	SSBP3	ENST00000525990	-	54708909	54879152	Genebody	52452
Enh	WkTrans	chr1	54875800	54876000	200	SSBP3	ENST00000525990	-	54708909	54879152	Genebody	3252
Enh	WkTrans	chr1	54878600	54878800	200	SSBP3	ENST00000448572	-	54878380	54879139	Promoter1k	439
Quies	Hetero	chr1	54915200	54916200	1000						OtherIntergenic	NA
Enh	Quies	chr1	54942200	54942400	200						OtherIntergenic	NA
ActProm	WkProm	chr1	54953800	54954000	200						OtherIntergenic	NA
Enh	Quies	chr1	55036800	55037000	200	ACOT11	ENST00000498228	+	55013892	55064531	Genebody	23008
WkTrans	Enh	chr1	55045800	55046000	200	ACOT11	ENST00000498228	+	55013892	55064531	Genebody	32008
Enh	WkTrans	chr1	55047000	55047400	400	ACOT11	ENST00000498228	+	55013892	55064531	Genebody	33308
Enh	WkTrans	chr1	55048800	55049000	200	ACOT11	ENST00000498228	+	55013892	55064531	Genebody	35008
Quies	Hetero	chr1	55123400	55123600	200	MROH7	ENST00000472987	+	55107473	55129728	Genebody	16027
WkTrans	StrTrans	chr1	55221400	55221600	200						OtherIntergenic	NA
WkTrans	StrTrans	chr1	55338200	55338600	400	DHCR24	ENST00000537443	-	55317395	55341668	Genebody	3268
Enh	Quies	chr1	55431600	55431800	200						OtherIntergenic	NA
Quies	PRC	chr1	55505400	55505800	400	PCSK9	ENST00000452118	+	55505430	55518424	ProximalPromoter	170
WkTrans	StrTrans	chr1	55535200	55536800	1600	USP24	ENST00000407756	-	55532040	55680762	Genebody	144762
StrTrans	WkTrans	chr1	55643400	55643800	400	USP24	ENST00000407756	-	55532040	55680762	Genebody	37162
WkTrans	Enh	chr1	55655000	55655400	400	USP24	ENST00000407756	-	55532040	55680762	Genebody	25562
Enh	WkTrans	chr1	55663200	55663400	200	USP24	ENST00000407756	-	55532040	55680762	Genebody	17462
WkTrans	Enh	chr1	55669200	55669400	200	USP24	ENST00000407756	-	55532040	55680762	Genebody	11462
Enh	WkTrans	chr1	55673800	55674800	1000	USP24	ENST00000407756	-	55532040	55680762	Genebody	6462
WkProm	ActProm	chr1	55681400	55681600	200	USP24	ENST00000294383	-	55532031	55680786	Promoter1k	-714
Quies	Hetero	chr1	55693000	55693400	400	RP11-101C11.1	ENST00000451250	+	55683533	55699850	Genebody	9667
FlkProm	WkProm	chr1	55698200	55698400	200	RP11-101C11.1	ENST00000451250	+	55683533	55699850	Genebody	14767
Enh	Quies	chr1	55974400	55974600	200						Genedesert	NA
GenEnh	Enh	chr1	56006200	56006600	400						Genedesert	NA
Quies	Hetero	chr1	56062400	56062600	200	RP11-466L17.1	ENST00000422374	+	56046709	56200675	Genebody	15791
Enh	Quies	chr1	56206400	56206600	200						Genedesert	NA
Enh	Quies	chr1	56252000	56252400	400						Genedesert	NA
Quies	Hetero	chr1	56378200	56378400	200						Genedesert	NA
Enh	Quies	chr1	56539600	56539800	200						Genedesert	NA
Quies	Enh	chr1	56770200	56770400	200						Genedesert	NA
Enh	Quies	chr1	56796000	56796600	600						Genedesert	NA
Quies	Hetero	chr1	56810600	56811200	600						Genedesert	NA
Enh	GenEnh	chr1	56899000	56900000	1000						Genedesert	NA
Quies	Enh	chr1	56918400	56918600	200						Genedesert	NA
Enh	WkTrans	chr1	56965600	56966200	600	PPAP2B	ENST00000459962	-	56962105	56979443	Genebody	13543
Enh	WkTrans	chr1	56968800	56969200	400	PPAP2B	ENST00000459962	-	56962105	56979443	Genebody	10443
Enh	GenEnh	chr1	56989000	56989600	600	PPAP2B	ENST00000371250	-	56960418	57045241	Genebody	55941
ActProm	WkProm	chr1	57044800	57045000	200	PPAP2B	ENST00000476206	-	57044840	57110945	Genebody	66045
Hetero	WkTrans	chr1	57166000	57166400	400	PRKAA2	ENST00000371244	+	57110994	57181008	Genebody	55206
WkTrans	Quies	chr1	57185400	57186400	1000	C1orf168	ENST00000497991	-	57185322	57186529	Promoter1k	629
Quies	Enh	chr1	57254400	57254600	200	C1orf168	ENST00000484327	-	57192216	57285369	Genebody	30869
Enh	GenEnh	chr1	57263600	57263800	200	C1orf168	ENST00000484327	-	57192216	57285369	Genebody	21669
Quies	Enh	chr1	57273400	57273800	400	C1orf168	ENST00000484327	-	57192216	57285369	Genebody	11769
Enh	Quies	chr1	57315200	57315400	200						OtherIntergenic	NA
GenEnh	Enh	chr1	57490400	57490600	200	DAB1	ENST00000371232	-	57481024	57756737	Genebody	266237
Enh	Quies	chr1	57538400	57539000	600	DAB1	ENST00000489267	-	57536850	57602256	Genebody	63556
Enh	Quies	chr1	57582600	57583200	600	DAB1	ENST00000489267	-	57536850	57602256	Genebody	19356
Enh	Quies	chr1	57746400	57746600	200	DAB1	ENST00000473821	-	57611089	57773036	Genebody	26536
Enh	Quies	chr1	57931200	57931800	600	DAB1	ENST00000371234	-	57463578	58716211	Genebody	784711
Quies	Hetero	chr1	57995600	57995800	200	DAB1	ENST00000371234	-	57463578	58716211	Genebody	720511
Quies	Hetero	chr1	58031200	58031400	200	DAB1	ENST00000371234	-	57463578	58716211	Genebody	684911
Enh	Quies	chr1	58455800	58456000	200	DAB1	ENST00000371234	-	57463578	58716211	Genebody	260311
Quies	Hetero	chr1	58834400	58834600	200	DAB1	ENST00000485760	-	57463571	59012406	Genebody	177906
Quies	Hetero	chr1	58925200	58925400	200	OMA1	ENST00000467509	-	58881055	58996334	Genebody	71034
WkTrans	StrTrans	chr1	58970200	58970600	400	OMA1	ENST00000460671	-	58928223	58971871	Promoter3k	1471
Enh	GenEnh	chr1	59036200	59036600	400						OtherIntergenic	NA
FlkProm	Enh	chr1	59062800	59063000	200						OtherIntergenic	NA
Enh	Quies	chr1	59084400	59084600	200						OtherIntergenic	NA
Enh	Quies	chr1	59085000	59085200	200						OtherIntergenic	NA
Enh	WkTrans	chr1	59115800	59116000	200						OtherIntergenic	NA
GenEnh	StrTrans	chr1	59143800	59144600	800	MYSM1	ENST00000481973	-	59142443	59147568	Genebody	3368
WkTrans	StrTrans	chr1	59152200	59152400	200	MYSM1	ENST00000466774	-	59148080	59165752	Genebody	13452
WkTrans	StrTrans	chr1	59152800	59153800	1000	MYSM1	ENST00000466774	-	59148080	59165752	Genebody	12452
GenEnh	StrTrans	chr1	59154400	59154600	200	MYSM1	ENST00000466774	-	59148080	59165752	Genebody	11252
GenEnh	StrTrans	chr1	59156000	59156200	200	MYSM1	ENST00000483003	-	59155859	59165744	Genebody	9644
Enh	Quies	chr1	59220800	59221000	200						OtherIntergenic	NA
WkProm	ActProm	chr1	59248400	59248600	200	JUN	ENST00000371222	-	59246464	59249785	Promoter3k	1285
WkProm	ActProm	chr1	59249000	59249200	200	JUN	ENST00000371222	-	59246464	59249785	Promoter1k	685
WkTrans	Quies	chr1	59273600	59275400	1800	LINC01135	ENST00000419531	+	59250831	59365266	Genebody	23669
WkTrans	Quies	chr1	59279800	59280400	600	LINC01135	ENST00000419531	+	59250831	59365266	Genebody	29269
Quies	Hetero	chr1	59292400	59292600	200	LINC01135	ENST00000419531	+	59250831	59365266	Genebody	41669
Enh	Quies	chr1	59314400	59314600	200	RP11-63G10.2	ENST00000424592	-	59304119	59316926	Promoter3k	2426
Quies	Hetero	chr1	59429000	59429200	200						OtherIntergenic	NA
Quies	Enh	chr1	59617200	59617400	200	RP11-470E16.1	ENST00000436225	-	59598185	59664293	Genebody	46993
WkTrans	Quies	chr1	59757800	59758000	200	RP11-467C18.1	ENST00000604999	-	59754974	59755312	Promoter3k	-2588
Hetero	WkTrans	chr1	59767600	59768000	400	FGGY	ENST00000583635	+	59762657	59781978	Genebody	5143
Quies	Hetero	chr1	59771600	59771800	200	FGGY	ENST00000583635	+	59762657	59781978	Genebody	9043
WkTrans	Quies	chr1	59799800	59801200	1400	FGGY	ENST00000462744	+	59762526	59812041	Genebody	37974
WkTrans	Quies	chr1	59876200	59878600	2400	FGGY	ENST00000475949	+	59858879	60091695	Genebody	18521
WkTrans	Quies	chr1	59886000	59887800	1800	FGGY	ENST00000475949	+	59858879	60091695	Genebody	28021
Quies	WkTrans	chr1	59976400	59977800	1400	FGGY	ENST00000475949	+	59858879	60091695	Genebody	118221
Quies	Hetero	chr1	60054200	60054400	200	FGGY	ENST00000485720	+	59977987	60126095	Genebody	76313
Quies	WkTrans	chr1	60144600	60148000	3400	FGGY	ENST00000466791	+	60103899	60146667	Genebody	42401
Quies	Enh	chr1	60173600	60173800	200	FGGY	ENST00000472783	+	60139328	60228216	Genebody	34372
Quies	Hetero	chr1	60176000	60176400	400	FGGY	ENST00000472783	+	60139328	60228216	Genebody	36872
GenEnh	Enh	chr1	60196200	60196400	200	FGGY	ENST00000472783	+	60139328	60228216	Genebody	56972
Enh	Quies	chr1	60208200	60208400	200	FGGY	ENST00000472783	+	60139328	60228216	Genebody	68972
Quies	WkTrans	chr1	60219800	60224600	4800	FGGY	ENST00000480847	+	60221343	60228396	Promoter1k	857
Quies	Hetero	chr1	60348200	60348600	400						OtherIntergenic	NA
Quies	Hetero	chr1	60354200	60354600	400						OtherIntergenic	NA
Quies	Hetero	chr1	60355200	60355400	200						OtherIntergenic	NA
GenEnh	ActProm	chr1	60369000	60369400	400	CYP2J2	ENST00000492633	-	60358987	60378910	Genebody	9710
PRC	Hetero	chr1	60389600	60390800	1200	CYP2J2	ENST00000468257	-	60375582	60392427	Promoter3k	2227
Quies	Hetero	chr1	60396000	60396200	200						OtherIntergenic	NA
Enh	Quies	chr1	60438600	60439000	400						OtherIntergenic	NA
Enh	Quies	chr1	60451800	60452000	200						OtherIntergenic	NA
Enh	Quies	chr1	60452200	60452400	200	C1orf87	ENST00000486478	-	60452940	60474524	Genebody	22224
Enh	Quies	chr1	60452800	60453000	200	C1orf87	ENST00000486478	-	60452940	60474524	Genebody	21624
Quies	Hetero	chr1	60479400	60479600	200	C1orf87	ENST00000450089	-	60456065	60539408	Genebody	59908
Quies	Hetero	chr1	60561000	60561200	200	PGBD4P8	ENST00000412993	+	60563086	60563648	Promoter3k	-1986
Quies	Hetero	chr1	60681200	60681400	200						Genedesert	NA
Enh	Quies	chr1	60700200	60700600	400						Genedesert	NA
Quies	Hetero	chr1	60733200	60733400	200						Genedesert	NA
Quies	Hetero	chr1	60821600	60822000	400						Genedesert	NA
Quies	Hetero	chr1	60924200	60924400	200						Genedesert	NA
Quies	Hetero	chr1	60943200	60943400	200						Genedesert	NA
Quies	Hetero	chr1	61017400	61017600	200	RP11-776H12.1	ENST00000439156	-	61005920	61106163	Genebody	88663
Enh	Quies	chr1	61161600	61161800	200	RP11-436K8.1	ENST00000423403	-	61125302	61291256	Genebody	129556
Quies	Hetero	chr1	61178000	61178400	400	RP11-436K8.1	ENST00000423403	-	61125302	61291256	Genebody	113056
Quies	Hetero	chr1	61237600	61237800	200	RP11-436K8.1	ENST00000423403	-	61125302	61291256	Genebody	53556
Quies	Hetero	chr1	61243400	61243600	200	RP11-436K8.1	ENST00000423403	-	61125302	61291256	Genebody	47756
WkProm	ActProm	chr1	61332200	61332400	200	NFIA	ENST00000371191	+	61330930	61921197	Promoter3k	1370
Enh	Quies	chr1	61402800	61403000	200	NFIA	ENST00000371191	+	61330930	61921197	Genebody	71970
Enh	Quies	chr1	61456000	61456400	400	NFIA	ENST00000371191	+	61330930	61921197	Genebody	125270
Quies	Enh	chr1	61470600	61470800	200	NFIA	ENST00000371191	+	61330930	61921197	Genebody	139770
Quies	Hetero	chr1	61502600	61502800	200	NFIA	ENST00000371191	+	61330930	61921197	Genebody	171770
ActProm	GenEnh	chr1	61557200	61558000	800	NFIA	ENST00000496712	+	61554083	61598700	Genebody	3517
ActProm	GenEnh	chr1	61559800	61560000	200	NFIA	ENST00000496712	+	61554083	61598700	Genebody	5817
GenEnh	Enh	chr1	61562800	61563000	200	NFIA	ENST00000496712	+	61554083	61598700	Genebody	8817
ActProm	GenEnh	chr1	61570200	61570800	600	NFIA	ENST00000496712	+	61554083	61598700	Genebody	16417
Enh	GenEnh	chr1	61583200	61583400	200	NFIA	ENST00000496712	+	61554083	61598700	Genebody	29217
ActProm	GenEnh	chr1	61589400	61589600	200	NFIA	ENST00000496712	+	61554083	61598700	Genebody	35417
GenEnh	Enh	chr1	61592800	61593000	200	NFIA	ENST00000496712	+	61554083	61598700	Genebody	38817
GenEnh	Enh	chr1	61596600	61597000	400	NFIA	ENST00000496712	+	61554083	61598700	Genebody	42717
GenEnh	Enh	chr1	61606400	61606600	200	NFIA	ENST00000476646	+	61519501	61798258	Genebody	86999
Enh	WkTrans	chr1	61621000	61621200	200	NFIA	ENST00000476646	+	61519501	61798258	Genebody	101599
ActProm	GenEnh	chr1	61653400	61653800	400	NFIA	ENST00000476646	+	61519501	61798258	Genebody	134099
WkTrans	Enh	chr1	61670000	61670400	400	NFIA	ENST00000476646	+	61519501	61798258	Genebody	150699
Enh	GenEnh	chr1	61704200	61704400	200	NFIA	ENST00000476646	+	61519501	61798258	Genebody	184799
Enh	GenEnh	chr1	61708400	61708600	200	NFIA	ENST00000476646	+	61519501	61798258	Genebody	188999
Enh	GenEnh	chr1	61719000	61719200	200	RP5-833A20.1	ENST00000596404	-	61714667	61719182	ProximalPromoter	82
Enh	GenEnh	chr1	61721400	61721600	200	NFIA	ENST00000476646	+	61519501	61798258	Genebody	201999
GenEnh	Enh	chr1	61728600	61728800	200	NFIA	ENST00000476646	+	61519501	61798258	Genebody	209199
ActProm	GenEnh	chr1	61740200	61740400	200	NFIA	ENST00000476646	+	61519501	61798258	Genebody	220799
Enh	WkTrans	chr1	61746400	61746600	200	NFIA	ENST00000476646	+	61519501	61798258	Genebody	226999
WkTrans	Enh	chr1	61766200	61766400	200	NFIA	ENST00000476646	+	61519501	61798258	Genebody	246799
Quies	WkTrans	chr1	61770000	61773600	3600	NFIA	ENST00000476646	+	61519501	61798258	Genebody	252299
Enh	WkTrans	chr1	61773800	61774200	400	NFIA	ENST00000476646	+	61519501	61798258	Genebody	254499
Enh	GenEnh	chr1	61785800	61786000	200	NFIA	ENST00000476646	+	61519501	61798258	Genebody	266399
GenEnh	Enh	chr1	61786600	61786800	200	NFIA	ENST00000476646	+	61519501	61798258	Genebody	267199
Enh	WkTrans	chr1	61828800	61829000	200	NFIA	ENST00000482020	+	61818121	61869898	Genebody	10779
Enh	WkTrans	chr1	61839600	61839800	200	NFIA	ENST00000482020	+	61818121	61869898	Genebody	21579
Enh	WkTrans	chr1	61845600	61845800	200	NFIA	ENST00000482020	+	61818121	61869898	Genebody	27579
WkTrans	StrTrans	chr1	61853800	61854400	600	NFIA	ENST00000482020	+	61818121	61869898	Genebody	35979
StrTrans	WkTrans	chr1	61883400	61883800	400	NFIA	ENST00000493627	+	61872343	61921546	Genebody	11257
WkTrans	Enh	chr1	61894000	61894200	200	NFIA	ENST00000493627	+	61872343	61921546	Genebody	21757
Enh	WkTrans	chr1	61901800	61902000	200	NFIA	ENST00000493627	+	61872343	61921546	Genebody	29557
WkTrans	Enh	chr1	61908200	61908400	200	NFIA	ENST00000493627	+	61872343	61921546	Genebody	35957
ActProm	GenEnh	chr1	61918400	61918600	200	NFIA	ENST00000493627	+	61872343	61921546	Genebody	46157
Quies	Hetero	chr1	62021200	62021400	200						OtherIntergenic	NA
Quies	Hetero	chr1	62030600	62030800	200						OtherIntergenic	NA
Quies	WkTrans	chr1	62281400	62288200	6800	INADL	ENST00000484937	+	62271181	62629176	Genebody	13619
Hetero	WkTrans	chr1	62340200	62340400	200	INADL	ENST00000488913	+	62330062	62341203	Genebody	10238
Quies	WkTrans	chr1	62351400	62353200	1800	INADL	ENST00000484937	+	62271181	62629176	Genebody	81119
Quies	WkTrans	chr1	62357400	62358600	1200	INADL	ENST00000484937	+	62271181	62629176	Genebody	86819
Quies	Hetero	chr1	62360800	62361000	200	INADL	ENST00000484937	+	62271181	62629176	Genebody	89719
WkTrans	Quies	chr1	62373200	62373400	200	INADL	ENST00000484937	+	62271181	62629176	Genebody	102119
WkTrans	Quies	chr1	62382000	62382400	400	INADL	ENST00000494842	+	62374043	62457451	Genebody	8157
WkTrans	Quies	chr1	62386800	62390400	3600	INADL	ENST00000494842	+	62374043	62457451	Genebody	14557
Enh	Quies	chr1	62417000	62417200	200	INADL	ENST00000490547	+	62393399	62456108	Genebody	23701
Quies	WkTrans	chr1	62548600	62553000	4400	INADL	ENST00000545929	+	62439039	62579995	Genebody	111761
Enh	Quies	chr1	62766800	62767000	200	KANK4	ENST00000354381	-	62703215	62784972	Genebody	18072
WkTrans	Enh	chr1	62852400	62852600	200						OtherIntergenic	NA
ActProm	WkProm	chr1	62903400	62903600	200	USP1	ENST00000442679	+	62901968	62907251	Promoter3k	1532
FlkProm	ActProm	chr1	62903800	62904000	200	USP1	ENST00000442679	+	62901968	62907251	Promoter3k	1932
FlkProm	Enh	chr1	62904600	62905000	400	USP1	ENST00000442679	+	62901968	62907251	Promoter3k	2832
FlkProm	Enh	chr1	62905200	62905400	200	USP1	ENST00000442679	+	62901968	62907251	Genebody	3332
WkTrans	StrTrans	chr1	62921200	62923200	2000	DOCK7	ENST00000454575	-	62920568	63021605	Genebody	99405
WkTrans	StrTrans	chr1	62936400	62936800	400	DOCK7	ENST00000454575	-	62920568	63021605	Genebody	85005
WkTrans	StrTrans	chr1	62955200	62955600	400	DOCK7	ENST00000454575	-	62920568	63021605	Genebody	66205
WkTrans	StrTrans	chr1	62956600	62957000	400	DOCK7	ENST00000454575	-	62920568	63021605	Genebody	64805
WkTrans	StrTrans	chr1	62969600	62970000	400	DOCK7	ENST00000454575	-	62920568	63021605	Genebody	51805
WkTrans	StrTrans	chr1	62971000	62971600	600	DOCK7	ENST00000454575	-	62920568	63021605	Genebody	50305
Enh	WkTrans	chr1	62980800	62981200	400	DOCK7	ENST00000454575	-	62920568	63021605	Genebody	40605
WkTrans	StrTrans	chr1	63021600	63022000	400	DOCK7	ENST00000340370	-	62920568	63153953	Genebody	132153
StrTrans	WkTrans	chr1	63082000	63082800	800	DOCK7	ENST00000404627	-	63049776	63153953	Genebody	71553
StrTrans	WkTrans	chr1	63085800	63086000	200	DOCK7	ENST00000404627	-	63049776	63153953	Genebody	68053
StrTrans	WkTrans	chr1	63119200	63119600	400	DOCK7	ENST00000404627	-	63049776	63153953	Genebody	34553
Quies	WkTrans	chr1	63132600	63133000	400	DOCK7	ENST00000404627	-	63049776	63153953	Genebody	21153
Quies	WkTrans	chr1	63137600	63138200	600	DOCK7	ENST00000404627	-	63049776	63153953	Genebody	16053
WkProm	ActProm	chr1	63152800	63153000	200	DOCK7	ENST00000404627	-	63049776	63153953	Promoter3k	1053
WkProm	ActProm	chr1	63154400	63154600	200	RP11-230B22.1	ENST00000453229	+	63154152	63176365	Promoter1k	348
Enh	FlkProm	chr1	63156000	63156200	200	RP11-230B22.1	ENST00000453229	+	63154152	63176365	Promoter3k	1948
Quies	Enh	chr1	63156800	63157000	200	RP11-230B22.1	ENST00000453229	+	63154152	63176365	Promoter3k	2748
Enh	WkTrans	chr1	63189600	63189800	200						OtherIntergenic	NA
WkTrans	Enh	chr1	63192000	63192200	200						OtherIntergenic	NA
WkTrans	Quies	chr1	63198000	63198200	200						OtherIntergenic	NA
ActProm	GenEnh	chr1	63253800	63254000	200	ATG4C	ENST00000371118	+	63250903	63284850	Promoter3k	2997
WkTrans	StrTrans	chr1	63292800	63294200	1400	ATG4C	ENST00000414558	+	63286853	63301200	Genebody	6647
WkTrans	StrTrans	chr1	63301000	63301800	800	ATG4C	ENST00000317868	+	63249805	63331184	Genebody	51595
WkTrans	StrTrans	chr1	63312200	63313200	1000	ATG4C	ENST00000317868	+	63249805	63331184	Genebody	62895
WkTrans	StrTrans	chr1	63319600	63319800	200	ATG4C	ENST00000317868	+	63249805	63331184	Genebody	69895
Enh	Quies	chr1	63347400	63347600	200						OtherIntergenic	NA
Enh	Quies	chr1	63555200	63555600	400						OtherIntergenic	NA
GenEnh	Enh	chr1	63589600	63589800	200						OtherIntergenic	NA
ActProm	GenEnh	chr1	63590400	63591000	600						OtherIntergenic	NA
GenEnh	Enh	chr1	63591600	63591800	200						OtherIntergenic	NA
Quies	PRC	chr1	63772000	63772200	200	LINC00466	ENST00000436475	-	63722692	63782902	Genebody	10802
Hetero	PRC	chr1	63772200	63773600	1400	LINC00466	ENST00000436475	-	63722692	63782902	Genebody	10002
FlkProm	PRC	chr1	63783400	63783600	200	LINC00466	ENST00000436475	-	63722692	63782902	Promoter1k	-598
Quies	PRC	chr1	63799200	63799600	400						OtherIntergenic	NA
WkTrans	StrTrans	chr1	63836600	63839000	2400	ALG6	ENST00000487136	+	63833320	63868013	Genebody	4480
WkTrans	StrTrans	chr1	63843600	63844000	400	ALG6	ENST00000487136	+	63833320	63868013	Genebody	10480
WkTrans	Quies	chr1	63852800	63853200	400	ALG6	ENST00000487136	+	63833320	63868013	Genebody	19680
WkTrans	Quies	chr1	63853400	63854200	800	ALG6	ENST00000487136	+	63833320	63868013	Genebody	20480
WkTrans	StrTrans	chr1	63868800	63869000	200	ALG6	ENST00000603108	+	63836440	63902846	Genebody	32460
WkTrans	StrTrans	chr1	63902200	63903000	800	ALG6	ENST00000494765	+	63893908	63902804	Genebody	8692
Quies	WkTrans	chr1	63923800	63925400	1600	ITGB3BP	ENST00000476508	-	63914973	63955885	Genebody	31285
StrTrans	WkTrans	chr1	63972400	63972600	200	ITGB3BP	ENST00000460251	-	63923354	63988872	Genebody	16372
Enh	WkTrans	chr1	63987000	63987600	600	ITGB3BP	ENST00000460251	-	63923354	63988872	Promoter3k	1572
Quies	WkTrans	chr1	64045000	64045400	400	ITGB3BP	ENST00000478138	-	63955773	64059392	Genebody	14192
WkTrans	Quies	chr1	64073000	64075800	2800	PGM1	ENST00000540265	+	64059479	64125912	Genebody	14921
WkTrans	StrTrans	chr1	64114200	64114600	400	PGM1	ENST00000371083	+	64088763	64125892	Genebody	25637
WkTrans	StrTrans	chr1	64116200	64117200	1000	PGM1	ENST00000371083	+	64088763	64125892	Genebody	27937
WkTrans	Quies	chr1	64128200	64129400	1200						OtherIntergenic	NA
WkTrans	Quies	chr1	64158400	64160600	2200						OtherIntergenic	NA
WkTrans	Quies	chr1	64161000	64163400	2400						OtherIntergenic	NA
GenEnh	Enh	chr1	64163800	64164000	200						OtherIntergenic	NA
Enh	Quies	chr1	64241800	64242600	800	ROR1	ENST00000482426	+	64240960	64606047	Promoter3k	1240
WkTrans	Quies	chr1	64242600	64244400	1800	ROR1	ENST00000482426	+	64240960	64606047	Promoter3k	2540
Enh	Quies	chr1	64245200	64245400	200	ROR1	ENST00000482426	+	64240960	64606047	Genebody	4340
Enh	Quies	chr1	64245800	64246000	200	ROR1	ENST00000482426	+	64240960	64606047	Genebody	4940
Enh	Quies	chr1	64265600	64265800	200	ROR1	ENST00000482426	+	64240960	64606047	Genebody	24740
WkTrans	Quies	chr1	64315800	64317200	1400	ROR1	ENST00000482426	+	64240960	64606047	Genebody	75540
GenEnh	Enh	chr1	64347400	64347800	400	ROR1	ENST00000482426	+	64240960	64606047	Genebody	106640
Enh	Quies	chr1	64393800	64394000	200	ROR1	ENST00000482426	+	64240960	64606047	Genebody	152940
WkTrans	Quies	chr1	64466400	64466600	200	ROR1	ENST00000482426	+	64240960	64606047	Genebody	225540
WkTrans	Quies	chr1	64466800	64469800	3000	ROR1	ENST00000482426	+	64240960	64606047	Genebody	227340
Enh	Quies	chr1	64470000	64470200	200	ROR1	ENST00000482426	+	64240960	64606047	Genebody	229140
WkTrans	Quies	chr1	64486800	64487800	1000	ROR1	ENST00000482426	+	64240960	64606047	Genebody	246340
Quies	WkTrans	chr1	64565800	64566400	600	RP11-24J23.2	ENST00000412349	-	64560124	64577888	Genebody	11788
Enh	Quies	chr1	64649800	64650200	400						OtherIntergenic	NA
WkTrans	Quies	chr1	64940000	64940600	600	CACHD1	ENST00000290039	+	64936474	65158741	Genebody	3826
WkTrans	Enh	chr1	64941800	64942000	200	CACHD1	ENST00000290039	+	64936474	65158741	Genebody	5426
Enh	WkTrans	chr1	64976200	64976600	400	CACHD1	ENST00000495994	+	64971597	65158736	Genebody	4803
Enh	WkTrans	chr1	64977400	64977600	200	CACHD1	ENST00000495994	+	64971597	65158736	Genebody	5903
Enh	GenEnh	chr1	64980200	64980400	200	CACHD1	ENST00000495994	+	64971597	65158736	Genebody	8703
Quies	WkTrans	chr1	64987000	64988400	1400	CACHD1	ENST00000495994	+	64971597	65158736	Genebody	16103
Enh	WkTrans	chr1	64990000	64990200	200	CACHD1	ENST00000495994	+	64971597	65158736	Genebody	18503
Enh	WkTrans	chr1	64991000	64991800	800	CACHD1	ENST00000495994	+	64971597	65158736	Genebody	19803
Quies	WkTrans	chr1	65048800	65049000	200	CACHD1	ENST00000470527	+	65029359	65158741	Genebody	19541
Quies	WkTrans	chr1	65049200	65060000	10800	CACHD1	ENST00000470527	+	65029359	65158741	Genebody	25241
Enh	WkTrans	chr1	65062200	65062600	400	CACHD1	ENST00000470527	+	65029359	65158741	Genebody	33041
WkTrans	Enh	chr1	65062800	65063000	200	CACHD1	ENST00000470527	+	65029359	65158741	Genebody	33541
WkTrans	StrTrans	chr1	65331400	65332000	600	JAK1	ENST00000342505	-	65298911	65432187	Genebody	100487
WkTrans	StrTrans	chr1	65333400	65333800	400	JAK1	ENST00000342505	-	65298911	65432187	Genebody	98587
StrTrans	WkTrans	chr1	65347200	65347600	400	JAK1	ENST00000342505	-	65298911	65432187	Genebody	84787
Enh	WkTrans	chr1	65354200	65354400	200	JAK1	ENST00000342505	-	65298911	65432187	Genebody	77887
WkTrans	Enh	chr1	65361000	65361200	200	JAK1	ENST00000342505	-	65298911	65432187	Genebody	71087
Enh	WkTrans	chr1	65362800	65363200	400	JAK1	ENST00000342505	-	65298911	65432187	Genebody	69187
WkTrans	Enh	chr1	65375000	65375200	200	JAK1	ENST00000342505	-	65298911	65432187	Genebody	57087
Enh	WkTrans	chr1	65420800	65421200	400	JAK1	ENST00000342505	-	65298911	65432187	Genebody	11187
Enh	WkTrans	chr1	65441000	65441200	200	RP11-182I10.3	ENST00000447748	-	65437907	65458695	Genebody	17595
StrTrans	WkTrans	chr1	65443800	65444200	400	RP11-182I10.3	ENST00000447748	-	65437907	65458695	Genebody	14695
Enh	GenEnh	chr1	65452800	65453000	200	RP11-182I10.3	ENST00000444349	-	65445259	65457087	Genebody	4187
Enh	GenEnh	chr1	65453800	65454000	200	RP11-182I10.3	ENST00000444349	-	65445259	65457087	Genebody	3187
Enh	WkTrans	chr1	65510200	65510400	200						OtherIntergenic	NA
StrTrans	WkTrans	chr1	65516800	65517000	200						OtherIntergenic	NA
StrTrans	WkTrans	chr1	65517400	65517800	400						OtherIntergenic	NA
Quies	Hetero	chr1	65577400	65577600	200						OtherIntergenic	NA
WkTrans	Quies	chr1	65675600	65681000	5400	AK4	ENST00000479060	+	65631614	65692112	Genebody	46686
ActProm	GenEnh	chr1	65714200	65714400	200	DNAJC6	ENST00000463018	+	65713901	65831877	Promoter1k	399
Enh	GenEnh	chr1	65741800	65742200	400	DNAJC6	ENST00000483402	+	65730446	65830444	Genebody	11554
Enh	GenEnh	chr1	65743800	65744000	200	DNAJC6	ENST00000483402	+	65730446	65830444	Genebody	13454
GenEnh	Enh	chr1	65745600	65745800	200	RP5-1044H5.1	ENST00000435739	-	65745138	65772204	Genebody	26504
Enh	WkTrans	chr1	65755000	65755200	200	RP5-1044H5.1	ENST00000435739	-	65745138	65772204	Genebody	17104
Enh	WkTrans	chr1	65756800	65757200	400	RP5-1044H5.1	ENST00000435739	-	65745138	65772204	Genebody	15204
Enh	GenEnh	chr1	65792400	65792800	400	DNAJC6	ENST00000483402	+	65730446	65830444	Genebody	62154
Enh	GenEnh	chr1	65794400	65794600	200	DNAJC6	ENST00000483402	+	65730446	65830444	Genebody	64054
Enh	GenEnh	chr1	65838400	65839000	600	DNAJC6	ENST00000472787	+	65831747	65845471	Genebody	6953
GenEnh	StrTrans	chr1	65894200	65894600	400	LEPROT	ENST00000484243	+	65886392	65895986	Genebody	8008
GenEnh	StrTrans	chr1	65895600	65896000	400	LEPROT	ENST00000484243	+	65886392	65895986	Genebody	9408
GenEnh	Enh	chr1	65935800	65936000	200	LEPR	ENST00000344610	+	65886247	66091853	Genebody	49653
Quies	Hetero	chr1	66008400	66009000	600	LEPR	ENST00000462765	+	65991371	66075951	Genebody	17329
WkTrans	Quies	chr1	66082800	66089600	6800	LEPR	ENST00000471762	+	66085622	66089067	Promoter1k	578
Quies	Hetero	chr1	66127400	66128600	1200						OtherIntergenic	NA
Quies	Hetero	chr1	66250200	66250400	200						OtherIntergenic	NA
Quies	Enh	chr1	66404200	66404400	200	PDE4B	ENST00000371049	+	66378997	66838361	Genebody	25303
ActProm	GenEnh	chr1	66431400	66431600	200	PDE4B	ENST00000371049	+	66378997	66838361	Genebody	52503
WkTrans	Enh	chr1	66436000	66436400	400	PDE4B	ENST00000371049	+	66378997	66838361	Genebody	57203
WkTrans	Enh	chr1	66436600	66436800	200	PDE4B	ENST00000371049	+	66378997	66838361	Genebody	57703
Enh	GenEnh	chr1	66438600	66438800	200	PDE4B	ENST00000371049	+	66378997	66838361	Genebody	59703
Enh	GenEnh	chr1	66480800	66481000	200	PDE4B	ENST00000531358	+	66458298	66578481	Genebody	22602
GenEnh	Enh	chr1	66482600	66483200	600	PDE4B	ENST00000531358	+	66458298	66578481	Genebody	24602
WkTrans	Enh	chr1	66484200	66484400	200	PDE4B	ENST00000531358	+	66458298	66578481	Genebody	26002
Enh	WkTrans	chr1	66533600	66534000	400	PDE4B	ENST00000531358	+	66458298	66578481	Genebody	75502
Enh	WkTrans	chr1	66535000	66535600	600	PDE4B	ENST00000531358	+	66458298	66578481	Genebody	77002
Enh	GenEnh	chr1	66544000	66544200	200	PDE4B	ENST00000531358	+	66458298	66578481	Genebody	85802
GenEnh	Enh	chr1	66554400	66555000	600	PDE4B	ENST00000531358	+	66458298	66578481	Genebody	96402
GenEnh	Enh	chr1	66555200	66555600	400	PDE4B	ENST00000531358	+	66458298	66578481	Genebody	97102
GenEnh	Enh	chr1	66560800	66561200	400	PDE4B	ENST00000531358	+	66458298	66578481	Genebody	102702
GenEnh	Enh	chr1	66577400	66577800	400	PDE4B	ENST00000531358	+	66458298	66578481	Genebody	119302
Enh	GenEnh	chr1	66586600	66586800	200	PDE4B	ENST00000526666	+	66458418	66713227	Genebody	128282
Enh	GenEnh	chr1	66611800	66612000	200	PDE4B	ENST00000526666	+	66458418	66713227	Genebody	153482
ActProm	GenEnh	chr1	66634800	66635000	200	PDE4B	ENST00000412480	+	66618072	66798273	Genebody	16828
Quies	Hetero	chr1	66667200	66667400	200	PDE4B	ENST00000412480	+	66618072	66798273	Genebody	49228
Quies	Hetero	chr1	66667600	66668000	400	PDE4B	ENST00000412480	+	66618072	66798273	Genebody	49728
Enh	GenEnh	chr1	66680200	66680400	200	PDE4B	ENST00000412480	+	66618072	66798273	Genebody	62228
GenEnh	Enh	chr1	66685400	66685600	200	PDE4B	ENST00000412480	+	66618072	66798273	Genebody	67428
Enh	WkTrans	chr1	66694200	66694600	400	PDE4B	ENST00000412480	+	66618072	66798273	Genebody	76328
Enh	WkTrans	chr1	66699600	66699800	200	PDE4B	ENST00000412480	+	66618072	66798273	Genebody	81628
Enh	GenEnh	chr1	66702800	66703000	200	PDE4B	ENST00000412480	+	66618072	66798273	Genebody	84828
Enh	GenEnh	chr1	66705800	66706000	200	PDE4B	ENST00000412480	+	66618072	66798273	Genebody	87828
ActProm	GenEnh	chr1	66708400	66708800	400	PDE4B	ENST00000412480	+	66618072	66798273	Genebody	90528
GenEnh	ActProm	chr1	66744000	66744200	200	PDE4B	ENST00000412480	+	66618072	66798273	Genebody	126028
GenEnh	Enh	chr1	66750000	66750200	200	PDE4B	ENST00000412480	+	66618072	66798273	Genebody	132028
Enh	WkTrans	chr1	66764800	66765400	600	PDE4B	ENST00000412480	+	66618072	66798273	Genebody	147028
Enh	WkTrans	chr1	66770000	66770200	200	PDE4B	ENST00000412480	+	66618072	66798273	Genebody	152028
Enh	WkTrans	chr1	66777600	66778200	600	PDE4B	ENST00000412480	+	66618072	66798273	Genebody	159828
Enh	WkTrans	chr1	66789400	66789600	200	PDE4B	ENST00000412480	+	66618072	66798273	Genebody	171428
Enh	WkTrans	chr1	66789800	66790000	200	PDE4B	ENST00000412480	+	66618072	66798273	Genebody	171828
Enh	WkTrans	chr1	66795000	66795200	200	PDE4B	ENST00000412480	+	66618072	66798273	Genebody	177028
ActProm	GenEnh	chr1	66797000	66797200	200	PDE4B	ENST00000528771	+	66796410	66828898	Promoter1k	690
ActProm	GenEnh	chr1	66805600	66805800	200	PDE4B	ENST00000526197	+	66797871	66828943	Genebody	7829
Enh	GenEnh	chr1	66808400	66808800	400	PDE4B	ENST00000526197	+	66797871	66828943	Genebody	10729
GenEnh	Enh	chr1	66824400	66824600	200	PDE4B	ENST00000534463	+	66820807	66829181	Genebody	3693
Quies	Hetero	chr1	66852800	66853000	200						OtherIntergenic	NA
WkTrans	Quies	chr1	66994800	66995800	1000						OtherIntergenic	NA
WkTrans	Quies	chr1	66996000	66996600	600	SGIP1	ENST00000237247	+	66999065	67210057	Promoter3k	-2765
WkTrans	Enh	chr1	67026200	67026400	200	SGIP1	ENST00000497055	+	66999863	67091743	Genebody	26437
Enh	WkTrans	chr1	67037200	67037600	400	SGIP1	ENST00000497055	+	66999863	67091743	Genebody	37537
Enh	GenEnh	chr1	67043000	67043200	200	SGIP1	ENST00000497055	+	66999863	67091743	Genebody	43237
WkTrans	Enh	chr1	67044000	67044200	200	SGIP1	ENST00000497055	+	66999863	67091743	Genebody	44237
Enh	WkTrans	chr1	67082000	67082600	600	SGIP1	ENST00000484988	+	67081621	67091788	Promoter1k	679
Enh	WkTrans	chr1	67098800	67099000	200	SGIP1	ENST00000483060	+	67091530	67109695	Genebody	7370
Enh	WkTrans	chr1	67100400	67100800	400	SGIP1	ENST00000483060	+	67091530	67109695	Genebody	9070
Enh	WkTrans	chr1	67101200	67101600	400	SGIP1	ENST00000483060	+	67091530	67109695	Genebody	9870
Enh	WkTrans	chr1	67128000	67128400	400	SGIP1	ENST00000468286	+	66999838	67142779	Genebody	128362
Enh	WkTrans	chr1	67128800	67129000	200	SGIP1	ENST00000468286	+	66999838	67142779	Genebody	129062
WkTrans	StrTrans	chr1	67158800	67159400	600	SGIP1	ENST00000371035	+	66999822	67208882	Genebody	159278
GenEnh	Enh	chr1	67191200	67191800	600	SGIP1	ENST00000435165	+	67160376	67210767	Genebody	31124
WkTrans	StrTrans	chr1	67196800	67199600	2800	SGIP1	ENST00000435165	+	67160376	67210767	Genebody	37824
StrTrans	WkTrans	chr1	67212200	67212600	400	SGIP1	ENST00000371037	+	66999964	67213982	Genebody	212436
Enh	WkTrans	chr1	67215600	67216000	400	TCTEX1D1	ENST00000525663	+	67218141	67236579	Promoter3k	-2341
Quies	WkTrans	chr1	67305800	67308200	2400	WDR78	ENST00000531552	-	67303289	67327986	Genebody	20986
WkTrans	Quies	chr1	67339600	67343600	4000	WDR78	ENST00000371022	-	67336487	67390529	Genebody	48929
Quies	Hetero	chr1	67346800	67347000	200	WDR78	ENST00000371022	-	67336487	67390529	Genebody	43629
Enh	WkTrans	chr1	67362600	67363000	400	WDR78	ENST00000532629	-	67358959	67390502	Genebody	27702
Quies	WkTrans	chr1	67374000	67383200	9200	WDR78	ENST00000532629	-	67358959	67390502	Genebody	11902
ActProm	WkProm	chr1	67390400	67390600	200	WDR78	ENST00000532629	-	67358959	67390502	ProximalPromoter	2
Enh	WkTrans	chr1	67401600	67402000	400	MIER1	ENST00000371012	+	67390649	67413923	Genebody	11151
Enh	StrTrans	chr1	67405600	67406400	800	MIER1	ENST00000371012	+	67390649	67413923	Genebody	15351
StrTrans	GenEnh	chr1	67449000	67449200	200	MIER1	ENST00000401042	+	67395925	67452353	Genebody	53175
WkTrans	StrTrans	chr1	67467000	67469600	2600	SLC35D1	ENST00000235345	-	67465014	67519782	Genebody	51482
WkTrans	StrTrans	chr1	67481800	67482400	600	SLC35D1	ENST00000506472	-	67473196	67518730	Genebody	36630
FlkProm	GenEnh	chr1	67517600	67517800	200	SLC35D1	ENST00000506472	-	67473196	67518730	Promoter3k	1030
FlkProm	ActProm	chr1	67518000	67518200	200	SLC35D1	ENST00000506472	-	67473196	67518730	Promoter1k	630
ActProm	WkProm	chr1	67519800	67520000	200	SLC35D1	ENST00000235345	-	67465014	67519782	ProximalPromoter	-118
Enh	Quies	chr1	67614400	67614800	400	C1orf141	ENST00000448166	-	67559241	67697536	Genebody	82936
Quies	Hetero	chr1	67691800	67692000	200	IL23R	ENST00000425614	+	67673298	67724931	Genebody	18602
Enh	Quies	chr1	67722600	67722800	200	IL23R	ENST00000425614	+	67673298	67724931	Genebody	49402
WkProm	ActProm	chr1	67895000	67895200	200	SERBP1	ENST00000490406	-	67889967	67895340	ProximalPromoter	240
WkProm	ActProm	chr1	67896400	67896600	200	SERBP1	ENST00000370994	-	67873492	67896098	Promoter1k	-402
Enh	Quies	chr1	68141800	68142000	200						OtherIntergenic	NA
Enh	Quies	chr1	68142600	68142800	200						OtherIntergenic	NA
Enh	Quies	chr1	68213400	68213600	200	GNG12	ENST00000370982	-	68167148	68299150	Genebody	85650
Enh	Quies	chr1	68278400	68278800	400	GNG12	ENST00000494936	-	68242820	68299119	Genebody	20519
Enh	Quies	chr1	68328000	68328200	200	GNG12-AS1	ENST00000413628	+	68297991	68668670	Genebody	30109
Quies	WkTrans	chr1	68562600	68568600	6000	WLS	ENST00000354777	-	68564155	68698228	Genebody	132628
Enh	WkTrans	chr1	68607600	68607800	200	WLS	ENST00000370976	-	68591174	68698227	Genebody	90527
Quies	WkTrans	chr1	68647600	68650400	2800	WLS	ENST00000527864	-	68624866	68697508	Genebody	48508
Enh	WkTrans	chr1	68672200	68672400	200	WLS	ENST00000370971	-	68659540	68698206	Genebody	25906
Enh	WkTrans	chr1	68681800	68682000	200	WLS	ENST00000370971	-	68659540	68698206	Genebody	16306
Enh	WkTrans	chr1	68682600	68683400	800	WLS	ENST00000370971	-	68659540	68698206	Genebody	15206
Enh	WkTrans	chr1	68683800	68684200	400	WLS	ENST00000370971	-	68659540	68698206	Genebody	14206
Quies	Hetero	chr1	68715400	68715600	200						OtherIntergenic	NA
FlkProm	Enh	chr1	68779800	68780200	400						OtherIntergenic	NA
Quies	Enh	chr1	68795000	68795600	600						OtherIntergenic	NA
Enh	Quies	chr1	68823200	68823400	200						OtherIntergenic	NA
Enh	Quies	chr1	68850600	68851000	400						OtherIntergenic	NA
Enh	Quies	chr1	68872400	68873000	600						OtherIntergenic	NA
FlkProm	WkProm	chr1	68963400	68963600	200	RP4-694A7.4	ENST00000428732	+	68962358	69004310	Promoter3k	1142
Quies	Hetero	chr1	68997600	68997800	200	RP4-694A7.4	ENST00000428732	+	68962358	69004310	Genebody	35342
Quies	Hetero	chr1	69078800	69079200	400						Genedesert	NA
Quies	Hetero	chr1	69297800	69298800	1000						Genedesert	NA
Quies	Hetero	chr1	69333200	69333800	600						Genedesert	NA
Quies	Hetero	chr1	69495400	69495600	200						Genedesert	NA
Quies	Hetero	chr1	69557200	69557400	200	RP11-424D14.1	ENST00000425517	+	69521580	69650686	Genebody	35720
Quies	Enh	chr1	69586400	69586800	400	RP11-424D14.1	ENST00000425517	+	69521580	69650686	Genebody	65020
Quies	Hetero	chr1	69619200	69619600	400	RP11-424D14.1	ENST00000425517	+	69521580	69650686	Genebody	97820
Quies	Hetero	chr1	69671200	69671400	200						Genedesert	NA
ActProm	WkProm	chr1	70033400	70033600	200	LRRC7	ENST00000310961	+	70034080	70589171	Promoter1k	-580
ActProm	WkProm	chr1	70034200	70034400	200	LRRC7	ENST00000370958	+	70034132	70340687	ProximalPromoter	168
Enh	GenEnh	chr1	70040800	70041400	600	LRRC7	ENST00000370958	+	70034132	70340687	Genebody	6968
Enh	WkTrans	chr1	70052800	70053400	600	LRRC7	ENST00000370958	+	70034132	70340687	Genebody	18968
Enh	WkTrans	chr1	70057600	70058800	1200	LRRC7	ENST00000370958	+	70034132	70340687	Genebody	24068
Enh	WkTrans	chr1	70059200	70059400	200	LRRC7	ENST00000370958	+	70034132	70340687	Genebody	25168
WkTrans	Enh	chr1	70079000	70079400	400	LRRC7	ENST00000370958	+	70034132	70340687	Genebody	45068
WkTrans	Quies	chr1	70082000	70083200	1200	LRRC7	ENST00000370958	+	70034132	70340687	Genebody	48468
WkTrans	Quies	chr1	70084200	70085000	800	LRRC7	ENST00000370958	+	70034132	70340687	Genebody	50468
Enh	WkTrans	chr1	70097200	70097600	400	LRRC7	ENST00000370958	+	70034132	70340687	Genebody	63268
WkTrans	Enh	chr1	70119000	70119200	200	LRRC7	ENST00000370958	+	70034132	70340687	Genebody	84968
Hetero	WkTrans	chr1	70129400	70129600	200	LRRC7	ENST00000370958	+	70034132	70340687	Genebody	95368
Enh	WkTrans	chr1	70139400	70139600	200	LRRC7	ENST00000370958	+	70034132	70340687	Genebody	105368
Enh	WkTrans	chr1	70174000	70174400	400	LRRC7	ENST00000370958	+	70034132	70340687	Genebody	140068
GenEnh	Enh	chr1	70176200	70177000	800	LRRC7	ENST00000370958	+	70034132	70340687	Genebody	142468
Enh	WkTrans	chr1	70177800	70178200	400	LRRC7	ENST00000370958	+	70034132	70340687	Genebody	143868
Enh	WkTrans	chr1	70184800	70185400	600	LRRC7	ENST00000370958	+	70034132	70340687	Genebody	150968
Enh	WkTrans	chr1	70209800	70210000	200	LRRC7	ENST00000370958	+	70034132	70340687	Genebody	175768
Enh	WkTrans	chr1	70210600	70210800	200	LRRC7	ENST00000370958	+	70034132	70340687	Genebody	176568
Enh	WkTrans	chr1	70231800	70232800	1000	LRRC7	ENST00000370958	+	70034132	70340687	Genebody	198168
Quies	WkTrans	chr1	70235400	70236000	600	LRRC7	ENST00000370958	+	70034132	70340687	Genebody	201568
Quies	WkTrans	chr1	70241600	70243200	1600	LRRC7	ENST00000370958	+	70034132	70340687	Genebody	208268
GenEnh	Enh	chr1	70291000	70291400	400	LRRC7	ENST00000370958	+	70034132	70340687	Genebody	257068
Enh	Quies	chr1	70345000	70345200	200	LRRC7	ENST00000415775	+	70225869	70587677	Genebody	119231
Enh	WkTrans	chr1	70381800	70382800	1000	LRRC7	ENST00000415775	+	70225869	70587677	Genebody	156431
Quies	WkTrans	chr1	70383200	70383400	200	LRRC7	ENST00000415775	+	70225869	70587677	Genebody	157431
Quies	WkTrans	chr1	70383800	70384200	400	LRRC7	ENST00000415775	+	70225869	70587677	Genebody	158131
Enh	GenEnh	chr1	70455000	70456400	1400	LRRC7	ENST00000415775	+	70225869	70587677	Genebody	229831
Enh	WkTrans	chr1	70510200	70510400	200	LRRC7	ENST00000415775	+	70225869	70587677	Genebody	284431
Enh	WkTrans	chr1	70557400	70557600	200	LRRC7	ENST00000415775	+	70225869	70587677	Genebody	331631
WkTrans	StrTrans	chr1	70609600	70609800	200	LRRC7	ENST00000565615	+	70607064	70610047	Promoter3k	2636
WkTrans	StrTrans	chr1	70615400	70616400	1000	LRRC7	ENST00000441830	+	70612803	70617628	Genebody	3097
WkTrans	StrTrans	chr1	70622600	70623800	1200	LRRC40	ENST00000370952	-	70610487	70671303	Genebody	48103
WkTrans	StrTrans	chr1	70624600	70625200	600	LRRC40	ENST00000370952	-	70610487	70671303	Genebody	46403
WkTrans	StrTrans	chr1	70631000	70631800	800	LRRC40	ENST00000370952	-	70610487	70671303	Genebody	39903
WkTrans	StrTrans	chr1	70647400	70647800	400	LRRC40	ENST00000370952	-	70610487	70671303	Genebody	23703
Enh	WkTrans	chr1	70668600	70668800	200	LRRC40	ENST00000370952	-	70610487	70671303	Promoter3k	2603
ActProm	FlkProm	chr1	70688200	70688400	200	SRSF11	ENST00000469170	+	70687162	70696951	Promoter3k	1138
WkTrans	StrTrans	chr1	70729600	70732000	2400	ANKRD13C	ENST00000464236	-	70727956	70742526	Genebody	11726
WkTrans	StrTrans	chr1	70755600	70755800	200	ANKRD13C	ENST00000262346	-	70726919	70820417	Genebody	64717
Enh	WkTrans	chr1	70780000	70780200	200	ANKRD13C	ENST00000498735	-	70771368	70790640	Genebody	10540
StrTrans	WkTrans	chr1	70799600	70799800	200	ANKRD13C	ENST00000262346	-	70726919	70820417	Genebody	20717
Enh	WkTrans	chr1	70811600	70811800	200	ANKRD13C	ENST00000262346	-	70726919	70820417	Genebody	8717
WkTrans	StrTrans	chr1	70882600	70882800	200	CTH	ENST00000464926	+	70876954	70896077	Genebody	5746
WkTrans	StrTrans	chr1	70883600	70883800	200	CTH	ENST00000464926	+	70876954	70896077	Genebody	6746
WkTrans	StrTrans	chr1	70884200	70884800	600	CTH	ENST00000464926	+	70876954	70896077	Genebody	7546
WkTrans	StrTrans	chr1	70889400	70890200	800	CTH	ENST00000464926	+	70876954	70896077	Genebody	12846
WkTrans	StrTrans	chr1	70895200	70895600	400	CTH	ENST00000464926	+	70876954	70896077	Genebody	18446
Quies	Hetero	chr1	70922200	70922400	200						OtherIntergenic	NA
FlkProm	Enh	chr1	70923600	70923800	200						OtherIntergenic	NA
Quies	Hetero	chr1	71269800	71270000	200						OtherIntergenic	NA
Quies	Hetero	chr1	71298400	71299000	600						OtherIntergenic	NA
Quies	Hetero	chr1	71387400	71387600	200	PTGER3	ENST00000354608	-	71349438	71513281	Genebody	125781
Enh	Quies	chr1	71484400	71484600	200	PTGER3	ENST00000370924	-	71472313	71513491	Genebody	28991
Enh	Quies	chr1	71485600	71485800	200	PTGER3	ENST00000370924	-	71472313	71513491	Genebody	27791
Enh	GenEnh	chr1	71549200	71549400	200	ZRANB2-AS2	ENST00000596952	+	71547035	71668105	Promoter3k	2265
Quies	Hetero	chr1	71618000	71618600	600	ZRANB2-AS2	ENST00000596952	+	71547035	71668105	Genebody	71265
Enh	Quies	chr1	71661200	71661400	200	ZRANB2-AS2	ENST00000596952	+	71547035	71668105	Genebody	114265
WkTrans	Quies	chr1	71661600	71662600	1000	ZRANB2-AS2	ENST00000596952	+	71547035	71668105	Genebody	115065
Enh	Quies	chr1	71667400	71667600	200	ZRANB2-AS2	ENST00000596952	+	71547035	71668105	Genebody	120465
Enh	WkTrans	chr1	71892600	71893200	600	NEGR1	ENST00000474357	-	71873174	71905521	Genebody	12621
WkTrans	Quies	chr1	71966400	71967000	600	NEGR1	ENST00000306821	-	71868626	72566613	Genebody	599913
Enh	Quies	chr1	72285600	72285800	200	NEGR1-IT1	ENST00000453121	-	72259914	72302695	Genebody	16995
GenEnh	Enh	chr1	72299400	72299600	200	NEGR1-IT1	ENST00000453121	-	72259914	72302695	Genebody	3195
[truncated: 59,924 more rows]
