# Supplementary material for: Non-CG methylation and multiple histone profiles associate child abuse with immune and small GTPase dysregulation
Source: Nat Commun. 2021 Feb 18;12:1132. doi: 10.1038/s41467-021-21365-3 (PMC7892573; doi:10.1038/s41467-021-21365-3)
Supplement: Supplementary file 8 — Supplementary Data 5 [file 41467_2021_21365_MOESM8_ESM.xlsx]

## Sheet: Supplementary Data 5
Supplementary Data 5. Gene ontology processes enriched in chromatin state transitions (ST), identified using GREAT annotation (McLean et al, Nature Biotechnology 2010)
	-log10 (Binom p value) for each State Transition Type
Biological Process	ActProm → ActEnh	Quies → WkTrans	StrTrans → WkTrans	WkTrans → Quies	WkTrans → Enh	StrEnh → Enh	Enh → WkTrans	Enh → StrEnh	Enh → WkTrans	Co-occurrence score
immune response-regulating cell surface receptor signaling pathway	8.52903	0	0	0	6.33791	8.12935	0	12.6371	0	35.6333
Fc-epsilon receptor signaling pathway	3.84112	0	0	0	3.52178	0	19.1348	5.98668	0	32.4844
immune response-regulating signaling pathway	7.19079	0	0	0	6.05493	6.98417	0	12.4889	0	32.7188
Fc-gamma receptor signaling pathway	0	3.59366	0	0	5.05164	0	13.6296	11.7676	0	34.0424
Fc receptor signaling pathway	5.48223	0	0	0	5.69522	3.70265	13.5919	11.8781	0	40.3501
Fc-gamma receptor signaling pathway involved in phagocytosis	0	3.60445	0	0	5.06141	0	0	11.7882	0	20.4541
immune response-activating cell surface receptor signaling pathway	9.70271	0	0	0	4.18069	9.52931	0	11.5194	0	34.9322
Fc receptor mediated stimulatory signaling pathway	0	3.5972	0	0	5.05485	0	13.6043	11.7743	0	34.0307
positive regulation of Ras GTPase activity	0	0	6.3433	0	5.11873	4.78401	0	13.2364	0	29.4824
regulation of small GTPase mediated signal transduction	6.86013	0	0	0	7.8945	6.65691	0	20.8365	0	42.2481
regulation of Ras GTPase activity	0	0	4.48306	0	6.18501	6.32564	0	15.7429	0	32.7367
positive regulation of GTPase activity	0	0	6.28477	0	7.39449	7.57018	0	20.6982	0	41.9477
ERBB signaling pathway	3.71075	0	0	0	4.34809	6.41155	17.1002	10.2982	0	41.8687
neurotrophin TRK receptor signaling pathway	4.06714	0	0	0	7.19021	4.33267	0	9.8081	0	25.3981
epidermal growth factor receptor signaling pathway	3.71863	0	0	0	4.3567	6.42297	17.1423	10.3164	0	41.9569
neurotrophin signaling pathway	4.45064	0	0	0	7.63409	4.23865	34.3882	11.9936	0	62.7052
regulation of transporter activity	3.7356	5.38225	0	0	0	8.10168	0	5.63613	0	22.8557
regulation of action potential in neuron	6.11776	0	0	3.88834	0	3.83268	0	0	4.00048	17.8393
actin cytoskeleton organization	5.75308	0	0	0	8.05062	8.45134	0	14.0142	0	36.2692
actin filament-based process	4.83893	0	0	0	7.39923	8.33464	0	12.8225	0	33.3953
	-log10 (Binom p value) for each State Transition Type
Molecular Function	ActProm → StrEnh	StrEnh → WkEnh	Enh → WkTrans	Enh → StrEnh	WkTrans → StrTrans	WkTrans → Enh	Quies →WkTrans	Enh → StrTrans	Enh → FlkProm	WkProm → ActProm	Co-occurrence score
small GTPase regulator activity	7.89743	9.71216	48.5143	21.526	7.7085	10.9362	0	0	0	0	106.295
GTPase regulator activity	7.24096	10.2571	0	24.2212	8.49585	10.942	0	0	0	0	61.157
nucleoside-triphosphatase regulator activity	7.03753	9.92857	0	23.1948	8.89837	11.4966	0	0	0	0	60.5558
guanyl-nucleotide exchange factor activity	0	3.94247	23.2731	0	0	5.54927	11.4976	0	0	0	44.2625
Ras GTPase activator activity	0	4.40061	15.8003	12.3983	6.25486	4.35342	0	0	0	0	43.2075
GTPase activator activity	0	6.94329	0	19.2927	6.43952	7.4481	0	0	0	0	40.1236
small GTPase binding	3.34531	0	11.4529	9.02385	5.61283	0	0	0	0	0	29.4348
enzyme activator activity	0	0	0	15.4244	6.39906	6.64297	0	0	0	0	28.4664
GTPase binding	3.63905	0	11.7071	11.1965	0	0	0	0	0	0	26.5426
Ras GTPase binding	0	0	12.2159	8.4572	5.86489	0	0	0	0	0	26.538
Ras guanyl-nucleotide exchange factor activity	0	0	12.3765	0	0	3.09121	8.14158	0	0	0	23.6093
phospholipid binding	12.3031	9.69417	43.8339	20.23	0	6.79064	0	0	0	0	92.8518
SH3 domain binding	3.14797	12.5142	22.961	22.5726	0	12.2823	0	0	0	0	73.4781
cytoskeletal protein binding	0	14.2669	0	15.3717	0	7.51209	0	0	0	0	37.1506
small conjugating protein ligase activity	0	0	26.0683	0	6.27245	3.12647	0	0	0	0	35.4672
phosphatidylinositol binding	3.40923	0	13.9224	4.59811	0	0	0	0	0	0	21.9298
protein domain specific binding	6.64825	8.39322	0	0	0	6.19726	0	0	0	0	21.2387
RNA binding	0	0	0	0	0	0	0	8.12609	7.67555	5.12651	20.9281
cadherin binding	2.47281	2.39284	5.49052	3.40132	0	0	0	0	0	0	13.7575
