# Supplementary material for: Non-CG methylation and multiple histone profiles associate child abuse with immune and small GTPase dysregulation
Source: Nat Commun. 2021 Feb 18;12:1132. doi: 10.1038/s41467-021-21365-3 (PMC7892573; doi:10.1038/s41467-021-21365-3)
Supplement: Supplementary file 9 — Supplementary Data 6 [file 41467_2021_21365_MOESM9_ESM.xlsx]

## Sheet: Supplementary Data 6
Supplementary Data 6. Gene ontology processes enriched in differentially methylated regions (DMR) in the CG and CAC contexts, identified using GREAT annotation (McLean et al, Nature Biotechnology 2010)
NB: Biological process and molecular function gene categories were kept if they passed both the hypergeometric and binomial tests with a fold enrichment ≥1.5 and FDR Q≤0.1
1. CG-DMRs
# GREAT version 3.0.0	Species assembly: hg19	Association rule: Basal+extension: 5000 bp upstream, 1000 bp downstream, 100000 bp max extension, curated regulatory domains included
Biological Processes
# Term Name	Binom Rank	Binom Raw P-Value	Binom FDR Q-Val	Binom Fold Enrichment	Binom Observed Region Hits	Binom Region Set Coverage	Hyper Rank	Hyper FDR Q-Val	Hyper Fold Enrichment	Hyper Observed Gene Hits	Hyper Total Genes	Hyper Gene Set Coverage
binding	1	2.969225e-46	1.09505018e-42	1.626768	518	0.6515723	1	0.034200778640000006	1.099841	616	12174	0.7421687
protein binding	2	7.221291e-35	1.3316060603999998e-31	1.722574	393	0.4943396	5	0.027197886224	1.152448	424	7997	0.5108434
sequence-specific DNA binding transcription factor activity	12	8.760736e-10	2.6924661973333336e-7	2.137626	76	0.09559748	9	0.06913196977777777	1.534563	73	1034	0.08795181
nucleic acid binding transcription factor activity	13	9.37069e-10	2.658392670769231e-7	2.134291	76	0.09559748	10	0.0640585316	1.533081	73	1035	0.08795181
protein binding transcription factor activity	14	9.234382e-9	0.000002432600058285714	2.565407	47	0.0591195	2	0.0322193822	1.922813	46	520	0.05542169
transcription factor binding transcription factor activity	15	1.694372e-8	0.0000041658959573333336	2.544253	46	0.05786164	4	0.02686308774	1.899275	45	515	0.05421687
RNA polymerase II transcription regulatory region sequence-specific DNA binding transcription factor activity involved in positive regulation of transcription	25	0.0000021091	0.000311134432	4.51708	15	0.01886792	7	0.04100418502857143	3.488517	13	81	0.01566265
ligand-gated ion channel activity	53	0.00004797294	0.0033381925041509435	3.28196	16	0.02012579	6	0.032074185639999996	2.876843	18	136	0.02168675
inward rectifier potassium channel activity	95	0.001092751	0.04242174408421053	6.613677	5	0.006289308	3	0.03448686909333333	7.245382	7	21	0.008433735
2. CAC-DMRs
# GREAT version 3.0.0	Species assembly: hg19	Association rule: Basal+extension: 5000 bp upstream, 1000 bp downstream, 1000000 bp max extension, curated regulatory domains included
Biological Processes
# Term Name	Binom Rank	Binom Raw P-Value	Binom FDR Q-Val	Binom Fold Enrichment	Binom Observed Region Hits	Binom Region Set Coverage	Hyper Rank	Hyper FDR Q-Val	Hyper Fold Enrichment	Hyper Observed Gene Hits	Hyper Total Genes	Hyper Gene Set Coverage
positive regulation of cell proliferation	3	0.000006177281	0.021496937879999997	1.53322	110	0.1309524	45	7.651179039999999e-8	1.941225	94	700	0.07532051
positive regulation of cell differentiation	5	0.00001837793	0.038373117840000005	1.508085	106	0.1261905	16	1.3911019425e-11	2.368942	88	537	0.07051282
cell migration	6	0.00001884397	0.0327885078	1.500228	108	0.1285714	18	1.7237402800000003e-11	2.256535	96	615	0.07692308
face development	9	0.00002918543	0.033855098800000004	3.142272	18	0.02142857	168	0.00035432260071428573	4.56503	12	38	0.009615385
retina layer formation	12	0.00004213809	0.0366601383	5.039034	10	0.01190476	455	0.029012461714285714	5.559973	5	13	0.00400641
leukocyte migration	13	0.00004295829	0.03449881135384615	2.08741	36	0.04285714	210	0.00122102412	2.182027	32	212	0.02564103
positive regulation of cell development	16	0.00007008022	0.045727343549999994	1.851744	46	0.0547619	121	0.00004458615114049586	2.651679	31	169	0.02483974
endoderm formation	18	0.00008063272	0.04676697760000001	3.462819	14	0.01666667	342	0.013940721263157896	4.130266	8	28	0.006410256
regulation of glial cell differentiation	19	0.00008560308	0.04703663974736842	2.624072	21	0.025	102	0.00001788497894117647	4.818643	15	45	0.01201923
vasculature development	20	0.00009814471	0.051231538619999996	1.512983	87	0.1035714	39	1.3545640338461538e-8	2.275767	71	451	0.05689103
regulation of binding	23	0.0001042113	0.04730286834782609	1.973237	37	0.04404762	260	0.004316815523076923	2.141619	28	189	0.0224359
blood vessel development	26	0.000112966	0.04536019384615385	1.524102	83	0.09880952	41	3.134559073170732e-8	2.295136	67	422	0.0536859
positive regulation of catenin import into nucleus	29	0.0001170595	0.04214142	5.616662	8	0.00952381	314	0.009811073121019108	7.227965	5	10	0.00400641
camera-type eye development	31	0.0001207622	0.04066959251612903	1.714675	54	0.06428571	80	0.0000032606208000000002	2.48642	43	250	0.03445513
endoderm development	32	0.0001241142	0.040492257749999996	2.706164	19	0.02261905	279	0.005409854580645161	3.401395	12	51	0.009615385
face morphogenesis	33	0.0001258041	0.039799842545454545	3.316062	14	0.01666667	392	0.02023530869387755	3.854915	8	30	0.006410256
head development	36	0.0001367988	0.039671651999999995	2.685269	19	0.02261905	216	0.0018844519	3.613982	13	52	0.01041667
cell fate commitment	37	0.0001525602	0.04304671589189189	1.679626	56	0.06666667	50	1.6742124792e-7	2.775022	43	224	0.03445513
retina development in camera-type eye	42	0.0001948148	0.04842539314285714	2.142226	28	0.03333333	192	0.00074157495	2.810875	21	108	0.01682692
head morphogenesis	47	0.00022029	0.04893250212765957	3.136917	14	0.01666667	489	0.03930822257668712	3.401395	8	34	0.006410256
positive regulation of axon extension	48	0.0002328928	0.050654184	3.751964	11	0.01309524	548	0.05877251343065694	3.942526	6	22	0.004807692
regulation of protein binding	49	0.0002335504	0.04976053420408163	2.375839	22	0.02619048	546	0.05793043186813187	2.141619	16	108	0.01282051
retina morphogenesis in camera-type eye	51	0.0002553996	0.05228180047058824	2.633421	18	0.02142857	234	0.0026448936923076922	3.975381	11	40	0.008814103
regulation of cell morphogenesis	54	0.0002828366	0.05468174266666667	1.60634	60	0.07142857	88	0.0000084390174	2.230853	50	324	0.0400641
blood vessel morphogenesis	56	0.0003063311	0.05710886935714286	1.532409	71	0.08452381	62	4.5745604709677423e-7	2.301642	57	358	0.04567308
glial cell differentiation	58	0.0003246254	0.058432572	1.939827	33	0.03928571	144	0.0001705358775	2.867292	24	121	0.01923077
regulation of ossification	65	0.000420508	0.06754005415384616	1.784412	40	0.04761905	98	0.000015497594081632654	2.800836	31	160	0.02483974
regulation of gliogenesis	68	0.0004386809	0.06735042052941176	2.265832	22	0.02619048	145	0.00018683928	3.791719	16	61	0.01282051
gastrulation	70	0.000454999	0.06785985085714286	1.972851	30	0.03571429	276	0.005463316304347826	2.409322	21	126	0.01682692
positive regulation of epithelial to mesenchymal transition	72	0.0004649966	0.067424507	3.055249	13	0.01547619	272	0.005317598647058823	4.818643	8	24	0.006410256
vasculogenesis	74	0.0004768898	0.06728012854054054	2.251397	22	0.02619048	292	0.0068891986849315065	2.976221	14	68	0.01121795
autonomic nervous system development	80	0.0005595319	0.07301891295	2.329489	20	0.02380952	202	0.00101220038019802	3.835247	13	49	0.01041667
body morphogenesis	83	0.0005845133	0.07352191387951808	2.719876	15	0.01785714	523	0.046542857437858506	3.02566	9	43	0.007211538
trigeminal nerve development	84	0.0006127868	0.07616064514285714	4.370911	8	0.00952381	180	0.0005157256179999999	12.04661	5	6	0.00400641
positive regulation of cell morphogenesis involved in differentiation	86	0.0006210888	0.07539729153488371	2.821022	14	0.01666667	350	0.014349341520000001	3.717239	9	35	0.007211538
camera-type eye morphogenesis	88	0.0006675994	0.07920156518181819	1.950722	29	0.03452381	139	0.0001446462	3.162235	21	96	0.01682692
eye development	90	0.000692288	0.080305408	1.569103	57	0.06785714	107	0.000023902789794392524	2.250923	45	289	0.03605769
negative regulation of glial cell differentiation	91	0.0006960552	0.07985512404395603	3.085409	12	0.01428571	177	0.0004532907030508475	5.913789	9	22	0.007211538
regulation of catenin import into nucleus	92	0.0007447661	0.08451476178260871	3.501517	10	0.01190476	352	0.01497190019318182	4.599614	7	22	0.005608974
regulation of intracellular protein transport	93	0.0007489015	0.08407023290322581	1.826523	34	0.04047619	330	0.011577922036363637	2.022332	27	193	0.02163462
regulation of epidermal growth factor receptor signaling pathway	94	0.0008112531	0.09010087621276595	2.453484	17	0.0202381	462	0.029397096623376622	2.710487	12	64	0.009615385
neural retina development	99	0.0008708778	0.09183802254545455	2.722057	14	0.01666667	515	0.0454931412815534	3.304212	8	35	0.006410256
stem cell differentiation	101	0.0008957189	0.09258718134653465	1.565785	55	0.06547619	86	0.000006158104409302325	2.458093	42	247	0.03365385
regulation of cell morphogenesis involved in differentiation	103	0.0009179739	0.0930451215145631	1.641782	46	0.0547619	115	0.000032792130782608695	2.517202	35	201	0.02804487
regulation of oligodendrocyte differentiation	104	0.0009331492	0.09367382353846154	2.980606	12	0.01428571	253	0.004056141784980237	5.028149	8	23	0.006410256
cell chemotaxis	108	0.001028039	0.09937710333333333	2.119996	22	0.02619048	308	0.00886294987012987	2.430643	19	113	0.01522436
Cellular Component
cleavage furrow	12	0.0005867678	0.06185510558333334	3.614145	10	0.01190476	22	0.07836548500000001	3.252584	9	40	0.007211538
cell division site part	19	0.001070926	0.07130112578947369	3.334529	10	0.01190476	29	0.10170604362068965	3.02566	9	43	0.007211538
external side of plasma membrane	22	0.001754229	0.1008681675	1.733547	34	0.04047619	16	0.01743262503125	2.025227	29	207	0.02323718
