# Supplementary material for: Non-CG methylation and multiple histone profiles associate child abuse with immune and small GTPase dysregulation
Source: Nat Commun. 2021 Feb 18;12:1132. doi: 10.1038/s41467-021-21365-3 (PMC7892573; doi:10.1038/s41467-021-21365-3)
Supplement: Supplementary file 10 — Supplementary Data 7 [file 41467_2021_21365_MOESM10_ESM.xlsx]

## Sheet: Supplementary Data 7
Supplementary Data 7. Results of differential expression analysis of RNA-Seq data using DESeq2 (Love et al, Genome Biology 2014)
NB: p-values were generated using a GLM model comparing C (n=17) and ELA groups (n=21), with gender, age, pH, PMI, and RIN as covariates
N	geneName	baseMean	log2FoldChange	lfcSE	stat	p-value	-log10(p-value)
1	C1orf51	101.214	0.385602	0.0933167	4.13219	3.59327e-05	4.44451
2	FOSB	197.593	-0.348106	0.0842981	-4.12947	3.63601e-05	4.43937
3	FAHD2B	326.968	0.196112	0.0527226	3.71971	0.000199455	3.70015
4	S1PR3	171.582	-0.303593	0.0830271	-3.65655	0.000255633	3.59238
5	LTF	33.7561	-0.223367	0.0621446	-3.59431	0.000325248	3.48779
6	LINC01001	91.7359	-0.308607	0.085983	-3.58917	0.000331737	3.47921
7	UCP2	64.1515	-0.329975	0.0964242	-3.42212	0.000621357	3.20666
8	PRR5	144.007	-0.211527	0.0629444	-3.36053	0.000777918	3.10907
9	ANGEL2	1363.7	0.171314	0.0512196	3.34469	0.00082374	3.08421
10	LYSMD4	279.785	0.216496	0.0649137	3.33513	0.000852589	3.06926
11	FAM124B	25.4924	-0.322045	0.0973445	-3.3083	0.00093865	3.0275
12	SNORD3C	266.649	0.208092	0.0633949	3.28247	0.00102901	2.98758
13	XIST	2085.16	0.304871	0.0929384	3.28035	0.00103678	2.98431
14	COL3A1	49.9614	-0.306376	0.0934153	-3.27972	0.00103912	2.98334
15	TAPSAR1	21.4669	-0.311961	0.0951293	-3.27933	0.00104053	2.98274
16	ZNF441	592.77	0.21665	0.0661372	3.27577	0.00105375	2.97726
17	KIAA0226L	57.1622	-0.288122	0.0882772	-3.26383	0.00109917	2.95893
18	FOLR2	45.2234	-0.311513	0.0959974	-3.24501	0.00117445	2.93016
19	RP11-142M10.2	70.7539	-0.273483	0.0843031	-3.24405	0.00117844	2.92869
20	EGR2	69.1081	-0.277144	0.0859522	-3.2244	0.00126237	2.89881
21	ZSWIM4	88.5052	-0.251625	0.0785896	-3.20175	0.00136594	2.86457
22	CCDC171	879.312	0.156142	0.0488172	3.1985	0.00138143	2.85967
23	DCAF16	902.595	0.151276	0.0475696	3.1801	0.00147226	2.83202
24	NHLRC1	68.271	0.228928	0.0728738	3.14143	0.00168126	2.77436
25	RP4-565E6.1	393.905	0.213627	0.0680237	3.14048	0.00168669	2.77296
26	SIGLEC9	21.108	-0.297909	0.0950287	-3.13493	0.00171893	2.76474
27	GOLT1A	26.2484	0.29883	0.0961528	3.10787	0.00188441	2.72482
28	ASTN2	2030.72	-0.11807	0.0381965	-3.09113	0.00199396	2.70028
29	RAB39A	120.195	-0.240948	0.0785838	-3.06612	0.00216855	2.66383
30	TRIB1	381.77	-0.286073	0.093482	-3.06019	0.00221194	2.65523
31	HPGDS	34.8539	-0.297226	0.0972584	-3.05604	0.0022428	2.64921
32	TMUB1	147.804	-0.185832	0.0608527	-3.05379	0.00225967	2.64595
33	FAT4	1181.91	0.245024	0.0808095	3.03212	0.00242845	2.61467
34	SNORA71A	21.3328	-0.290387	0.0959182	-3.02744	0.00246635	2.60795
35	RPS6KA5	736.762	0.200028	0.0662969	3.01716	0.00255158	2.59319
36	ZGPAT	91.0174	-0.210242	0.0696892	-3.01686	0.00255412	2.59276
37	GMIP	170.974	-0.248755	0.0825459	-3.01353	0.00258224	2.588
38	LRP5L	74.7207	-0.265249	0.088096	-3.01091	0.0026047	2.58424
39	CSDC2	323.87	-0.276693	0.092062	-3.00551	0.00265139	2.57653
40	ARC	320.065	-0.282125	0.0941186	-2.99754	0.00272164	2.56517
41	INTS9	168.976	-0.150538	0.0502816	-2.99389	0.00275446	2.55996
42	DAB2	227.009	-0.244479	0.0818687	-2.98623	0.00282436	2.54908
43	LILRB1	67.7373	-0.289496	0.097264	-2.97639	0.00291662	2.53512
44	CBX3P2	21.7923	0.282423	0.0951985	2.96668	0.00301038	2.52138
45	TAGAP	138.259	-0.232727	0.0787784	-2.9542	0.00313483	2.50379
46	FAM43B	114.965	-0.230878	0.0781965	-2.95254	0.00315174	2.50145
47	VCAM1	103.902	-0.278041	0.0948323	-2.93193	0.00336866	2.47254
48	SLC3A1	91.5885	0.205531	0.0701485	2.92994	0.00339026	2.46977
49	SIX4	107.615	-0.198576	0.0677953	-2.92905	0.00340002	2.46852
50	DOPEY1	3011.02	0.138558	0.0473817	2.9243	0.00345226	2.4619
51	RP11-190A12.8	27.205	0.285465	0.0976306	2.92393	0.0034564	2.46138
52	RN7SL3	8238.76	-0.270779	0.0927482	-2.9195	0.0035059	2.4552
53	ANKMY2	881.401	0.205475	0.0704304	2.91743	0.00352932	2.45231
54	CARD6	58.7076	-0.248188	0.0851839	-2.91356	0.00357338	2.44692
55	LY6G5C	21.661	-0.273983	0.0941018	-2.91156	0.00359626	2.44415
56	CNBD2	21.9858	-0.262216	0.090073	-2.91115	0.00360097	2.44358
57	ARHGAP25	124.149	-0.261301	0.0900073	-2.90311	0.00369479	2.43241
58	RP11-231C14.4	21.4829	-0.261508	0.0902392	-2.89794	0.00375624	2.42525
59	DNMBP	256.235	-0.139422	0.0481789	-2.89384	0.00380564	2.41957
60	CYBB	458.426	-0.278062	0.0961669	-2.89145	0.00383471	2.41627
61	OGFOD1	696.432	0.136866	0.0473433	2.89093	0.00384108	2.41555
62	C4orf19	37.3324	-0.277297	0.0959892	-2.88884	0.00386668	2.41266
63	CD84	210.032	-0.281852	0.0976422	-2.88658	0.00389449	2.40955
64	RCSD1	227.449	-0.220358	0.0763691	-2.88544	0.00390872	2.40797
65	RP11-1026M7.2	33.1368	0.262415	0.0909503	2.88526	0.00391089	2.40772
66	RP11-402K9.1	22.428	-0.254106	0.0883157	-2.87724	0.00401165	2.39668
67	RIPK1	345.623	-0.169081	0.0587954	-2.87575	0.00403071	2.39462
68	PDDC1	1218.55	-0.149417	0.0524057	-2.85115	0.00435614	2.3609
69	WDR33	1404.33	0.0923186	0.0323866	2.85052	0.00436474	2.36004
70	TMEM106A	94.072	-0.252482	0.0887379	-2.84525	0.0044376	2.35285
71	VPS33B	377.417	0.165193	0.0580623	2.8451	0.00443978	2.35264
72	RAE1	436.363	0.174589	0.0615479	2.83663	0.00455921	2.34111
73	VWDE	104.453	0.259276	0.0917069	2.82722	0.00469541	2.32833
74	ALPL	104.718	-0.249151	0.0881917	-2.82511	0.00472642	2.32547
75	MIR3916	231.156	-0.167755	0.0595367	-2.81767	0.00483737	2.31539
76	CYTH4	227.306	-0.257374	0.0913844	-2.81639	0.00485665	2.31366
77	C5orf63	219.7	-0.206151	0.073238	-2.81481	0.00488068	2.31152
78	FCGBP	194.637	-0.272534	0.0968579	-2.81375	0.00489666	2.3101
79	ALB	23.1546	0.270424	0.0962445	2.80976	0.00495778	2.30471
80	POLR2J4	155.451	-0.16918	0.0602418	-2.80834	0.00497977	2.30279
81	APOBEC3D	23.5635	-0.25005	0.0890724	-2.80726	0.00499642	2.30134
82	TMEM18	314.4	0.171687	0.0613189	2.79989	0.00511195	2.29141
83	GIMAP5	118.556	-0.258305	0.0924513	-2.79396	0.00520674	2.28343
84	GRAMD4P3	56.5759	-0.215106	0.0772349	-2.78508	0.00535141	2.27153
85	RP11-30L15.4	29.592	-0.238298	0.0857516	-2.77893	0.00545382	2.2633
86	RP11-16E12.1	48.8709	0.222319	0.0801358	2.77428	0.00553239	2.25709
87	CENPP	154.959	0.203013	0.0731952	2.77359	0.00554417	2.25616
88	DCAF12	357.911	-0.137968	0.0499161	-2.764	0.00570973	2.24338
89	RN7SL1	334020	-0.255832	0.0926504	-2.76127	0.00575777	2.23975
90	AC144449.1	23.4081	0.242933	0.0880196	2.75999	0.0057804	2.23804
91	LRRC36	27.18	-0.248728	0.090385	-2.75187	0.00592552	2.22727
92	MGEA5	7345.53	0.142318	0.0520676	2.73334	0.00626952	2.20277
93	TUBGCP5	689.368	0.151991	0.0557922	2.72424	0.00644505	2.19077
94	AC072062.1	21.3758	-0.252858	0.0930326	-2.71795	0.00656868	2.18252
95	SRSF11	2936.3	0.103661	0.0382754	2.70828	0.0067632	2.16985
96	GJA5	23.5256	-0.262966	0.0975607	-2.69541	0.0070303	2.15303
97	ZNF320	476.663	-0.145816	0.0541948	-2.69058	0.00713274	2.14674
98	MTMR12	1327.11	0.157579	0.058678	2.68549	0.00724244	2.14011
99	ANKRD36	2638.11	0.143225	0.0533847	2.68289	0.00729889	2.13674
100	SH3BP4	828.937	0.202042	0.075308	2.68287	0.00729931	2.13672
101	RP11-712P20.2	28.3238	-0.24692	0.0920501	-2.68245	0.00730859	2.13617
102	JPH1	413.994	0.172009	0.0643758	2.67195	0.00754111	2.12256
103	EPHB3	144.699	-0.248952	0.0932337	-2.67019	0.00758081	2.12028
104	C19orf82	140.469	-0.156565	0.0587506	-2.66491	0.00770083	2.11346
105	SHROOM3	346.602	-0.226589	0.0850505	-2.66417	0.00771793	2.1125
106	IGSF6	93.3393	-0.241359	0.0906191	-2.66344	0.00773462	2.11156
107	THBS3	292.899	-0.222909	0.0837935	-2.66021	0.00780911	2.1074
108	SLC19A3	82.5142	-0.239495	0.0901262	-2.65733	0.00787628	2.10368
109	KCNJ16	299.685	-0.256805	0.0970553	-2.64596	0.00814586	2.08906
110	THOC3	215.195	0.247228	0.0935707	2.64215	0.00823825	2.08417
111	MOB3A	245.04	-0.17989	0.0681259	-2.64056	0.00827697	2.08213
112	CTSC	262.823	-0.220162	0.0834475	-2.63833	0.00833167	2.07927
113	RP11-34P13.13	97.5991	-0.257004	0.0974301	-2.63783	0.00834378	2.07864
114	COQ2	88.2099	-0.207133	0.0786857	-2.63241	0.00847822	2.0717
115	PTPN6	72.3666	-0.256407	0.0976315	-2.62627	0.00863259	2.06386
116	ZNF292	3311.6	0.0907086	0.0345546	2.62508	0.00866284	2.06234
117	SH2B3	547.888	-0.155655	0.0593608	-2.62219	0.00873667	2.05865
118	VSIG4	79.096	-0.239875	0.0916265	-2.61796	0.00884559	2.05327
119	IBTK	1997.44	0.116278	0.0445447	2.61038	0.00904423	2.04363
120	FAM157C	125.142	-0.252629	0.0968374	-2.6088	0.00908608	2.04162
121	C1QC	252.721	-0.250458	0.0960562	-2.60741	0.00912292	2.03987
122	GAB3	90.0077	-0.250097	0.0959383	-2.60686	0.00913771	2.03916
123	NFATC2	167.914	-0.252766	0.0969642	-2.6068	0.00913924	2.03909
124	ERICH1	321.585	-0.176638	0.0677733	-2.60631	0.00915246	2.03846
125	SFXN3	1009.3	0.15011	0.0577012	2.6015	0.00928165	2.03237
126	IKBKB	582.856	-0.16453	0.0632976	-2.59931	0.00934113	2.0296
127	RP11-398C13.6	27.8798	0.222456	0.085642	2.59752	0.00939007	2.02733
128	LINC00877	54.5882	0.247661	0.0955144	2.59292	0.00951658	2.02152
129	RP11-723O4.2	20.9925	0.247398	0.095511	2.59025	0.00959055	2.01816
130	EGR4	103.631	-0.246484	0.0951703	-2.58992	0.00959975	2.01774
131	EGR1	518.891	-0.245959	0.095002	-2.58899	0.00962584	2.01656
132	PAXIP1-AS2	122.836	-0.231894	0.0895922	-2.58833	0.00964421	2.01573
133	MIR7-3HG	171.865	-0.250172	0.0966855	-2.58748	0.00966797	2.01466
134	RPL4P6	30.4849	-0.212773	0.0825084	-2.5788	0.00991429	2.00374
135	ST3GAL5	1322.14	0.146475	0.0568269	2.57757	0.00994981	2.00219
136	MCM6	277.01	0.166027	0.0644496	2.57607	0.00999313	2.0003
137	TMEM215	42.8704	0.232196	0.0901965	2.57433	0.0100433	1.99812
138	TREM2	90.69	-0.245778	0.09552	-2.57305	0.0100808	1.99651
139	RBP2	38.9451	0.212106	0.0825397	2.56975	0.0101772	1.99237
140	ADAM1A	144.9	0.162701	0.063425	2.56525	0.0103101	1.98674
141	IL16	119.46	-0.245475	0.0957466	-2.5638	0.0103533	1.98492
142	AL161915.1	79.8166	-0.168595	0.0658853	-2.55892	0.0104999	1.97881
143	CTC-347C20.2	23.718	-0.234024	0.0915529	-2.55616	0.0105834	1.97538
144	GPR126	113.545	-0.240238	0.0939935	-2.5559	0.0105913	1.97505
145	ALG5	204.972	0.146584	0.0573743	2.55487	0.0106228	1.97376
146	GJA4	46.1783	-0.229561	0.0899834	-2.55115	0.0107369	1.96912
147	LPAR6	382.557	-0.231371	0.0907107	-2.55064	0.0107525	1.96849
148	RMI2	32.2264	0.24809	0.0972845	2.55015	0.0107676	1.96788
149	LINC00265	214.648	-0.170224	0.0667552	-2.54998	0.010773	1.96767
150	PRKD1	409.468	-0.15424	0.0604903	-2.54983	0.0107776	1.96748
151	FGL2	272.102	-0.24844	0.0976162	-2.54507	0.0109257	1.96155
152	DMPK	500.581	-0.195369	0.0767767	-2.54463	0.0109392	1.96101
153	ZMYM2	4134.87	0.0959395	0.0377027	2.54463	0.0109393	1.96101
154	ELK3	180.994	-0.208072	0.0818569	-2.5419	0.0110253	1.95761
155	SPRY4	319.681	-0.24269	0.0955518	-2.53988	0.0110891	1.9551
156	SELE	24.3281	-0.195468	0.0770255	-2.5377	0.0111583	1.9524
157	ASAP2	661.367	-0.151344	0.0596705	-2.53633	0.0112023	1.95069
158	CTC-366B18.4	21.8662	-0.238429	0.09405	-2.53513	0.0112407	1.94921
159	RP11-15H20.6	359.907	0.184437	0.0728795	2.53071	0.0113833	1.94373
160	PIK3R5	82.6318	-0.245914	0.0972584	-2.52846	0.0114565	1.94095
161	GAL3ST4	117.475	-0.240192	0.0950597	-2.52675	0.0115124	1.93884
162	NFKBIE	111.363	-0.187642	0.0743985	-2.52212	0.0116649	1.93312
163	MTND4P12	26.9098	-0.239065	0.0948031	-2.5217	0.0116789	1.9326
164	ARHGDIB	179.442	-0.245912	0.0975617	-2.52057	0.0117164	1.93121
165	ARHGAP4	166.495	-0.234379	0.0930451	-2.51898	0.0117695	1.92924
166	MAP1LC3C	81.8111	-0.182677	0.072676	-2.51358	0.0119512	1.92259
167	ATG16L2	367.563	-0.159813	0.0636224	-2.5119	0.0120083	1.92052
168	TEF	2062.45	0.182907	0.0728246	2.51161	0.0120183	1.92016
169	TBK1	703.268	0.155397	0.0618993	2.51047	0.012057	1.91876
170	H1FX-AS1	59.31	-0.193415	0.0770999	-2.50863	0.0121199	1.9165
171	LCP2	82.5836	-0.241021	0.0961842	-2.50582	0.0122167	1.91305
172	SYNPO2	1102.48	-0.204905	0.0817817	-2.50551	0.0122275	1.91266
173	LPAR4	60.1497	-0.243494	0.0971872	-2.50541	0.012231	1.91254
174	DDHD2	2682.81	0.125818	0.0503688	2.49793	0.012492	1.90337
175	SLC16A10	180.794	0.202522	0.0812429	2.49279	0.0126743	1.89707
176	RP1-18D14.7	46.7397	-0.238798	0.0958119	-2.49236	0.0126898	1.89655
177	NPAS4	83.0439	-0.168381	0.0676512	-2.48896	0.0128116	1.8924
178	LSMEM1	45.6073	-0.21388	0.0860061	-2.48681	0.0128896	1.88976
179	HPSE	45.3926	-0.242263	0.0975188	-2.48427	0.0129817	1.88667
180	PGM2	253.55	-0.188741	0.0760045	-2.48328	0.0130178	1.88546
181	AKAP9	6164.21	0.112785	0.045443	2.48191	0.0130679	1.88379
182	SRA1	331.858	-0.149583	0.0602697	-2.48189	0.0130688	1.88376
183	IKZF1	129.364	-0.240202	0.0970343	-2.47543	0.0133076	1.8759
184	LARP6	1099.39	0.170115	0.0687335	2.475	0.0133237	1.87538
185	ACYP1	193.878	0.153638	0.0622489	2.46813	0.0135821	1.86703
186	LINC00426	160.206	-0.159801	0.0647782	-2.4669	0.0136288	1.86554
187	SPRY2	849.364	-0.178442	0.07238	-2.46535	0.0136878	1.86367
188	CHL1-AS2	32.0877	-0.219628	0.0891434	-2.46376	0.0137489	1.86173
189	RP11-958N24.2	74.6445	0.166077	0.0675772	2.45758	0.0139875	1.85426
190	NOL12	228.615	-0.134101	0.0545745	-2.4572	0.0140024	1.8538
191	BRCA2	48.6459	-0.19455	0.0792731	-2.45417	0.0141209	1.85014
192	NT5DC3	2305.83	0.198353	0.0808726	2.45266	0.0141804	1.84831
193	MRPL23-AS1	47.1427	0.223947	0.0913201	2.45233	0.0141935	1.84791
194	A2M	3633	-0.222784	0.0908536	-2.45213	0.0142015	1.84767
195	C1QA	201.854	-0.226497	0.0924057	-2.45112	0.0142413	1.84645
196	RAB33A	209.361	0.219268	0.0895188	2.44941	0.014309	1.84439
197	NFKBID	61.4021	-0.238761	0.097507	-2.44866	0.014339	1.84348
198	MYO9A	4657.48	0.11441	0.0467417	2.4477	0.0143773	1.84232
199	NR1D2	2143.79	0.170388	0.0696238	2.44726	0.0143947	1.8418
200	ZNF607	284.795	0.1172	0.0479047	2.44653	0.0144239	1.84092
201	TYK2	715.535	-0.13098	0.053542	-2.4463	0.0144332	1.84064
202	SLC17A5	424.451	0.144665	0.0591693	2.44493	0.0144881	1.83899
203	KCTD12	1936.77	-0.217549	0.0889903	-2.44464	0.0144997	1.83864
204	CITED2	216.668	-0.202331	0.0827665	-2.44461	0.014501	1.8386
205	PHOSPHO1	30.7893	-0.237773	0.0972661	-2.44456	0.0145028	1.83855
206	IGSF5	26.2432	-0.233465	0.0955125	-2.44434	0.0145119	1.83827
207	PIK3CD	324.171	-0.191648	0.0785354	-2.44028	0.014676	1.83339
208	MS4A6A	67.4605	-0.226286	0.0927347	-2.44014	0.0146816	1.83323
209	RP11-588H23.3	52.7562	-0.210506	0.0863281	-2.43844	0.0147509	1.83118
210	RP11-17G12.3	26.952	-0.224329	0.0920057	-2.43821	0.0147603	1.8309
211	NR1D1	326.437	0.227235	0.0931993	2.43816	0.0147621	1.83085
212	KCNJ14	49.7829	-0.235383	0.0967744	-2.43229	0.0150037	1.8238
213	TMEM42	244.556	0.133063	0.054708	2.43224	0.0150059	1.82374
214	SLC24A4	1026.99	0.224916	0.0925591	2.42997	0.0150999	1.82103
215	GNG12-AS1	87.2624	-0.207588	0.0855074	-2.42772	0.0151941	1.81833
216	MNDA	83.7557	-0.235571	0.0971276	-2.42538	0.0152925	1.81552
217	AC092299.8	30.7947	-0.228053	0.0940689	-2.42431	0.0153373	1.81425
218	MX2	77.7337	-0.228958	0.0944816	-2.42331	0.0153797	1.81305
219	HSD11B1	82.0329	0.228392	0.0942605	2.42298	0.0153936	1.81266
220	PLAT	304.764	-0.181547	0.0749387	-2.42261	0.0154095	1.81221
221	SEC22A	346.666	0.124055	0.0513003	2.41821	0.0155969	1.80696
222	ZNF385A	347.682	-0.224544	0.0929097	-2.4168	0.0156578	1.80527
223	RN7SL471P	4875.41	-0.22185	0.0919773	-2.41201	0.0158649	1.79956
224	PARP10	226.052	-0.206472	0.0856031	-2.41197	0.0158665	1.79952
225	USP30	505.012	0.139562	0.0578791	2.41126	0.0158975	1.79867
226	RP11-482D24.3	25.3196	-0.232458	0.0964499	-2.41014	0.0159464	1.79734
227	SPACA6P-AS	32.8675	-0.213084	0.0884768	-2.40837	0.0160241	1.79523
228	MS4A7	117.411	-0.232704	0.0967528	-2.40514	0.0161664	1.79139
229	CCND1	585.95	-0.225843	0.0939238	-2.40453	0.0161933	1.79067
230	RP5-1142A6.9	20.8373	-0.229689	0.095555	-2.40374	0.0162285	1.78972
231	FHL3	54.3201	-0.216274	0.0901805	-2.39824	0.0164741	1.7832
232	RP11-4C20.3	23.7018	-0.222907	0.0930446	-2.3957	0.0165888	1.78018
233	ORC2	553.312	0.106959	0.0446978	2.39293	0.0167143	1.77691
234	RP1-76C18.1	228.812	-0.155004	0.0648622	-2.38974	0.0168604	1.77313
235	AEN	152.669	-0.170918	0.0715388	-2.38916	0.0168869	1.77245
236	SIDT1-AS1	20.4747	-0.23221	0.0972037	-2.3889	0.0168987	1.77215
237	LGALS9	73.9484	-0.232679	0.0975448	-2.38536	0.0170625	1.76796
238	RP11-355F16.1	22.7967	-0.215168	0.0902344	-2.38455	0.0171001	1.767
239	RNF103	943.61	0.119147	0.0500175	2.3821	0.0172141	1.76412
240	TLR6	118.072	-0.231156	0.0970758	-2.38119	0.017257	1.76304
241	MRS2	512.691	0.104418	0.0438564	2.3809	0.0172702	1.7627
242	SRGAP2	2117.58	-0.137237	0.0576413	-2.38088	0.0172714	1.76267
243	LINS	442.417	0.179505	0.0754089	2.38042	0.0172931	1.76213
244	PARP2	507.337	0.12221	0.0513821	2.37845	0.0173857	1.75981
245	PLEKHA1	2174.32	0.15662	0.0658891	2.37702	0.0174531	1.75813
246	CTA-390C10.10	100.781	-0.211887	0.0892363	-2.37445	0.0175751	1.7551
247	CEP57L1	444.57	0.123556	0.0520368	2.37439	0.0175778	1.75504
248	TTC40	348.998	-0.227864	0.095994	-2.37373	0.0176094	1.75426
249	CR848007.2	29.7213	-0.223232	0.0941965	-2.36985	0.0177952	1.7497
250	RP11-161H23.10	34.1599	-0.225318	0.0951036	-2.36918	0.0178273	1.74891
251	C9orf66	27.6614	-0.229384	0.0969059	-2.36708	0.0179291	1.74644
252	C2orf82	255.314	-0.230247	0.0972794	-2.36686	0.0179397	1.74618
253	SLC8B1	268.922	-0.157843	0.0666902	-2.36682	0.0179419	1.74613
254	CNPY2	295.948	0.104233	0.0440427	2.36664	0.0179505	1.74592
255	TMC8	105.325	-0.226178	0.095589	-2.36615	0.0179742	1.74535
256	RBM47	82.5262	-0.226217	0.0957167	-2.3634	0.0181083	1.74212
257	BLM	167.018	-0.206362	0.0873806	-2.36165	0.0181937	1.74008
258	STK10	252.809	-0.191213	0.0810844	-2.35819	0.0183641	1.73603
259	KCNA6	449.509	-0.187845	0.0796737	-2.35767	0.0183899	1.73542
260	FEZ2	1442.64	0.122121	0.0518434	2.35557	0.0184942	1.73297
261	DDX27	606.87	-0.133639	0.0567844	-2.35345	0.0186	1.73049
262	RASGEF1B	642.348	0.213454	0.0907089	2.35318	0.0186138	1.73016
263	KCNN2	662.925	-0.165424	0.0703083	-2.35284	0.0186304	1.72978
264	CDY4P	32.1137	-0.219341	0.0932993	-2.35094	0.0187263	1.72755
265	PLBD1	26.1847	-0.227052	0.0966321	-2.34965	0.0187911	1.72605
266	EPG5	1880.7	0.0963104	0.0410329	2.34715	0.0189175	1.72314
267	HECA	1031.2	-0.13354	0.0569096	-2.34654	0.0189488	1.72242
268	MAF	974.887	-0.21874	0.0932475	-2.3458	0.0189865	1.72155
269	MGP	55.9163	-0.221417	0.0943959	-2.34562	0.0189953	1.72135
270	AC006115.3	96.5413	0.168752	0.0719706	2.34474	0.0190404	1.72032
271	PIK3AP1	167.632	-0.22869	0.0975443	-2.34448	0.0190538	1.72002
272	STK38	427.126	-0.1166	0.0498416	-2.33941	0.019314	1.71413
273	RP11-110I1.12	36.7421	-0.211817	0.0905457	-2.33934	0.0193181	1.71404
274	TP53	111.48	-0.207797	0.0888451	-2.33887	0.0193423	1.71349
275	FBXO46	129.215	-0.146722	0.0628503	-2.33446	0.0195715	1.70838
276	DCN	700.361	-0.196384	0.0841364	-2.33412	0.0195895	1.70798
277	AC092431.2	23.7767	-0.220287	0.0943832	-2.33396	0.0195978	1.70779
278	CWF19L1	420.918	0.13367	0.0573344	2.33142	0.0197314	1.70484
279	DTWD1	501.701	0.136962	0.0587467	2.33139	0.0197327	1.70481
280	AC017101.10	28.244	-0.205092	0.088112	-2.32763	0.0199315	1.70046
281	MAP4K1	39.5441	-0.198286	0.085197	-2.32738	0.0199449	1.70017
282	VEGFC	23.6645	-0.227226	0.0976477	-2.327	0.0199652	1.69973
283	NR4A3	340.113	-0.211889	0.091065	-2.32679	0.0199766	1.69948
284	FEN1	241.38	0.166392	0.0715869	2.32433	0.0201078	1.69664
285	C1QB	344.7	-0.212712	0.0915557	-2.3233	0.0201628	1.69545
286	HCCAT3	37.5527	-0.212304	0.0913965	-2.32289	0.0201851	1.69497
287	RSBN1L	865.197	0.0855706	0.0368402	2.32275	0.0201925	1.69481
288	CTD-2047H16.4	132.473	-0.197893	0.0852185	-2.32218	0.0202232	1.69415
289	TRAPPC11	1453	0.113392	0.0488356	2.32192	0.0202374	1.69385
290	HSPE1P27	21.5571	-0.222461	0.095984	-2.31769	0.0204664	1.68896
291	ACOX2	93.8387	-0.195858	0.0846214	-2.31452	0.0206391	1.68531
292	RP11-1102P16.1	23.4635	-0.224586	0.097065	-2.31376	0.0206806	1.68444
293	C3AR1	82.4223	-0.217672	0.094134	-2.31236	0.0207577	1.68282
294	PPP4R2	1837.19	0.151972	0.06576	2.31101	0.0208325	1.68126
295	COL17A1	26.5264	0.225128	0.0974234	2.31082	0.0208426	1.68105
296	PPIAP19	22.622	-0.214889	0.0931397	-2.30717	0.0210453	1.67684
297	LYVE1	139.523	-0.223175	0.0968238	-2.30496	0.0211687	1.67431
298	RP11-263K19.4	88.9065	-0.213503	0.0926633	-2.30407	0.0212187	1.67328
299	COL4A3	162.274	-0.193677	0.084074	-2.30364	0.0212426	1.67279
300	RP11-266K4.9	243.904	-0.190348	0.0826497	-2.30307	0.0212747	1.67214
301	PDGFRA	2114.33	-0.21795	0.0946703	-2.3022	0.0213238	1.67114
302	MBTPS1	1830.32	0.0843987	0.0366676	2.30173	0.0213506	1.67059
303	LSAMP-AS1	87.8134	-0.171554	0.0745539	-2.30107	0.0213876	1.66984
304	CTD-2647L4.4	107.884	-0.18425	0.0800874	-2.30061	0.0214138	1.66931
305	PYCARD	21.4109	-0.221555	0.0963122	-2.30038	0.0214267	1.66904
306	PTGS2	170.373	-0.223811	0.0973185	-2.29978	0.021461	1.66835
307	MB21D1	47.3113	-0.199378	0.0867206	-2.29908	0.0215004	1.66755
308	CSPG5	1617.61	-0.172771	0.0751705	-2.29839	0.0215398	1.66676
309	ZNF257	54.5466	-0.223506	0.0972832	-2.29747	0.0215918	1.66571
310	PTPRK	2919.91	0.162381	0.0707352	2.29561	0.021698	1.66358
311	BBC3	55.5001	0.212604	0.0926701	2.29421	0.0217786	1.66197
312	CXCL12	200.602	-0.217333	0.094748	-2.29379	0.0218023	1.6615
313	PKP2	206.898	-0.218805	0.095409	-2.29333	0.0218288	1.66097
314	DBX2	100.95	-0.20308	0.0885628	-2.29306	0.0218445	1.66066
315	ELF4	29.0346	-0.223524	0.0974911	-2.29276	0.0218616	1.66032
316	PLD4	163.749	-0.222668	0.0971629	-2.2917	0.0219229	1.6591
317	JDP2	306.795	-0.161054	0.0702976	-2.29103	0.0219615	1.65834
318	MATN1-AS1	30.602	0.221295	0.0966222	2.29031	0.0220032	1.65751
319	TTF1	363.062	0.112457	0.0491183	2.28951	0.0220498	1.6566
320	TRIM22	853.456	-0.155429	0.0679628	-2.28697	0.0221977	1.65369
321	MICU2	747.648	0.104394	0.0456515	2.28676	0.0222097	1.65346
322	IL10RA	167.523	-0.220894	0.0966258	-2.28607	0.0222499	1.65267
323	TDG	333.508	0.139217	0.0609017	2.28594	0.022258	1.65251
324	TMTC4	749.396	0.220433	0.0965248	2.28369	0.0223896	1.64995
325	MS4A4A	27.2025	-0.206345	0.0903703	-2.28333	0.0224112	1.64953
326	RP11-1055B8.4	165.74	0.221814	0.0971553	2.28309	0.0224254	1.64926
327	TYROBP	65.9035	-0.216776	0.0949587	-2.28285	0.0224393	1.64899
328	SLC37A2	67.0359	-0.203082	0.0890017	-2.28178	0.0225024	1.64777
329	KCNJ1	51.8372	0.207226	0.0908411	2.28119	0.0225373	1.6471
330	MTHFD1	898.587	0.105477	0.0462508	2.28055	0.0225749	1.64637
331	WDR66	253.015	-0.206718	0.090655	-2.28027	0.0225917	1.64605
332	ATP6V0A4	20.8471	-0.220222	0.0965774	-2.28026	0.022592	1.64605
333	RP11-410D17.2	20.5036	-0.208609	0.0915099	-2.27963	0.0226294	1.64533
334	TMOD1	406.869	0.183536	0.0805845	2.27756	0.0227528	1.64297
335	FAM153A	334.001	0.221745	0.0973922	2.27682	0.0227967	1.64213
336	ANKRD28	2295.55	0.0921132	0.0404706	2.27605	0.0228427	1.64125
337	MAGI1-IT1	29.0238	-0.206998	0.0909948	-2.27483	0.022916	1.63986
338	HLA-DPA1	403.698	-0.209252	0.0919863	-2.27481	0.0229171	1.63984
339	ZNF623	693.125	0.114538	0.0503526	2.27472	0.0229229	1.63973
340	STK11IP	393.295	-0.12515	0.0550806	-2.27212	0.023079	1.63678
341	FAM161A	286.945	0.12614	0.055563	2.27022	0.0231942	1.63462
342	RALGAPA1	4083.32	0.0826664	0.0364194	2.26984	0.0232171	1.63419
343	CPT1A	831.564	-0.174217	0.0767563	-2.26974	0.0232231	1.63408
344	S100A9	35.5444	-0.182752	0.080589	-2.26771	0.023347	1.63177
345	PRRG4	44.3781	-0.209453	0.0923966	-2.26689	0.023397	1.63084
346	ADPRH	42.1453	-0.218226	0.0962897	-2.26635	0.02343	1.63023
347	RIF1	4248.53	0.118529	0.0523514	2.26411	0.0235673	1.62769
348	LILRB4	110.33	-0.219086	0.0967831	-2.26368	0.023594	1.6272
349	RP11-1336O20.2	25.2755	-0.197594	0.0873428	-2.26228	0.0236802	1.62562
350	SST	384.131	-0.21986	0.0971951	-2.26205	0.0236943	1.62536
351	IFI6	792.635	-0.219122	0.0969137	-2.261	0.0237594	1.62417
352	PRLHR	24.5275	-0.218984	0.0968717	-2.26056	0.0237865	1.62367
353	TRIB2	852.989	-0.17401	0.07699	-2.26017	0.023811	1.62322
354	CD74	1467.38	-0.218313	0.0966439	-2.25894	0.0238872	1.62183
355	ADAMTS16	256.568	0.208662	0.0924937	2.25596	0.0240734	1.61846
356	GUSBP1	388.101	0.207752	0.0921588	2.25428	0.0241783	1.61657
357	ITGB2	268.096	-0.219048	0.0972248	-2.253	0.0242591	1.61512
358	CARD9	96.9731	-0.21701	0.096345	-2.25242	0.0242955	1.61447
359	ANGPT2	193.596	-0.190125	0.0844097	-2.2524	0.0242968	1.61445
360	CSK	293.286	-0.151704	0.0673629	-2.25204	0.0243195	1.61405
361	FAM151A	28.9962	-0.212936	0.0946221	-2.25038	0.0244247	1.61217
362	ABCC9	1947.81	-0.156787	0.0697446	-2.24801	0.0245754	1.6095
363	INO80E	353.009	-0.123368	0.0549055	-2.24692	0.0246451	1.60827
364	RP11-98D18.9	40.7311	0.184384	0.0820867	2.24621	0.0246908	1.60746
365	EID2B	185.437	0.153549	0.0684799	2.24225	0.0249453	1.60301
366	LRCH1	360.978	-0.149672	0.0667926	-2.24085	0.0250356	1.60144
367	MYD88	58.3693	-0.201232	0.0898381	-2.23994	0.0250948	1.60042
368	EDIL3	5758.01	0.205645	0.0918599	2.23868	0.0251769	1.599
369	DHX34	299.836	-0.158431	0.0707738	-2.23855	0.0251851	1.59886
370	RP11-142O6.1	72.3036	-0.196122	0.0876291	-2.2381	0.0252147	1.59835
371	ZNF304	333.038	0.129984	0.0580997	2.23726	0.0252694	1.59741
372	CTB-36H16.2	111.734	0.163064	0.0729408	2.23557	0.0253803	1.5955
373	IL1RAPL1	942.518	0.17474	0.0781793	2.23512	0.0254096	1.595
374	SYK	218.498	-0.217716	0.0974887	-2.23324	0.0255328	1.5929
375	CTD-2589H19.4	22.6289	0.216956	0.0971514	2.23318	0.0255372	1.59283
376	AC012314.8	30.2739	-0.191338	0.0857002	-2.23265	0.0255724	1.59223
377	TAS2R19	66.4681	0.193904	0.0869173	2.2309	0.0256879	1.59027
378	OPRL1	319.606	0.200095	0.0897192	2.23023	0.0257319	1.58953
379	FNIP1	1915.27	0.129069	0.0580019	2.22526	0.0260636	1.58397
380	AC138035.2	63.1911	-0.210483	0.0946142	-2.22464	0.0261054	1.58327
381	CCBL2	358.897	0.168018	0.0755441	2.22411	0.0261411	1.58268
382	S100A11	38.0144	-0.215291	0.0968255	-2.2235	0.0261823	1.58199
383	HMGB1P5	20.3823	0.203081	0.0914105	2.22164	0.0263077	1.57992
384	RP11-193H22.2	65.741	-0.172668	0.077746	-2.22092	0.0263565	1.57911
385	ELP2	1772.64	0.101301	0.0456158	2.22075	0.0263681	1.57892
386	U2SURP	2726.48	0.0959764	0.0432207	2.22061	0.0263771	1.57877
387	UNC5C	1601.63	0.174512	0.0787404	2.21629	0.0266714	1.57395
388	PLIN1	112.574	-0.215258	0.0972094	-2.21438	0.0268028	1.57182
389	AC009227.2	56.959	0.200074	0.0903523	2.21438	0.0268029	1.57182
390	SGPP2	260.673	0.181627	0.0820423	2.21382	0.026841	1.5712
391	OSGIN1	36.6791	0.208723	0.0943096	2.21316	0.0268864	1.57047
392	TSPAN10	64.2755	-0.151183	0.0683384	-2.21226	0.0269486	1.56946
393	NAA25	1267.67	0.129657	0.0586482	2.21075	0.0270529	1.56779
394	FASTKD2	941.555	0.119532	0.0540709	2.21066	0.0270595	1.56768
395	GUCA1B	34.7393	0.212325	0.0961727	2.20774	0.0272621	1.56444
396	AP001062.7	50.4071	-0.171098	0.0775062	-2.20755	0.027276	1.56422
397	ABCA5	2561.75	0.171007	0.0774902	2.20682	0.0273266	1.56342
398	AC010890.1	21.5409	-0.204055	0.092608	-2.20343	0.0275643	1.55965
399	RNF130	4065.59	0.119855	0.0545498	2.19716	0.0280092	1.5527
400	PCK2	86.4319	-0.190317	0.0866589	-2.19616	0.0280807	1.55159
401	FGD3	81.1177	-0.203921	0.092869	-2.19579	0.028107	1.55119
402	MTRNR2L8	107.165	0.189551	0.0863376	2.19547	0.0281302	1.55083
403	IGF1	249.118	-0.209585	0.0954877	-2.19489	0.0281718	1.55019
404	KMT2B	589.747	-0.173224	0.0789461	-2.19421	0.0282202	1.54944
405	C1orf106	53.2691	-0.203881	0.0929286	-2.19395	0.0282388	1.54915
406	FYB	185.846	-0.213575	0.0974262	-2.19218	0.0283668	1.54719
407	ALOX5AP	54.0005	-0.202157	0.0922504	-2.19139	0.0284233	1.54633
408	GCLC	1066.4	0.159278	0.072693	2.19111	0.0284438	1.54601
409	AXL	787.114	-0.199992	0.0913194	-2.19003	0.0285224	1.54481
410	AC104655.3	21.5144	0.198491	0.090651	2.18961	0.0285522	1.54436
411	NAPA-AS1	25.8742	-0.192875	0.0881017	-2.18923	0.0285801	1.54394
412	ATF5	71.3553	-0.170972	0.0781064	-2.18896	0.0285999	1.54363
413	ABHD3	201.131	-0.174861	0.079917	-2.18803	0.0286671	1.54262
414	KRBOX4	303.666	0.137219	0.0627188	2.18785	0.0286809	1.54241
415	HNRNPDL	4817.84	0.115179	0.0526814	2.18632	0.0287918	1.54073
416	CTD-2024I7.13	25.0117	-0.203579	0.0931288	-2.18599	0.0288163	1.54036
417	XYLT1	1417.62	-0.162483	0.0743518	-2.18533	0.0288647	1.53963
418	VLDLR	666.827	0.159778	0.0731384	2.1846	0.0289185	1.53882
419	MED6	494.754	0.124101	0.0568075	2.18459	0.0289188	1.53882
420	RP11-314D7.2	324.897	-0.131066	0.0600026	-2.18433	0.0289379	1.53853
421	SPHK2	343.628	-0.151137	0.0692499	-2.18249	0.0290732	1.53651
422	LINC00473	131.227	-0.213051	0.0976192	-2.18247	0.0290746	1.53649
423	RN7SL2	302697	-0.187117	0.085836	-2.17993	0.0292625	1.53369
424	PIDD	275.19	-0.146702	0.0672984	-2.17987	0.0292674	1.53362
425	HCK	101.178	-0.211652	0.097109	-2.17953	0.0292924	1.53324
426	EPSTI1	80.7246	-0.210067	0.0963944	-2.17925	0.0293133	1.53294
427	STAB1	476.409	-0.212106	0.0973418	-2.17898	0.029333	1.53264
428	USH2A	65.4262	0.188333	0.0864385	2.17881	0.0293459	1.53245
429	RP11-708J19.1	55.2535	-0.161508	0.0741333	-2.17861	0.0293603	1.53224
430	IER2	236.069	-0.202554	0.0929811	-2.17844	0.029373	1.53205
431	CTD-2287O16.5	30.3579	0.179796	0.082581	2.17721	0.0294648	1.5307
432	RP11-196G18.23	46.6777	0.1876	0.0861842	2.17673	0.0295009	1.53016
433	MTRF1	195.171	-0.105743	0.0485879	-2.17632	0.0295313	1.52972
434	SERPINA1	48.8286	-0.190061	0.0874547	-2.17325	0.0297613	1.52635
435	RN7SL686P	24.3752	-0.197299	0.0908012	-2.17287	0.0297901	1.52593
436	SLC15A3	105.703	-0.200944	0.0925002	-2.17236	0.0298287	1.52537
437	AC137723.5	25.6574	0.21145	0.0974735	2.16931	0.030059	1.52203
438	TXLNG	518.062	0.0932018	0.0429652	2.16924	0.0300645	1.52195
439	LZTFL1	779.083	0.149169	0.0687715	2.16906	0.0300784	1.52175
440	RPL3P6	115.294	-0.180472	0.083209	-2.1689	0.0300899	1.52158
441	SASH3	65.8014	-0.211052	0.0973276	-2.16847	0.0301227	1.52111
442	KIAA1524	167.821	0.129578	0.0598155	2.16629	0.0302891	1.51871
443	TRIM38	136.328	-0.202148	0.0933736	-2.16493	0.0303928	1.51723
444	AC016629.8	56.1596	-0.166452	0.0768978	-2.16458	0.0304196	1.51685
445	NBEAL2	214.977	-0.192921	0.0891974	-2.16285	0.0305524	1.51495
446	SBSPON	52.2936	-0.172873	0.0799542	-2.16215	0.0306063	1.51419
447	B3GALNT2	323.582	-0.105926	0.0490033	-2.16161	0.030648	1.5136
448	BTN2A1	411.892	0.113913	0.0527423	2.1598	0.0307885	1.51161
449	RP11-372K14.2	40.0853	0.193247	0.0895634	2.15765	0.0309547	1.50927
450	GIMAP1	77.9322	-0.195352	0.0905552	-2.15727	0.0309847	1.50885
451	ATP1A4	51.8649	0.206847	0.0959126	2.15662	0.0310355	1.50814
452	ENPP6	151.948	0.208664	0.0967575	2.15656	0.0310396	1.50808
453	PRKY	126.057	-0.178868	0.082954	-2.15623	0.0310659	1.50772
454	RNASEK	44.5069	-0.172184	0.0798629	-2.156	0.0310838	1.50747
455	FBXW4P1	29.6133	-0.1943	0.0902034	-2.15402	0.0312384	1.50531
456	GNG11	155.021	-0.193006	0.089674	-2.15231	0.0313729	1.50345
457	CXorf21	20.2158	-0.201138	0.0935506	-2.15004	0.031552	1.50097
458	REEP6	108.178	-0.156951	0.0730417	-2.14879	0.031651	1.49961
459	EXOSC2	418.467	0.0945382	0.0440216	2.14754	0.03175	1.49826
460	PCDHB8	65.3323	0.18977	0.0884061	2.14657	0.0318272	1.4972
461	ANAPC1	935.067	0.114768	0.0534709	2.14636	0.0318443	1.49697
462	TTC8	492.718	0.126199	0.0588059	2.14602	0.0318716	1.4966
463	CCNE1	56.5375	0.181628	0.0846374	2.14595	0.0318769	1.49652
464	BCYRN1	33444.6	-0.175564	0.0818205	-2.14573	0.0318948	1.49628
465	NEU4	111.86	-0.203075	0.0947172	-2.14402	0.0320317	1.49442
466	TRIM67	120.96	-0.182863	0.0853224	-2.1432	0.0320972	1.49353
467	NFAM1	53.1538	-0.203307	0.0948858	-2.14265	0.0321413	1.49294
468	MMP24-AS1	233.091	-0.17017	0.0794903	-2.14077	0.0322927	1.4909
469	SPIN2B	84.8993	0.161243	0.075344	2.14008	0.032348	1.49015
470	SIAH3	102.279	-0.189815	0.0887423	-2.13895	0.0324396	1.48893
471	KIAA1468	1977.31	0.118941	0.0556968	2.1355	0.03272	1.48519
472	TSPAN8	20.2696	0.198198	0.0928405	2.13482	0.0327757	1.48445
473	RRN3P1	234.761	0.119544	0.0560023	2.13462	0.0327919	1.48423
474	AC008269.2	115.14	0.204796	0.0959613	2.13416	0.0328301	1.48373
475	LUM	26.4648	-0.207838	0.097414	-2.13355	0.0328793	1.48308
476	TLR3	130.491	-0.170127	0.0797511	-2.13323	0.0329062	1.48272
477	AOAH	166.597	-0.198374	0.0931432	-2.12977	0.0331907	1.47898
478	SNHG7	301.247	-0.154265	0.0724382	-2.12961	0.0332036	1.47881
479	AQP6	55.1087	-0.185247	0.0869949	-2.1294	0.0332214	1.47858
480	MPEG1	127.437	-0.207282	0.0973668	-2.12888	0.0332639	1.47803
481	CTSS	217.505	-0.206308	0.096921	-2.12862	0.0332856	1.47774
482	C1orf222	169.033	-0.183765	0.0863609	-2.12788	0.0333472	1.47694
483	GPAT2	74.9835	0.203078	0.0954752	2.12702	0.0334186	1.47601
484	RBP7	53.1689	0.205603	0.0966754	2.12674	0.0334419	1.47571
485	ZNF57	80.5804	0.139438	0.065579	2.12625	0.0334821	1.47519
486	AC034228.3	35.7553	-0.174301	0.0820086	-2.1254	0.033553	1.47427
487	SLFN12	40.3298	-0.206794	0.0973016	-2.12529	0.0335624	1.47415
488	L2HGDH	273.77	0.094311	0.0443844	2.12487	0.0335978	1.47369
489	RP11-345J4.5	63.347	-0.180237	0.0850053	-2.1203	0.0339808	1.46877
490	RP11-312O7.2	42.28	-0.197213	0.0931444	-2.11728	0.0342357	1.46552
491	ONECUT2	61.6079	0.205753	0.0972716	2.11524	0.0344094	1.46332
492	C18orf56	39.0155	0.205486	0.0971822	2.11444	0.0344777	1.46246
493	HIST1H4B	66.8507	-0.206414	0.0976311	-2.11423	0.0344958	1.46223
494	ZNF287	361.216	0.127268	0.0602343	2.11288	0.0346108	1.46079
495	AP000439.1	28.0512	-0.194374	0.0920488	-2.11164	0.0347174	1.45945
496	MSTN	44.4615	-0.199015	0.0942657	-2.11121	0.0347542	1.45899
497	FAM41C	37.8738	-0.203319	0.0963192	-2.11089	0.0347817	1.45865
498	FRG1	401.128	0.127598	0.0604655	2.11027	0.0348355	1.45798
499	SCIN	124.464	-0.176245	0.0835773	-2.10876	0.0349652	1.45636
500	RP3-523C21.2	29.2115	-0.199723	0.0947544	-2.1078	0.0350481	1.45534
501	NIPAL3	2971.47	0.133824	0.0635537	2.10569	0.0352315	1.45307
502	YPEL4	464.297	0.160396	0.0762153	2.10451	0.0353339	1.45181
503	C1orf213	153.628	0.145036	0.0689557	2.10333	0.035437	1.45054
504	PRR18	377.245	0.205127	0.0975835	2.10207	0.0355471	1.4492
505	GPR123	509.694	-0.165258	0.0786291	-2.10174	0.0355759	1.44884
506	ALKBH3	225.801	0.129282	0.0615253	2.10129	0.0356158	1.44836
507	ARPC1B	192.903	-0.182153	0.0867155	-2.10059	0.0356773	1.44761
508	SCAMP2	318.036	-0.16209	0.0771897	-2.0999	0.0357379	1.44687
509	MAP3K1	626.927	-0.156772	0.0746928	-2.09889	0.0358266	1.44579
510	GALM	96.923	-0.171748	0.0818722	-2.09776	0.035926	1.44459
511	RP11-123O10.4	23.7418	-0.192693	0.0918803	-2.09722	0.0359745	1.444
512	RP11-517H2.6	36.2363	-0.175234	0.0835903	-2.09634	0.0360518	1.44307
513	BIN2	106.087	-0.204221	0.0975518	-2.09346	0.036308	1.44
514	SVEP1	591.517	0.197596	0.0944577	2.0919	0.0364476	1.43833
515	NPHS1	46.309	-0.193844	0.0926697	-2.09177	0.0364587	1.4382
516	FAM72A	29.4941	-0.201265	0.096222	-2.09167	0.0364679	1.43809
517	HADHAP1	153.828	-0.177518	0.0848732	-2.09157	0.036477	1.43798
518	RP11-64B16.4	20.5417	-0.183428	0.0877029	-2.09147	0.0364858	1.43788
519	ZNF682	227.364	0.142549	0.0682164	2.08966	0.036648	1.43595
520	CD53	178.466	-0.200686	0.0960954	-2.0884	0.0367615	1.43461
521	CCDC102A	22.2379	-0.201356	0.096467	-2.0873	0.0368608	1.43344
522	LAT2	137.982	-0.201767	0.0967116	-2.08628	0.0369536	1.43234
523	RP11-526I2.5	28.9087	0.202458	0.097059	2.08592	0.0369855	1.43197
524	KCP	27.1174	-0.18501	0.0887621	-2.08434	0.0371295	1.43028
525	ABI3	52.6851	-0.20325	0.0975274	-2.08403	0.0371575	1.42995
526	CD4	199.309	-0.201928	0.0969376	-2.08308	0.0372444	1.42894
527	EMCN	97.4189	-0.18708	0.0898171	-2.0829	0.0372604	1.42875
528	GIMAP4	149.247	-0.199463	0.0957714	-2.0827	0.037279	1.42854
529	USP48	1603.73	0.0854295	0.041061	2.08055	0.0374751	1.42626
530	MAFB	104.014	-0.194	0.0932727	-2.07993	0.0375323	1.4256
531	DUS4L	174.741	0.130091	0.0625686	2.07918	0.0376009	1.4248
532	ZFP36L1	1202.51	-0.202926	0.0976326	-2.07847	0.0376665	1.42404
533	AP006621.1	58.8305	-0.201561	0.0969926	-2.07811	0.0376995	1.42366
534	PPP1R18	195.103	-0.190496	0.0916697	-2.07807	0.0377025	1.42363
535	ZNF146	1459.59	0.139968	0.067366	2.07773	0.0377347	1.42326
536	BMS1P4	29.6046	0.186418	0.0897482	2.07713	0.0377897	1.42263
537	ARSE	44.2179	-0.183326	0.0882806	-2.07663	0.0378358	1.4221
538	RASGRF2	3921.09	0.178531	0.0859732	2.07658	0.0378399	1.42205
539	ST8SIA1	942.612	-0.133282	0.0641882	-2.07643	0.0378542	1.42189
540	LDHAL6CP	35.8498	-0.168841	0.0813796	-2.07473	0.0380113	1.42009
541	EPS8	757.322	-0.15479	0.074634	-2.07398	0.0380807	1.41929
542	RP11-87E22.2	124.755	0.200628	0.0968193	2.07219	0.038248	1.41739
543	PLCH1	671.542	-0.196262	0.0947131	-2.07218	0.0382489	1.41738
544	SMIM12	516.919	0.109325	0.0527967	2.07069	0.0383881	1.4158
545	TCERG1	1537.35	0.0754863	0.0364616	2.0703	0.0384246	1.41539
546	WDR45	366.067	-0.0863282	0.0417068	-2.06988	0.0384631	1.41496
547	RGS19	88.3096	-0.179939	0.0869644	-2.06912	0.0385351	1.41414
548	CA7	65.4815	0.181538	0.0877435	2.06897	0.0385492	1.41399
549	RP11-94L15.2	50.4738	-0.17412	0.0842358	-2.06706	0.0387287	1.41197
550	LMO7	1772.55	0.152707	0.0738931	2.0666	0.038772	1.41148
551	C5AR2	50.8812	-0.195467	0.0945964	-2.06633	0.0387974	1.4112
552	FRK	603.033	-0.129173	0.062517	-2.0662	0.0388093	1.41106
553	LRRC37A7P	26.9925	-0.185017	0.0895536	-2.06599	0.0388295	1.41084
554	ADAP2	158.669	-0.197531	0.0956443	-2.06526	0.0388981	1.41007
555	RP11-697E2.9	22.0885	-0.190348	0.0921767	-2.06503	0.03892	1.40983
556	CCDC142	225.397	-0.112956	0.0547095	-2.06464	0.038957	1.40941
557	MILR1	29.1717	-0.201705	0.0977059	-2.06441	0.0389788	1.40917
558	RXRA	1228.09	-0.160887	0.0779453	-2.0641	0.0390086	1.40884
559	NINJ1	291.627	-0.160733	0.0778715	-2.06407	0.0390107	1.40882
560	EIF2B5	651.388	0.0996712	0.0482917	2.06394	0.0390233	1.40868
561	KIAA0226	1462	-0.109132	0.0529048	-2.0628	0.0391314	1.40747
562	NFKBIZ	143.459	-0.200305	0.097122	-2.06241	0.0391687	1.40706
563	RPP14	729.315	0.117181	0.0568179	2.0624	0.0391701	1.40704
564	TIGD3	23.9443	0.190158	0.092204	2.06236	0.0391731	1.40701
565	AGPAT2	87.8436	-0.1661	0.080543	-2.06226	0.0391835	1.4069
566	ALKBH1	128.016	0.108602	0.0526744	2.06176	0.0392305	1.40638
567	MTHFSD	231.755	-0.0860305	0.0417656	-2.05984	0.0394137	1.40435
568	PGM5	106.891	-0.195179	0.094772	-2.05945	0.0394507	1.40394
569	EXOSC9	270.426	0.120582	0.0585504	2.05945	0.0394508	1.40394
570	TRMT6	254.172	0.132592	0.064395	2.05904	0.0394904	1.40351
571	ENGASE	388.647	-0.152227	0.0739368	-2.05887	0.0395063	1.40333
572	TM4SF18	96.9382	-0.200352	0.0973211	-2.05867	0.0395257	1.40312
573	GRIK1	679.647	-0.153658	0.0746448	-2.05852	0.0395399	1.40296
574	RFESD	35.6338	0.170207	0.0826902	2.05838	0.0395541	1.40281
575	TPTE2P2	26.9191	-0.183426	0.0891477	-2.05755	0.0396335	1.40194
576	ODF2	498.925	-0.131794	0.0640785	-2.05676	0.0397095	1.40111
577	ST8SIA4	320.299	-0.191794	0.093299	-2.05569	0.039812	1.39999
578	ELK1	983.358	0.176745	0.086008	2.05499	0.0398801	1.39924
579	CDH9	813.161	0.192746	0.0938129	2.05458	0.03992	1.39881
580	TLR1	142.812	-0.200516	0.0976044	-2.05437	0.0399398	1.39859
581	HCLS1	184.344	-0.198497	0.0966438	-2.0539	0.0399853	1.3981
582	ATP8B1	180.424	-0.165536	0.0806223	-2.05323	0.0400501	1.3974
583	RHOU	1824.89	0.199008	0.0969385	2.05293	0.0400796	1.39708
584	RP3-467K16.4	41.1228	-0.168812	0.0822467	-2.05251	0.0401206	1.39663
585	CROCCP2	491.956	-0.184144	0.0897311	-2.05217	0.0401529	1.39628
586	DOCK2	366.228	-0.199326	0.0971959	-2.05077	0.0402895	1.39481
587	ZNF540	648.079	0.130165	0.0635057	2.04966	0.0403975	1.39365
588	CDK13	1906.99	0.0625241	0.0305048	2.04965	0.0403986	1.39363
589	PFAS	399.698	-0.111528	0.0544173	-2.0495	0.040413	1.39348
590	DBNDD2	667.229	0.19829	0.0967795	2.04889	0.0404728	1.39284
591	RFPL2	68.0048	-0.199934	0.0975882	-2.04875	0.0404865	1.39269
592	MBOAT1	40.7225	-0.192451	0.0939603	-2.04821	0.0405391	1.39213
593	TARBP1	2466.33	0.146744	0.0716576	2.04785	0.0405746	1.39175
594	COL1A2	212.302	-0.175167	0.0855492	-2.04755	0.0406038	1.39143
595	RPS6KC1	2069.7	0.115417	0.0563722	2.04741	0.0406181	1.39128
596	KIAA1324L	1410.72	0.159472	0.077932	2.04629	0.0407274	1.39011
597	IP6K3	73.9641	0.1869	0.0913499	2.04598	0.0407582	1.38978
598	SESN1	1064.75	0.150587	0.0736373	2.04498	0.0408568	1.38874
599	FAM118A	410.549	-0.194069	0.0949074	-2.04482	0.0408726	1.38857
600	RP11-169K16.9	139.648	0.124565	0.060938	2.04412	0.0409417	1.38783
601	SNORD116-13	51.0105	0.165126	0.0808065	2.04348	0.0410054	1.38716
602	SLCO2B1	1150.29	-0.189541	0.0927743	-2.04304	0.0410486	1.3867
603	TMEM125	183.878	0.195984	0.0959288	2.04302	0.0410505	1.38668
604	HS3ST1	141.266	-0.169951	0.0832195	-2.04221	0.0411309	1.38583
605	DNAJC9-AS1	39.6473	-0.18118	0.0887272	-2.04199	0.0411526	1.3856
606	TNFSF15	31.736	-0.176224	0.086381	-2.04008	0.0413426	1.3836
607	DZIP3	2880.31	0.109949	0.053895	2.04006	0.041344	1.38359
608	ATP10D	549.156	-0.119413	0.0585845	-2.0383	0.0415196	1.38175
609	RP11-2E17.1	888.818	-0.198533	0.0974596	-2.03708	0.0416423	1.38047
610	APOBEC3C	29.5179	-0.192559	0.0945403	-2.03679	0.0416706	1.38017
611	CD14	134.783	-0.192832	0.0947081	-2.03607	0.0417434	1.37941
612	EMB	230.644	-0.172293	0.084678	-2.03468	0.0418829	1.37796
613	TTC13	543.517	0.0991756	0.0487512	2.03432	0.041919	1.37759
614	PHC1	507.572	-0.107577	0.0528897	-2.03399	0.0419528	1.37724
615	SH3GL1P1	111.673	-0.144772	0.0711869	-2.03369	0.0419828	1.37693
616	CA14	140.778	0.194434	0.0956846	2.03203	0.0421503	1.3752
617	CMKLR1	94.4169	-0.197825	0.0973936	-2.0312	0.0422351	1.37433
618	SESN2	153.659	-0.136643	0.0672825	-2.03088	0.0422672	1.374
619	LHFPL2	599.886	-0.175874	0.0866128	-2.03058	0.0422979	1.37368
620	LURAP1L	68.7199	0.184343	0.090814	2.02989	0.0423675	1.37297
621	RNF213	4152.65	-0.152032	0.0749006	-2.02979	0.0423781	1.37286
622	KLF13	2508.27	0.102857	0.0506873	2.02926	0.0424323	1.3723
623	ZNF114	101.3	-0.150065	0.0739597	-2.02902	0.0424565	1.37206
624	CENPC	1131.87	0.0887178	0.0437322	2.02866	0.0424926	1.37169
625	IFT43	266.202	-0.111184	0.0548084	-2.0286	0.0424993	1.37162
626	RAB3IL1	96.1588	-0.188353	0.0928497	-2.02858	0.0425015	1.3716
627	RP5-1068E13.7	32.4102	0.182529	0.0899958	2.0282	0.0425399	1.3712
628	FAM215B	177.556	-0.179272	0.0884288	-2.02731	0.0426312	1.37027
629	PIK3CG	94.698	-0.197833	0.0976374	-2.0262	0.0427441	1.36912
630	CCDC88B	201.677	-0.189788	0.0936792	-2.02594	0.0427711	1.36885
631	MSTO2P	39.413	-0.167366	0.0826338	-2.0254	0.0428264	1.36829
632	DOCK8	578.32	-0.197281	0.0974429	-2.02458	0.0429101	1.36744
633	RRN3	695.722	0.122238	0.0603877	2.02422	0.042947	1.36707
634	CCR1	70.9443	-0.188712	0.0932652	-2.0234	0.0430324	1.3662
635	ITPRIPL2	422.278	-0.171225	0.0846295	-2.02324	0.0430489	1.36604
636	RP11-85F14.5	34.4323	-0.178867	0.0884912	-2.02129	0.0432495	1.36402
637	CTA-85E5.10	20.0405	-0.188884	0.0934834	-2.0205	0.0433313	1.3632
638	FAM186B	43.6439	-0.181527	0.089853	-2.02027	0.0433557	1.36295
639	LRRC10B	136.772	0.189897	0.0940736	2.0186	0.0435292	1.36122
640	ZNF140	318.361	0.0976216	0.0483646	2.01845	0.0435442	1.36107
641	BAX	138.404	-0.124153	0.0615339	-2.01763	0.0436298	1.36022
642	CLIP4	2189.81	0.118	0.058508	2.01682	0.0437143	1.35938
643	SLC35G1	112.502	-0.158623	0.078668	-2.01636	0.0437626	1.3589
644	POMC	24.1698	-0.197043	0.0977409	-2.01597	0.0438028	1.3585
645	SF3B3	1976.18	0.0819214	0.0406437	2.0156	0.0438418	1.35811
646	NIM1K	323.621	0.10764	0.0534106	2.01534	0.0438693	1.35784
647	HLA-DMA	93.3101	-0.196398	0.097463	-2.01511	0.0438935	1.3576
648	LINC00907	45.4515	-0.178173	0.0884204	-2.01506	0.0438982	1.35755
649	ARX	98.967	-0.18109	0.0898858	-2.01467	0.0439392	1.35715
650	SNORA31	60.6019	-0.177094	0.0879185	-2.0143	0.0439779	1.35677
651	LBH	119.91	-0.189558	0.0941132	-2.01414	0.0439943	1.3566
652	C15orf41	196.309	0.134867	0.0669717	2.01379	0.0440319	1.35623
653	PTH2R	182.594	0.196122	0.0974649	2.01223	0.0441954	1.35462
654	CLGN	101.782	0.180621	0.0897787	2.01185	0.0442361	1.35422
655	CSF2RA	158.033	-0.192693	0.0957959	-2.01149	0.0442732	1.35386
656	REEP4	36.6301	-0.192562	0.0957557	-2.01097	0.0443289	1.35331
657	BTBD3	3867.87	0.155836	0.0774956	2.0109	0.0443358	1.35325
658	TAL1	142.794	-0.195866	0.0974645	-2.00962	0.0444718	1.35192
659	RP11-556G22.1	114.774	0.191654	0.0953723	2.00954	0.0444802	1.35183
660	ZNF280C	218.59	0.0979026	0.0487492	2.00829	0.0446123	1.35054
661	DUSP6	582.029	-0.195226	0.0972432	-2.0076	0.0446856	1.34983
662	ITSN2	1908.99	0.0824076	0.0410525	2.00737	0.0447103	1.34959
663	TLR5	63.6009	-0.19575	0.0975278	-2.00712	0.0447368	1.34934
664	EMP1	388.97	-0.156042	0.077756	-2.00681	0.0447696	1.34902
665	ITPR2	3434.48	-0.166677	0.0830737	-2.00638	0.0448156	1.34857
666	LL22NC03-86G7.1	90.0953	-0.171388	0.0854339	-2.00609	0.0448471	1.34827
667	XPNPEP3	570.411	-0.089561	0.0446826	-2.00438	0.0450293	1.3465
668	DMXL1	3976.34	0.0912692	0.0455367	2.0043	0.0450379	1.34642
669	DHX29	954.907	0.0924962	0.0461643	2.00363	0.0451096	1.34573
670	AC006019.4	62.3137	-0.185933	0.092805	-2.00348	0.045126	1.34557
671	RSPH9	60.0485	0.183779	0.091754	2.00295	0.0451828	1.34503
672	CRYBB2P1	368.246	-0.117269	0.0585833	-2.00175	0.045312	1.34379
673	SNX18P15	27.5326	-0.190678	0.0953543	-1.99968	0.045535	1.34165
674	KIAA1211	412.559	-0.160748	0.0804288	-1.99863	0.045648	1.34058
675	USP13	541.358	0.0994023	0.0497517	1.99797	0.0457202	1.33989
676	ZFP28	580.376	0.0843129	0.0422051	1.99769	0.04575	1.33961
677	HTR3B	30.3114	0.194293	0.0972679	1.9975	0.0457708	1.33941
678	SCCPDH	1094.72	0.122813	0.0614902	1.99727	0.0457958	1.33917
679	LPAR5	105.473	-0.193052	0.0966973	-1.99646	0.0458842	1.33834
680	PTPLA	74.7181	0.166014	0.0832914	1.99318	0.0462422	1.33496
681	RP11-829H16.3	20.3164	0.193914	0.0973036	1.99288	0.0462749	1.33465
682	MKNK1-AS1	45.9721	-0.157324	0.078954	-1.99261	0.0463043	1.33438
683	FAM177B	44.2969	-0.190279	0.0955295	-1.99184	0.046389	1.33359
684	RAB7L1	420.68	-0.165268	0.0829877	-1.99147	0.0464292	1.33321
685	STOX2	3321.48	0.128517	0.0645676	1.99042	0.0465443	1.33213
686	LTA4H	626.94	0.109127	0.0548328	1.99018	0.0465712	1.33188
687	RP5-951N9.1	33.5222	-0.180549	0.0907258	-1.99005	0.0465849	1.33175
688	RP11-694I15.7	51.8735	0.169517	0.0851871	1.98994	0.0465976	1.33164
689	TTC34	57.8577	-0.164207	0.0826052	-1.98785	0.0468283	1.32949
690	NRROS	32.7067	-0.191542	0.0963569	-1.98784	0.0468291	1.32948
691	SEC22C	1268.57	0.110449	0.0555624	1.98784	0.0468298	1.32948
692	RGMA	533.549	-0.189397	0.0953349	-1.98664	0.0469618	1.32826
693	RGPD8	174.599	0.183342	0.092324	1.98586	0.047049	1.32745
694	CDCA4	29.548	-0.169565	0.0854332	-1.98476	0.0471707	1.32633
695	HLA-B	1052.95	-0.183774	0.0926122	-1.98434	0.0472176	1.3259
696	HAUS2	443.797	0.095507	0.0481513	1.98347	0.0473144	1.32501
697	GLDN	1268	0.193208	0.097458	1.98248	0.0474258	1.32399
698	FERMT3	69.681	-0.187202	0.094466	-1.98169	0.0475139	1.32318
699	ZNF223	174.328	0.122238	0.0617107	1.98083	0.0476107	1.3223
700	TNNT2	25.199	0.178462	0.0900979	1.98075	0.0476188	1.32222
701	ATG13	1579.89	0.0881402	0.0445106	1.98021	0.0476802	1.32166
702	SPI1	69.7296	-0.190972	0.096448	-1.98005	0.0476977	1.3215
703	NLN	837.356	0.104316	0.0526881	1.97988	0.047717	1.32133
704	ZEB1	2259.14	-0.12129	0.0612681	-1.97966	0.0477422	1.3211
705	CHL1-AS1	52.9206	-0.164545	0.0831381	-1.97917	0.0477965	1.3206
706	AC092171.2	24.2892	-0.184205	0.0931273	-1.97799	0.0479299	1.31939
707	MECOM	171.114	-0.172704	0.087374	-1.97661	0.0480861	1.31798
708	PHKG1	129.407	-0.187941	0.0951255	-1.97572	0.0481864	1.31708
709	ZNF703	154.061	-0.180803	0.0915168	-1.97563	0.0481971	1.31698
710	DACH1	166.905	0.189287	0.0958442	1.97495	0.0482743	1.31628
711	CLEC7A	125.262	-0.19208	0.0973288	-1.97352	0.0484367	1.31483
712	LACC1	555.89	0.189392	0.0959856	1.97313	0.0484813	1.31443
713	RP11-582E3.4	36.0828	-0.179238	0.0908566	-1.97275	0.0485236	1.31405
714	CFI	35.3158	-0.192341	0.0975475	-1.97177	0.0486362	1.31304
715	POLE	353.705	-0.156156	0.0792282	-1.97097	0.0487274	1.31223
716	CTC-471F3.6	39.9043	0.158906	0.0806254	1.97091	0.0487337	1.31217
717	ZIC1	143.392	-0.188612	0.0958073	-1.96866	0.0489922	1.30987
718	CPED1	198.76	-0.190839	0.0969399	-1.96864	0.0489948	1.30985
719	RNF144A	1488.97	0.127747	0.0649017	1.96832	0.0490315	1.30952
720	RBBP5	741.285	0.126195	0.0641167	1.9682	0.0490445	1.30941
721	COPS2	1532.88	0.125917	0.0639829	1.96797	0.0490712	1.30917
722	FAM179A	332.579	-0.185395	0.0942612	-1.96683	0.0492031	1.30801
723	CFB	70.3542	-0.171387	0.0871462	-1.96666	0.0492223	1.30784
724	PPP2R3B	244.975	-0.157998	0.0803452	-1.96649	0.0492422	1.30766
725	LAIR1	223.023	-0.174767	0.0888863	-1.96619	0.0492768	1.30736
726	MMP15	112.768	-0.180991	0.0920576	-1.96606	0.0492913	1.30723
727	FXYD5	44.3824	-0.189394	0.0963763	-1.96515	0.0493966	1.3063
728	TEP1	475.163	-0.158825	0.0808428	-1.96461	0.0494592	1.30575
729	BTK	69.1253	-0.190458	0.0969911	-1.96366	0.0495695	1.30479
730	RP1-39G22.7	193.543	0.155857	0.0793965	1.96303	0.0496432	1.30414
731	MSI1	125.017	-0.180171	0.0918216	-1.96219	0.0497409	1.30329
732	MRGBP	172.908	0.112445	0.0573096	1.96206	0.0497557	1.30316
733	RP11-482M8.3	89.51	0.191458	0.0975855	1.96195	0.0497688	1.30304
734	DUSP1	792.502	-0.188571	0.0961722	-1.96077	0.0499061	1.30185
735	RP11-434H6.7	22.8842	0.172985	0.0882425	1.96034	0.0499566	1.30141
736	SLC40A1	356.736	-0.177425	0.0905707	-1.95896	0.0501173	1.30001
737	ZNF706	2038.79	0.101809	0.0520022	1.95778	0.0502553	1.29882
738	PCED1B-AS1	41.6648	-0.178435	0.0911601	-1.95738	0.0503028	1.29841
739	RP11-427H3.3	800.395	-0.104652	0.0534819	-1.95677	0.050374	1.29779
740	ITGAM	225.915	-0.190863	0.0975974	-1.95561	0.0505108	1.29662
741	SPNS3	21.4179	-0.190752	0.0975634	-1.95516	0.0505643	1.29616
742	ETV3	598.248	-0.0992885	0.0508003	-1.95449	0.0506435	1.29548
743	IFIH1	166.727	-0.156261	0.0800106	-1.953	0.0508196	1.29397
744	HAPLN1	207.969	-0.186907	0.095731	-1.95242	0.0508885	1.29338
745	RLF	1759.69	0.0980795	0.0502478	1.95192	0.0509481	1.29287
746	SLC30A4	728.909	0.126105	0.0646582	1.95033	0.0511366	1.29127
747	CNN2P8	26.5566	-0.177533	0.091045	-1.94995	0.0511821	1.29088
748	CSF2RB	37.733	-0.190195	0.097565	-1.94941	0.0512461	1.29034
749	MARVELD2	59.5282	-0.163798	0.0840312	-1.94926	0.0512649	1.29018
750	RP13-492C18.2	57.562	-0.158326	0.0812338	-1.94902	0.051293	1.28994
751	PUS7	285.963	0.0932519	0.0478692	1.94806	0.051408	1.28897
752	GAR1	63.1716	-0.15305	0.0785912	-1.94742	0.0514848	1.28832
753	TLR7	126.727	-0.187979	0.0965276	-1.94741	0.0514853	1.28832
754	NCF4	25.0414	-0.189704	0.0974173	-1.94733	0.0514954	1.28823
755	CNIH1	552.214	0.103125	0.0529632	1.9471	0.0515228	1.288
756	DSN1	133.225	0.143778	0.0738845	1.94599	0.0516564	1.28688
757	RP11-700J17.1	22.0029	0.176608	0.0907814	1.94543	0.0517238	1.28631
758	ERCC3	984.299	0.101606	0.0522323	1.94527	0.0517423	1.28615
759	VANGL1	100.706	-0.178327	0.0916841	-1.94502	0.0517724	1.2859
760	ANKMY1	273.5	-0.124395	0.0639609	-1.94485	0.0517925	1.28573
761	B4GALT1	104.507	-0.182933	0.0940611	-1.94483	0.0517957	1.28571
762	TMEM91	144.039	0.148864	0.0765464	1.94475	0.0518051	1.28563
763	RP11-556G22.2	146.699	0.178942	0.0920223	1.94455	0.0518293	1.28542
764	DDX24	4292.98	0.124761	0.0641676	1.9443	0.0518599	1.28517
765	RP11-469N6.1	25.0687	0.152633	0.0785564	1.94298	0.0520188	1.28384
766	AP001469.9	43.2831	-0.163864	0.08435	-1.94267	0.0520564	1.28353
767	GOLGB1	6378.86	0.0867438	0.0446746	1.94168	0.0521759	1.28253
768	ASCC3	1667.53	0.0899356	0.0463306	1.94117	0.0522379	1.28201
769	FAM46A	149.655	-0.168555	0.0868385	-1.94102	0.0522558	1.28187
770	ESRRA	278.767	-0.130399	0.0671849	-1.9409	0.052271	1.28174
771	TCTN2	276.858	-0.159392	0.0821259	-1.94082	0.0522802	1.28166
772	SLC31A1	454.869	-0.0927936	0.0478124	-1.94078	0.0522845	1.28163
773	PHF3	3789.97	0.0857155	0.0442027	1.93915	0.0524834	1.27998
774	SLC31A2	103.002	0.185357	0.0956573	1.93772	0.0526575	1.27854
775	HSF2	461.021	0.102929	0.0531263	1.93745	0.0526908	1.27827
776	CD69	24.123	-0.152815	0.0788777	-1.93736	0.0527012	1.27818
777	AHCTF1P1	51.3192	0.16934	0.0874196	1.93709	0.0527338	1.27791
778	ERAP1	705.499	-0.135147	0.0697734	-1.93695	0.0527518	1.27776
779	SNX30	2021.81	0.113847	0.058783	1.93674	0.0527776	1.27755
780	PLA2R1	152.14	-0.172846	0.089308	-1.93539	0.0529429	1.27619
781	BANP	277.97	-0.125492	0.064856	-1.93494	0.0529976	1.27574
782	PLVAP	31.9522	-0.185786	0.096031	-1.93464	0.0530344	1.27544
783	MEFV	58.2805	-0.16378	0.0846825	-1.93405	0.0531071	1.27485
784	SP100	248.254	-0.179214	0.0926731	-1.93383	0.0531345	1.27462
785	WNT5A	241.064	-0.15255	0.0789042	-1.93335	0.0531929	1.27415
786	FRMPD1	168.428	-0.155684	0.0805349	-1.93313	0.0532205	1.27392
787	M6PR	726.155	0.121525	0.0628653	1.93311	0.0532229	1.2739
788	DMC1	45.9463	-0.152006	0.0786582	-1.93249	0.0532992	1.27328
789	WHSC1L1	4497.78	0.0708195	0.0366537	1.93213	0.0533438	1.27292
790	MRPS25	1442.16	0.0727319	0.0376623	1.93116	0.0534633	1.27194
791	WLS	1515.17	-0.175844	0.0911159	-1.92989	0.0536206	1.27067
792	TAS2R5	33.9221	-0.17338	0.0898803	-1.92902	0.053729	1.26979
793	AC093627.10	29.4893	0.177512	0.092052	1.92839	0.0538068	1.26916
794	ENPP2	3250.13	0.185407	0.0961568	1.92817	0.0538341	1.26894
795	RUNX1	140.69	-0.18717	0.0970862	-1.92787	0.0538714	1.26864
796	CTD-3018O17.3	171.116	-0.120975	0.0627564	-1.92769	0.0538935	1.26846
797	SAMSN1	114.295	-0.185061	0.0960019	-1.92769	0.0538942	1.26846
798	GYPE	91.1914	0.186452	0.0967341	1.92746	0.0539218	1.26824
799	RABEP2	180.138	-0.108486	0.0562925	-1.92718	0.0539567	1.26795
800	KAT2A	1021.07	-0.107516	0.0558002	-1.9268	0.0540052	1.26756
801	OMG	1703.77	0.163208	0.0847073	1.92673	0.054013	1.2675
802	LAYN	189.05	0.186815	0.0969701	1.92652	0.0540389	1.26729
803	SLC29A2	153.404	-0.139254	0.072294	-1.92621	0.0540776	1.26698
804	TSC22D2	1555.27	-0.0948317	0.0492516	-1.92545	0.0541725	1.26622
805	GS1-72M22.1	87.8854	0.162123	0.0842336	1.92468	0.0542692	1.26545
806	GPR37L1	2414.62	-0.171746	0.0892451	-1.92443	0.0543004	1.2652
807	AC018720.10	118.95	-0.166911	0.0867559	-1.92391	0.0543654	1.26468
808	C10orf54	574.368	-0.175115	0.0910403	-1.92349	0.0544187	1.26425
809	LIN9	74.7059	0.142967	0.074333	1.92334	0.0544379	1.2641
810	PCGF2	78.2592	-0.166567	0.0867565	-1.91994	0.0548658	1.2607
811	GCNT2	135.279	-0.16876	0.0879156	-1.91957	0.0549123	1.26033
812	AC090587.5	23.6834	-0.178017	0.0927382	-1.91956	0.0549134	1.26032
813	OR13C5	21.279	-0.185597	0.0967054	-1.91919	0.0549597	1.25996
814	NCKAP1L	279.454	-0.18723	0.0976077	-1.91818	0.0550877	1.25895
815	NUDT1	59.5144	-0.157065	0.0818948	-1.91789	0.0551255	1.25865
816	QRICH2	265.021	-0.13365	0.0696862	-1.91788	0.0551265	1.25864
817	RAB21	1894.11	0.0985428	0.0513824	1.91783	0.0551325	1.25859
818	CTB-43E15.3	25.4256	0.184829	0.0964298	1.91672	0.0552739	1.25748
819	MAGOHB	171.535	0.12091	0.0630818	1.91671	0.0552745	1.25748
820	FBXL19-AS1	55.3807	-0.161143	0.084099	-1.91611	0.0553507	1.25688
821	RP11-192M23.1	23.2247	-0.178814	0.0933374	-1.91578	0.0553932	1.25654
822	TRIM27	807.138	0.0977352	0.0510185	1.91568	0.0554055	1.25645
823	GABRA6	27.8042	0.185863	0.0971156	1.91384	0.055641	1.2546
824	PDLIM3	332.773	-0.17306	0.0904308	-1.91373	0.0556548	1.2545
825	CYBA	156.628	-0.186676	0.0975584	-1.91348	0.055687	1.25425
826	PPP1R1A	515.957	0.175519	0.0917302	1.91343	0.0556927	1.2542
827	PRC1	229.384	0.122188	0.0638681	1.91313	0.0557315	1.2539
828	RP1-40E16.9	23.0826	0.186024	0.0972509	1.91283	0.05577	1.2536
829	RAPGEF4-AS1	78.8432	0.155772	0.081437	1.91279	0.0557744	1.25357
830	SLC51B	33.2352	-0.184119	0.0962623	-1.91268	0.0557886	1.25345
831	EDEM1	615.924	0.0967908	0.0506116	1.91242	0.055822	1.25319
832	PTPN12	851.218	-0.107563	0.056257	-1.912	0.0558763	1.25277
833	CD33	37.0895	-0.186665	0.0976484	-1.91161	0.0559265	1.25238
834	NAGA	242.871	-0.159782	0.0836206	-1.9108	0.0560304	1.25158
835	POLR3G	168.204	0.134345	0.070333	1.91013	0.056117	1.25091
836	TAPBPL	141.583	-0.154605	0.0809492	-1.9099	0.0561459	1.25068
837	SLC7A11-AS1	102.321	-0.182394	0.0955552	-1.90878	0.0562907	1.24956
838	CHRM5	56.2687	0.17191	0.0900654	1.90872	0.0562976	1.24951
839	MBNL2	4691.22	0.141032	0.0738953	1.90854	0.056322	1.24932
840	FCGR2C	27.0554	-0.176959	0.0927374	-1.90818	0.0563681	1.24897
841	ATP6V1H	3967.63	0.157968	0.0828296	1.90715	0.0565014	1.24794
842	LINC01123	43.1981	0.18596	0.097536	1.90658	0.0565755	1.24737
843	TTTY15	403.624	-0.118765	0.0623084	-1.90608	0.0566397	1.24688
844	GRID2	533.856	-0.133225	0.0699021	-1.90588	0.0566662	1.24668
845	YWHAQP5	30.2466	-0.166761	0.0875934	-1.90381	0.0569345	1.24462
846	GYPC	63.8082	-0.184272	0.0968121	-1.9034	0.0569883	1.24421
847	AC069277.2	49.7746	-0.160405	0.0842824	-1.90318	0.057017	1.244
848	MTR	2086	0.0657628	0.0345555	1.9031	0.057027	1.24392
849	FBLIM1	145.48	-0.130493	0.0685684	-1.9031	0.0570276	1.24391
850	PRRG1	779.719	0.177898	0.0934817	1.90303	0.0570369	1.24384
851	MIR24-2	48.0435	-0.185095	0.09728	-1.9027	0.0570793	1.24352
852	CTC-550B14.7	28.5735	-0.177121	0.093096	-1.90256	0.0570982	1.24338
853	RP11-893F2.5	148.322	-0.144746	0.0760911	-1.90227	0.0571363	1.24309
854	TLR10	82.7105	-0.185723	0.0976635	-1.90167	0.0572149	1.24249
855	HLA-DPB1	157.179	-0.183873	0.0966944	-1.90158	0.0572255	1.24241
856	RP11-770J1.4	34.1912	-0.160448	0.0843895	-1.90128	0.0572658	1.2421
857	ZRANB2	1941.81	0.0965163	0.0507732	1.90093	0.0573112	1.24176
858	TTC37	2992.13	0.109029	0.0573681	1.90053	0.0573642	1.24136
859	PVRL2	180.375	-0.16354	0.0860638	-1.90022	0.0574044	1.24105
860	NRP1	531.694	-0.1708	0.0899144	-1.89958	0.0574885	1.24042
861	AC137932.5	31.8492	-0.177701	0.0935643	-1.89924	0.057533	1.24008
862	ZNF98	49.5553	-0.184628	0.097223	-1.89901	0.057563	1.23986
863	STK17A	460.861	-0.102212	0.0538253	-1.89895	0.0575711	1.2398
864	ZFHX3	806.639	-0.158366	0.0834211	-1.89839	0.0576446	1.23924
865	RNF31	236.399	-0.0962569	0.0507285	-1.89749	0.057763	1.23835
866	GBGT1	81.9615	-0.172663	0.0910121	-1.89714	0.0578095	1.238
867	C8orf44	192.911	0.0977399	0.0515326	1.89666	0.0578725	1.23753
868	ZNF18	242.115	0.0875879	0.0462067	1.89557	0.0580174	1.23644
869	PPIEL	43.0653	-0.17081	0.0901226	-1.89531	0.0580517	1.23619
870	USB1	187.89	-0.119376	0.0630032	-1.89476	0.0581248	1.23564
871	DEF6	76.1405	-0.183917	0.0970697	-1.89469	0.0581329	1.23558
872	ATRX	5897.93	0.0756403	0.0399307	1.89429	0.0581866	1.23518
873	ZNF217	221.043	-0.163678	0.0864099	-1.8942	0.0581982	1.23509
874	SPTLC3	107.37	-0.162482	0.0858009	-1.89371	0.058263	1.23461
875	VAV1	139.032	-0.184756	0.0975711	-1.89355	0.0582843	1.23445
876	IFT122	755.737	0.0941177	0.0497222	1.89287	0.0583751	1.23377
877	RP11-517P14.7	35.9429	-0.173465	0.0916447	-1.8928	0.0583846	1.2337
878	CKMT2	225.282	-0.147253	0.0778184	-1.89226	0.0584561	1.23317
879	MPHOSPH10	443.632	0.101934	0.0538847	1.8917	0.0585311	1.23261
880	WDHD1	192.587	0.123556	0.0653435	1.89086	0.0586428	1.23179
881	MARCH3	136.5	-0.179693	0.0950369	-1.89078	0.0586542	1.2317
882	RREB1	313.317	-0.168736	0.0892575	-1.89044	0.0586996	1.23136
883	LYN	170.431	-0.184492	0.0975925	-1.89043	0.0587008	1.23136
884	RP4-740C4.6	40.6845	-0.178838	0.0947021	-1.88843	0.058968	1.22938
885	FAM74A3	24.0172	-0.177802	0.0942025	-1.88744	0.059101	1.22841
886	TBC1D10A	156.653	-0.136543	0.0723499	-1.88725	0.0591263	1.22822
887	ALG13	699.586	-0.0701725	0.0371828	-1.88723	0.0591295	1.2282
888	ITGB5	595.785	-0.165954	0.0879696	-1.8865	0.0592283	1.22747
889	RARA	133.671	-0.145456	0.0771456	-1.88547	0.0593665	1.22646
890	LAPTM5	591.663	-0.17979	0.0954043	-1.8845	0.0594972	1.2255
891	SERINC3	4784.09	0.125401	0.0665453	1.88444	0.0595054	1.22544
892	AL592494.5	125.309	-0.168634	0.0894916	-1.88435	0.0595175	1.22536
893	PTPRE	1028.05	-0.113273	0.0601878	-1.88199	0.0598376	1.22303
894	CLDN1	57.286	-0.177911	0.0945342	-1.88197	0.05984	1.22301
895	EREG	31.7991	-0.168873	0.0897513	-1.88156	0.0598954	1.22261
896	TFEC	109.719	-0.17876	0.0950183	-1.88132	0.0599279	1.22237
897	ZNF449	343.028	0.123118	0.0654556	1.88094	0.05998	1.22199
898	GIMAP8	121.527	-0.177109	0.0941971	-1.8802	0.0600813	1.22126
899	IRF8	160.133	-0.179758	0.0956077	-1.88016	0.0600863	1.22122
900	ABHD2	4206.14	-0.0914096	0.0486526	-1.87882	0.060269	1.21991
901	GAS1	80.6949	0.145351	0.0773651	1.87877	0.0602762	1.21985
902	AP001258.4	72.6294	-0.134449	0.0715784	-1.87834	0.0603341	1.21944
903	SNORD116-12	23.5429	0.172262	0.0917124	1.87829	0.0603419	1.21938
904	AKR7L	34.2959	-0.162703	0.0866268	-1.8782	0.0603532	1.2193
905	KCNH4	46.4773	0.182343	0.0970877	1.87813	0.0603639	1.21922
906	FADS2	3103.08	-0.160236	0.0853223	-1.87801	0.0603799	1.21911
907	C5orf27	24.6075	0.177598	0.09459	1.87755	0.0604422	1.21866
908	SH3RF3	360.618	-0.155884	0.0830566	-1.87684	0.0605399	1.21796
909	TP53TG5	82.8398	0.180936	0.0964152	1.87663	0.0605685	1.21775
910	FAM161B	461.347	0.107701	0.0574025	1.87624	0.0606226	1.21737
911	CTD-3025N20.2	56.5708	0.17675	0.0942307	1.87572	0.0606944	1.21685
912	TRMT10B	322.668	-0.0894596	0.047694	-1.8757	0.0606965	1.21684
913	ZNFX1	1178.21	-0.106386	0.0567697	-1.874	0.0609304	1.21517
914	PHIP	3274.57	0.0817411	0.0436568	1.87236	0.0611574	1.21355
915	NAP1L4	2255.53	0.0753984	0.0402886	1.87146	0.0612814	1.21267
916	LMO2	306.373	-0.179612	0.0960072	-1.87082	0.0613703	1.21204
917	PPP3CC	407.223	0.0886666	0.047439	1.86906	0.0616139	1.21032
918	RP11-295P9.8	88.1288	-0.142052	0.0760181	-1.86866	0.0616702	1.20992
919	GABPB1-AS1	295.158	0.165945	0.0888398	1.86791	0.0617743	1.20919
920	CCBE1	171.232	-0.182378	0.0976401	-1.86786	0.0617818	1.20914
921	SCARF1	115.161	-0.135913	0.072787	-1.86727	0.0618644	1.20856
922	RP11-420N3.2	113.361	-0.162282	0.0869388	-1.86663	0.0619533	1.20794
923	PMS2	616.075	0.109417	0.058633	1.86614	0.0620215	1.20746
924	HSPA14	482.181	0.104256	0.0558702	1.86603	0.0620366	1.20735
925	ORC3	746.831	0.0994014	0.0532753	1.8658	0.0620687	1.20713
926	TTC21B	1093.57	0.0931453	0.04994	1.86514	0.0621612	1.20648
927	PPP1R26P1	29.5868	-0.160393	0.0860112	-1.86479	0.0622102	1.20614
928	SALL3	213.163	-0.173393	0.092988	-1.86468	0.0622261	1.20603
929	MPZL1	777.836	-0.11964	0.0641689	-1.86445	0.0622584	1.2058
930	KIF18B	28.6179	-0.167086	0.0896376	-1.86402	0.0623185	1.20538
931	ASPSCR1	449.524	-0.111132	0.0596534	-1.86297	0.062467	1.20435
932	HMG20A	1221.35	0.0895752	0.0480979	1.86235	0.0625535	1.20375
933	ANKRD20A2	20.5169	-0.171552	0.092117	-1.86233	0.0625567	1.20373
934	AC103563.8	20.6209	0.177025	0.0950568	1.86231	0.0625595	1.20371
935	POLR3H	996.962	-0.122717	0.0659089	-1.86192	0.0626144	1.20333
936	RP11-706O15.3	88.038	-0.145868	0.0783467	-1.86182	0.0626282	1.20323
937	MFSD11	511.947	0.0755793	0.0405978	1.86166	0.062651	1.20307
938	VSIG10L	40.796	-0.161179	0.0865878	-1.86145	0.0626802	1.20287
939	DGAT2	169.21	0.175341	0.0942003	1.86136	0.062693	1.20278
940	CROCCP3	470.897	-0.10856	0.0583285	-1.86119	0.0627178	1.20261
941	KPNA1	1501.26	0.100107	0.0537867	1.86118	0.062719	1.2026
942	CCDC151	57.287	-0.174779	0.0939264	-1.8608	0.0627719	1.20223
943	RP4-575N6.4	30.5001	-0.176995	0.0951309	-1.86054	0.062809	1.20198
944	NIF3L1	275.493	0.125307	0.0673702	1.85997	0.0628894	1.20142
945	RAD9B	29.7231	0.164717	0.0885732	1.85967	0.062932	1.20113
946	GATAD2A	586.788	-0.14961	0.0804523	-1.85961	0.0629403	1.20107
947	PSMB9	65.6116	-0.168607	0.0906972	-1.85901	0.0630252	1.20049
948	RP11-16C1.2	52.6061	-0.167395	0.0900858	-1.85817	0.0631444	1.19967
949	FGFRL1	361.064	-0.172652	0.0930369	-1.85574	0.0634913	1.19729
950	NCAN	3984.38	-0.153121	0.0825259	-1.85542	0.0635357	1.19698
951	TRIP12	5683.6	0.0693713	0.0374001	1.85484	0.063619	1.19641
952	TTLL6	26.8391	-0.178119	0.0960411	-1.85462	0.0636512	1.19619
953	ZNF84	1839.34	0.0688991	0.0371542	1.85441	0.0636807	1.19599
954	TACR1	159.916	-0.161395	0.0870344	-1.85438	0.0636845	1.19597
955	TGFB1	131.95	-0.175931	0.0949425	-1.85303	0.0638782	1.19465
956	NINJ2	104.359	0.180362	0.0973339	1.85303	0.0638785	1.19465
957	HSPA6	138.271	0.115443	0.0623032	1.85292	0.0638937	1.19454
958	MYCBPAP	77.0623	-0.174005	0.0939333	-1.85244	0.0639633	1.19407
959	RAET1E	23.6173	-0.178522	0.0963876	-1.85213	0.0640074	1.19377
960	DTX2	104.606	-0.153168	0.0827132	-1.85179	0.0640553	1.19344
961	IL6R	238.864	-0.17868	0.0964994	-1.85162	0.0640809	1.19327
962	CAMKK1	2125.31	0.159759	0.0862807	1.85161	0.0640812	1.19327
963	CCDC127	585.475	0.105959	0.0572294	1.85148	0.064101	1.19314
964	MEPE	38.9655	0.160347	0.0866175	1.8512	0.0641401	1.19287
965	RASL12	299.887	-0.174596	0.0943388	-1.85073	0.0642084	1.19241
966	PSD2	2399.84	-0.162955	0.0880528	-1.85065	0.0642193	1.19233
967	ABHD17B	833.111	0.155575	0.0841475	1.84884	0.0644813	1.19057
968	SZT2	1217.87	-0.126625	0.0684982	-1.84859	0.0645177	1.19032
969	DIS3	1008.78	0.0847895	0.0458872	1.84778	0.0646339	1.18954
970	NEMF	2340.46	0.0749055	0.0405409	1.84765	0.0646526	1.18941
971	COL14A1	92.2389	-0.171846	0.0930248	-1.84732	0.0647011	1.18909
972	MAP6D1	628.94	0.169272	0.0916327	1.84729	0.0647051	1.18906
973	ZNF763	104.063	0.134886	0.0730204	1.84724	0.0647123	1.18901
974	TMEM133	63.6336	-0.168898	0.0914362	-1.84717	0.0647232	1.18894
975	CIITA	266.782	-0.177584	0.0961429	-1.84709	0.0647344	1.18886
976	FOXN3	1540.5	-0.118278	0.0640558	-1.84648	0.0648225	1.18827
977	CBLB	360.224	-0.103846	0.0562433	-1.84638	0.0648376	1.18817
978	RP11-53B2.5	30.271	-0.167863	0.0909155	-1.84636	0.0648399	1.18816
979	AC007405.4	36.9198	-0.150987	0.0818172	-1.84542	0.064976	1.18725
980	MKNK1	677.145	-0.115089	0.0623669	-1.84536	0.0649855	1.18718
981	SMG1P1	211.63	0.146968	0.0796449	1.84529	0.064995	1.18712
982	RP11-15H20.5	355.282	0.151224	0.0819653	1.84497	0.0650418	1.18681
983	CHST7	114.395	-0.178488	0.0967439	-1.84495	0.0650442	1.18679
984	KLHL2	2371.17	0.12883	0.0698323	1.84485	0.0650597	1.18669
985	AC131571.2	48.6939	-0.154366	0.0836921	-1.84445	0.0651181	1.1863
986	SLC38A3	209.37	-0.170944	0.0927318	-1.84343	0.0652667	1.18531
987	UBE2V1P1	24.201	-0.176844	0.0959393	-1.84329	0.0652862	1.18518
988	CLDND1	4610.81	0.177165	0.0961311	1.84295	0.0653358	1.18485
989	RNF40	1226.45	-0.0721408	0.0391469	-1.84282	0.0653551	1.18472
990	SDAD1	843.686	0.111583	0.0605528	1.84275	0.0653659	1.18465
991	RBM12B-AS1	55.0298	-0.133765	0.0725988	-1.84252	0.0653987	1.18443
992	DOT1L	362.771	-0.144658	0.0785202	-1.84231	0.0654304	1.18422
993	LHFP	624.669	-0.1141	0.0619467	-1.84191	0.0654886	1.18383
994	DPP9	367.493	-0.100091	0.0543493	-1.84163	0.0655286	1.18357
995	RP11-342F17.1	26.4235	-0.170015	0.0923448	-1.84109	0.0656087	1.18304
996	KLK6	261.439	0.170967	0.0928893	1.84054	0.0656886	1.18251
997	ITCH	2712.83	0.113706	0.0617854	1.84034	0.0657181	1.18231
998	DONSON	197.22	0.111169	0.0604333	1.83953	0.0658374	1.18153
999	SPRED2	741.608	-0.109319	0.0594293	-1.83948	0.0658451	1.18148
1000	CENPE	97.4917	0.143391	0.0779576	1.83934	0.0658645	1.18135
1001	BTBD19	80.4423	-0.159373	0.0866557	-1.83916	0.0658924	1.18116
1002	MMD2	531.33	-0.175065	0.0952003	-1.83891	0.0659281	1.18093
1003	MYOF	284.646	-0.175164	0.0953286	-1.83748	0.0661391	1.17954
1004	hsa-mir-6080	115.52	-0.138862	0.0756035	-1.83672	0.0662515	1.1788
1005	LIAS	195.193	0.111333	0.0606248	1.83643	0.0662935	1.17853
1006	WI2-3658N16.1	76.8851	0.179136	0.0975478	1.83639	0.0662994	1.17849
1007	NEDD4	3001.1	-0.123158	0.0670812	-1.83596	0.0663641	1.17807
1008	EIF1AY	236.211	-0.158659	0.0864238	-1.83582	0.0663839	1.17794
1009	CTNND1	1986.89	-0.100781	0.0549077	-1.83547	0.0664359	1.1776
1010	MTMR7	1229.55	0.128873	0.0702291	1.83504	0.0664996	1.17718
1011	RP11-304L19.4	70.9252	-0.173533	0.0946505	-1.83341	0.066742	1.1756
1012	CNR1	2829.38	-0.176214	0.0961176	-1.83332	0.0667555	1.17551
1013	RP11-619L12.4	24.6431	-0.176103	0.0960903	-1.83269	0.0668493	1.1749
1014	GPR34	233.801	-0.177439	0.0968279	-1.83252	0.0668736	1.17475
1015	CMSS1	489.726	0.106302	0.0580301	1.83183	0.0669762	1.17408
1016	GFER	148.345	-0.0936804	0.051155	-1.83131	0.067055	1.17357
1017	CDC42BPA	5522.04	0.0640761	0.0349918	1.83117	0.0670746	1.17344
1018	DNAH1	1159.95	-0.14583	0.079648	-1.83093	0.0671114	1.1732
1019	TMLHE-AS1	21.7672	-0.171667	0.0937689	-1.83075	0.0671386	1.17303
1020	SERINC1	16907.1	0.122392	0.0668744	1.83018	0.0672236	1.17248
1021	SLC22A15	827.353	0.149604	0.0817447	1.83013	0.0672303	1.17243
1022	SIGLEC10	82.5754	-0.178649	0.0976174	-1.8301	0.0672354	1.1724
1023	CCDC36	67.5589	-0.14276	0.0780289	-1.82958	0.0673126	1.1719
1024	UBE3C	1794.02	0.0800806	0.0437765	1.8293	0.067354	1.17164
1025	C12orf76	1114.01	0.121772	0.0665691	1.82926	0.0673605	1.17159
1026	C1orf145	34.7694	0.165824	0.0906712	1.82885	0.0674217	1.1712
1027	SAMD8	3243.31	0.0871008	0.0476314	1.82864	0.0674535	1.171
1028	RP11-769N19.2	48.7217	0.177746	0.0972607	1.82752	0.0676217	1.16991
1029	DNASE1L2	42.8383	-0.162215	0.0887714	-1.82733	0.0676497	1.16973
1030	DSTYK	1951.59	0.100788	0.0551588	1.82723	0.0676653	1.16963
1031	LTBR	182.689	-0.136809	0.0748757	-1.82716	0.0676765	1.16956
1032	RP11-353B9.1	309.376	0.139005	0.0760875	1.82691	0.067713	1.16933
1033	ADAL	277.079	-0.0910954	0.0498788	-1.82633	0.0678001	1.16877
1034	GPRASP1	4907.62	0.123153	0.067438	1.82617	0.0678252	1.16861
1035	EPAS1	1722.07	-0.145564	0.0797341	-1.82562	0.0679077	1.16808
1036	PSMB8	104.7	-0.166659	0.0913029	-1.82534	0.0679503	1.16781
1037	C2	41.2435	-0.169475	0.0928542	-1.82518	0.0679743	1.16766
1038	TMEM51	84.4442	-0.162164	0.0888705	-1.82472	0.0680436	1.16721
1039	FAM228A	54.556	0.155856	0.085415	1.82469	0.0680475	1.16719
1040	P2RY13	244.174	-0.177947	0.0975603	-1.82396	0.0681575	1.16649
1041	AHCTF1	1871.08	0.0682281	0.037416	1.8235	0.0682273	1.16604
1042	HDAC6	960.01	-0.101082	0.0554442	-1.82312	0.068285	1.16567
1043	AP001172.2	49.4185	-0.166062	0.0910976	-1.8229	0.0683187	1.16546
1044	PTRH2	223.391	0.109145	0.0598829	1.82265	0.0683569	1.16522
1045	MZT1	814.543	0.149961	0.0823198	1.82168	0.0685033	1.16429
1046	SPATA33	207.709	-0.106778	0.0586196	-1.82154	0.0685242	1.16416
1047	FOXG1	786.852	-0.113168	0.0621404	-1.82116	0.0685821	1.16379
1048	ACAP2-IT1	128.329	0.158121	0.086829	1.82106	0.0685978	1.16369
1049	CD37	80.3166	-0.173888	0.0955018	-1.82078	0.0686405	1.16342
1050	GEM	264.378	-0.17401	0.0955733	-1.8207	0.068652	1.16335
1051	ALG6	213.661	0.0892615	0.0490295	1.82057	0.0686726	1.16322
1052	RP11-49C9.2	23.4393	-0.175852	0.0966172	-1.82009	0.0687447	1.16276
1053	UBR3	5383.46	0.106759	0.0586655	1.81979	0.0687903	1.16247
1054	AL353763.1	21.5687	-0.171382	0.0941986	-1.81936	0.0688558	1.16206
1055	GSDMD	116.641	-0.174331	0.0958392	-1.81899	0.0689122	1.1617
1056	MYO1F	198.665	-0.167518	0.0921327	-1.81822	0.0690299	1.16096
1057	PPIE	400.76	0.106429	0.0585423	1.81799	0.0690659	1.16074
1058	AC018766.5	28.1159	-0.163464	0.0899226	-1.81783	0.0690904	1.16058
1059	SRGAP2B	427.836	-0.135004	0.0742841	-1.8174	0.0691552	1.16018
1060	ESPNP	24.4227	0.176594	0.0971704	1.81736	0.0691619	1.16013
1061	ALDH4A1	661.118	-0.166652	0.0917156	-1.81705	0.0692095	1.15983
1062	ACADVL	2224.63	-0.101014	0.055598	-1.81686	0.0692388	1.15965
1063	OGT	5292.59	0.0994601	0.0547431	1.81685	0.0692398	1.15964
1064	RUFY2	1734.73	0.0814982	0.0448615	1.81666	0.0692687	1.15946
1065	AGA	215.925	0.163041	0.0897651	1.8163	0.0693237	1.15912
1066	HMOX1	84.8643	-0.177084	0.0975848	-1.81467	0.0695754	1.15754
1067	C3	2785.04	-0.173525	0.0956512	-1.81414	0.0696556	1.15704
1068	CCDC23	172.833	0.128532	0.0708523	1.81409	0.0696639	1.15699
1069	FAM117B	580.755	0.100788	0.055646	1.81124	0.0701031	1.15426
1070	BPNT1	357.539	0.102269	0.0564665	1.81115	0.0701183	1.15417
1071	SOX6	1080.46	-0.153643	0.0848406	-1.81096	0.0701471	1.15399
1072	EVI2A	810.333	0.175963	0.09717	1.81087	0.0701603	1.15391
1073	LSP1	27.0196	-0.173065	0.0955903	-1.81049	0.0702206	1.15354
1074	RP4-562J12.2	81.9311	-0.124662	0.0688712	-1.81008	0.0702833	1.15315
1075	SUCNR1	26.3837	-0.160506	0.0887009	-1.80951	0.0703711	1.15261
1076	CNDP1	2033.95	0.166927	0.0922576	1.80936	0.0703948	1.15246
1077	SAMD9L	317.454	-0.17252	0.0953673	-1.80901	0.07045	1.15212
1078	MYO1C	242.181	-0.119697	0.0661752	-1.80879	0.070483	1.15192
1079	NMI	50.7385	-0.169481	0.0937168	-1.80844	0.0705379	1.15158
1080	RP11-645C24.2	32.7725	-0.176321	0.0975048	-1.80833	0.0705551	1.15147
1081	IDO2	22.678	-0.166308	0.0919945	-1.8078	0.0706376	1.15096
1082	TAS2R64P	40.1129	-0.174194	0.0963987	-1.80702	0.070759	1.15022
1083	DMBT1	25.7215	0.166756	0.092299	1.8067	0.0708093	1.14991
1084	ZNF410	116.035	-0.13217	0.0731687	-1.80637	0.0708604	1.1496
1085	GMFG	57.2543	-0.162972	0.090244	-1.80591	0.070933	1.14915
1086	ZNF69	116.783	-0.134799	0.0746548	-1.80564	0.0709752	1.14889
1087	CTD-2587H19.1	31.6983	-0.164222	0.0909783	-1.80506	0.0710648	1.14835
1088	RP11-667K14.3	29.0911	-0.169256	0.0937784	-1.80486	0.0710973	1.14815
1089	TET1	625.759	-0.105251	0.0583213	-1.80468	0.0711244	1.14798
1090	PTAFR	140.01	-0.176033	0.0976209	-1.80323	0.0713517	1.1466
1091	ZRANB3	416.756	0.0952899	0.0528442	1.80322	0.0713532	1.14659
1092	ZNF649	398.339	0.117403	0.0651236	1.80278	0.0714231	1.14616
1093	NAE1	1086.23	0.0714151	0.0396209	1.80246	0.0714732	1.14586
1094	TTC33	788.609	0.133965	0.0743264	1.80239	0.0714847	1.14579
1095	VN1R83P	69.8159	0.155116	0.086083	1.80194	0.0715555	1.14536
1096	AFAP1L1	59.3826	-0.15834	0.0878882	-1.80161	0.0716068	1.14505
1097	PAPPA2	310.849	0.164067	0.0911113	1.80073	0.0717455	1.14421
1098	ERMP1	1094.32	0.131598	0.0730809	1.80072	0.071747	1.1442
1099	WAS	51.7533	-0.170339	0.0946171	-1.8003	0.0718139	1.14379
1100	CRBN	1593.81	0.0915134	0.0508402	1.80002	0.0718576	1.14353
1101	NAGK	670.734	-0.100244	0.0556929	-1.79994	0.0718697	1.14345
1102	CNP	10829.7	0.175267	0.0973825	1.79978	0.0718951	1.1433
1103	CPEB1	659.928	0.134666	0.0748413	1.79936	0.0719625	1.14289
1104	BUB3	944.764	0.120984	0.0672551	1.79889	0.0720362	1.14245
1105	IGSF11	957.369	0.119158	0.0662456	1.79873	0.0720613	1.1423
1106	SNX33	337.45	-0.158492	0.0881343	-1.7983	0.07213	1.14188
1107	TMEM50A	846.23	0.0966747	0.0537622	1.79819	0.0721466	1.14178
1108	AKAP5	2247.89	0.16293	0.0906097	1.79815	0.0721539	1.14174
1109	OCIAD1	2506.84	0.10739	0.0597307	1.79791	0.0721917	1.14151
1110	ZNF780B	1411.3	0.0785244	0.0436859	1.79748	0.0722602	1.1411
1111	ARHGAP42	326.209	-0.148329	0.0825316	-1.79724	0.0722971	1.14088
1112	PHACTR2	1190.15	-0.128982	0.0717665	-1.79724	0.0722975	1.14088
1113	RPRM	165.754	0.174438	0.097064	1.79715	0.0723121	1.14079
1114	PCDHGB8P	86.3377	-0.136844	0.0761795	-1.79633	0.0724416	1.14001
1115	CYFIP1	1877.83	-0.154956	0.0862892	-1.79577	0.072531	1.13948
1116	FBXO4	130.914	0.110501	0.0615343	1.79577	0.0725317	1.13947
1117	AC006262.4	21.501	-0.172764	0.09627	-1.79458	0.072721	1.13834
1118	UNC5B	838.859	0.133186	0.0742569	1.79359	0.0728786	1.1374
1119	UBE2W	1602.73	0.124362	0.0693372	1.79358	0.0728796	1.13739
1120	CTD-2521M24.6	25.5253	-0.162356	0.0905269	-1.79346	0.0728997	1.13727
1121	FZD1	212.042	-0.154083	0.0859273	-1.79318	0.0729444	1.13701
1122	ITGAX	321.038	-0.174354	0.0973327	-1.79132	0.0732414	1.13524
1123	C22orf34	29.2863	0.174403	0.0974375	1.78989	0.0734709	1.13388
1124	LRRN1	799.292	-0.114006	0.0637187	-1.78921	0.0735802	1.13324
1125	FN1	1974.62	-0.152387	0.0851706	-1.7892	0.0735825	1.13323
1126	MIDN	406.648	-0.17269	0.0965621	-1.78838	0.0737142	1.13245
1127	MMP2	66.7899	-0.172411	0.0964332	-1.78787	0.0737962	1.13197
1128	NDUFA10	2070.33	0.0850017	0.0475461	1.78777	0.0738126	1.13187
1129	ARHGAP27	211.792	-0.159723	0.089373	-1.78715	0.0739134	1.13128
1130	FCGR3A	195.303	-0.150369	0.0841551	-1.78681	0.0739685	1.13095
1131	CDK17	3223.77	0.133568	0.0747548	1.78675	0.0739786	1.13089
1132	RP11-20P5.2	39.2186	0.174205	0.0975093	1.78655	0.0740107	1.13071
1133	ACAA1	501.434	-0.0848585	0.0475	-1.78649	0.0740194	1.13065
1134	IGF2	106.839	-0.173849	0.0973182	-1.7864	0.0740346	1.13057
1135	KCNE3	52.5024	-0.165667	0.0927508	-1.78615	0.0740746	1.13033
1136	TNC	754.017	-0.14917	0.0835668	-1.78504	0.0742549	1.12927
1137	RYR1	1224.56	-0.164885	0.0923724	-1.78501	0.0742601	1.12924
1138	GK5	561.41	0.0956504	0.0535997	1.78453	0.0743372	1.12879
1139	HECTD1	6001.88	0.091179	0.0511136	1.78385	0.0744479	1.12815
1140	ANKRD49	187.843	0.117295	0.0657731	1.78333	0.0745319	1.12766
1141	PRPF38A	736.22	-0.111354	0.0624677	-1.78258	0.0746544	1.12694
1142	CTD-2521M24.9	31.7221	-0.17129	0.0961114	-1.7822	0.0747158	1.12659
1143	BOK	797.976	0.15829	0.0888185	1.78218	0.0747206	1.12656
1144	C5orf30	910.867	0.143467	0.0805285	1.78156	0.0748202	1.12598
1145	EDRF1	674.022	0.0833813	0.0468255	1.78068	0.0749641	1.12515
1146	AKAP13	1909.53	-0.111008	0.0623525	-1.78034	0.0750207	1.12482
1147	APBB1IP	248.448	-0.172781	0.0971292	-1.77887	0.0752605	1.12343
1148	SULT1B1	1388.81	-0.101943	0.0573114	-1.77876	0.0752794	1.12332
1149	PLEKHO2	388.83	-0.16372	0.0920466	-1.77867	0.0752941	1.12324
1150	BCAR3	331.15	-0.154506	0.0868785	-1.77841	0.0753361	1.123
1151	GMPPB	35.6753	-0.15261	0.0858604	-1.77742	0.0754991	1.12206
1152	TBXAS1	168.902	-0.173214	0.0974727	-1.77705	0.0755601	1.12171
1153	GATSL2	67.1534	-0.143976	0.0810299	-1.77683	0.0755968	1.1215
1154	ST3GAL4	266.337	0.140776	0.0792554	1.77623	0.0756953	1.12093
1155	PBRM1	1594.09	-0.0621614	0.0350228	-1.77488	0.0759174	1.11966
1156	ARHGAP9	88.9238	-0.158094	0.0890879	-1.77459	0.075966	1.11938
1157	TMEM106B	3157.46	0.113171	0.0637941	1.774	0.0760631	1.11883
1158	CTC-487M23.5	41.7071	-0.135131	0.0761831	-1.77377	0.0761011	1.11861
1159	RPS11P6	38.8589	0.150728	0.084994	1.7734	0.0761629	1.11826
1160	RP11-454P7.3	29.8331	0.17192	0.0969506	1.77328	0.0761826	1.11814
1161	NPM1	2895.45	0.10292	0.0580403	1.77325	0.0761872	1.11812
1162	ST6GAL1	1044.72	-0.155259	0.087568	-1.77301	0.0762268	1.11789
1163	INIP	801.495	0.0823828	0.0464767	1.77256	0.0763018	1.11747
1164	MYCT1	70.5761	-0.165269	0.0932505	-1.77231	0.0763433	1.11723
1165	ZNF534	72.4656	0.164897	0.0930481	1.77217	0.0763671	1.11709
1166	XXyac-YX65C7_A.2	29.4073	-0.158837	0.0896606	-1.77154	0.0764713	1.1165
1167	AMD1	2566.64	0.12845	0.0725112	1.77146	0.076485	1.11642
1168	KCNJ5	110.232	-0.122688	0.0692646	-1.7713	0.0765111	1.11628
1169	RNF138P1	35.1813	-0.14527	0.0820267	-1.77101	0.0765594	1.116
1170	GAPDHP42	57.9615	0.164171	0.0927081	1.77084	0.0765869	1.11585
1171	ARSF	67.8083	-0.167218	0.094449	-1.77046	0.0766506	1.11548
1172	RAD54L	61.0632	-0.153382	0.0866456	-1.77022	0.0766905	1.11526
1173	TGIF2	69.1026	-0.159598	0.0901814	-1.76974	0.0767703	1.11481
1174	WDR53	84.6478	0.120257	0.0679745	1.76915	0.0768692	1.11425
1175	WDR25	155.936	0.0984399	0.055687	1.76774	0.0771048	1.11292
1176	B2M	3921.35	-0.160996	0.0911073	-1.7671	0.0772114	1.11232
1177	C11orf45	71.8475	0.163847	0.0927234	1.76705	0.0772192	1.11227
1178	MT-RNR1	90152.4	0.144846	0.0819835	1.76677	0.0772674	1.112
1179	MAG	1926.05	0.16808	0.0951409	1.76664	0.077288	1.11189
1180	APOL3	94.8074	-0.150797	0.0853746	-1.7663	0.0773457	1.11156
1181	RP11-422N16.3	169.435	0.152083	0.0861262	1.76582	0.077426	1.11111
1182	ALKBH6	111.902	0.128228	0.0726302	1.76549	0.0774815	1.1108
1183	TRPC1	1094.05	0.0959095	0.0543349	1.76516	0.0775375	1.11049
1184	SOX2-OT	4702.59	0.169136	0.0958861	1.76392	0.0777449	1.10933
1185	CORT	89.1049	-0.170778	0.0968215	-1.76385	0.0777578	1.10926
1186	CACNA2D1	3722.02	0.142881	0.0810058	1.76384	0.0777596	1.10925
1187	LRP5	176.222	-0.159489	0.0904239	-1.7638	0.0777662	1.10921
1188	SDIM1	47.8527	-0.169143	0.0959087	-1.76358	0.0778021	1.10901
1189	STK19	193.864	-0.0906768	0.0514308	-1.76308	0.0778865	1.10854
1190	ALOX5	129.069	-0.17188	0.0974903	-1.76305	0.0778921	1.10851
1191	RP11-712B9.2	70.3079	-0.126865	0.0719657	-1.76285	0.0779261	1.10832
1192	ASB16	29.7663	-0.157466	0.0893634	-1.76208	0.0780551	1.1076
1193	OCIAD2	175.538	0.14858	0.0843237	1.76202	0.078066	1.10754
1194	GLIPR1	278.045	-0.144164	0.081828	-1.76179	0.0781044	1.10732
1195	STON1	81.5938	-0.171939	0.0976266	-1.76119	0.0782062	1.10676
1196	LMF1	316.141	-0.129704	0.0736602	-1.76084	0.0782658	1.10643
1197	FBXO22	405.346	0.0921868	0.0523741	1.76016	0.0783808	1.10579
1198	HCST	20.6016	-0.168518	0.09576	-1.7598	0.0784424	1.10545
1199	AFG3L2	1094.46	0.0923625	0.0524877	1.7597	0.0784592	1.10536
1200	RPS3AP29	38.0123	-0.158604	0.0901469	-1.75939	0.0785114	1.10507
1201	AC007690.1	53.7885	-0.169049	0.0961295	-1.75856	0.0786526	1.10429
1202	C17orf102	52.8782	0.163147	0.0927843	1.75835	0.0786888	1.10409
1203	GBP4	227.838	-0.14611	0.0831186	-1.75785	0.0787733	1.10362
1204	GEMIN5	610.881	0.0705461	0.0401336	1.75778	0.0787846	1.10356
1205	ZSWIM1	156.554	0.0942638	0.0536612	1.75665	0.0789783	1.10249
1206	LRIT3	29.8937	-0.164733	0.0938198	-1.75584	0.0791157	1.10174
1207	ZDHHC11	427.244	0.170797	0.0972823	1.75568	0.0791432	1.10159
1208	TMEM156	41.8173	-0.171381	0.0976397	-1.75524	0.079218	1.10118
1209	CCDC125	264.863	-0.0926434	0.0527924	-1.75486	0.0792828	1.10082
1210	SOS1-IT1	88.5825	-0.135681	0.0773172	-1.75486	0.0792833	1.10082
1211	SMC5-AS1	44.0175	-0.144021	0.0820724	-1.75481	0.0792921	1.10077
1212	HBS1L	2214.03	0.115429	0.0658218	1.75366	0.079489	1.09969
1213	RP11-333E1.1	98.0434	-0.124025	0.0707242	-1.75365	0.0794911	1.09968
1214	SRD5A3	264.579	0.145153	0.0827826	1.75343	0.0795285	1.09948
1215	MCAM	797.97	0.164264	0.0936831	1.7534	0.0795332	1.09945
1216	VCL	959.216	-0.128773	0.0734547	-1.75309	0.0795857	1.09916
1217	GTF2H2C	247.097	-0.141482	0.080711	-1.75295	0.0796108	1.09903
1218	AC007389.3	74.7735	-0.12839	0.0732586	-1.75256	0.0796775	1.09866
1219	RP11-326G21.1	132.876	0.161164	0.0919628	1.75249	0.0796898	1.0986
1220	RP11-473O4.4	29.0751	-0.155175	0.0885778	-1.75185	0.0797997	1.098
1221	LINC00865	56.4808	-0.165819	0.0947073	-1.75086	0.0799709	1.09707
1222	PRKAB2	755.341	0.121579	0.0694581	1.7504	0.0800496	1.09664
1223	AC005789.11	67.8806	-0.157732	0.0901176	-1.75029	0.0800687	1.09654
1224	SAMHD1	790.475	-0.123537	0.0705817	-1.75028	0.0800708	1.09653
1225	SIGLEC11	21.9859	-0.169604	0.0969241	-1.74986	0.0801425	1.09614
1226	PABPC5-AS1	32.316	-0.159408	0.0911139	-1.74954	0.0801973	1.09584
1227	PLCL1	1687.37	0.15259	0.0872215	1.74945	0.0802131	1.09575
1228	ZEB1-AS1	84.7069	-0.129911	0.0742629	-1.74934	0.0802329	1.09565
1229	PLCE1	769.533	-0.149938	0.0857122	-1.74931	0.0802367	1.09563
1230	LINC00960	36.6937	0.149295	0.0853521	1.74916	0.0802627	1.09549
1231	PTGR1	613.408	0.105507	0.0603244	1.74899	0.0802933	1.09532
1232	GRK5	202.515	-0.126925	0.0725987	-1.74831	0.0804108	1.09469
1233	ZDHHC20	763.058	0.140887	0.0805872	1.74826	0.0804195	1.09464
1234	SLC7A14	3150.76	0.143698	0.0822017	1.74812	0.0804434	1.09451
1235	NPL	417.552	-0.157771	0.0902775	-1.74762	0.0805294	1.09405
1236	GCNT7	33.0193	-0.146454	0.0838177	-1.74729	0.0805872	1.09373
1237	KLHDC9	155.559	0.13476	0.077168	1.74632	0.0807554	1.09283
1238	ZNF419	348.064	0.120011	0.0687273	1.7462	0.0807767	1.09271
1239	ATP2A1	33.7709	-0.156481	0.0896351	-1.74576	0.0808528	1.0923
1240	ARSA	296.2	-0.125813	0.0720862	-1.74531	0.0809314	1.09188
1241	TAPBP	1194.02	-0.118965	0.0681646	-1.74527	0.0809385	1.09184
1242	LINC00844	396.612	0.169845	0.0973263	1.74511	0.0809652	1.0917
1243	MARVELD1	99.1173	-0.144988	0.0830835	-1.74509	0.0809687	1.09168
1244	CTBP2	812.344	-0.083812	0.0480364	-1.74476	0.081027	1.09137
1245	RP11-298D21.1	61.9807	0.165074	0.094623	1.74454	0.0810644	1.09117
1246	GJB1	252.565	0.161708	0.0927028	1.74437	0.0810949	1.09101
1247	NUDCD3	3749.21	0.108082	0.0619664	1.74421	0.0811227	1.09086
1248	P2RY12	818.861	-0.167589	0.0960877	-1.74412	0.0811379	1.09078
1249	ARF6	290.918	-0.0853037	0.048914	-1.74395	0.0811676	1.09062
1250	FBXO7	1784.67	0.138181	0.079261	1.74336	0.0812702	1.09007
1251	PCDH11Y	1049.71	-0.169343	0.0971446	-1.7432	0.0812978	1.08992
1252	FAAH	548.635	0.142192	0.081573	1.74312	0.0813118	1.08985
1253	EHD4	157.869	-0.152275	0.0873625	-1.74303	0.0813285	1.08976
1254	WDFY4	307.26	-0.17012	0.0976291	-1.74251	0.0814189	1.08927
1255	CTNND2	6999.24	-0.112699	0.0646835	-1.74231	0.0814537	1.08909
1256	ADAMTSL5	34.5051	-0.154776	0.0888394	-1.7422	0.0814733	1.08898
1257	DRG1	598.378	0.120435	0.0691386	1.74193	0.08152	1.08874
1258	KAL1	1463.8	-0.159579	0.0916124	-1.74189	0.0815279	1.08869
1259	KB-1254G8.1	22.7145	-0.169638	0.0973874	-1.74189	0.081528	1.08869
1260	RP11-88H12.2	27.2161	-0.164484	0.0944315	-1.74184	0.0815369	1.08865
1261	TAF7L	42.3134	0.163996	0.0941528	1.74181	0.0815413	1.08862
1262	SETDB2	632.701	0.084941	0.0487843	1.74116	0.0816562	1.08801
1263	RP11-453F18__B.1	53.9593	-0.168579	0.0968308	-1.74097	0.0816894	1.08783
1264	LAMA1	525.597	-0.168503	0.0967884	-1.74094	0.0816945	1.08781
1265	RP11-454F8.2	83.8174	-0.128011	0.0735303	-1.74093	0.0816964	1.0878
1266	RP11-982M15.6	21.7256	0.169214	0.0972018	1.74085	0.0817099	1.08773
1267	SF3A1	993.453	-0.081729	0.0469518	-1.7407	0.0817359	1.08759
1268	ZNF629	360.46	-0.0994846	0.0571589	-1.74049	0.0817725	1.08739
1269	SGK2	199.596	0.169616	0.0974723	1.74015	0.0818336	1.08707
1270	APOBEC3G	57.8951	-0.160306	0.0921583	-1.73946	0.0819534	1.08643
1271	JAM3	1540.25	0.167601	0.0963548	1.73942	0.0819612	1.08639
1272	CTSZ	275.535	-0.152733	0.0878194	-1.73917	0.0820047	1.08616
1273	BTG3	232.336	0.136106	0.0782599	1.73915	0.0820087	1.08614
1274	VPS13B	3199.12	0.0641265	0.0368816	1.73871	0.0820855	1.08573
1275	ANKRD52	1259.04	-0.116559	0.0670477	-1.73845	0.0821311	1.08549
1276	C2orf62	22.5887	-0.157806	0.0907918	-1.73811	0.0821915	1.08517
1277	GPR37	1405.21	0.165999	0.0955062	1.7381	0.082194	1.08516
1278	C17orf78	30.9776	-0.168946	0.0972035	-1.73806	0.0821996	1.08513
1279	LINC00939	87.174	-0.129689	0.0746276	-1.73782	0.0822423	1.0849
1280	ZDHHC12	45.3365	-0.141119	0.0812282	-1.73731	0.082332	1.08443
1281	ANKRD36C	2991.57	0.08227	0.0473717	1.73669	0.0824415	1.08385
1282	PKD1L3	24.694	0.158467	0.0912671	1.7363	0.0825113	1.08349
1283	CERS1	414.164	-0.132125	0.0761233	-1.73567	0.0826224	1.0829
1284	TMEM30A	5819.06	0.116033	0.0668538	1.73563	0.0826292	1.08287
1285	TMEM56	1476.53	0.129332	0.0745169	1.73561	0.0826334	1.08284
1286	HLA-DMB	121.984	-0.168791	0.0972753	-1.73519	0.0827069	1.08246
1287	NMT2	834.014	0.0879656	0.0507002	1.73502	0.0827381	1.08229
1288	ZBTB25	788.007	0.0810661	0.0467262	1.73492	0.0827555	1.0822
1289	AC007292.3	23.5577	-0.158518	0.0914515	-1.73335	0.0830331	1.08075
1290	DFNA5	450.061	-0.108177	0.0624104	-1.73331	0.0830401	1.08071
1291	RP11-347C12.2	194.264	-0.1683	0.097099	-1.73328	0.0830456	1.08068
1292	MDN1	4976.91	0.0668585	0.0385801	1.73298	0.0830992	1.0804
1293	FAM76A	362.352	0.0995128	0.0574337	1.73266	0.0831567	1.0801
1294	ITGAL	55.0615	-0.169123	0.0976113	-1.73262	0.0831634	1.08007
1295	FER1L6	51.7076	0.168216	0.097101	1.73239	0.0832047	1.07985
1296	RP5-1021I20.1	21.3018	0.16895	0.0975274	1.73233	0.0832145	1.0798
1297	ANXA7	1679.95	0.0881834	0.050927	1.73157	0.0833508	1.07909
1298	WDR54	206.064	0.126336	0.0729769	1.73117	0.0834211	1.07872
1299	TRAPPC12	1017.86	-0.0783842	0.045285	-1.73091	0.0834678	1.07848
1300	ENPP4	1416.37	0.156443	0.0903932	1.73069	0.0835067	1.07828
1301	TUBBP5	20.1405	-0.16893	0.0976164	-1.73054	0.0835332	1.07814
1302	METTL7B	20.889	-0.168266	0.0973172	-1.72905	0.0837998	1.07676
1303	LRRC8A	1775.58	-0.112517	0.0650758	-1.72902	0.0838064	1.07672
1304	HMGN2P46	66.9735	-0.12456	0.0720655	-1.72843	0.0839111	1.07618
1305	RPL5P27	27.8103	-0.168118	0.0973242	-1.7274	0.0840956	1.07523
1306	PTK2B	2746.51	0.140683	0.0815143	1.72587	0.0843709	1.07381
1307	AC004041.2	28.5038	0.153684	0.0890776	1.72528	0.0844775	1.07326
1308	FSD1L	1586.62	0.0845322	0.0489973	1.72524	0.084484	1.07323
1309	DKK1	29.0661	-0.168206	0.0975227	-1.72478	0.0845666	1.0728
1310	COTL1	510.8	-0.148535	0.0861276	-1.7246	0.0846005	1.07263
1311	PPAT	423.843	0.115244	0.0668237	1.72459	0.0846007	1.07263
1312	DTX3L	305.159	-0.153135	0.088809	-1.72431	0.0846512	1.07237
1313	SLC22A6	52.5524	-0.162493	0.0942381	-1.72428	0.084658	1.07233
1314	SLC30A2	21.3033	0.159792	0.0926908	1.72393	0.0847203	1.07201
1315	RP11-84A19.2	225.767	-0.140799	0.0816829	-1.72373	0.0847572	1.07182
1316	HIST1H3A	59.984	-0.168092	0.0975399	-1.72332	0.0848307	1.07145
1317	SFXN5	3710.43	-0.137283	0.0796639	-1.72328	0.0848374	1.07141
1318	LOXHD1	57.9081	-0.165363	0.0959597	-1.72326	0.0848421	1.07139
1319	HDAC9	1113.2	-0.107897	0.0626126	-1.72324	0.0848453	1.07137
1320	CFL2	1323.4	0.1494	0.0867009	1.72316	0.0848595	1.0713
1321	FGR	33.164	-0.167778	0.0973803	-1.72292	0.0849039	1.07107
1322	PARP14	1093.92	-0.149722	0.0869132	-1.72266	0.0849503	1.07084
1323	KLHL4	661.055	0.153403	0.0890621	1.72242	0.0849926	1.07062
1324	ACOT1	76.8582	-0.166721	0.0968012	-1.7223	0.0850143	1.07051
1325	AK1	261.498	-0.146513	0.0850726	-1.72221	0.0850307	1.07042
1326	C5orf60	22.46	-0.159007	0.0923514	-1.72176	0.0851136	1.07
1327	G6PC3	280.44	-0.103705	0.0602356	-1.72165	0.0851326	1.0699
1328	MT-RNR2	353051	0.153424	0.08914	1.72116	0.0852221	1.06945
1329	CARM1P1	189.841	0.167938	0.0975805	1.72102	0.0852463	1.06932
1330	ZNF500	268.739	-0.100761	0.0585504	-1.72092	0.0852644	1.06923
1331	MEF2A	2187.97	0.100153	0.0581978	1.72091	0.0852675	1.06922
1332	ESAM	113.757	-0.145294	0.0844639	-1.72019	0.0853988	1.06855
1333	LAMA4	879.418	-0.149296	0.086862	-1.71877	0.0856564	1.06724
1334	AAMDC	105.373	-0.126931	0.073868	-1.71835	0.0857329	1.06685
1335	CSF1R	1074.6	-0.167394	0.09744	-1.71792	0.0858119	1.06645
1336	HHIP-AS1	48.0667	0.159024	0.0925717	1.71784	0.0858252	1.06639
1337	TAF7	1276.49	0.112387	0.0654721	1.71656	0.0860587	1.06521
1338	MAD2L1	125.84	0.132288	0.0770717	1.71643	0.0860841	1.06508
1339	PYGO1	483.613	-0.143459	0.0836319	-1.71537	0.0862778	1.0641
1340	ECM1	59.7663	-0.159799	0.0931601	-1.71532	0.0862867	1.06406
1341	RPS6KB1	965.957	0.0648849	0.0378433	1.71457	0.0864241	1.06336
1342	DDX3Y	1012.95	-0.124433	0.0725755	-1.71453	0.0864316	1.06333
1343	FEZF2	257.871	-0.152086	0.0887058	-1.7145	0.0864371	1.0633
1344	STAT4	130.939	0.165195	0.09636	1.71435	0.0864649	1.06316
1345	PRIMA1	73.9922	0.164297	0.0958891	1.71341	0.086637	1.0623
1346	TIMP1	124.906	-0.145745	0.0850672	-1.71329	0.0866589	1.06219
1347	CUL5	1909.59	0.098077	0.0572471	1.71322	0.0866714	1.06212
1348	ROCK1P1	53.1286	0.166874	0.0974184	1.71296	0.0867199	1.06188
1349	ZNF487	230.892	-0.138809	0.0810728	-1.71216	0.0868678	1.06114
1350	IL18	72.2815	-0.166862	0.0974669	-1.71198	0.0869002	1.06098
1351	CHDH	673.573	-0.140031	0.0817989	-1.7119	0.0869157	1.0609
1352	KCNK6	33.5521	-0.141555	0.0826959	-1.71175	0.0869423	1.06077
1353	MYO1D	821.274	0.158904	0.0928325	1.71173	0.0869467	1.06075
1354	PAWR	340.812	-0.145086	0.0847624	-1.71168	0.086956	1.0607
1355	RRAGD	1615.66	0.108085	0.0631676	1.71109	0.0870644	1.06016
1356	CDKL2	561.424	0.126342	0.0738517	1.71075	0.0871268	1.05985
1357	AFAP1	964.127	-0.137162	0.0801815	-1.71064	0.0871477	1.05974
1358	FCER1G	45.1063	-0.158317	0.0925525	-1.71057	0.0871609	1.05968
1359	DNASE2	235.114	-0.141173	0.0825348	-1.71047	0.0871799	1.05958
1360	RP1-257A7.4	89.5272	-0.141025	0.0824813	-1.70978	0.0873068	1.05895
1361	CECR1	204.156	-0.154565	0.0904224	-1.70937	0.0873827	1.05857
1362	SLC6A13	111.551	-0.14601	0.0854504	-1.70872	0.0875037	1.05797
1363	RFC3	146.017	0.137418	0.0804221	1.70871	0.0875051	1.05797
1364	SORL1	8576.09	-0.137903	0.0807154	-1.70851	0.087542	1.05778
1365	RP11-384J4.2	20.7796	-0.162072	0.0948652	-1.70845	0.0875537	1.05773
1366	TACC2	641.737	-0.111781	0.0654304	-1.70839	0.0875639	1.05767
1367	TGFBR2	383.323	-0.14772	0.086468	-1.70838	0.0875659	1.05766
1368	PEX3	431.177	0.0843858	0.0494145	1.70771	0.0876896	1.05705
1369	DENND2C	178.975	0.0974547	0.0570765	1.70744	0.0877406	1.0568
1370	PAIP1	1120.23	0.0971001	0.0568712	1.70737	0.0877537	1.05673
1371	CCDC144NL	54.8304	0.160676	0.0941196	1.70715	0.0877944	1.05653
1372	DYNC1I2	2364.22	0.116036	0.0679764	1.707	0.0878216	1.0564
1373	ADIPOR2	1613.03	0.142514	0.0834917	1.70693	0.0878358	1.05633
1374	FAM129B	531.667	-0.139567	0.0817779	-1.70666	0.0878862	1.05608
1375	WRAP73	211.387	-0.0851837	0.0499235	-1.70628	0.0879551	1.05574
1376	SP140L	82.6983	-0.139513	0.0818064	-1.7054	0.088119	1.05493
1377	SELP	21.4583	0.165992	0.0973428	1.70523	0.0881513	1.05477
1378	SERHL2	102.968	0.150254	0.0881277	1.70496	0.0882016	1.05452
1379	INPP5D	431.48	-0.165134	0.0968608	-1.70486	0.0882202	1.05443
1380	MAP3K13	961.837	-0.0718793	0.0421644	-1.70474	0.0882429	1.05432
1381	IER3	39.8165	-0.163901	0.0961483	-1.70467	0.0882553	1.05426
1382	PTGS1	137.125	-0.166224	0.0975203	-1.70451	0.0882856	1.05411
1383	RBMS3-AS2	29.4726	-0.152354	0.0893922	-1.70433	0.0883196	1.05394
1384	ANKRD65	216.32	0.124003	0.0727592	1.70429	0.0883275	1.0539
1385	ZC3H4	633.095	-0.125525	0.0736555	-1.70421	0.0883411	1.05384
1386	PEX7	119.32	0.11849	0.0695437	1.70382	0.0884156	1.05347
1387	ABCC4	384.055	-0.159609	0.0937226	-1.70299	0.08857	1.05271
1388	UGDH	314.42	-0.110999	0.0651815	-1.70293	0.088582	1.05265
1389	IPO13	1847.5	0.105901	0.0622003	1.70258	0.0886474	1.05233
1390	BMP2KL	135.204	0.136912	0.0804183	1.7025	0.0886622	1.05226
1391	SUGT1	4358.59	0.084269	0.049505	1.70223	0.0887115	1.05202
1392	PRAM1	61.6352	-0.16584	0.0974807	-1.70126	0.088894	1.05113
1393	MIR3117	23.87	0.15743	0.0925614	1.70082	0.0889767	1.05072
1394	SOX4	297.795	-0.12493	0.0734849	-1.70008	0.0891163	1.05004
1395	CTB-50E14.5	21.129	0.162122	0.0953796	1.69976	0.0891769	1.04975
1396	CTD-3110H11.1	43.3831	0.163866	0.096426	1.6994	0.0892442	1.04942
1397	ZNF209P	32.6477	-0.165775	0.0975497	-1.69939	0.089246	1.04941
1398	MROH9	21.3726	-0.164517	0.096843	-1.6988	0.0893573	1.04887
1399	CTA-299D3.8	49.6925	-0.16565	0.0975254	-1.69853	0.0894078	1.04862
1400	NRG2	163.916	-0.11921	0.0701951	-1.69827	0.0894573	1.04838
1401	AK5	7710.26	0.136442	0.0803541	1.69801	0.0895058	1.04815
1402	FRRS1L	6423.72	0.135475	0.0797906	1.69789	0.0895292	1.04804
1403	TBC1D3F	46.5139	-0.163516	0.0963185	-1.69766	0.089572	1.04783
1404	RP11-677M14.7	77.9637	0.144387	0.085052	1.69763	0.0895782	1.0478
1405	RP11-867G23.8	66.1907	-0.139992	0.0824665	-1.69756	0.0895913	1.04773
1406	FCGR2A	160.898	-0.155214	0.0914431	-1.69739	0.0896238	1.04758
1407	N4BP2L1	701.729	0.0952763	0.0561628	1.69643	0.0898041	1.0467
1408	RAD52	362.871	-0.118649	0.0699412	-1.69641	0.0898088	1.04668
1409	FAM131B	2342.07	0.133541	0.0787224	1.69635	0.0898199	1.04663
1410	DCTN1-AS1	128.478	0.12444	0.0733772	1.69589	0.0899061	1.04621
1411	SSR2	529.819	0.0925265	0.054561	1.69584	0.0899168	1.04616
1412	DNAAF1	370.073	-0.162261	0.0957173	-1.69521	0.0900353	1.04559
1413	LINC01099	23.5443	0.137554	0.0811819	1.69439	0.090191	1.04484
1414	IKBKAP	1845.75	0.0929548	0.0548702	1.69408	0.0902493	1.04456
1415	PSMA6P1	23.0377	-0.165854	0.0979138	-1.69388	0.0902883	1.04437
1416	TYRO3	3187.78	0.103772	0.0612884	1.69318	0.0904216	1.04373
1417	DIEXF	635.874	0.0975109	0.0575917	1.69314	0.0904283	1.0437
1418	SOHLH1	66.7221	-0.16276	0.0961332	-1.69307	0.0904416	1.04363
1419	RP5-855F14.1	101.567	-0.161413	0.0953526	-1.6928	0.0904941	1.04338
1420	SPDYE1	69.9626	-0.149926	0.0885835	-1.69249	0.0905532	1.0431
1421	UNC13D	109.655	-0.160366	0.0947783	-1.69202	0.0906428	1.04267
1422	CTD-2547L16.1	21.9661	0.153738	0.0908701	1.69184	0.0906756	1.04251
1423	DDX11	128.917	-0.164924	0.0974862	-1.69177	0.0906904	1.04244
1424	MAN2B1	210.514	-0.136743	0.0808376	-1.69157	0.0907273	1.04226
1425	OLFML3	144.033	-0.16497	0.0975499	-1.69114	0.0908106	1.04186
1426	EPHX4	151.548	0.157536	0.0931551	1.69112	0.0908141	1.04185
1427	SAMD9	236.332	-0.159855	0.0945471	-1.69075	0.0908852	1.04151
1428	SSBP3-AS1	21.6287	-0.15842	0.0937267	-1.69023	0.0909832	1.04104
1429	AC003080.4	68.4277	-0.134271	0.0794535	-1.68993	0.0910409	1.04076
1430	HIST1H4C	631.946	-0.159961	0.0946577	-1.68989	0.0910497	1.04072
1431	ATR	1654.66	0.0896572	0.0530562	1.68985	0.0910561	1.04069
1432	GREB1L	760.216	0.140762	0.083304	1.68974	0.0910771	1.04059
1433	RP3-467N11.1	48.3882	0.131697	0.07798	1.68886	0.0912459	1.03979
1434	RTN4	18161.4	0.124567	0.0737661	1.68868	0.0912811	1.03962
1435	RGR	56.5105	-0.161732	0.0957801	-1.68857	0.0913015	1.03952
1436	PGM5P1	120.115	-0.114084	0.0675677	-1.68844	0.0913262	1.0394
1437	GNB3	62.3288	-0.161183	0.0954689	-1.68833	0.0913482	1.0393
1438	SKIV2L2	1382.55	0.0841751	0.0498892	1.68724	0.0915569	1.03831
1439	LPCAT2	370.325	-0.164541	0.0975495	-1.68675	0.0916523	1.03786
1440	TRMT11	597.097	0.0645325	0.0382596	1.6867	0.0916615	1.03781
1441	TRIM5	90.6904	-0.158216	0.0938197	-1.68639	0.0917212	1.03753
1442	FBLN5	273.172	0.145347	0.0861921	1.68632	0.0917343	1.03747
1443	TM4SF1	186.21	-0.161783	0.0959435	-1.68624	0.0917503	1.03739
1444	ITGA5	124.408	-0.161541	0.0958359	-1.6856	0.0918725	1.03681
1445	HMGB1P24	22.818	-0.154203	0.0914996	-1.68529	0.0919326	1.03653
1446	GS1-124K5.3	44.5578	-0.146413	0.0868806	-1.68522	0.0919467	1.03646
1447	DNMT3B	49.9886	-0.140349	0.0833089	-1.68469	0.0920493	1.03598
1448	PMPCB	841.225	0.0913511	0.0542252	1.68466	0.0920538	1.03596
1449	TOMM20	5828.71	0.122693	0.0728408	1.68441	0.0921031	1.03573
1450	CYR61	213.614	-0.148448	0.0881385	-1.68426	0.092132	1.03559
1451	ANKRD29	322.763	0.140019	0.0831414	1.68411	0.0921609	1.03545
1452	YWHAQ	5736.66	0.117601	0.0698523	1.68357	0.0922644	1.03497
1453	ARSG	222.522	0.102602	0.060947	1.68346	0.0922865	1.03486
1454	TGFA	434.777	0.153232	0.0910467	1.683	0.0923753	1.03444
1455	MKL2	7010.73	0.142472	0.0846619	1.68284	0.0924061	1.0343
1456	RP11-777F6.3	30.0448	0.151514	0.0900481	1.68259	0.0924549	1.03407
1457	TIGD4	54.1841	-0.142685	0.0848057	-1.68249	0.0924742	1.03398
1458	CDK10	725.974	-0.105608	0.062769	-1.68248	0.0924756	1.03397
1459	PDE1C	2311.6	0.154259	0.0916897	1.68241	0.0924899	1.03391
1460	PARVG	125.594	-0.163679	0.097318	-1.6819	0.0925883	1.03344
1461	LINC00664	50.2856	-0.15786	0.0938632	-1.6818	0.0926069	1.03336
1462	SIPA1	248.009	-0.150437	0.0894711	-1.6814	0.0926852	1.03299
1463	RASGRP4	47.6737	-0.144354	0.0858536	-1.68139	0.0926866	1.03298
1464	SH3BP2	689.143	-0.157413	0.0936228	-1.68135	0.0926947	1.03294
1465	CD86	78.4297	-0.159399	0.0948087	-1.68127	0.0927095	1.03288
1466	CAV1	143.533	-0.146908	0.0873916	-1.68103	0.0927578	1.03265
1467	OAS2	103.73	-0.161307	0.0959615	-1.68096	0.0927715	1.03259
1468	FLI1	164.053	-0.155367	0.0924401	-1.68073	0.092815	1.03238
1469	LAMB2	818.887	-0.148526	0.0883918	-1.68032	0.0928954	1.03201
1470	KRT18P31	77.5055	-0.120466	0.0717004	-1.68014	0.0929309	1.03184
1471	JADE1	812.686	0.0913385	0.054368	1.68	0.0929567	1.03172
1472	SF3A3P2	33.6274	-0.15691	0.0934117	-1.67977	0.0930029	1.0315
1473	ITIH5	537.842	-0.142488	0.0848266	-1.67976	0.0930047	1.03149
1474	PLP1	51872.8	0.163578	0.0973927	1.67957	0.0930418	1.03132
1475	LUC7L3	3260	0.0833514	0.0496314	1.67941	0.0930724	1.03118
1476	MTF2	778.816	0.0782706	0.046607	1.67937	0.093079	1.03115
1477	RB1	913.131	-0.104982	0.0625196	-1.67919	0.0931142	1.03098
1478	TM6SF1	409.576	-0.121943	0.0726212	-1.67916	0.0931203	1.03096
1479	RP11-85M11.2	74.4131	0.152196	0.0906419	1.67909	0.0931337	1.03089
1480	PLXNB2	1352.94	-0.146327	0.0871555	-1.67892	0.0931682	1.03073
1481	KLHL14	23.7336	-0.160888	0.0958328	-1.67884	0.0931836	1.03066
1482	CH25H	73.5951	-0.132511	0.0789345	-1.67874	0.0932021	1.03057
1483	ARHGAP15	81.3531	-0.160699	0.0957325	-1.67863	0.0932249	1.03047
1484	CSTF1	302.975	0.0856427	0.051026	1.67841	0.0932666	1.03027
1485	BCAM	133.25	-0.144826	0.0862992	-1.67818	0.0933122	1.03006
1486	C4orf27	327.477	0.116242	0.0692759	1.67795	0.0933562	1.02986
1487	RP11-380G5.3	36.0084	-0.142329	0.0848319	-1.67777	0.093391	1.02969
1488	LGI3	958.681	0.148725	0.0886754	1.67719	0.0935056	1.02916
1489	AC012613.2	47.6704	-0.145292	0.0866481	-1.67681	0.0935806	1.02881
1490	CACNA2D2	236.883	-0.138464	0.0825965	-1.67639	0.0936625	1.02843
1491	RP13-726E6.2	54.9093	-0.152097	0.090748	-1.67604	0.0937305	1.02812
1492	ZBTB24	375.328	0.0924549	0.055174	1.6757	0.0937976	1.02781
1493	ERMN	8155.85	0.163102	0.0973535	1.67536	0.0938643	1.0275
1494	PPP1R3E	528.438	0.0856025	0.0511099	1.67487	0.0939597	1.02706
1495	EME2	432.254	-0.139273	0.0832119	-1.67372	0.0941864	1.02601
1496	DSP	523.786	0.16336	0.0976035	1.67371	0.0941878	1.02601
1497	MAML2	575.27	-0.142864	0.0853588	-1.67369	0.0941922	1.02599
1498	GNAL	2475.39	0.15573	0.0930581	1.67347	0.0942348	1.02579
1499	LCP1	217.723	-0.163132	0.097482	-1.67346	0.0942365	1.02578
1500	DUSP18	118.773	-0.11775	0.0703673	-1.67336	0.0942561	1.02569
1501	ANKRD30BL	327.58	0.142266	0.0850255	1.67321	0.0942858	1.02555
1502	KAT7	1190.81	0.0713166	0.0426457	1.67231	0.0944641	1.02473
1503	CD151	383.911	-0.113346	0.0678009	-1.67174	0.0945746	1.02423
1504	RP4-706G24.1	22.6074	-0.153586	0.0918767	-1.67166	0.0945919	1.02415
1505	FCGRT	325.322	-0.154374	0.092356	-1.67151	0.0946208	1.02401
1506	SUSD1	539.6	0.126026	0.0753995	1.67144	0.094634	1.02395
1507	ATP8A1	10152.5	0.136823	0.0818593	1.67144	0.0946356	1.02395
1508	ANKRD39	214.083	0.0971135	0.0581026	1.67141	0.0946401	1.02392
1509	RP11-281P23.1	20.9526	-0.162797	0.0974153	-1.67117	0.0946887	1.0237
1510	SBK1	315.414	-0.145743	0.0872112	-1.67115	0.094692	1.02369
1511	AMOTL1	1158.67	-0.146761	0.0878292	-1.67098	0.0947251	1.02353
1512	FNIP2	1658.49	0.0865966	0.0518528	1.67004	0.0949105	1.02269
1513	LAMC3	88.1862	-0.147326	0.0882194	-1.66999	0.094921	1.02264
1514	RP11-24B13.2	35.7615	-0.16121	0.0965397	-1.66988	0.0949434	1.02254
1515	SLBP	591.088	0.112707	0.0675031	1.66966	0.0949871	1.02234
1516	AC002429.5	152.209	-0.137593	0.0824268	-1.66927	0.0950638	1.02198
1517	HHAT	191.518	-0.119676	0.0716965	-1.6692	0.0950769	1.02193
1518	SLC4A9	37.096	0.1603	0.0960481	1.66895	0.0951272	1.0217
1519	SLCO5A1	97.8741	-0.115361	0.0691348	-1.66864	0.0951896	1.02141
1520	DLG1	4418.14	0.104986	0.0629216	1.66853	0.0952113	1.02131
1521	PAQR4	355.985	0.150522	0.0902132	1.66851	0.0952141	1.0213
1522	ZNF148	2313.36	0.0970103	0.0581498	1.66828	0.0952598	1.02109
1523	IP6K2	789.067	0.0778885	0.0466885	1.66826	0.095264	1.02107
1524	CAPN10	420.763	-0.0963822	0.0578176	-1.667	0.0955134	1.01994
1525	LINC00472	171.752	-0.134924	0.0809536	-1.66668	0.0955776	1.01964
1526	HHATL	774.379	0.155584	0.0933511	1.66665	0.0955837	1.01962
1527	CTD-2620I22.3	21.6481	-0.159845	0.0959109	-1.6666	0.0955945	1.01957
1528	LENG8-AS1	84.9287	-0.127174	0.0763239	-1.66624	0.0956653	1.01925
1529	ZBTB8B	305.092	-0.114384	0.0686661	-1.6658	0.0957526	1.01885
1530	ST5	619.808	-0.126316	0.0758525	-1.66528	0.0958568	1.01838
1531	USP14	1677.25	0.10755	0.0645901	1.66511	0.0958905	1.01822
1532	BCL7A	650.222	0.0902437	0.0542105	1.66469	0.0959746	1.01784
1533	SLC35A4	234.462	-0.0959091	0.0576169	-1.6646	0.0959924	1.01776
1534	SLC29A3	92.5838	-0.138322	0.0831154	-1.66422	0.0960689	1.01742
1535	CARD14	47.3	-0.136554	0.0820865	-1.66353	0.0962057	1.0168
1536	ACIN1	1910.92	-0.0776927	0.0467076	-1.66339	0.096235	1.01667
1537	EAF2	157.843	-0.111861	0.067254	-1.66326	0.0962605	1.01655
1538	ZNF33BP1	41.7138	0.154968	0.0931716	1.66325	0.0962621	1.01654
1539	PI4KB	1160.9	0.0499834	0.0300563	1.66299	0.0963146	1.01631
1540	ZNF79	172.447	-0.118294	0.0711586	-1.66239	0.0964338	1.01577
1541	PRKD2	120.187	-0.128048	0.077074	-1.66136	0.0966413	1.01484
1542	RP11-357N13.3	35.6271	-0.15572	0.0937891	-1.66032	0.0968493	1.0139
1543	LRTM1	35.2362	-0.146896	0.0884965	-1.65991	0.0969333	1.01353
1544	P4HA3	26.5249	-0.156036	0.0940105	-1.65977	0.0969601	1.01341
1545	FAM19A4	41.0776	0.160994	0.0970391	1.65906	0.0971031	1.01277
1546	ARMC10	1026.16	0.0941526	0.0567628	1.6587	0.0971761	1.01244
1547	GPR56	1967.71	-0.148867	0.0897592	-1.65851	0.0972144	1.01227
1548	SACS	7299.36	0.124547	0.0751179	1.65803	0.0973123	1.01183
1549	FANCA	156.444	-0.121599	0.0733437	-1.65793	0.0973307	1.01175
1550	ZBTB45	124.026	-0.121582	0.0733365	-1.65787	0.0973443	1.01169
1551	EPB41L4A	302.874	-0.140502	0.0847492	-1.65786	0.0973464	1.01168
1552	RP1-249H1.4	79.3886	-0.161674	0.0975221	-1.65782	0.0973534	1.01165
1553	RBKS	93.8869	-0.138824	0.0837393	-1.65781	0.0973551	1.01164
1554	LNX1	867.919	0.147027	0.0886928	1.65772	0.097375	1.01155
1555	AP000783.1	30.3476	-0.161676	0.0976111	-1.65633	0.097656	1.0103
1556	FLG-AS1	105.118	-0.160631	0.0969813	-1.65631	0.0976599	1.01028
1557	FAM163A	26.7255	-0.137512	0.0830491	-1.65579	0.0977636	1.00982
1558	NAV2-AS5	102.237	-0.154802	0.0934913	-1.65579	0.0977645	1.00982
1559	GNLY	20.2717	-0.146064	0.0882148	-1.65578	0.0977671	1.00981
1560	AC079354.1	150.59	-0.161616	0.0976082	-1.65577	0.0977694	1.0098
1561	KIT	1120.19	-0.160572	0.0969897	-1.65556	0.0978112	1.00961
1562	SMARCAD1	1190.43	0.0602412	0.0363925	1.65532	0.0978599	1.0094
1563	SNORA80	60.9678	-0.160792	0.0971443	-1.65519	0.0978859	1.00928
1564	DKFZP761K2322	577.414	0.145371	0.0878445	1.65487	0.0979507	1.00899
1565	FBXO21	2568.03	0.0951588	0.0575181	1.65442	0.098043	1.00858
1566	GAD2	1755.29	-0.15581	0.0941825	-1.65434	0.0980581	1.00852
1567	RP11-378J18.8	60.8125	-0.119239	0.0720797	-1.65426	0.0980744	1.00844
1568	KCNJ2	608.599	0.156739	0.0947721	1.65385	0.0981576	1.00808
1569	GS1-174L6.4	35.9405	-0.149754	0.0905654	-1.65354	0.0982203	1.0078
1570	ZNF598	226.755	-0.115356	0.0697635	-1.65353	0.0982239	1.00778
1571	MAEL	49.4429	0.155403	0.0939892	1.65342	0.0982459	1.00769
1572	AP000347.2	88.5588	-0.127333	0.077012	-1.65342	0.0982464	1.00768
1573	RP4-814D15.1	29.4097	-0.143819	0.086988	-1.65332	0.0982667	1.00759
1574	SIX5	21.7316	-0.156268	0.0945594	-1.65259	0.0984137	1.00694
1575	RP4-530I15.9	85.6627	-0.148304	0.089752	-1.65238	0.098458	1.00675
1576	RP11-119F7.5	71.7881	-0.136641	0.0826998	-1.65226	0.0984818	1.00664
1577	PLEK	96.0718	-0.160792	0.0973186	-1.65222	0.0984893	1.00661
1578	RPS4Y1	685.175	-0.136324	0.0825199	-1.65201	0.0985316	1.00642
1579	C21orf91	775.388	0.161009	0.0974842	1.65165	0.0986067	1.00609
1580	HP	35.2416	-0.156269	0.0946252	-1.65145	0.098647	1.00592
1581	MXRA8	441.546	-0.139182	0.0842915	-1.65119	0.098699	1.00569
1582	TMEM106C	404.308	0.110762	0.0670944	1.65084	0.0987706	1.00537
1583	PSKH1	241.875	-0.112563	0.068187	-1.6508	0.0987788	1.00534
1584	ZW10	362.735	0.0816817	0.0494805	1.65079	0.0987824	1.00532
1585	AC090044.1	51.4982	-0.157097	0.0951839	-1.65046	0.0988498	1.00502
1586	TCP10L	55.3818	0.145391	0.0880962	1.65037	0.0988672	1.00495
1587	NBAS	3544.36	0.089879	0.0544939	1.64934	0.0990777	1.00402
1588	C12orf66	214.138	0.0986978	0.0598436	1.64926	0.099094	1.00395
1589	COPS3	720.653	0.118103	0.0716129	1.64918	0.0991102	1.00388
1590	SNORD113-3	57.9437	-0.14059	0.0852806	-1.64856	0.0992375	1.00332
1591	PCID2	542.681	0.0817793	0.0496364	1.64757	0.0994418	1.00243
1592	SLC6A1	5667.01	-0.128586	0.07807	-1.64706	0.099545	1.00198
1593	SCHIP1	583.358	0.116935	0.0710009	1.64696	0.0995669	1.00189
1594	FAM222B	249.117	-0.114502	0.0695526	-1.64627	0.0997092	1.00126
1595	PCM1	6820.47	0.066775	0.0405616	1.64626	0.0997099	1.00126
1596	GJC2	177.342	0.158748	0.0964977	1.6451	0.0999498	1.00022
1597	AC008703.1	29.2824	-0.152833	0.0929061	-1.64503	0.0999646	1.00015
1598	SFRP4	50.155	-0.160559	0.0976163	-1.6448	0.100011	0.99995
1599	ETV6	215.526	-0.136542	0.0830379	-1.64433	0.100107	0.999535
1600	RNASET2	631.916	-0.148579	0.0903806	-1.64392	0.100193	0.999165
1601	LRRC48	210.067	-0.160481	0.0976294	-1.64377	0.100223	0.999032
1602	TGFBR1	651.889	-0.157874	0.0960452	-1.64375	0.100228	0.99901
1603	IFI27	210.814	-0.155886	0.094842	-1.64364	0.10025	0.998917
1604	LOXL3	122.612	-0.148427	0.0903244	-1.64327	0.100327	0.998582
1605	MICAL1	513.516	-0.131203	0.0798571	-1.64298	0.100387	0.998321
1606	ITFG3	347.917	-0.103932	0.0632648	-1.6428	0.100424	0.998164
1607	MAPK1	12005.1	0.124579	0.0758345	1.64278	0.100428	0.998144
1608	CCDC50	1484.62	-0.127019	0.0773213	-1.64275	0.100435	0.998113
1609	COQ9	576.348	-0.086751	0.0528097	-1.64271	0.100443	0.99808
1610	FLG2	23.9026	-0.160202	0.0975333	-1.64254	0.100479	0.997926
1611	MEN1	263.678	-0.105558	0.0642689	-1.64244	0.100499	0.997836
1612	PSMC6	1292.27	0.106575	0.0649021	1.64209	0.100571	0.997525
1613	NOP56	1124.74	0.080039	0.0487441	1.64202	0.100585	0.997466
1614	HACE1	1499.72	0.0969415	0.0590381	1.64202	0.100587	0.99746
1615	DBR1	181.747	0.113234	0.0689615	1.64199	0.100592	0.997436
1616	GNE	690.658	0.105712	0.064381	1.64198	0.100594	0.997426
1617	CCDC138	269.976	0.085937	0.0523452	1.64173	0.100645	0.997207
1618	SH3BP1	108.377	-0.149504	0.0910796	-1.64146	0.100702	0.996963
1619	RP11-498C9.15	107.756	-0.114857	0.069988	-1.6411	0.100777	0.996638
1620	VAV2	303.795	-0.137958	0.084095	-1.6405	0.100902	0.996102
1621	CLIC1	155.96	-0.159676	0.0973448	-1.64031	0.10094	0.995935
1622	NR4A1	519.947	-0.141856	0.0864936	-1.64008	0.100989	0.995726
1623	RPS4XP17	20.4396	-0.15812	0.0964164	-1.63997	0.101011	0.995631
1624	AP000473.8	62.3442	-0.154566	0.0942829	-1.63939	0.101132	0.995111
1625	RP4-631H13.6	25.2645	-0.15453	0.0942605	-1.63939	0.101133	0.995109
1626	LY86	50.4374	-0.156236	0.0953071	-1.63929	0.101153	0.995021
1627	NUDT16P1	31.0937	0.152312	0.0929206	1.63916	0.10118	0.994905
1628	USP4	948.26	-0.071081	0.0433652	-1.63913	0.101187	0.994875
1629	IRF9	83.4418	-0.158042	0.0964215	-1.63908	0.101197	0.994833
1630	RP11-526K17.2	30.8472	-0.152518	0.0930675	-1.63879	0.101257	0.994574
1631	CMTM6	417.967	-0.138593	0.0845772	-1.63865	0.101286	0.99445
1632	HEATR1	849.736	0.0753421	0.0459902	1.63822	0.101376	0.994065
1633	KIR3DX1	30.4732	-0.154992	0.0946299	-1.63788	0.101448	0.993758
1634	C16orf71	43.808	-0.14199	0.0867562	-1.63665	0.101703	0.992666
1635	METTL14	568.557	0.0832414	0.0508673	1.63644	0.101747	0.992477
1636	SIRPB2	43.0385	-0.157386	0.096188	-1.63623	0.101791	0.992289
1637	SLU7	1472.81	0.0959705	0.0586734	1.63567	0.101908	0.991792
1638	PPAP2C	191.75	0.157568	0.0963365	1.6356	0.101923	0.99173
1639	TRDN	46.7374	-0.158599	0.0969701	-1.63554	0.101935	0.991677
1640	AC091729.9	64.079	0.152949	0.093527	1.63534	0.101977	0.991497
1641	MAP7	3063.83	0.127095	0.0777599	1.63445	0.102164	0.9907
1642	BMP2K	833.97	-0.133658	0.0817773	-1.63442	0.102171	0.990674
1643	LINC00924	27.846	-0.144237	0.0882577	-1.63427	0.102202	0.990541
1644	DZIP1L	95.8442	-0.159526	0.0976184	-1.63418	0.10222	0.990463
1645	RP11-109I13.2	22.1827	-0.155888	0.0954105	-1.63387	0.102287	0.990181
1646	NEK4	839.642	-0.0754744	0.046202	-1.63357	0.102348	0.98992
1647	RAB9B	650.602	0.12937	0.079211	1.63323	0.10242	0.989615
1648	PRKRIRP2	120.412	0.134752	0.0825261	1.63284	0.102502	0.989269
1649	CCDC47	1842.76	0.0913535	0.0559519	1.63271	0.102529	0.989152
1650	RP11-598F7.6	35.7787	-0.157664	0.0965894	-1.63231	0.102615	0.98879
1651	TMEM57	753.513	0.064333	0.0394149	1.6322	0.102637	0.988696
1652	XXbac-B476C20.9	22.262	0.147804	0.0905614	1.63208	0.102662	0.988589
1653	CKAP5	4483.07	0.0767328	0.0470168	1.63203	0.102673	0.988543
1654	MIPEPP3	35.527	-0.132101	0.0809635	-1.63161	0.102761	0.988173
1655	ZNF436	789.811	0.0903557	0.0553784	1.63161	0.102763	0.988165
1656	RP11-698N11.4	210.365	0.0996093	0.0610527	1.63153	0.102778	0.988099
1657	PNKP	267.006	-0.105825	0.0648714	-1.63131	0.102825	0.987901
1658	BNIP3L	3310.34	0.107397	0.0658391	1.6312	0.102848	0.987806
1659	RP11-179A16.1	41.4766	-0.147582	0.090481	-1.63109	0.102872	0.987703
1660	MPDZ	4944.7	0.0756952	0.0464193	1.63068	0.102957	0.987343
1661	CSF3R	184.202	-0.159037	0.0975512	-1.6303	0.103039	0.987
1662	RP11-111F5.4	36.1371	0.150823	0.0925174	1.63021	0.103056	0.986926
1663	PGM5P2	218.555	-0.124696	0.0765028	-1.62995	0.103112	0.986693
1664	KIAA0232	3129.21	0.0800731	0.0491304	1.62981	0.103143	0.986562
1665	C1QTNF7	74.8671	-0.149425	0.0916906	-1.62967	0.103172	0.986437
1666	FAM26E	35.5668	-0.157387	0.096577	-1.62965	0.103175	0.986424
1667	TBC1D25	325.183	0.105381	0.0646778	1.62933	0.103243	0.986139
1668	HIST1H4H	211.073	-0.148978	0.0914654	-1.62879	0.103358	0.985658
1669	SAT1	1847.92	-0.153204	0.0940779	-1.62848	0.103423	0.985384
1670	GOLGA2P7	337.42	-0.123351	0.0757534	-1.62832	0.103458	0.985238
1671	MCC	871.06	-0.140188	0.086099	-1.62822	0.103478	0.985153
1672	B3GNT7	164.007	-0.151582	0.09311	-1.62799	0.103528	0.984943
1673	CD320	198.668	-0.103345	0.0634832	-1.62792	0.103542	0.984882
1674	C5orf42	3233.58	0.0618651	0.0380065	1.62775	0.103578	0.984733
1675	RP11-286E11.2	65.6467	0.130776	0.0803438	1.62771	0.103586	0.984697
1676	DIAPH3	62.3754	-0.156217	0.0959914	-1.62741	0.10365	0.98443
1677	TNFRSF1B	179.461	-0.15833	0.097296	-1.6273	0.103673	0.984335
1678	HCP5	68.735	-0.156832	0.0963776	-1.62727	0.10368	0.984303
1679	PRKD3	878.667	-0.0993751	0.0611337	-1.62554	0.104048	0.982765
1680	GALNT6	216.071	0.153942	0.0947039	1.6255	0.104055	0.982735
1681	THAP9-AS1	557.611	0.118712	0.073038	1.62534	0.104089	0.982594
1682	ADAMTS17	245.672	-0.140681	0.0865793	-1.62488	0.104189	0.982177
1683	HYDIN2	71.5016	0.15334	0.094408	1.62422	0.104328	0.981599
1684	KIAA0947	2866.12	0.104088	0.0640918	1.62405	0.104365	0.981443
1685	MTRNR2L12	50.0091	0.141402	0.0870678	1.62404	0.104366	0.98144
1686	H3F3AP4	77.4668	-0.157722	0.0971221	-1.62395	0.104385	0.98136
1687	SLC38A10	703.474	-0.0982295	0.0605051	-1.62349	0.104484	0.980949
1688	MARCKS	4324.34	-0.112364	0.0692137	-1.62344	0.104495	0.980904
1689	AIF1	122.292	-0.150831	0.0929142	-1.62333	0.104519	0.980807
1690	DSEL	1256.48	0.121468	0.07485	1.62282	0.104629	0.980348
1691	CDC42EP3	341.746	0.137295	0.0846192	1.62251	0.104695	0.980073
1692	RP11-403I13.8	35.8072	-0.152628	0.0941144	-1.62173	0.104861	0.979384
1693	MPP3	188.835	0.1247	0.0769	1.62159	0.104892	0.979257
1694	FAM83D	20.5987	0.151968	0.0937263	1.62141	0.104931	0.979098
1695	ZNF189	1140.22	0.106725	0.0658294	1.62123	0.104968	0.978942
1696	RAVER1	118.566	-0.13581	0.0837812	-1.62101	0.105016	0.978746
1697	IGFBP7	878.202	-0.148715	0.0917508	-1.62086	0.105048	0.97861
1698	PRCP	989.654	-0.130162	0.0803456	-1.62003	0.105226	0.977877
1699	FBXL8	41.0105	0.1311	0.0809643	1.61923	0.105398	0.977169
1700	UVRAG	805.967	0.0836392	0.0516722	1.61865	0.105523	0.976654
1701	ERCC6L2	1726.36	0.0658309	0.0406735	1.61852	0.105551	0.97654
1702	FAM115A	2343.74	0.100292	0.0619709	1.61838	0.105581	0.976414
1703	KIAA1324	1101.93	0.139239	0.0860428	1.61826	0.105607	0.976307
1704	TMEM150C	638.606	0.118989	0.0735471	1.61786	0.105692	0.975958
1705	AC009237.8	191.984	0.0883245	0.0546014	1.61762	0.105744	0.975745
1706	STAC3	40.9543	-0.15102	0.0934235	-1.61651	0.105983	0.974762
1707	FAM107B	1727.8	0.157105	0.0971999	1.61631	0.106027	0.974585
1708	LENG8	2704.41	-0.122692	0.0759273	-1.61591	0.106113	0.974232
1709	PLCG2	182.298	-0.153836	0.0952402	-1.61524	0.106259	0.973635
1710	CNNM2	955.468	0.0762189	0.0472062	1.61459	0.106399	0.973063
1711	DIP2C	2167.96	0.067535	0.0418679	1.61305	0.106734	0.971698
1712	CTBP2P8	43.5921	-0.152865	0.0947697	-1.61301	0.106742	0.971666
1713	ZNF641	604.447	-0.105612	0.0655095	-1.61216	0.106927	0.970911
1714	RP11-57B24.2	31.6338	-0.150671	0.0934605	-1.61214	0.106932	0.970892
1715	ACAP2	2193.02	0.0936398	0.0580893	1.612	0.106962	0.970769
1716	TMEM53	137.794	0.102715	0.0637244	1.61187	0.106991	0.970653
1717	CEP85	480.325	0.107516	0.0667033	1.61186	0.106993	0.970643
1718	RP11-498D10.5	26.4856	-0.148992	0.0924401	-1.61177	0.107012	0.970566
1719	TMEM144	3812.53	0.154906	0.0961215	1.61156	0.107058	0.970381
1720	PDE1B	922.506	0.141812	0.0880012	1.61148	0.107076	0.970309
1721	VAMP8	32.2029	-0.157085	0.0974922	-1.61126	0.107123	0.970117
1722	ACTG1P3	31.7864	-0.136779	0.0849087	-1.61089	0.107204	0.969791
1723	RP1-225E12.2	53.0249	-0.146734	0.0910909	-1.61086	0.107211	0.96976
1724	HNRNPA1P48	26.1336	-0.144292	0.089583	-1.61071	0.107243	0.96963
1725	LIG3	604.133	0.0695797	0.0432057	1.61043	0.107304	0.969382
1726	TIMP3	2064.97	-0.131697	0.0817788	-1.61041	0.107309	0.969363
1727	SPATA1	58.182	-0.146545	0.0910168	-1.61008	0.107379	0.969079
1728	MED20	153.209	-0.0957457	0.0594672	-1.61006	0.107385	0.969056
1729	GRIA2	14006.4	0.132771	0.0824667	1.60999	0.107399	0.968998
1730	ZNF667	966.729	0.0932257	0.0579082	1.60989	0.107422	0.968906
1731	SOWAHA	2427.61	0.146583	0.091079	1.6094	0.107529	0.968476
1732	TPRN	450.879	0.134443	0.0835482	1.60916	0.10758	0.968267
1733	RP11-345P4.9	323.729	0.103215	0.0641421	1.60916	0.107581	0.968266
1734	EIF4ENIF1	757.938	0.0671919	0.041779	1.60827	0.107776	0.967478
1735	A1BG-AS1	78.8393	0.129873	0.0807609	1.60812	0.10781	0.967341
1736	RP11-512M8.3	128.153	-0.145652	0.0905776	-1.60804	0.107826	0.967275
1737	LRCH4	377.675	-0.10354	0.0644105	-1.6075	0.107944	0.9668
1738	ETV5	930.124	-0.135975	0.0845977	-1.60732	0.107984	0.966639
1739	ATP2C2	139.67	-0.144714	0.0900433	-1.60716	0.108018	0.966503
1740	IFITM1	113.11	-0.155705	0.096894	-1.60697	0.108062	0.966328
1741	TMEM45A	4345.68	-0.0919922	0.0572565	-1.60667	0.108127	0.966064
1742	SEC14L5	1347.05	0.150862	0.0939298	1.60611	0.108249	0.965577
1743	ZNF483	5623.19	0.110012	0.0685003	1.60601	0.108271	0.965487
1744	PLA2G12A	1105.67	0.0913314	0.0568716	1.60592	0.108291	0.965409
1745	FZD6	163.365	-0.145573	0.0906548	-1.60579	0.10832	0.965292
1746	MARK4	710.261	-0.110035	0.0685289	-1.60567	0.108346	0.965186
1747	EEF1E1	187.3	0.129355	0.0805662	1.60557	0.108368	0.965098
1748	CSPP1	988.409	-0.0781474	0.0486747	-1.6055	0.108383	0.965039
1749	EZH1	1692.6	0.0737908	0.0459679	1.60527	0.108435	0.964831
1750	RP11-303E16.8	21.6828	-0.148152	0.0922914	-1.60526	0.108436	0.964827
1751	RBM14	724.013	-0.0856888	0.0534022	-1.6046	0.108583	0.964238
1752	STK33	291.634	-0.150828	0.0939989	-1.60457	0.108588	0.964218
1753	KNCN	31.8751	0.156474	0.0975543	1.60396	0.108722	0.963683
1754	TPST2	214.567	-0.107401	0.0669633	-1.60388	0.10874	0.963612
1755	AC091814.3	101.972	-0.110571	0.0690134	-1.60217	0.109118	0.962104
1756	RBM45	341.934	0.0645355	0.0402822	1.60208	0.109137	0.962027
1757	LINC00909	293.337	0.12243	0.0764353	1.60174	0.109212	0.961729
1758	PTBP1	493.422	-0.126403	0.0789204	-1.60165	0.109233	0.961647
1759	PLTP	758.317	-0.155452	0.0970697	-1.60144	0.109279	0.961464
1760	ZSWIM8	1128.59	-0.0833653	0.0520605	-1.60132	0.109307	0.961352
1761	SOX1	109.443	-0.14006	0.0874782	-1.60109	0.109357	0.961153
1762	ANKRD55	74.8936	-0.145492	0.0908983	-1.6006	0.109465	0.960724
1763	AKNA	481.321	-0.13273	0.0829335	-1.60044	0.1095	0.960585
1764	ITIH4	39.844	-0.144041	0.0900105	-1.60027	0.109539	0.960432
1765	SLC18A2	270.022	0.116367	0.0727267	1.60006	0.109585	0.960248
1766	ZC3H8	595.423	0.0890926	0.0556811	1.60005	0.109587	0.960241
1767	RP11-282O18.3	35.4551	-0.139717	0.0873204	-1.60004	0.109589	0.960234
1768	LZTR1	979.093	-0.0662715	0.0414201	-1.59999	0.109602	0.960182
1769	WDR3	639.051	0.109742	0.06859	1.59997	0.109605	0.96017
1770	RUFY3	7589.67	0.106625	0.0666484	1.59981	0.109641	0.960026
1771	FDFT1	1878.75	0.107921	0.0674772	1.59937	0.109739	0.959639
1772	FAM105A	235.722	-0.154256	0.0964553	-1.59925	0.109765	0.959536
1773	CAPG	199.043	-0.154016	0.0963181	-1.59904	0.109812	0.959352
1774	RLIMP1	51.6159	-0.153628	0.0960896	-1.5988	0.109865	0.959141
1775	DHTKD1	779.648	-0.1122	0.0702003	-1.59829	0.109979	0.958689
1776	CLYBL	313.071	-0.134427	0.0841347	-1.59776	0.110096	0.958229
1777	PIEZO1	571.834	-0.146199	0.0915106	-1.59762	0.110129	0.9581
1778	NTPCR	945.905	0.112816	0.0706169	1.59758	0.110136	0.958069
1779	CUTC	218.678	0.10947	0.0685231	1.59757	0.110139	0.958057
1780	FRMD6	447.366	-0.12712	0.0795882	-1.59722	0.110216	0.957755
1781	CELF1	3763.37	0.0900394	0.0563753	1.59714	0.110234	0.957684
1782	RPH3AL	35.1542	-0.151173	0.0946584	-1.59704	0.110256	0.957596
1783	TMX3	1432.37	0.113626	0.0711706	1.59653	0.110371	0.957146
1784	KCNQ1	44.6577	-0.153166	0.0959496	-1.59632	0.110418	0.956959
1785	ZCWPW2	140.824	-0.127655	0.0799989	-1.59571	0.110553	0.956429
1786	HPS4	884.573	0.0643184	0.0403079	1.59568	0.110561	0.956397
1787	CTD-2293H3.1	29.6125	0.14301	0.0896481	1.59524	0.110659	0.956014
1788	RP11-504P24.8	118.759	-0.128161	0.0803405	-1.59522	0.110663	0.955999
1789	COG3	806.12	0.0660492	0.0414073	1.59511	0.110687	0.955902
1790	CDH2	2450.84	0.0877309	0.0550063	1.59492	0.110729	0.955739
1791	SYNC	90.1505	-0.135488	0.0849778	-1.59439	0.110848	0.955272
1792	CEP76	211.976	0.0806635	0.0505995	1.59416	0.110901	0.955065
1793	ZNF805	266.21	0.0820503	0.0515184	1.59264	0.111241	0.953736
1794	RP2	146.38	-0.137599	0.0863983	-1.59261	0.111247	0.953711
1795	CPB2-AS1	295.317	0.141481	0.088859	1.59219	0.111341	0.953344
1796	ZNF552	138.673	-0.118581	0.0744783	-1.59216	0.111349	0.953313
1797	NRARP	141.023	-0.15166	0.095268	-1.59193	0.1114	0.953116
1798	BCORL1	201.776	-0.12178	0.0765646	-1.59055	0.111711	0.951904
1799	IFI16	337.841	-0.151941	0.0955297	-1.59051	0.11172	0.951868
1800	PCDHGA2	90.5541	-0.127508	0.0801818	-1.59024	0.11178	0.951635
1801	WDR73	495.404	-0.0700705	0.0440712	-1.58994	0.111848	0.95137
1802	FRMD4A	1562.72	-0.0916201	0.0576253	-1.58993	0.111851	0.951361
1803	PTPDC1	869.679	0.141406	0.0889399	1.58991	0.111856	0.951341
1804	ATG14	668.897	0.077348	0.0486572	1.58965	0.111913	0.951119
1805	GIMAP2	63.8211	-0.143165	0.0900643	-1.58959	0.111928	0.951063
1806	DECR2	105.356	0.128152	0.0806258	1.58946	0.111956	0.950954
1807	LTK	22.3456	0.151881	0.0955758	1.58911	0.112035	0.950647
1808	LARS2	785.865	-0.106017	0.0667222	-1.58893	0.112077	0.950484
1809	CLDN11	1454.33	0.148304	0.09336	1.58852	0.11217	0.950124
1810	MKRN2	649.938	0.0827747	0.0521098	1.58847	0.112181	0.950082
1811	NFKBIB	203.194	-0.122853	0.0773564	-1.58815	0.112253	0.949802
1812	RP11-65J21.3	25.9466	0.152289	0.095896	1.58806	0.112272	0.949728
1813	KCNMB4	1640.37	0.113282	0.071354	1.58761	0.112376	0.949328
1814	TTC23	232.304	-0.112707	0.0710004	-1.58742	0.112418	0.949163
1815	RSPO2	360.85	0.152173	0.0959283	1.58632	0.112667	0.948203
1816	GAA	613.994	-0.113992	0.0718704	-1.58608	0.112721	0.947996
1817	AC003003.5	30.0429	-0.141623	0.0892977	-1.58597	0.112746	0.947897
1818	CREBBP	1999.21	-0.11153	0.0703453	-1.58546	0.112862	0.947454
1819	CTD-3099C6.9	75.3872	-0.141984	0.089559	-1.58537	0.112883	0.947373
1820	ADRA1A	500.721	-0.140369	0.088543	-1.58532	0.112894	0.947329
1821	SVIP	1279.56	0.122452	0.0772471	1.5852	0.112922	0.947222
1822	EIF2A	814.631	0.0906047	0.0571612	1.58507	0.11295	0.947115
1823	MPP6	2991.32	-0.0976193	0.0615875	-1.58505	0.112955	0.947094
1824	ZNF587B	240.225	-0.112956	0.0712653	-1.585	0.112965	0.947055
1825	ADRA1D	40.6338	-0.149658	0.0944213	-1.585	0.112966	0.947054
1826	TMEM43	626.304	0.0821449	0.0518264	1.585	0.112966	0.947053
1827	KLF5	57.3145	0.154528	0.097508	1.58478	0.113017	0.946855
1828	RP11-517P14.2	26.6663	-0.151732	0.0957653	-1.58442	0.113098	0.946543
1829	CD274	62.2335	-0.134971	0.0852117	-1.58395	0.113204	0.946137
1830	ZNF76	426.336	-0.0728917	0.0460276	-1.58365	0.113273	0.945875
1831	ST8SIA6	52.1563	-0.136229	0.0860261	-1.58358	0.113289	0.945813
1832	ENTPD1	1470.52	-0.0993852	0.0627614	-1.58354	0.113298	0.945776
1833	RP11-6N17.4	85.715	-0.111942	0.0707016	-1.5833	0.113353	0.945565
1834	BHLHE22	547.902	0.153445	0.096934	1.58298	0.113426	0.945288
1835	UGT8	2206.24	0.153555	0.0970048	1.58296	0.113429	0.945274
1836	SPOCK3	2361.65	0.142412	0.0899715	1.58286	0.113454	0.94518
1837	RP1-232L24.3	32.9955	0.153118	0.0967401	1.58278	0.113472	0.945111
1838	AL590867.1	632.554	-0.0993642	0.0627809	-1.58271	0.113487	0.945054
1839	MICU1	1217.44	0.0930953	0.058842	1.58212	0.113621	0.94454
1840	ANXA1	374.626	-0.117924	0.0745525	-1.58175	0.113706	0.944217
1841	SBDS	1616.92	0.0976696	0.061748	1.58175	0.113708	0.94421
1842	RP11-490D19.6	25.6874	0.152231	0.0962733	1.58123	0.113825	0.943763
1843	DBP	435.579	0.139103	0.0879732	1.5812	0.113833	0.943733
1844	ATG2B	2744.3	0.0868478	0.0549432	1.58068	0.113951	0.943283
1845	TRAK1	2177.04	-0.0732675	0.0463542	-1.5806	0.11397	0.94321
1846	CTD-2574D22.2	27.118	-0.136381	0.0862916	-1.58046	0.114001	0.94309
1847	FAM186A	42.2211	-0.139509	0.0882737	-1.58041	0.114012	0.94305
1848	ZNF791	662.316	0.0619989	0.0392301	1.58039	0.114018	0.943028
1849	SETX	4450.54	0.0631989	0.0399908	1.58034	0.11403	0.942982
1850	CNR2	30.0803	-0.135764	0.0859222	-1.58007	0.11409	0.942753
1851	RP5-1142A6.2	55.9367	-0.140812	0.0891182	-1.58005	0.114095	0.942735
1852	SLC25A12	1351.58	0.111791	0.0707555	1.57996	0.114117	0.942651
1853	RP11-473M20.7	38.924	-0.145431	0.0920502	-1.57991	0.114127	0.942612
1854	ZNF519	395.976	0.089282	0.0565365	1.57919	0.114292	0.941984
1855	C9orf47	34.1918	-0.153949	0.0974903	-1.57912	0.114308	0.941925
1856	CXorf56	443.536	0.110534	0.0699996	1.57907	0.114321	0.941876
1857	NLRC4	64.3198	-0.138591	0.0877704	-1.57902	0.114331	0.941836
1858	RP11-475O23.2	22.6365	-0.153819	0.0974654	-1.57819	0.114521	0.941114
1859	LPAR2	48.4946	-0.146972	0.0931284	-1.57816	0.114529	0.941086
1860	SNORA35	32.0426	-0.149973	0.0950522	-1.57779	0.114613	0.940766
1861	SLC9A2	73.0755	0.153653	0.0973917	1.57768	0.114639	0.940666
1862	XXbac-BPG154L12.4	1267.53	-0.0919946	0.0583109	-1.57766	0.114644	0.940647
1863	GS1-124K5.2	134.487	-0.132596	0.0840537	-1.57751	0.114678	0.94052
1864	IL12RB2	114.64	-0.14682	0.0930861	-1.57725	0.114737	0.940296
1865	RP11-280K24.4	22.9988	-0.143337	0.0908857	-1.57711	0.11477	0.940173
1866	AFAP1-AS1	61.0682	-0.146005	0.0925792	-1.57709	0.114776	0.940151
1867	SAMD15	130.578	-0.126112	0.0799667	-1.57706	0.114782	0.940126
1868	CRNKL1	855.009	0.0856251	0.0542992	1.57691	0.114815	0.94
1869	RP11-267C16.1	142.651	0.153721	0.0974825	1.57691	0.114817	0.939995
1870	NPEPPS	2724.1	0.0722501	0.0458184	1.57688	0.114823	0.939971
1871	PLCXD1	435.334	0.146939	0.0931948	1.57669	0.114867	0.939805
1872	RP11-565F19.2	46.1352	-0.11509	0.0729998	-1.57658	0.114892	0.939711
1873	SNORD116-6	24.5703	0.146846	0.0932172	1.57531	0.115184	0.938606
1874	LRP12	1111.64	0.118635	0.0753243	1.57499	0.115259	0.938325
1875	PGAM1P9	21.7646	0.153023	0.0971649	1.57487	0.115286	0.938225
1876	DDX50	658.8	0.0740201	0.0470035	1.57478	0.115308	0.938141
1877	SERPINB9	310.524	-0.121054	0.0768866	-1.57445	0.115383	0.937858
1878	MAMDC4	167.468	-0.13682	0.0869008	-1.57443	0.115387	0.937842
1879	RP11-311P8.2	30.8597	-0.136648	0.0867995	-1.57429	0.115419	0.937721
1880	GLTSCR1	154.938	-0.127661	0.081092	-1.57427	0.115424	0.937702
1881	PARP12	138.554	-0.14227	0.0904033	-1.57373	0.11555	0.937229
1882	SPATA5L1	141.041	0.119126	0.0756971	1.57372	0.115552	0.937222
1883	OSBPL3	435.589	-0.136084	0.0864854	-1.57349	0.115606	0.937021
1884	RET	89.5499	-0.15065	0.0957556	-1.57327	0.115656	0.936833
1885	TMEM213	23.2985	-0.145402	0.092425	-1.57319	0.115675	0.936762
1886	AF127936.5	52.2102	-0.151877	0.0965525	-1.573	0.11572	0.936592
1887	TSNAX	892.036	0.104165	0.0662238	1.57292	0.115736	0.93653
1888	TUBA3D	22.7926	0.150862	0.0959171	1.57284	0.115757	0.936454
1889	RP11-658F2.8	193.951	0.0995188	0.063282	1.57263	0.115805	0.936271
1890	SLFN12L	39.374	-0.14553	0.0925479	-1.57248	0.115839	0.936143
1891	CREB3L1	56.4339	-0.152773	0.0971663	-1.57228	0.115885	0.935972
1892	DLX6	36.1262	-0.152145	0.0967782	-1.5721	0.115929	0.93581
1893	DOHH	304.673	0.11719	0.0745603	1.57174	0.116011	0.935502
1894	RNF34	736.482	0.0766091	0.0487613	1.57111	0.116158	0.934951
1895	PIAS1	867.862	0.0793217	0.0504887	1.57108	0.116164	0.934928
1896	GS1-115G20.2	29.8181	-0.140067	0.0891607	-1.57095	0.116195	0.934812
1897	BST2	171.182	-0.148661	0.0946397	-1.57081	0.116226	0.934697
1898	ANKRD32	637.841	0.0955425	0.0608401	1.57039	0.116325	0.934327
1899	KCNG3	367.741	0.146201	0.0931001	1.57036	0.116331	0.934304
1900	TMEM191C	97.5047	0.1392	0.0886445	1.57032	0.116341	0.934268
1901	AC004158.2	35.1973	-0.124279	0.0791745	-1.56968	0.11649	0.933713
1902	APBB2	2345.72	0.086346	0.0550139	1.56953	0.116524	0.933583
1903	RP11-946L20.4	1396.43	-0.1068	0.0680535	-1.56936	0.116565	0.933432
1904	RP11-806L2.2	61.0604	0.152664	0.0972972	1.56904	0.116638	0.933161
1905	JAM2	824.413	-0.136178	0.0868025	-1.56883	0.116688	0.932975
1906	RAVER2	819.252	-0.10121	0.0645203	-1.56865	0.11673	0.932816
1907	ANKRD18A	414.476	0.152164	0.0970115	1.56851	0.116761	0.932701
1908	PAPD5	622.562	0.0892345	0.0569128	1.56792	0.116901	0.932182
1909	SCARA3	849.483	-0.141478	0.0902455	-1.5677	0.116951	0.931997
1910	CSE1L	1585.82	0.109503	0.0698582	1.56751	0.116996	0.931829
1911	PINLYP	70.7207	-0.123902	0.0790439	-1.5675	0.116997	0.931826
1912	USP6NL	543.023	-0.0994284	0.0634353	-1.5674	0.117021	0.931735
1913	IFI35	83.4765	-0.128349	0.0818936	-1.56727	0.117051	0.931623
1914	MAL	653.686	0.152947	0.0975961	1.56714	0.117081	0.931512
1915	RP4-704D23.1	26.8207	0.14122	0.0901406	1.56666	0.117193	0.931098
1916	TNS3	2955.92	-0.142062	0.0906798	-1.56663	0.117202	0.931066
1917	BAALC	3855.48	-0.128628	0.0821196	-1.56635	0.117267	0.930824
1918	SEC24B	1014.27	0.054547	0.034828	1.56618	0.117306	0.930679
1919	ARMCX5	256.397	0.10865	0.0693787	1.56605	0.117337	0.930564
1920	CTD-2162K18.4	27.5865	-0.140321	0.0896159	-1.56581	0.117393	0.930357
1921	MPP1	506.857	0.0985195	0.0629483	1.56508	0.117563	0.929729
1922	YOD1	627.808	0.127777	0.0816498	1.56494	0.117598	0.9296
1923	RP11-313J2.1	405.626	0.152768	0.0976234	1.56487	0.117613	0.929543
1924	ZNF251	441.769	0.0763876	0.0488289	1.56439	0.117725	0.92913
1925	TFPI	211.322	-0.0927512	0.0593293	-1.56333	0.117975	0.928209
1926	SLC35F1	1659.04	-0.116219	0.0743492	-1.56314	0.118019	0.928049
1927	RHOT1	1601.8	0.0772545	0.0494261	1.56303	0.118045	0.927952
1928	ASCC2	346.689	-0.0979522	0.0626795	-1.56275	0.118112	0.927706
1929	RC3H2	2904.01	0.0845071	0.0540893	1.56236	0.118203	0.927372
1930	IBA57-AS1	22.9465	0.147895	0.0946775	1.5621	0.118265	0.927143
1931	RP1-152L7.5	68.3098	0.141758	0.0907533	1.56201	0.118285	0.927072
1932	HIVEP3	797.934	-0.139099	0.0890557	-1.56194	0.118303	0.927005
1933	LEPREL1-AS1	34.7847	-0.139648	0.0894116	-1.56186	0.118321	0.926937
1934	PALD1	506.02	-0.146286	0.0936623	-1.56185	0.118324	0.926926
1935	LYPD6	290.103	-0.139462	0.0892959	-1.56179	0.118337	0.926879
1936	PRDM1	83.0451	-0.151719	0.0971491	-1.56171	0.118357	0.926808
1937	RP11-83B20.1	22.1792	-0.152263	0.0975068	-1.56157	0.11839	0.926684
1938	HIAT1	995.571	0.118819	0.0760968	1.56142	0.118425	0.926557
1939	ZNF141	581.567	0.0893499	0.0572388	1.561	0.118523	0.926197
1940	TMEM167B	952.291	0.105521	0.0675998	1.56097	0.11853	0.926171
1941	CLNK	20.6293	-0.144889	0.0928397	-1.56064	0.11861	0.92588
1942	PCYT1A	1070.94	-0.0831793	0.0532984	-1.56063	0.11861	0.925877
1943	WEE2-AS1	34.5397	0.148343	0.0950595	1.56052	0.118636	0.925784
1944	RAD51C	360.943	0.114715	0.0735197	1.56033	0.118682	0.925614
1945	SYCP2L	111.115	0.128676	0.0824695	1.56029	0.118691	0.92558
1946	SUZ12P	898.193	-0.0772455	0.0495258	-1.5597	0.11883	0.925072
1947	AC018647.3	265.149	0.15086	0.0967264	1.55966	0.11884	0.925036
1948	CENPN	114.126	0.118146	0.0757581	1.55951	0.118876	0.924907
1949	ZSCAN12	285.359	0.0751694	0.0482053	1.55936	0.118911	0.924777
1950	RP13-895J2.7	41.3846	-0.151695	0.0972829	-1.55932	0.118921	0.924742
1951	SECISBP2L	6946.37	0.114353	0.0733419	1.55918	0.118954	0.92462
1952	DGKB	2814.28	0.123125	0.0790094	1.55836	0.119147	0.923917
1953	RIN3	129.998	-0.148732	0.0954412	-1.55836	0.119147	0.923916
1954	RP11-640M9.1	74.8716	0.144462	0.0927069	1.55827	0.11917	0.923833
1955	HLA-DRA	577.477	-0.139628	0.0896449	-1.55756	0.119337	0.923225
1956	DNASE1	387.264	-0.09469	0.0607955	-1.55752	0.119348	0.923185
1957	LINC00622	151.399	0.150879	0.0968828	1.55733	0.119392	0.923026
1958	EPRS	2378.04	0.0827388	0.0531327	1.55721	0.11942	0.922921
1959	RP11-730A19.5	21.6491	-0.14893	0.0956497	-1.55704	0.119461	0.922772
1960	DNAH10OS	310.735	0.129162	0.0829639	1.55684	0.119508	0.922603
1961	AC079233.1	35.5362	0.148401	0.0953254	1.55678	0.119522	0.922553
1962	RP11-234K24.3	113.74	0.120752	0.077567	1.55674	0.119532	0.922514
1963	PHTF2	642.198	0.0871804	0.0560142	1.5564	0.119614	0.922219
1964	ZNF639	500.958	0.0823752	0.0529358	1.55613	0.119676	0.921992
1965	GPR137C	562.72	0.105837	0.0680186	1.556	0.119707	0.921879
1966	PCDHA13	68.0628	-0.13231	0.085044	-1.55579	0.119759	0.921693
1967	ZNF738	140.184	0.131434	0.0844808	1.55579	0.119759	0.921693
1968	MTRNR2L1	31.2429	0.126903	0.0815688	1.55578	0.119761	0.921685
1969	BACE1	2275.22	0.109104	0.0701326	1.55568	0.119784	0.921601
1970	RP11-1084I9.1	21.0694	0.150096	0.0964827	1.55568	0.119784	0.9216
1971	ARSD	240.507	-0.122866	0.0789887	-1.55549	0.11983	0.921434
1972	RP11-317P15.5	206.925	0.1494	0.0961078	1.55451	0.120063	0.920591
1973	RP11-982M15.8	22.5043	-0.151486	0.0974533	-1.55445	0.120078	0.920536
1974	PISD	768.685	0.0952691	0.0612944	1.55429	0.120116	0.920399
1975	HAVCR2	184.042	-0.151493	0.0974961	-1.55384	0.120222	0.920015
1976	IL1RAP	423.282	-0.134194	0.0863856	-1.55343	0.120321	0.919659
1977	CXXC1	397.457	-0.0939777	0.0605226	-1.55277	0.120478	0.919093
1978	SALL2	878.809	-0.125538	0.0808481	-1.55276	0.12048	0.919086
1979	CLEC5A	24.7958	-0.136754	0.0880793	-1.55262	0.120513	0.918964
1980	RP11-517I3.1	77.6088	-0.146918	0.0946276	-1.55259	0.12052	0.91894
1981	SGCB	1675.6	0.0805935	0.0519191	1.55229	0.120593	0.918679
1982	ITGA1	391.802	-0.125204	0.0806955	-1.55156	0.120767	0.918053
1983	FAM127C	100.14	0.102635	0.0661562	1.55141	0.120804	0.91792
1984	SSPO	357.684	-0.139814	0.0901299	-1.55125	0.120842	0.917784
1985	PSIP1	3634.88	0.0750699	0.0483968	1.55113	0.12087	0.917682
1986	ARID4B	2091.92	0.0617753	0.0398285	1.55103	0.120894	0.917596
1987	C8orf88	23.6186	-0.138601	0.0893656	-1.55094	0.120915	0.917519
1988	KIAA1715	1811.15	0.0995721	0.0642049	1.55085	0.120938	0.917438
1989	RP11-553A10.1	21.9243	0.147494	0.0951147	1.55069	0.120975	0.917304
1990	RRAGB	652.918	0.107254	0.0691672	1.55064	0.120988	0.917258
1991	RP11-304L19.1	30.9784	-0.150559	0.0971293	-1.55009	0.12112	0.916784
1992	KRT8P15	108.656	-0.143469	0.0925645	-1.54994	0.121157	0.916653
1993	C10orf105	50.8374	-0.146165	0.0943069	-1.54989	0.121167	0.916614
1994	TMEM221	42.6008	0.135533	0.0874526	1.54979	0.121192	0.916525
1995	MAB21L3	1721.16	-0.12229	0.0789318	-1.54931	0.121306	0.916117
1996	TNFRSF10B	202.38	-0.150024	0.0968414	-1.54917	0.121341	0.915992
1997	MSH4	38.0377	-0.140584	0.0907508	-1.54913	0.121352	0.915955
[truncated: 17,785 more rows]
