# Supplementary material for: Non-CG methylation and multiple histone profiles associate child abuse with immune and small GTPase dysregulation
Source: Nat Commun. 2021 Feb 18;12:1132. doi: 10.1038/s41467-021-21365-3 (PMC7892573; doi:10.1038/s41467-021-21365-3)
Supplement: Supplementary file 11 — Supplementary Data 8 [file 41467_2021_21365_MOESM11_ESM.xlsx]

## Sheet: Supplementary Data 8
Supplementary Data 8. Gene Ontology enrichment analysis of RNA-Seq data using the ToppGene suite (Chen et al, Nucleic Acids Research 2009)
NB: False-discovery rate (FDR) computed using the Benjamini-Hochberg procedure
Category	ID	Name	p-value	-log(pval)	q-value FDR B&H	Hit Count in Query List	Hit Count in Genome
GO: Biological Process	GO:0002682	regulation of immune system process	1.145e-12	11.9412	5.332E-9	100	1626
GO: Biological Process	GO:0002684	positive regulation of immune system process	1.987e-12	11.7018	5.332E-9	72	998
GO: Biological Process	GO:0002253	activation of immune response	2.943e-12	11.5312	5.332E-9	50	557
GO: Biological Process	GO:0050778	positive regulation of immune response	5.632e-11	10.2493	7.653E-8	55	705
GO: Biological Process	GO:0050776	regulation of immune response	1.611e-10	9.7929	1.751E-7	70	1052
GO: Biological Process	GO:0006955	immune response	5.85e-10	9.23284	5.299E-7	98	1762
GO: Biological Process	GO:0002757	immune response-activating signal transduction	1.604e-09	8.7948	1.246E-6	42	503
GO: Biological Process	GO:0030097	hemopoiesis	8.654e-09	8.06278	5.683E-6	56	832
GO: Biological Process	GO:0048534	hematopoietic or lymphoid organ development	9.411e-09	8.02636	5.683E-6	58	879
GO: Biological Process	GO:0034142	toll-like receptor 4 signaling pathway	1.177e-08	7.92922	6.396E-6	18	118
GO: Biological Process	GO:0001816	cytokine production	1.401e-08	7.85356	6.922E-6	49	689
GO: Biological Process	GO:0045087	innate immune response	1.995e-08	7.70006	9.034E-6	69	1156
GO: Biological Process	GO:0002521	leukocyte differentiation	2.707e-08	7.56751	1.066E-5	40	513
GO: Biological Process	GO:0002520	immune system development	2.746e-08	7.5613	1.066E-5	59	929
GO: Biological Process	GO:0045088	regulation of innate immune response	2.986e-08	7.52491	1.082E-5	35	415
GO: Biological Process	GO:0002764	immune response-regulating signaling pathway	5.827e-08	7.23455	1.967E-5	47	677
GO: Biological Process	GO:0002218	activation of innate immune response	6.395e-08	7.19416	1.967E-5	28	295
GO: Biological Process	GO:0002224	toll-like receptor signaling pathway	6.513e-08	7.18622	1.967E-5	20	161
GO: Biological Process	GO:0002221	pattern recognition receptor signaling pathway	9.095e-08	7.0412	2.602E-5	22	196
GO: Biological Process	GO:0006954	inflammatory response	9.842e-08	7.00692	2.674E-5	47	689
GO: Biological Process	GO:0002758	innate immune response-activating signal transduction	1.416e-07	6.84894	3.664E-5	27	288
GO: Biological Process	GO:0001775	cell activation	2.077e-07	6.68256	4.907E-5	62	1057
GO: Biological Process	GO:0001817	regulation of cytokine production	2.149e-07	6.66776	4.907E-5	43	619
GO: Biological Process	GO:0006952	defense response	2.167e-07	6.66414	4.907E-5	95	1901
GO: Biological Process	GO:2000106	regulation of leukocyte apoptotic process	2.444e-07	6.6119	5.313E-5	15	100
GO: Biological Process	GO:0034109	homotypic cell-cell adhesion	3.091e-07	6.5099	6.462E-5	40	562
GO: Biological Process	GO:0098602	single organism cell adhesion	3.698e-07	6.43203	6.893E-5	52	836
GO: Biological Process	GO:0045321	leukocyte activation	3.734e-07	6.42783	6.893E-5	51	813
GO: Biological Process	GO:1903706	regulation of hemopoiesis	3.801e-07	6.4201	6.893E-5	30	360
GO: Biological Process	GO:0002275	myeloid cell activation involved in immune response	3.805e-07	6.41965	6.893E-5	13	77
GO: Biological Process	GO:1902105	regulation of leukocyte differentiation	4.207e-07	6.37603	7.268E-5	25	267
GO: Biological Process	GO:0031347	regulation of defense response	4.279e-07	6.36866	7.268E-5	52	840
GO: Biological Process	GO:0071887	leukocyte apoptotic process	5.108e-07	6.29175	8.412E-5	16	120
GO: Biological Process	GO:0045089	positive regulation of innate immune response	5.605e-07	6.25142	8.960E-5	29	347
GO: Biological Process	GO:0016337	single organismal cell-cell adhesion	6.614e-07	6.17954	1.027E-4	49	782
GO: Biological Process	GO:0022610	biological adhesion	1.103e-06	5.95742	1.664E-4	78	1518
GO: Biological Process	GO:0007159	leukocyte cell-cell adhesion	1.201e-06	5.92046	1.765E-4	37	527
GO: Biological Process	GO:0007155	cell adhesion	1.616e-06	5.79156	2.311E-4	77	1507
GO: Biological Process	GO:0070486	leukocyte aggregation	1.908e-06	5.71942	2.606E-4	35	494
GO: Biological Process	GO:0032680	regulation of tumor necrosis factor production	1.918e-06	5.71715	2.606E-4	15	117
GO: Biological Process	GO:0002274	myeloid leukocyte activation	2.065e-06	5.68508	2.737E-4	19	182
GO: Biological Process	GO:0032640	tumor necrosis factor production	2.138e-06	5.66999	2.767E-4	15	118
GO: Biological Process	GO:0046651	lymphocyte proliferation	2.331e-06	5.63246	2.946E-4	25	293
GO: Biological Process	GO:0080134	regulation of response to stress	2.403e-06	5.61925	2.968E-4	77	1523
GO: Biological Process	GO:1903555	regulation of tumor necrosis factor superfamily cytokine production	2.648e-06	5.57708	3.198E-4	15	120
GO: Biological Process	GO:0032943	mononuclear cell proliferation	2.799e-06	5.553	3.307E-4	25	296
GO: Biological Process	GO:0031349	positive regulation of defense response	3.161e-06	5.50018	3.631E-4	33	462
GO: Biological Process	GO:0042098	T cell proliferation	3.207e-06	5.4939	3.631E-4	20	205
GO: Biological Process	GO:0071706	tumor necrosis factor superfamily cytokine production	3.618e-06	5.44153	4.013E-4	15	123
GO: Biological Process	GO:0045576	mast cell activation	5.366e-06	5.27035	5.833E-4	11	69
GO: Biological Process	GO:0034134	toll-like receptor 2 signaling pathway	5.78e-06	5.23807	6.159E-4	12	83
GO: Biological Process	GO:0032101	regulation of response to external stimulus	6.049e-06	5.21832	6.322E-4	53	944
GO: Biological Process	GO:0098751	bone cell development	6.545e-06	5.18409	6.712E-4	8	35
GO: Biological Process	GO:0070661	leukocyte proliferation	6.709e-06	5.17334	6.752E-4	25	311
GO: Biological Process	GO:0032418	lysosome localization	8.162e-06	5.0882	7.937E-4	10	59
GO: Biological Process	GO:0071216	cellular response to biotic stimulus	8.178e-06	5.08735	7.937E-4	18	182
GO: Biological Process	GO:0098609	cell-cell adhesion	8.647e-06	5.06313	8.174E-4	53	956
GO: Biological Process	GO:0046649	lymphocyte activation	8.723e-06	5.05933	8.174E-4	42	690
GO: Biological Process	GO:0050900	leukocyte migration	9.01e-06	5.04528	8.300E-4	28	378
GO: Biological Process	GO:0071593	lymphocyte aggregation	9.587e-06	5.01832	8.684E-4	33	487
GO: Biological Process	GO:0002238	response to molecule of fungal origin	1.09e-05	4.96257	9.708E-4	4	6
GO: Biological Process	GO:0051092	positive regulation of NF-kappaB transcription factor activity	1.146e-05	4.94082	1.004E-3	15	135
GO: Biological Process	GO:1902531	regulation of intracellular signal transduction	1.418e-05	4.84832	1.223E-3	81	1708
GO: Biological Process	GO:0002279	mast cell activation involved in immune response	1.944e-05	4.7113	1.625E-3	9	52
GO: Biological Process	GO:0043303	mast cell degranulation	1.944e-05	4.7113	1.625E-3	9	52
GO: Biological Process	GO:0050853	B cell receptor signaling pathway	1.983e-05	4.70268	1.633E-3	10	65
GO: Biological Process	GO:0002252	immune effector process	2.134e-05	4.67081	1.731E-3	47	838
GO: Biological Process	GO:0070489	T cell aggregation	2.312e-05	4.63601	1.821E-3	32	486
GO: Biological Process	GO:0042110	T cell activation	2.312e-05	4.63601	1.821E-3	32	486
GO: Biological Process	GO:0016477	cell migration	2.446e-05	4.61154	1.899E-3	64	1277
GO: Biological Process	GO:0002448	mast cell mediated immunity	2.666e-05	4.57414	1.985E-3	9	54
GO: Biological Process	GO:0071226	cellular response to molecule of fungal origin	2.666e-05	4.57414	1.985E-3	3	3
GO: Biological Process	GO:0070889	platelet alpha granule organization	2.666e-05	4.57414	1.985E-3	3	3
GO: Biological Process	GO:0032760	positive regulation of tumor necrosis factor production	3.389e-05	4.46993	2.489E-3	10	69
GO: Biological Process	GO:0030098	lymphocyte differentiation	3.709e-05	4.43074	2.688E-3	25	344
GO: Biological Process	GO:0070228	regulation of lymphocyte apoptotic process	3.85e-05	4.41454	2.753E-3	10	70
GO: Biological Process	GO:1903557	positive regulation of tumor necrosis factor superfamily cytokine production	4.364e-05	4.36012	3.080E-3	10	71
GO: Biological Process	GO:0002429	immune response-activating cell surface receptor signaling pathway	4.483e-05	4.34843	3.124E-3	25	348
GO: Biological Process	GO:0070227	lymphocyte apoptotic process	4.573e-05	4.3398	3.146E-3	11	86
GO: Biological Process	GO:0002755	MyD88-dependent toll-like receptor signaling pathway	5.097e-05	4.29269	3.452E-3	11	87
GO: Biological Process	GO:2000108	positive regulation of leukocyte apoptotic process	5.169e-05	4.28659	3.452E-3	7	34
GO: Biological Process	GO:0002573	myeloid leukocyte differentiation	5.298e-05	4.27589	3.452E-3	18	209
GO: Biological Process	GO:0051674	localization of cell	5.335e-05	4.27287	3.452E-3	67	1391
GO: Biological Process	GO:0048870	cell motility	5.335e-05	4.27287	3.452E-3	67	1391
GO: Biological Process	GO:0043299	leukocyte degranulation	5.57e-05	4.25414	3.547E-3	10	73
GO: Biological Process	GO:0070230	positive regulation of lymphocyte apoptotic process	5.613e-05	4.2508	3.547E-3	6	24
GO: Biological Process	GO:0002761	regulation of myeloid leukocyte differentiation	6.202e-05	4.20747	3.874E-3	13	121
GO: Biological Process	GO:0030851	granulocyte differentiation	6.297e-05	4.20087	3.889E-3	7	35
GO: Biological Process	GO:0009611	response to wounding	6.655e-05	4.17685	4.064E-3	56	1109
GO: Biological Process	GO:0040011	locomotion	7.567e-05	4.12108	4.570E-3	86	1932
GO: Biological Process	GO:0038123	toll-like receptor TLR1:TLR2 signaling pathway	7.904e-05	4.10215	4.669E-3	10	76
GO: Biological Process	GO:0038124	toll-like receptor TLR6:TLR2 signaling pathway	7.904e-05	4.10215	4.669E-3	10	76
GO: Biological Process	GO:0045595	regulation of cell differentiation	7.991e-05	4.0974	4.670E-3	76	1656
GO: Biological Process	GO:0002683	negative regulation of immune system process	8.795e-05	4.05576	5.085E-3	27	407
GO: Biological Process	GO:0045637	regulation of myeloid cell differentiation	0.0001061	3.97428	6.070E-3	17	201
GO: Biological Process	GO:0002768	immune response-regulating cell surface receptor signaling pathway	0.0001377	3.86107	7.795E-3	32	534
GO: Biological Process	GO:0043931	ossification involved in bone maturation	0.0001393	3.85605	7.806E-3	5	18
GO: Biological Process	GO:0061515	myeloid cell development	0.0001524	3.81702	8.433E-3	9	67
GO: Biological Process	GO:0001819	positive regulation of cytokine production	0.0001536	3.81361	8.433E-3	27	421
GO: Biological Process	GO:0060326	cell chemotaxis	0.0001668	3.7778	9.068E-3	19	249
GO: Biological Process	GO:0030099	myeloid cell differentiation	0.0001809	3.74256	9.736E-3	25	380
GO: Biological Process	GO:0035855	megakaryocyte development	0.0001845	3.734	9.830E-3	5	19
GO: Biological Process	GO:0002244	hematopoietic progenitor cell differentiation	0.0002301	3.63808	1.214E-2	15	175
GO: Biological Process	GO:0007599	hemostasis	0.0002334	3.6319	1.220E-2	33	574
GO: Biological Process	GO:0070977	bone maturation	0.00024	3.61979	1.242E-2	5	20
GO: Biological Process	GO:0006468	protein phosphorylation	0.0002473	3.60678	1.268E-2	83	1915
GO: Biological Process	GO:0030168	platelet activation	0.0002502	3.60171	1.271E-2	19	257
GO: Biological Process	GO:0022407	regulation of cell-cell adhesion	0.0002703	3.56815	1.360E-2	26	413
GO: Biological Process	GO:0042107	cytokine metabolic process	0.0002727	3.56431	1.360E-2	12	122
GO: Biological Process	GO:0042771	intrinsic apoptotic signaling pathway in response to DNA damage by p53 class mediator	0.000285	3.54516	1.408E-2	7	44
GO: Biological Process	GO:0002250	adaptive immune response	0.0003133	3.50404	1.534E-2	25	394
GO: Biological Process	GO:0071219	cellular response to molecule of bacterial origin	0.0003179	3.49771	1.543E-2	14	161
GO: Biological Process	GO:0009620	response to fungus	0.0003306	3.4807	1.590E-2	8	59
GO: Biological Process	GO:0006811	ion transport	0.0003436	3.46395	1.634E-2	71	1595
GO: Biological Process	GO:0030334	regulation of cell migration	0.0003457	3.4613	1.634E-2	38	711
GO: Biological Process	GO:0042035	regulation of cytokine biosynthetic process	0.0003594	3.44442	1.684E-2	11	108
GO: Biological Process	GO:0070231	T cell apoptotic process	0.0003717	3.42981	1.719E-2	8	60
GO: Biological Process	GO:1901700	response to oxygen-containing compound	0.0003731	3.42817	1.719E-2	74	1684
GO: Biological Process	GO:0033993	response to lipid	0.0003959	3.40241	1.808E-2	44	870
GO: Biological Process	GO:0007249	I-kappaB kinase/NF-kappaB signaling	0.000404	3.39362	1.830E-2	19	267
GO: Biological Process	GO:0051056	regulation of small GTPase mediated signal transduction	0.0004117	3.38542	1.849E-2	20	289
GO: Biological Process	GO:0007596	blood coagulation	0.0004242	3.37243	1.890E-2	32	569
GO: Biological Process	GO:0002762	negative regulation of myeloid leukocyte differentiation	0.0004333	3.36321	1.915E-2	7	47
GO: Biological Process	GO:0072332	intrinsic apoptotic signaling pathway by p53 class mediator	0.0004426	3.35399	1.940E-2	9	77
GO: Biological Process	GO:0045055	regulated exocytosis	0.0004657	3.33189	2.008E-2	10	94
GO: Biological Process	GO:0002237	response to molecule of bacterial origin	0.000482	3.31695	2.008E-2	22	337
GO: Biological Process	GO:0070245	positive regulation of thymocyte apoptotic process	0.0004836	3.31551	2.008E-2	3	6
GO: Biological Process	GO:0071221	cellular response to bacterial lipopeptide	0.0004836	3.31551	2.008E-2	3	6
GO: Biological Process	GO:0070339	response to bacterial lipopeptide	0.0004836	3.31551	2.008E-2	3	6
GO: Biological Process	GO:0071220	cellular response to bacterial lipoprotein	0.0004836	3.31551	2.008E-2	3	6
GO: Biological Process	GO:0070242	thymocyte apoptotic process	0.000484	3.31515	2.008E-2	5	23
GO: Biological Process	GO:0050817	coagulation	0.0004928	3.30733	2.029E-2	32	574
GO: Biological Process	GO:0018193	peptidyl-amino acid modification	0.0005112	3.29141	2.089E-2	60	1311
GO: Biological Process	GO:0050671	positive regulation of lymphocyte proliferation	0.0005616	3.25057	2.278E-2	12	132
GO: Biological Process	GO:2001269	positive regulation of cysteine-type endopeptidase activity involved in apoptotic signaling pathway	0.0005966	3.22432	2.384E-2	5	24
GO: Biological Process	GO:0048799	organ maturation	0.0005966	3.22432	2.384E-2	5	24
GO: Biological Process	GO:0050670	regulation of lymphocyte proliferation	0.0006022	3.22026	2.389E-2	16	212
GO: Biological Process	GO:0097529	myeloid leukocyte migration	0.0006199	3.20768	2.442E-2	14	172
GO: Biological Process	GO:0030217	T cell differentiation	0.0006351	3.19716	2.483E-2	17	234
GO: Biological Process	GO:0032946	positive regulation of mononuclear cell proliferation	0.0006429	3.19186	2.496E-2	12	134
GO: Biological Process	GO:0032944	regulation of mononuclear cell proliferation	0.0006667	3.17607	2.570E-2	16	214
GO: Biological Process	GO:0030595	leukocyte chemotaxis	0.0006882	3.16229	2.634E-2	15	194
GO: Biological Process	GO:0043122	regulation of I-kappaB kinase/NF-kappaB signaling	0.0007327	3.13507	2.785E-2	17	237
GO: Biological Process	GO:0002443	leukocyte mediated immunity	0.0007398	3.13089	2.792E-2	22	348
GO: Biological Process	GO:0042592	homeostatic process	0.0007606	3.11884	2.851E-2	73	1698
GO: Biological Process	GO:0018108	peptidyl-tyrosine phosphorylation	0.0007683	3.11447	2.860E-2	22	349
GO: Biological Process	GO:0030219	megakaryocyte differentiation	0.0008115	3.09071	2.927E-2	7	52
GO: Biological Process	GO:0042127	regulation of cell proliferation	0.0008248	3.08365	2.927E-2	71	1646
GO: Biological Process	GO:0032493	response to bacterial lipoprotein	0.0008277	3.08213	2.927E-2	3	7
GO: Biological Process	GO:0097048	dendritic cell apoptotic process	0.0008277	3.08213	2.927E-2	3	7
GO: Biological Process	GO:2000668	regulation of dendritic cell apoptotic process	0.0008277	3.08213	2.927E-2	3	7
GO: Biological Process	GO:0018212	peptidyl-tyrosine modification	0.0008281	3.08192	2.927E-2	22	351
GO: Biological Process	GO:0043207	response to external biotic stimulus	0.0008295	3.08118	2.927E-2	46	955
GO: Biological Process	GO:0051707	response to other organism	0.0008295	3.08118	2.927E-2	46	955
GO: Biological Process	GO:1903034	regulation of response to wounding	0.0008562	3.06742	3.002E-2	26	446
GO: Biological Process	GO:0051412	response to corticosterone	0.0008794	3.05581	3.014E-2	5	26
GO: Biological Process	GO:0045671	negative regulation of osteoclast differentiation	0.0008794	3.05581	3.014E-2	5	26
GO: Biological Process	GO:0042089	cytokine biosynthetic process	0.0008801	3.05547	3.014E-2	11	120
GO: Biological Process	GO:0071900	regulation of protein serine/threonine kinase activity	0.0008816	3.05473	3.014E-2	27	471
GO: Biological Process	GO:0002588	positive regulation of antigen processing and presentation of peptide antigen via MHC class II	0.0009034	3.04412	3.031E-2	2	2
GO: Biological Process	GO:0002582	positive regulation of antigen processing and presentation of peptide or polysaccharide antigen via MHC class II	0.0009034	3.04412	3.031E-2	2	2
GO: Biological Process	GO:1902725	negative regulation of satellite cell differentiation	0.0009034	3.04412	3.031E-2	2	2
GO: Biological Process	GO:0070665	positive regulation of leukocyte proliferation	0.0009481	3.02315	3.157E-2	12	140
GO: Biological Process	GO:0051049	regulation of transport	0.0009587	3.01832	3.157E-2	79	1885
GO: Biological Process	GO:0097305	response to alcohol	0.00096	3.01773	3.157E-2	22	355
GO: Biological Process	GO:2000145	regulation of cell motility	0.0009675	3.01435	3.157E-2	38	751
GO: Biological Process	GO:0001501	skeletal system development	0.0009701	3.01318	3.157E-2	29	523
GO: Biological Process	GO:0034110	regulation of homotypic cell-cell adhesion	0.000998	3.00087	3.229E-2	21	333
GO: Biological Process	GO:0036336	dendritic cell migration	0.001053	2.97757	3.387E-2	5	27
GO: Biological Process	GO:0030225	macrophage differentiation	0.001071	2.97021	3.389E-2	6	40
GO: Biological Process	GO:0009607	response to biotic stimulus	0.001074	2.969	3.389E-2	47	994
GO: Biological Process	GO:2000026	regulation of multicellular organismal development	0.001074	2.969	3.389E-2	75	1777
GO: Biological Process	GO:0034112	positive regulation of homotypic cell-cell adhesion	0.001085	2.96457	3.389E-2	16	224
GO: Biological Process	GO:0070663	regulation of leukocyte proliferation	0.001085	2.96457	3.389E-2	16	224
GO: Biological Process	GO:0033554	cellular response to stress	0.001128	2.94769	3.505E-2	82	1983
GO: Biological Process	GO:1903039	positive regulation of leukocyte cell-cell adhesion	0.001137	2.94424	3.511E-2	16	225
GO: Biological Process	GO:0051090	regulation of sequence-specific DNA binding transcription factor activity	0.001171	2.93144	3.597E-2	23	384
GO: Biological Process	GO:0030155	regulation of cell adhesion	0.001225	2.91186	3.739E-2	35	683
GO: Biological Process	GO:0098581	detection of external biotic stimulus	0.001251	2.90274	3.799E-2	5	28
GO: Biological Process	GO:1902106	negative regulation of leukocyte differentiation	0.001276	2.89415	3.852E-2	9	89
GO: Biological Process	GO:0032479	regulation of type I interferon production	0.001315	2.88107	3.948E-2	11	126
GO: Biological Process	GO:0070243	regulation of thymocyte apoptotic process	0.001333	2.87517	3.980E-2	4	17
GO: Biological Process	GO:0050878	regulation of body fluid levels	0.001354	2.86838	4.023E-2	37	739
GO: Biological Process	GO:0060348	bone development	0.001398	2.85449	4.129E-2	14	187
GO: Biological Process	GO:0050865	regulation of cell activation	0.00141	2.85078	4.143E-2	29	536
GO: Biological Process	GO:0002366	leukocyte activation involved in immune response	0.00143	2.84466	4.178E-2	16	230
GO: Biological Process	GO:1903708	positive regulation of hemopoiesis	0.001471	2.83239	4.243E-2	14	188
GO: Biological Process	GO:2001267	regulation of cysteine-type endopeptidase activity involved in apoptotic signaling pathway	0.001476	2.83091	4.243E-2	5	29
GO: Biological Process	GO:0010107	potassium ion import	0.001476	2.83091	4.243E-2	5	29
GO: Biological Process	GO:0002444	myeloid leukocyte mediated immunity	0.001493	2.82594	4.251E-2	9	91
GO: Biological Process	GO:0032606	type I interferon production	0.001494	2.82565	4.251E-2	11	128
GO: Biological Process	GO:1902533	positive regulation of intracellular signal transduction	0.00151	2.82102	4.273E-2	48	1038
GO: Biological Process	GO:0040012	regulation of locomotion	0.001521	2.81787	4.283E-2	40	823
GO: Biological Process	GO:0044093	positive regulation of molecular function	0.001545	2.81107	4.298E-2	77	1859
GO: Biological Process	GO:1903037	regulation of leukocyte cell-cell adhesion	0.001563	2.80604	4.298E-2	20	322
GO: Biological Process	GO:0002263	cell activation involved in immune response	0.001563	2.80604	4.298E-2	16	232
GO: Biological Process	GO:0050851	antigen receptor-mediated signaling pathway	0.001563	2.80604	4.298E-2	16	232
GO: Biological Process	GO:0070373	negative regulation of ERK1 and ERK2 cascade	0.001566	2.80521	4.298E-2	7	58
GO: Biological Process	GO:0051251	positive regulation of lymphocyte activation	0.001623	2.78968	4.433E-2	19	300
GO: Biological Process	GO:0070234	positive regulation of T cell apoptotic process	0.001674	2.77624	4.504E-2	4	18
GO: Biological Process	GO:2001014	regulation of skeletal muscle cell differentiation	0.001674	2.77624	4.504E-2	4	18
GO: Biological Process	GO:0080111	DNA demethylation	0.001674	2.77624	4.504E-2	4	18
GO: Biological Process	GO:0045577	regulation of B cell differentiation	0.001728	2.76246	4.613E-2	5	30
GO: Biological Process	GO:2000107	negative regulation of leukocyte apoptotic process	0.001732	2.76145	4.613E-2	7	59
GO: Biological Process	GO:0045638	negative regulation of myeloid cell differentiation	0.00174	2.75945	4.613E-2	9	93
GO: Biological Process	GO:0038083	peptidyl-tyrosine autophosphorylation	0.001783	2.74885	4.681E-2	6	44
GO: Biological Process	GO:0097028	dendritic cell differentiation	0.001783	2.74885	4.681E-2	6	44
GO: Biological Process	GO:0045859	regulation of protein kinase activity	0.001796	2.74569	4.692E-2	43	911
GO: Biological Process	GO:0051270	regulation of cellular component movement	0.001852	2.73236	4.816E-2	40	832
GO: Biological Process	GO:0002685	regulation of leukocyte migration	0.001878	2.7263	4.860E-2	13	172
GO: Biological Process	GO:0042060	wound healing	0.001918	2.71715	4.941E-2	37	754
GO: Biological Process	GO:0009888	tissue development	0.001935	2.71332	4.953E-2	79	1933
GO: Biological Process	GO:0043549	regulation of kinase activity	0.001941	2.71197	4.953E-2	45	969
GO: Cellular Component	GO:0005581	collagen trimer	5.441e-05	4.26432	3.036E-2	11	89
GO: Cellular Component	GO:0045335	phagocytic vesicle	0.0001466	3.83387	4.089E-2	10	83
