# Supplementary material for: Non-CG methylation and multiple histone profiles associate child abuse with immune and small GTPase dysregulation
Source: Nat Commun. 2021 Feb 18;12:1132. doi: 10.1038/s41467-021-21365-3 (PMC7892573; doi:10.1038/s41467-021-21365-3)
Supplement: Supplementary file 12 — Supplementary Data 9 [file 41467_2021_21365_MOESM12_ESM.xlsx]

## Sheet: Supplementary Data 9
Supplementary Data 9. Enrichment analysis of RNA-Seq data using the GSEA algorithm (Subramanian et al, PNAS 2005)
NAME	SIZE	ES	NES	FWER p-val	RANK AT MAX	LEADING EDGE
GO_INNATE_IMMUNE_RESPONSE	372	-0.569493	-2.63165	0	3723	tags=45%, list=19%, signal=54%
GO_RESPONSE_TO_INTERFERON_GAMMA	98	-0.632519	-2.55908	0	3635	tags=51%, list=18%, signal=62%
GO_INFLAMMATORY_RESPONSE	290	-0.558408	-2.5221	0	3736	tags=47%, list=19%, signal=57%
GO_CELLULAR_RESPONSE_TO_INTERFERON_GAMMA	81	-0.64359	-2.49976	0	3635	tags=52%, list=18%, signal=63%
GO_INTERFERON_GAMMA_MEDIATED_SIGNALING_PATHWAY	58	-0.675266	-2.49001	0	2513	tags=52%, list=13%, signal=59%
GO_POSITIVE_REGULATION_OF_CELL_CELL_ADHESION	169	-0.580501	-2.47768	0	2731	tags=42%, list=14%, signal=48%
GO_REGULATION_OF_LEUKOCYTE_DIFFERENTIATION	174	-0.569863	-2.45645	0	3445	tags=43%, list=17%, signal=52%
GO_LEUKOCYTE_MIGRATION	179	-0.563294	-2.45227	0	2934	tags=39%, list=15%, signal=45%
GO_REGULATION_OF_LEUKOCYTE_PROLIFERATION	145	-0.580358	-2.43613	0	3966	tags=49%, list=20%, signal=61%
GO_ADAPTIVE_IMMUNE_RESPONSE	154	-0.567944	-2.43523	0	3789	tags=49%, list=19%, signal=61%
GO_POSITIVE_REGULATION_OF_CYTOKINE_PRODUCTION	263	-0.541649	-2.4283	0	2852	tags=37%, list=14%, signal=42%
GO_POSITIVE_REGULATION_OF_LEUKOCYTE_PROLIFERATION	98	-0.60649	-2.42256	0	2852	tags=47%, list=14%, signal=55%
GO_MYELOID_CELL_ACTIVATION_INVOLVED_IN_IMMUNE_RESPONSE	34	-0.728765	-2.4222	0	1131	tags=47%, list=6%, signal=50%
GO_REGULATION_OF_T_CELL_PROLIFERATION	99	-0.599445	-2.41466	0	3865	tags=51%, list=20%, signal=62%
GO_POSITIVE_REGULATION_OF_T_CELL_PROLIFERATION	64	-0.643517	-2.39959	0	1948	tags=45%, list=10%, signal=50%
GO_REGULATION_OF_LEUKOCYTE_MEDIATED_IMMUNITY	114	-0.588206	-2.39701	0	3441	tags=45%, list=17%, signal=54%
GO_RESPONSE_TO_TYPE_I_INTERFERON	51	-0.666956	-2.39355	0	3635	tags=63%, list=18%, signal=77%
GO_MYELOID_LEUKOCYTE_ACTIVATION	73	-0.624265	-2.38802	0	1131	tags=34%, list=6%, signal=36%
GO_DEFENSE_RESPONSE_TO_BACTERIUM	96	-0.594	-2.37541	0	2852	tags=46%, list=14%, signal=53%
GO_REGULATION_OF_CYTOKINE_SECRETION	94	-0.599864	-2.3744	0	3562	tags=44%, list=18%, signal=53%
GO_POSITIVE_REGULATION_OF_LEUKOCYTE_DIFFERENTIATION	97	-0.585704	-2.37087	0	3138	tags=43%, list=16%, signal=51%
GO_POSITIVE_REGULATION_OF_CELL_ACTIVATION	213	-0.535954	-2.36942	0	2852	tags=38%, list=14%, signal=44%
GO_REGULATION_OF_CYTOKINE_PRODUCTION	420	-0.50811	-2.36782	0	3772	tags=38%, list=19%, signal=46%
GO_ACUTE_INFLAMMATORY_RESPONSE	41	-0.681414	-2.34988	0	2688	tags=49%, list=14%, signal=56%
GO_REGULATION_OF_MYELOID_LEUKOCYTE_DIFFERENTIATION	82	-0.602678	-2.34474	0	3355	tags=45%, list=17%, signal=54%
GO_POSITIVE_REGULATION_OF_CELL_ADHESION	283	-0.519448	-2.34221	0	3921	tags=44%, list=20%, signal=54%
GO_POSITIVE_REGULATION_OF_IMMUNE_EFFECTOR_PROCESS	108	-0.573784	-2.32312	0	2852	tags=38%, list=14%, signal=44%
GO_LEUKOCYTE_ACTIVATION	287	-0.510444	-2.31706	0	3865	tags=41%, list=20%, signal=50%
GO_REGULATION_OF_CELL_CELL_ADHESION	268	-0.513878	-2.31347	0	3902	tags=42%, list=20%, signal=52%
GO_LEUKOCYTE_CELL_CELL_ADHESION	172	-0.539617	-2.31151	0	3478	tags=41%, list=18%, signal=49%
GO_POSITIVE_REGULATION_OF_CHEMOKINE_PRODUCTION	33	-0.709209	-2.31126	0	2852	tags=48%, list=14%, signal=57%
GO_REGULATION_OF_MAST_CELL_ACTIVATION	34	-0.695209	-2.30568	0	2568	tags=56%, list=13%, signal=64%
GO_REGULATION_OF_CELL_ACTIVATION	345	-0.500363	-2.29618	0	3445	tags=38%, list=17%, signal=45%
GO_REGULATION_OF_HEMOPOIESIS	244	-0.517005	-2.29262	0	3366	tags=38%, list=17%, signal=45%
GO_CELL_ACTIVATION	406	-0.492146	-2.28891	0	3767	tags=38%, list=19%, signal=46%
GO_DENDRITIC_CELL_DIFFERENTIATION	21	-0.766285	-2.28807	0	1058	tags=48%, list=5%, signal=50%
GO_NEGATIVE_REGULATION_OF_LEUKOCYTE_MEDIATED_IMMUNITY	38	-0.676387	-2.27847	0	4223	tags=63%, list=21%, signal=80%
GO_POSITIVE_REGULATION_OF_IMMUNE_RESPONSE	413	-0.492606	-2.27295	0	2852	tags=32%, list=14%, signal=37%
GO_POSITIVE_REGULATION_OF_INTERFERON_GAMMA_PRODUCTION	40	-0.665754	-2.27048	0	2852	tags=48%, list=14%, signal=55%
GO_REGULATION_OF_LYMPHOCYTE_MEDIATED_IMMUNITY	77	-0.595068	-2.26784	0	2730	tags=42%, list=14%, signal=48%
GO_IMMUNE_EFFECTOR_PROCESS	340	-0.501234	-2.26743	0	3920	tags=41%, list=20%, signal=50%
GO_REGULATION_OF_INTERFERON_GAMMA_PRODUCTION	57	-0.619692	-2.26649	0	3562	tags=47%, list=18%, signal=58%
GO_NEGATIVE_REGULATION_OF_CELL_ACTIVATION	122	-0.551356	-2.26448	0	3902	tags=45%, list=20%, signal=56%
GO_POSITIVE_REGULATION_OF_HEMOPOIESIS	124	-0.546153	-2.25603	0.002	3138	tags=39%, list=16%, signal=46%
GO_ACTIVATION_OF_IMMUNE_RESPONSE	322	-0.493621	-2.24583	0.004	2852	tags=33%, list=14%, signal=38%
GO_REGULATION_OF_INTERLEUKIN_8_PRODUCTION	37	-0.664544	-2.24549	0.004	2826	tags=51%, list=14%, signal=60%
GO_NEGATIVE_REGULATION_OF_LEUKOCYTE_DIFFERENTIATION	64	-0.60213	-2.24257	0.004	3366	tags=48%, list=17%, signal=58%
GO_RESPONSE_TO_BACTERIUM	315	-0.489905	-2.24107	0.005	3688	tags=39%, list=19%, signal=47%
GO_REGULATION_OF_HOMOTYPIC_CELL_CELL_ADHESION	216	-0.508155	-2.24103	0.005	3902	tags=41%, list=20%, signal=50%
GO_REGULATION_OF_CYTOKINE_PRODUCTION_INVOLVED_IN_IMMUNE_RESPONSE	43	-0.647822	-2.24102	0.005	3123	tags=47%, list=16%, signal=55%
GO_WNT_PROTEIN_BINDING	27	-0.704591	-2.24062	0.005	2317	tags=48%, list=12%, signal=54%
GO_PROTEIN_ACTIVATION_CASCADE	39	-0.665328	-2.24062	0.005	2681	tags=51%, list=14%, signal=59%
GO_LYMPHOCYTE_ACTIVATION	233	-0.503867	-2.2381	0.005	3865	tags=41%, list=20%, signal=51%
GO_NEGATIVE_REGULATION_OF_IMMUNE_SYSTEM_PROCESS	286	-0.494455	-2.2357	0.005	3441	tags=36%, list=17%, signal=43%
GO_LEUKOCYTE_DIFFERENTIATION	204	-0.515461	-2.23293	0.005	3755	tags=39%, list=19%, signal=47%
GO_REGULATION_OF_ALPHA_BETA_T_CELL_ACTIVATION	48	-0.619413	-2.23243	0.005	3366	tags=52%, list=17%, signal=63%
GO_CYTOKINE_MEDIATED_SIGNALING_PATHWAY	312	-0.489006	-2.22903	0.005	3672	tags=38%, list=19%, signal=46%
GO_CYTOKINE_PRODUCTION	85	-0.572917	-2.22163	0.005	1904	tags=34%, list=10%, signal=38%
GO_MAST_CELL_ACTIVATION	16	-0.805539	-2.21858	0.006	667	tags=56%, list=3%, signal=58%
GO_BLOOD_VESSEL_MORPHOGENESIS	301	-0.491157	-2.21635	0.006	3568	tags=40%, list=18%, signal=48%
GO_CELL_CHEMOTAXIS	100	-0.55435	-2.21281	0.007	2730	tags=38%, list=14%, signal=44%
GO_LEUKOCYTE_CHEMOTAXIS	64	-0.588994	-2.2053	0.007	2061	tags=36%, list=10%, signal=40%
GO_NEGATIVE_REGULATION_OF_LYMPHOCYTE_MEDIATED_IMMUNITY	28	-0.686437	-2.20014	0.007	4223	tags=68%, list=21%, signal=86%
GO_POSITIVE_REGULATION_OF_LEUKOCYTE_MEDIATED_IMMUNITY	56	-0.601154	-2.19862	0.007	2626	tags=39%, list=13%, signal=45%
GO_REGULATION_OF_TUMOR_NECROSIS_FACTOR_SUPERFAMILY_CYTOKINE_PRODUCTION	73	-0.574426	-2.1978	0.007	3772	tags=48%, list=19%, signal=59%
GO_NEGATIVE_REGULATION_OF_IMMUNE_RESPONSE	91	-0.547369	-2.19592	0.007	4223	tags=46%, list=21%, signal=58%
GO_DEFENSE_RESPONSE_TO_OTHER_ORGANISM	298	-0.482661	-2.18791	0.007	2947	tags=35%, list=15%, signal=40%
GO_DETECTION_OF_BIOTIC_STIMULUS	17	-0.763515	-2.18537	0.007	3562	tags=76%, list=18%, signal=93%
GO_NEGATIVE_REGULATION_OF_MYELOID_LEUKOCYTE_DIFFERENTIATION	37	-0.653663	-2.1819	0.007	3263	tags=51%, list=16%, signal=61%
GO_B_CELL_RECEPTOR_SIGNALING_PATHWAY	26	-0.711161	-2.18078	0.007	1948	tags=62%, list=10%, signal=68%
GO_POSITIVE_REGULATION_OF_TUMOR_NECROSIS_FACTOR_SUPERFAMILY_CYTOKINE_PRODUCTION	43	-0.617967	-2.17841	0.007	3772	tags=58%, list=19%, signal=72%
GO_POSITIVE_REGULATION_OF_LYMPHOCYTE_DIFFERENTIATION	58	-0.595126	-2.17784	0.007	2503	tags=41%, list=13%, signal=47%
GO_TOLL_LIKE_RECEPTOR_SIGNALING_PATHWAY	75	-0.570477	-2.1764	0.007	4499	tags=53%, list=23%, signal=69%
GO_REGULATION_OF_PRODUCTION_OF_MOLECULAR_MEDIATOR_OF_IMMUNE_RESPONSE	71	-0.569727	-2.17623	0.007	3123	tags=38%, list=16%, signal=45%
GO_ANGIOGENESIS	246	-0.48951	-2.17533	0.007	3568	tags=39%, list=18%, signal=48%
GO_REGULATION_OF_LEUKOCYTE_MEDIATED_CYTOTOXICITY	36	-0.651304	-2.17266	0.007	2245	tags=44%, list=11%, signal=50%
GO_RESPONSE_TO_FUNGUS	26	-0.692866	-2.17188	0.007	3123	tags=62%, list=16%, signal=73%
GO_REGULATION_OF_LEUKOCYTE_APOPTOTIC_PROCESS	55	-0.600823	-2.17054	0.007	1722	tags=38%, list=9%, signal=42%
GO_LYMPHOCYTE_DIFFERENTIATION	140	-0.520392	-2.17051	0.007	3755	tags=41%, list=19%, signal=50%
GO_HUMORAL_IMMUNE_RESPONSE	78	-0.562644	-2.16767	0.009	3715	tags=50%, list=19%, signal=61%
GO_POSITIVE_REGULATION_OF_ALPHA_BETA_T_CELL_ACTIVATION	35	-0.656128	-2.16558	0.009	2852	tags=54%, list=14%, signal=63%
GO_NEGATIVE_REGULATION_OF_LEUKOCYTE_PROLIFERATION	48	-0.613177	-2.16539	0.009	3658	tags=50%, list=18%, signal=61%
GO_ANTIGEN_BINDING	54	-0.594972	-2.16505	0.009	4254	tags=63%, list=22%, signal=80%
GO_SINGLE_ORGANISM_CELL_ADHESION	348	-0.469268	-2.16466	0.009	4711	tags=45%, list=24%, signal=57%
GO_REGULATION_OF_INTERLEUKIN_6_PRODUCTION	76	-0.568193	-2.16247	0.009	4223	tags=49%, list=21%, signal=62%
GO_NEGATIVE_REGULATION_OF_HEMOPOIESIS	101	-0.530775	-2.16194	0.009	3366	tags=41%, list=17%, signal=49%
GO_REGULATION_OF_ADAPTIVE_IMMUNE_RESPONSE	90	-0.54415	-2.16136	0.009	3902	tags=43%, list=20%, signal=54%
GO_REGULATION_OF_NATURAL_KILLER_CELL_MEDIATED_IMMUNITY	22	-0.726825	-2.15966	0.01	2245	tags=55%, list=11%, signal=61%
GO_INTEGRIN_MEDIATED_SIGNALING_PATHWAY	75	-0.560221	-2.1584	0.01	3277	tags=45%, list=17%, signal=54%
GO_WNT_ACTIVATED_RECEPTOR_ACTIVITY	20	-0.742385	-2.15828	0.01	2273	tags=50%, list=11%, signal=56%
GO_POSITIVE_REGULATION_OF_INTERLEUKIN_8_PRODUCTION	28	-0.667831	-2.15777	0.01	2826	tags=54%, list=14%, signal=62%
GO_MYELOID_LEUKOCYTE_MIGRATION	58	-0.585011	-2.15739	0.01	2576	tags=36%, list=13%, signal=42%
GO_REGULATION_OF_MYELOID_CELL_DIFFERENTIATION	146	-0.507869	-2.154	0.011	3355	tags=37%, list=17%, signal=44%
GO_PATTERN_RECOGNITION_RECEPTOR_SIGNALING_PATHWAY	92	-0.541865	-2.15281	0.011	3963	tags=49%, list=20%, signal=61%
GO_REGULATION_OF_INFLAMMATORY_RESPONSE	196	-0.492534	-2.15215	0.011	4343	tags=44%, list=22%, signal=56%
GO_PROTEIN_COMPLEX_INVOLVED_IN_CELL_ADHESION	28	-0.685183	-2.15129	0.011	3240	tags=61%, list=16%, signal=73%
GO_REGULATION_OF_IMMUNE_EFFECTOR_PROCESS	319	-0.469229	-2.15103	0.011	3755	tags=35%, list=19%, signal=43%
GO_ENDODERM_DEVELOPMENT	53	-0.592567	-2.14439	0.013	4516	tags=53%, list=23%, signal=68%
GO_POSITIVE_REGULATION_OF_VASCULAR_ENDOTHELIAL_GROWTH_FACTOR_PRODUCTION	21	-0.725815	-2.14331	0.013	2138	tags=43%, list=11%, signal=48%
GO_POSITIVE_REGULATION_OF_STEM_CELL_DIFFERENTIATION	38	-0.63735	-2.1428	0.013	3763	tags=55%, list=19%, signal=68%
GO_CELLULAR_RESPONSE_TO_CYTOKINE_STIMULUS	441	-0.462001	-2.14189	0.013	3672	tags=34%, list=19%, signal=41%
GO_EXTRACELLULAR_STRUCTURE_ORGANIZATION	244	-0.479378	-2.13966	0.013	5254	tags=51%, list=27%, signal=69%
GO_ADAPTIVE_IMMUNE_RESPONSE_BASED_ON_SOMATIC_RECOMBINATION_OF_IMMUNE_RECEPTORS_BUILT_FROM_IMMUNOGLOBULIN_SUPERFAMILY_DOMAINS	88	-0.540378	-2.13558	0.013	3789	tags=44%, list=19%, signal=55%
GO_CELLULAR_RESPONSE_TO_MECHANICAL_STIMULUS	69	-0.567523	-2.13509	0.013	3159	tags=46%, list=16%, signal=55%
GO_NEGATIVE_REGULATION_OF_IMMUNE_EFFECTOR_PROCESS	83	-0.547377	-2.13426	0.013	4223	tags=43%, list=21%, signal=55%
GO_CYTOKINE_RECEPTOR_ACTIVITY	53	-0.592947	-2.13387	0.013	3672	tags=51%, list=19%, signal=62%
GO_RESPONSE_TO_MOLECULE_OF_BACTERIAL_ORIGIN	231	-0.479655	-2.13301	0.013	3913	tags=39%, list=20%, signal=49%
GO_FATTY_ACID_DERIVATIVE_BIOSYNTHETIC_PROCESS	31	-0.653539	-2.12986	0.014	3634	tags=58%, list=18%, signal=71%
GO_POSITIVE_REGULATION_OF_CYTOKINE_SECRETION	61	-0.572754	-2.1169	0.017	3034	tags=38%, list=15%, signal=44%
GO_MHC_PROTEIN_COMPLEX	21	-0.703751	-2.11541	0.017	3562	tags=76%, list=18%, signal=93%
GO_NEGATIVE_REGULATION_OF_CYTOKINE_PRODUCTION	156	-0.503002	-2.11531	0.017	4223	tags=42%, list=21%, signal=53%
GO_POSITIVE_REGULATION_OF_OSSIFICATION	70	-0.558205	-2.11422	0.018	3811	tags=47%, list=19%, signal=58%
GO_REGULATION_OF_B_CELL_ACTIVATION	78	-0.544739	-2.113	0.02	4312	tags=51%, list=22%, signal=65%
GO_POSITIVE_REGULATION_OF_ALPHA_BETA_T_CELL_DIFFERENTIATION	27	-0.683636	-2.11295	0.02	2852	tags=56%, list=14%, signal=65%
GO_REGULATION_OF_CHEMOKINE_PRODUCTION	46	-0.60244	-2.1109	0.021	2852	tags=39%, list=14%, signal=46%
GO_NEGATIVE_REGULATION_OF_CELL_KILLING	15	-0.772052	-2.1086	0.023	2245	tags=67%, list=11%, signal=75%
GO_POSITIVE_REGULATION_OF_EPITHELIAL_CELL_PROLIFERATION	121	-0.511938	-2.10631	0.023	4214	tags=43%, list=21%, signal=54%
GO_REGULATION_OF_OSTEOCLAST_DIFFERENTIATION	46	-0.59815	-2.10153	0.027	3263	tags=41%, list=16%, signal=49%
GO_POSITIVE_REGULATION_OF_I_KAPPAB_KINASE_NF_KAPPAB_SIGNALING	155	-0.487794	-2.09424	0.031	3787	tags=38%, list=19%, signal=47%
GO_REGULATION_OF_T_CELL_MEDIATED_IMMUNITY	38	-0.622527	-2.09126	0.035	2730	tags=42%, list=14%, signal=49%
GO_REGULATION_OF_OSSIFICATION	140	-0.496823	-2.09044	0.036	3871	tags=44%, list=20%, signal=54%
GO_REGULATION_OF_LYMPHOCYTE_DIFFERENTIATION	95	-0.52494	-2.08766	0.041	3445	tags=41%, list=17%, signal=49%
GO_REGULATION_OF_VASCULATURE_DEVELOPMENT	180	-0.481155	-2.08428	0.043	4880	tags=48%, list=25%, signal=63%
GO_NEGATIVE_REGULATION_OF_VIRAL_GENOME_REPLICATION	41	-0.59862	-2.08365	0.043	3138	tags=46%, list=16%, signal=55%
GO_REGULATION_OF_CELL_KILLING	39	-0.618307	-2.08287	0.043	2245	tags=41%, list=11%, signal=46%
GO_DEFENSE_RESPONSE_TO_VIRUS	124	-0.503572	-2.08262	0.043	3435	tags=41%, list=17%, signal=49%
GO_COMPLEMENT_ACTIVATION	28	-0.656055	-2.08146	0.044	2681	tags=50%, list=14%, signal=58%
GO_REGULATION_OF_INTERLEUKIN_12_PRODUCTION	34	-0.640124	-2.08138	0.044	4357	tags=56%, list=22%, signal=72%
GO_REGULATION_OF_CELL_ADHESION	487	-0.446181	-2.08085	0.044	4218	tags=38%, list=21%, signal=47%
GO_PLASMA_MEMBRANE_RECEPTOR_COMPLEX	145	-0.488741	-2.08059	0.044	4499	tags=46%, list=23%, signal=58%
GO_REGULATION_OF_T_CELL_MEDIATED_CYTOTOXICITY	17	-0.741633	-2.08053	0.044	1948	tags=53%, list=10%, signal=59%
GO_LEUKOCYTE_MEDIATED_IMMUNITY	110	-0.513308	-2.07892	0.047	4254	tags=45%, list=22%, signal=56%
GO_POSITIVE_REGULATION_OF_VASCULATURE_DEVELOPMENT	106	-0.508255	-2.07841	0.047	4873	tags=51%, list=25%, signal=67%
GO_VASCULATURE_DEVELOPMENT	389	-0.447246	-2.07216	0.049	4588	tags=42%, list=23%, signal=53%
GO_LEUKOCYTE_DEGRANULATION	25	-0.677766	-2.07004	0.051	687	tags=40%, list=3%, signal=41%
GO_POSITIVE_REGULATION_OF_INTERLEUKIN_6_PRODUCTION	49	-0.584652	-2.06775	0.054	3123	tags=41%, list=16%, signal=48%
GO_PLATELET_ACTIVATION	115	-0.503137	-2.06592	0.055	2662	tags=34%, list=13%, signal=39%
GO_ENDODERM_FORMATION	40	-0.594581	-2.06529	0.058	4516	tags=52%, list=23%, signal=68%
GO_REGULATION_OF_PHAGOCYTOSIS	54	-0.567835	-2.06483	0.059	1796	tags=33%, list=9%, signal=37%
GO_GRANULOCYTE_MIGRATION	41	-0.596652	-2.06414	0.061	2469	tags=39%, list=12%, signal=44%
GO_POSITIVE_REGULATION_OF_LEUKOCYTE_MIGRATION	72	-0.537545	-2.06353	0.061	1991	tags=35%, list=10%, signal=38%
GO_AXONEMAL_DYNEIN_COMPLEX_ASSEMBLY	17	-0.724826	-2.06333	0.061	4527	tags=82%, list=23%, signal=107%
GO_REGULATION_OF_CYTOKINE_BIOSYNTHETIC_PROCESS	60	-0.555038	-2.06113	0.066	3685	tags=50%, list=19%, signal=61%
GO_RESPONSE_TO_INTERFERON_BETA	18	-0.710998	-2.05795	0.07	2947	tags=56%, list=15%, signal=65%
GO_POSITIVE_REGULATION_OF_VASOCONSTRICTION	27	-0.654514	-2.05425	0.074	2849	tags=52%, list=14%, signal=60%
GO_CELL_ACTIVATION_INVOLVED_IN_IMMUNE_RESPONSE	91	-0.524472	-2.05304	0.074	3366	tags=37%, list=17%, signal=45%
GO_NEGATIVE_REGULATION_OF_HOMOTYPIC_CELL_CELL_ADHESION	76	-0.534754	-2.05258	0.074	3902	tags=45%, list=20%, signal=56%
GO_CYTOKINE_BINDING	66	-0.551847	-2.05017	0.078	4192	tags=47%, list=21%, signal=59%
GO_LYMPHOCYTE_COSTIMULATION	51	-0.566074	-2.05	0.079	3562	tags=45%, list=18%, signal=55%
GO_CYTOKINE_SECRETION	27	-0.651929	-2.04983	0.079	2826	tags=52%, list=14%, signal=60%
GO_FORMATION_OF_PRIMARY_GERM_LAYER	84	-0.528016	-2.04737	0.081	3318	tags=39%, list=17%, signal=47%
GO_POSITIVE_REGULATION_OF_ACTIVATED_T_CELL_PROLIFERATION	18	-0.711265	-2.04584	0.083	1923	tags=50%, list=10%, signal=55%
GO_REGULATION_OF_LEUKOCYTE_DEGRANULATION	35	-0.620498	-2.04571	0.084	965	tags=34%, list=5%, signal=36%
GO_MAST_CELL_GRANULE	16	-0.74409	-2.04471	0.084	1559	tags=50%, list=8%, signal=54%
GO_EXTRACELLULAR_MATRIX	323	-0.44872	-2.04407	0.086	4414	tags=45%, list=22%, signal=57%
GO_REGULATION_OF_ACTIVATED_T_CELL_PROLIFERATION	26	-0.654635	-2.04328	0.086	1923	tags=42%, list=10%, signal=47%
GO_CELLULAR_RESPONSE_TO_BIOTIC_STIMULUS	128	-0.495887	-2.04098	0.09	3658	tags=39%, list=18%, signal=48%
GO_REGULATION_OF_VASCULAR_ENDOTHELIAL_GROWTH_FACTOR_PRODUCTION	24	-0.669733	-2.04076	0.09	2138	tags=38%, list=11%, signal=42%
GO_REGULATION_OF_INNATE_IMMUNE_RESPONSE	287	-0.450166	-2.03892	0.092	2535	tags=28%, list=13%, signal=32%
GO_POSITIVE_REGULATION_OF_OSTEOBLAST_DIFFERENTIATION	52	-0.566266	-2.03794	0.092	3811	tags=48%, list=19%, signal=59%
GO_POSITIVE_REGULATION_OF_LYMPHOCYTE_MEDIATED_IMMUNITY	43	-0.582737	-2.0359	0.095	2626	tags=37%, list=13%, signal=43%
GO_GLOMERULUS_DEVELOPMENT	39	-0.596808	-2.03501	0.095	3297	tags=51%, list=17%, signal=61%
GO_REGULATION_OF_OSTEOBLAST_DIFFERENTIATION	92	-0.510372	-2.03423	0.097	4399	tags=48%, list=22%, signal=61%
