# Supplementary material for: Non-CG methylation and multiple histone profiles associate child abuse with immune and small GTPase dysregulation
Source: Nat Commun. 2021 Feb 18;12:1132. doi: 10.1038/s41467-021-21365-3 (PMC7892573; doi:10.1038/s41467-021-21365-3)
Supplement: Supplementary file 13 — Supplementary Data 10 [file 41467_2021_21365_MOESM13_ESM.xlsx]

## Sheet: Supplementary Data 10
Supplementary Data 10. Aggregation of GO terms into main biological pathways affected at transcriptional, DNA methylation, histone modification or chromatin state levels
N	Methodology	GO terms enriched	Merged category (Fig.S17)
1	chipseqST	cadherin binding	cellular adhesion
2	rnaseq	biological adhesion	cellular adhesion
3	rnaseq	cell adhesion	cellular adhesion
4	rnaseq	cell-cell adhesion	cellular adhesion
5	rnaseq	homotypic cell-cell adhesion	cellular adhesion
6	rnaseq	leukocyte cell-cell adhesion	cellular adhesion
7	rnaseq	positive regulation of cell adhesion	cellular adhesion
8	rnaseq	positive regulation of cell-cell adhesion	cellular adhesion
9	rnaseq	positive regulation of homotypic cell-cell adhesion	cellular adhesion
10	rnaseq	positive regulation of leukocyte cell-cell adhesion	cellular adhesion
11	rnaseq	regulation of cell adhesion	cellular adhesion
12	rnaseq	regulation of cell-cell adhesion	cellular adhesion
13	rnaseq	regulation of homotypic cell-cell adhesion	cellular adhesion
14	chipseqDS	centrosome	cytoskeleton
15	chipseqDS	microtubule organizing center	cytoskeleton
16	chipseqST	actin cytoskeleton organization	cytoskeleton
17	chipseqST	actin filament-based process	cytoskeleton
18	chipseqST	cytoskeletal protein binding	cytoskeleton
19	chipseqDS	b cell differentiation	immune processes
20	chipseqDS	fc receptor signaling pathway	immune processes
21	chipseqDS	immune response-regulating cell surface receptor signaling pathway	immune processes
22	chipseqDS	immune response-regulating signaling pathway	immune processes
23	chipseqST	fc receptor mediated stimulatory signaling pathway	immune processes
24	chipseqST	fc receptor signaling pathway	immune processes
25	chipseqST	fc-epsilon receptor signaling pathway	immune processes
26	chipseqST	fc-gamma receptor signaling pathway	immune processes
27	chipseqST	immune response-activating cell surface receptor signaling pathway	immune processes
28	chipseqST	immune response-regulating cell surface receptor signaling pathway	immune processes
29	chipseqST	immune response-regulating signaling pathway	immune processes
30	rnaseq	activation of immune response	immune processes
31	rnaseq	activation of innate immune response	immune processes
32	rnaseq	adaptive immune response	immune processes
33	rnaseq	antigen receptor-mediated signaling pathway	immune processes
34	rnaseq	B cell receptor signaling pathway	immune processes
35	rnaseq	cell activation involved in immune response	immune processes
36	rnaseq	cellular response to molecule of bacterial origin	immune processes
37	rnaseq	cytokine biosynthetic process	immune processes
38	rnaseq	cytokine metabolic process	immune processes
39	rnaseq	cytokine production	immune processes
40	rnaseq	defense response	immune processes
41	rnaseq	immune effector process	immune processes
42	rnaseq	immune response	immune processes
43	rnaseq	immune response-activating cell surface receptor signaling pathway	immune processes
44	rnaseq	immune response-activating signal transduction	immune processes
45	rnaseq	immune response-regulating cell surface receptor signaling pathway	immune processes
46	rnaseq	immune response-regulating signaling pathway	immune processes
47	rnaseq	immune system development	immune processes
48	rnaseq	inflammatory response	immune processes
49	rnaseq	innate immune response	immune processes
50	rnaseq	innate immune response-activating signal transduction	immune processes
51	rnaseq	interleukin-6 production	immune processes
52	rnaseq	leukocyte activation	immune processes
53	rnaseq	leukocyte activation involved in immune response	immune processes
54	rnaseq	leukocyte aggregation	immune processes
55	rnaseq	leukocyte apoptotic process	immune processes
56	rnaseq	leukocyte chemotaxis	immune processes
57	rnaseq	leukocyte degranulation	immune processes
58	rnaseq	leukocyte differentiation	immune processes
59	rnaseq	leukocyte mediated immunity	immune processes
60	rnaseq	leukocyte migration	immune processes
61	rnaseq	leukocyte proliferation	immune processes
62	rnaseq	lymphocyte activation	immune processes
63	rnaseq	lymphocyte aggregation	immune processes
64	rnaseq	lymphocyte apoptotic process	immune processes
65	rnaseq	lymphocyte differentiation	immune processes
66	rnaseq	lymphocyte proliferation	immune processes
67	rnaseq	mast cell activation	immune processes
68	rnaseq	myeloid cell activation involved in immune response	immune processes
69	rnaseq	myeloid cell differentiation	immune processes
70	rnaseq	myeloid leukocyte activation	immune processes
71	rnaseq	myeloid leukocyte differentiation	immune processes
72	rnaseq	myeloid leukocyte migration	immune processes
73	rnaseq	negative regulation of immune system process	immune processes
74	rnaseq	positive regulation of cytokine production	immune processes
75	rnaseq	positive regulation of defense response	immune processes
76	rnaseq	positive regulation of immune response	immune processes
77	rnaseq	positive regulation of immune system process	immune processes
78	rnaseq	positive regulation of innate immune response	immune processes
79	rnaseq	positive regulation of leukocyte activation	immune processes
80	rnaseq	positive regulation of leukocyte proliferation	immune processes
81	rnaseq	positive regulation of lymphocyte activation	immune processes
82	rnaseq	positive regulation of lymphocyte proliferation	immune processes
83	rnaseq	positive regulation of mononuclear cell proliferation	immune processes
84	rnaseq	positive regulation of T cell activation	immune processes
85	rnaseq	positive regulation of T cell proliferation	immune processes
86	rnaseq	positive regulation of tumor necrosis factor superfamily cytokine production	immune processes
87	rnaseq	regulation of cytokine biosynthetic process	immune processes
88	rnaseq	regulation of cytokine production	immune processes
89	rnaseq	regulation of defense response	immune processes
90	rnaseq	regulation of immune effector process	immune processes
91	rnaseq	regulation of immune response	immune processes
92	rnaseq	regulation of immune system process	immune processes
93	rnaseq	regulation of innate immune response	immune processes
94	rnaseq	regulation of interleukin-6 production	immune processes
95	rnaseq	regulation of leukocyte activation	immune processes
96	rnaseq	regulation of leukocyte apoptotic process	immune processes
97	rnaseq	regulation of leukocyte cell-cell adhesion	immune processes
98	rnaseq	regulation of leukocyte differentiation	immune processes
99	rnaseq	regulation of leukocyte proliferation	immune processes
100	rnaseq	regulation of lymphocyte activation	immune processes
101	rnaseq	regulation of lymphocyte apoptotic process	immune processes
102	rnaseq	regulation of lymphocyte proliferation	immune processes
103	rnaseq	regulation of mononuclear cell proliferation	immune processes
104	rnaseq	regulation of myeloid cell differentiation	immune processes
105	rnaseq	regulation of myeloid leukocyte differentiation	immune processes
106	rnaseq	regulation of T cell activation	immune processes
107	rnaseq	regulation of T cell proliferation	immune processes
108	rnaseq	regulation of tumor necrosis factor superfamily cytokine production	immune processes
109	rnaseq	response to bacterium	immune processes
110	rnaseq	response to cytokine	immune processes
111	rnaseq	response to molecule of bacterial origin	immune processes
112	rnaseq	T cell activation	immune processes
113	rnaseq	T cell aggregation	immune processes
114	rnaseq	T cell differentiation	immune processes
115	rnaseq	T cell proliferation	immune processes
116	rnaseq	toll-like receptor signaling pathway	immune processes
117	rnaseq	tumor necrosis factor superfamily cytokine production	immune processes
118	wgbs	leukocyte migration	immune processes
119	wgbs	regulation of glial cell differentiation	immune processes
120	chipseqDS	detection of chemical stimulus involved in sensory perception	neuronal physiology
121	chipseqDS	detection of chemical stimulus involved in sensory perception of smell	neuronal physiology
122	chipseqDS	detection of stimulus involved in sensory perception	neuronal physiology
123	chipseqDS	neurotrophin signaling pathway	neuronal physiology
124	chipseqDS	neurotrophin trk receptor signaling pathway	neuronal physiology
125	chipseqDS	sensory perception	neuronal physiology
126	chipseqDS	sensory perception of smell	neuronal physiology
127	chipseqST	neurotrophin signaling pathway	neuronal physiology
128	chipseqST	neurotrophin trk receptor signaling pathway	neuronal physiology
129	chipseqST	regulation of action potential in neuron	neuronal physiology
130	wgbs	autonomic nervous system development	neuronal physiology
131	wgbs	inward rectifier potassium channel activity	neuronal physiology
132	wgbs	ligand-gated ion channel activity	neuronal physiology
133	wgbs	positive regulation of axon extension	neuronal physiology
134	wgbs	potassium channel activity	neuronal physiology
135	wgbs	potassium ion transmembrane transporter activity	neuronal physiology
136	wgbs	retina layer formation	neuronal physiology
137	wgbs	trigeminal nerve development	neuronal physiology
138	wgbs	voltage-gated potassium channel activity	neuronal physiology
139	chipseqDS	gtpase binding	small GTPase signalling
140	chipseqDS	gtpase regulator activity	small GTPase signalling
141	chipseqDS	nucleoside-triphosphatase regulator activity	small GTPase signalling
142	chipseqDS	ras gtpase binding	small GTPase signalling
143	chipseqDS	regulation of ras protein signal transduction	small GTPase signalling
144	chipseqDS	regulation of rho protein signal transduction	small GTPase signalling
145	chipseqDS	regulation of small gtpase mediated signal transduction	small GTPase signalling
146	chipseqDS	small gtpase binding	small GTPase signalling
147	chipseqST	gtpase activator activity	small GTPase signalling
148	chipseqST	gtpase binding	small GTPase signalling
149	chipseqST	gtpase regulator activity	small GTPase signalling
150	chipseqST	guanyl-nucleotide exchange factor activity	small GTPase signalling
151	chipseqST	nucleoside-triphosphatase regulator activity	small GTPase signalling
152	chipseqST	positive regulation of gtpase activity	small GTPase signalling
153	chipseqST	positive regulation of ras gtpase activity	small GTPase signalling
154	chipseqST	ras gtpase activator activity	small GTPase signalling
155	chipseqST	ras gtpase binding	small GTPase signalling
156	chipseqST	ras guanyl-nucleotide exchange factor activity	small GTPase signalling
157	chipseqST	regulation of ras gtpase activity	small GTPase signalling
158	chipseqST	regulation of small gtpase mediated signal transduction	small GTPase signalling
159	chipseqST	small gtpase binding	small GTPase signalling
160	chipseqST	small gtpase regulator activity	small GTPase signalling
161	rnaseq	regulation of small GTPase mediated signal transduction	small GTPase signalling
162	rnaseq	small GTPase mediated signal transduction	small GTPase signalling
163	chipseqDS	3'-5'-exoribonuclease activity	other
164	chipseqDS	a band	other
165	chipseqDS	detection of chemical stimulus	other
166	chipseqDS	detection of stimulus	other
167	chipseqDS	endocytic recycling	other
168	chipseqDS	endocytic vesicle	other
169	chipseqDS	epidermal growth factor receptor signaling pathway	other
170	chipseqDS	erbb signaling pathway	other
171	chipseqDS	exocyst	other
172	chipseqDS	exoribonuclease activity	other
173	chipseqDS	exoribonuclease activity, producing 5'-phosphomonoesters	other
174	chipseqDS	kinase activity	other
175	chipseqDS	lipid binding	other
176	chipseqDS	lipid biosynthetic process	other
177	chipseqDS	lipid transport	other
178	chipseqDS	lipid transporter activity	other
179	chipseqDS	membrane organization	other
180	chipseqDS	peptidyl-serine modification	other
181	chipseqDS	peptidyl-serine phosphorylation	other
182	chipseqDS	perinuclear region of cytoplasm	other
183	chipseqDS	phospholipid binding	other
184	chipseqDS	phospholipid transport	other
185	chipseqDS	phosphorylation	other
186	chipseqDS	phosphotransferase activity, alcohol group as acceptor	other
187	chipseqDS	plasma lipoprotein particle organization	other
188	chipseqDS	positive regulation of mrna 3'-end processing	other
189	chipseqDS	positive regulation of mrna catabolic process	other
190	chipseqDS	positive regulation of mrna processing	other
191	chipseqDS	positive regulation of nuclear-transcribed mrna catabolic process, deadenylation-dependent decay	other
192	chipseqDS	positive regulation of nuclear-transcribed mrna poly(a) tail shortening	other
193	chipseqDS	protein autophosphorylation	other
194	chipseqDS	protein deubiquitination	other
195	chipseqDS	protein domain specific binding	other
196	chipseqDS	protein k48-linked ubiquitination	other
197	chipseqDS	protein kinase activity	other
198	chipseqDS	protein modification by small protein removal	other
199	chipseqDS	protein phosphorylation	other
200	chipseqDS	protein serine/threonine kinase activity	other
201	chipseqDS	protein-lipid complex subunit organization	other
202	chipseqDS	recycling endosome	other
203	chipseqDS	recycling endosome membrane	other
204	chipseqDS	regulation of binding	other
205	chipseqDS	regulation of mrna 3'-end processing	other
206	chipseqDS	regulation of nuclear-transcribed mrna catabolic process, deadenylation-dependent decay	other
207	chipseqDS	response to growth factor stimulus	other
208	chipseqDS	sh3 domain binding	other
209	chipseqDS	single-organism membrane organization	other
210	chipseqDS	vesicle-mediated transport	other
211	chipseqST	enzyme activator activity	other
212	chipseqST	epidermal growth factor receptor signaling pathway	other
213	chipseqST	erbb signaling pathway	other
214	chipseqST	fc-gamma receptor signaling pathway involved in phagocytosis	other
215	chipseqST	phosphatidylinositol binding	other
216	chipseqST	phospholipid binding	other
217	chipseqST	protein domain specific binding	other
218	chipseqST	regulation of transporter activity	other
219	chipseqST	rna binding	other
220	chipseqST	sh3 domain binding	other
221	chipseqST	small conjugating protein ligase activity	other
222	rnaseq	anatomical structure formation involved in morphogenesis	other
223	rnaseq	apoptotic process	other
224	rnaseq	blood coagulation	other
225	rnaseq	bone development	other
226	rnaseq	calcium ion transport	other
227	rnaseq	cell activation	other
228	rnaseq	cell chemotaxis	other
229	rnaseq	cell migration	other
230	rnaseq	cell motility	other
231	rnaseq	cellular response to biotic stimulus	other
232	rnaseq	cellular response to lipopolysaccharide	other
233	rnaseq	cellular response to oxygen-containing compound	other
234	rnaseq	chemotaxis	other
235	rnaseq	coagulation	other
236	rnaseq	collagen trimer	other
237	rnaseq	development of primary male sexual characteristics	other
238	rnaseq	development of primary sexual characteristics	other
239	rnaseq	divalent inorganic cation transport	other
240	rnaseq	divalent metal ion transport	other
241	rnaseq	enzyme linked receptor protein signaling pathway	other
242	rnaseq	hematopoietic or lymphoid organ development	other
243	rnaseq	hematopoietic progenitor cell differentiation	other
244	rnaseq	hemopoiesis	other
245	rnaseq	hemostasis	other
246	rnaseq	homeostasis of number of cells	other
247	rnaseq	homeostatic process	other
248	rnaseq	I-kappaB kinase/NF-kappaB signaling	other
249	rnaseq	inner ear development	other
250	rnaseq	inositol lipid-mediated signaling	other
251	rnaseq	ion transport	other
252	rnaseq	localization of cell	other
253	rnaseq	locomotion	other
254	rnaseq	lysosome	other
255	rnaseq	lysosome localization	other
256	rnaseq	lytic vacuole	other
257	rnaseq	male gonad development	other
258	rnaseq	mononuclear cell proliferation	other
259	rnaseq	movement of cell or subcellular component	other
260	rnaseq	negative regulation of intracellular signal transduction	other
261	rnaseq	negative regulation of kinase activity	other
262	rnaseq	negative regulation of multicellular organismal process	other
263	rnaseq	negative regulation of response to stimulus	other
264	rnaseq	pattern recognition receptor signaling pathway	other
265	rnaseq	peptidyl-amino acid modification	other
266	rnaseq	peptidyl-tyrosine modification	other
267	rnaseq	peptidyl-tyrosine phosphorylation	other
268	rnaseq	phosphatidylinositol 3-kinase signaling	other
269	rnaseq	plasma membrane protein complex	other
270	rnaseq	positive regulation of biosynthetic process	other
271	rnaseq	positive regulation of cell activation	other
272	rnaseq	positive regulation of cellular biosynthetic process	other
273	rnaseq	positive regulation of DNA-binding transcription factor activity	other
274	rnaseq	positive regulation of hemopoiesis	other
275	rnaseq	positive regulation of intracellular signal transduction	other
276	rnaseq	positive regulation of macromolecule biosynthetic process	other
277	rnaseq	positive regulation of molecular function	other
278	rnaseq	positive regulation of NF-kappaB transcription factor activity	other
279	rnaseq	positive regulation of nitrogen compound metabolic process	other
280	rnaseq	positive regulation of nucleic acid-templated transcription	other
281	rnaseq	positive regulation of nucleobase-containing compound metabolic process	other
282	rnaseq	positive regulation of protein phosphorylation	other
283	rnaseq	positive regulation of RNA biosynthetic process	other
284	rnaseq	positive regulation of RNA metabolic process	other
285	rnaseq	positive regulation of transcription, DNA-templated	other
286	rnaseq	positive regulation of tumor necrosis factor production	other
287	rnaseq	programmed cell death	other
288	rnaseq	protein kinase B signaling	other
289	rnaseq	protein phosphorylation	other
290	rnaseq	regulation of apoptotic process	other
291	rnaseq	regulation of cell activation	other
292	rnaseq	regulation of cell death	other
293	rnaseq	regulation of cell differentiation	other
294	rnaseq	regulation of cell migration	other
295	rnaseq	regulation of cell motility	other
296	rnaseq	regulation of cell proliferation	other
297	rnaseq	regulation of cellular component movement	other
298	rnaseq	regulation of DNA-binding transcription factor activity	other
299	rnaseq	regulation of hemopoiesis	other
300	rnaseq	regulation of I-kappaB kinase/NF-kappaB signaling	other
301	rnaseq	regulation of intracellular signal transduction	other
302	rnaseq	regulation of ion transport	other
303	rnaseq	regulation of kinase activity	other
304	rnaseq	regulation of locomotion	other
305	rnaseq	regulation of metal ion transport	other
306	rnaseq	regulation of multicellular organismal development	other
307	rnaseq	regulation of phosphorylation	other
308	rnaseq	regulation of programmed cell death	other
309	rnaseq	regulation of protein kinase activity	other
310	rnaseq	regulation of protein phosphorylation	other
311	rnaseq	regulation of protein serine/threonine kinase activity	other
312	rnaseq	regulation of response to external stimulus	other
313	rnaseq	regulation of response to stress	other
314	rnaseq	regulation of response to wounding	other
315	rnaseq	regulation of transport	other
316	rnaseq	regulation of tumor necrosis factor production	other
317	rnaseq	response to alcohol	other
318	rnaseq	response to biotic stimulus	other
319	rnaseq	response to external biotic stimulus	other
320	rnaseq	response to lipid	other
321	rnaseq	response to lipopolysaccharide	other
322	rnaseq	response to other organism	other
323	rnaseq	response to oxygen-containing compound	other
324	rnaseq	response to wounding	other
325	rnaseq	skeletal system development	other
326	rnaseq	taxis	other
327	rnaseq	tumor necrosis factor production	other
328	wgbs	binding	other
329	wgbs	blood vessel development	other
330	wgbs	camera-type eye development	other
331	wgbs	cell division site part	other
332	wgbs	cell migration	other
333	wgbs	cleavage furrow	other
334	wgbs	endoderm development	other
335	wgbs	endoderm formation	other
336	wgbs	face development	other
337	wgbs	face morphogenesis	other
338	wgbs	homeostatic process	other
339	wgbs	localization	other
340	wgbs	multicellular organismal development	other
341	wgbs	nucleic acid binding transcription factor activity	other
342	wgbs	organ development	other
343	wgbs	positive regulation of catenin import into nucleus	other
344	wgbs	positive regulation of cell development	other
345	wgbs	positive regulation of cell differentiation	other
346	wgbs	positive regulation of cell proliferation	other
347	wgbs	positive regulation of gene expression	other
348	wgbs	positive regulation of nitrogen compound metabolic process	other
349	wgbs	positive regulation of rna metabolic process	other
350	wgbs	positive regulation of transcription from rna polymerase ii promoter	other
351	wgbs	positive regulation of transcription, dna-dependent	other
352	wgbs	protein binding	other
353	wgbs	protein binding transcription factor activity	other
354	wgbs	regulation of binding	other
355	wgbs	regulation of cellular metabolic process	other
356	wgbs	regulation of nitrogen compound metabolic process	other
357	wgbs	regulation of nucleobase-containing compound metabolic process	other
358	wgbs	regulation of primary metabolic process	other
359	wgbs	regulation of protein binding	other
360	wgbs	regulation of rna biosynthetic process	other
361	wgbs	regulation of rna metabolic process	other
362	wgbs	regulation of transcription from rna polymerase ii promoter	other
363	wgbs	regulation of transcription, dna-dependent	other
364	wgbs	rna polymerase ii core promoter proximal region sequence-specific dna binding transcription factor activity	other
365	wgbs	rna polymerase ii core promoter proximal region sequence-specific dna binding transcription factor activity involved in positive regulation of transcription	other
366	wgbs	rna polymerase ii regulatory region dna binding	other
367	wgbs	rna polymerase ii regulatory region sequence-specific dna binding	other
368	wgbs	rna polymerase ii transcription regulatory region sequence-specific dna binding transcription factor activity involved in positive regulation of transcription	other
369	wgbs	sequence-specific dna binding transcription factor activity	other
370	wgbs	system development	other
371	wgbs	tissue development	other
372	wgbs	transcription coactivator activity	other
373	wgbs	transcription cofactor activity	other
374	wgbs	transcription factor binding transcription factor activity	other
375	wgbs	transcription from rna polymerase ii promoter	other
376	wgbs	vasculature development	other
