# Supplementary material for: Non-CG methylation and multiple histone profiles associate child abuse with immune and small GTPase dysregulation
Source: Nat Commun. 2021 Feb 18;12:1132. doi: 10.1038/s41467-021-21365-3 (PMC7892573; doi:10.1038/s41467-021-21365-3)
Supplement: Supplementary file 14 — Supplementary Data 11 [file 41467_2021_21365_MOESM14_ESM.xlsx]

## Sheet: Supplementary Data 11
Supplementary Data 11. Gene Ontology enrichment analysis of gene lists identified by comparing lateral amygdala and anterior cingulate cortex RNA-Seq data, using RRHO2 (FigS16b-c).
These lists correspond to genes either commonly upregulated, or commonly downregulated as a function of ELA, in both the amygdala and anterior cingulate cortex (NB: only the first 50 terms in each BP, MF and CC categories are shown).
Gene list (see FigS17)	Category	ID	Name	p-value	q-value Bonferroni	q-value FDR B&H	Hit Count in Query List	Hit Count in Genome
DOWN/DOWN	GO: Biological Process	GO:0001775	cell activation	1.617E-46	1.588E-42	9.933E-43	301	1559
DOWN/DOWN	GO: Biological Process	GO:0022610	biological adhesion	3.040E-46	2.985E-42	9.933E-43	295	1516
DOWN/DOWN	GO: Biological Process	GO:0007155	cell adhesion	3.447E-46	3.385E-42	9.933E-43	294	1509
DOWN/DOWN	GO: Biological Process	GO:0002682	regulation of immune system process	4.046E-46	3.973E-42	9.933E-43	327	1776
DOWN/DOWN	GO: Biological Process	GO:0045321	leukocyte activation	2.983E-41	2.929E-37	5.858E-38	268	1386
DOWN/DOWN	GO: Biological Process	GO:0006952	defense response	1.725E-40	1.694E-36	2.824E-37	323	1850
DOWN/DOWN	GO: Biological Process	GO:0034097	response to cytokine	6.024E-36	5.917E-32	8.452E-33	244	1287
DOWN/DOWN	GO: Biological Process	GO:0002684	positive regulation of immune system process	3.227E-35	3.169E-31	3.962E-32	240	1268
DOWN/DOWN	GO: Biological Process	GO:0071345	cellular response to cytokine stimulus	6.695E-34	6.575E-30	7.305E-31	227	1188
DOWN/DOWN	GO: Biological Process	GO:0050776	regulation of immune response	4.037E-33	3.964E-29	3.964E-30	223	1170
DOWN/DOWN	GO: Biological Process	GO:0002252	immune effector process	1.335E-32	1.311E-28	1.154E-29	242	1332
DOWN/DOWN	GO: Biological Process	GO:0006954	inflammatory response	1.470E-32	1.444E-28	1.154E-29	174	806
DOWN/DOWN	GO: Biological Process	GO:0009607	response to biotic stimulus	1.527E-32	1.500E-28	1.154E-29	278	1633
DOWN/DOWN	GO: Biological Process	GO:0051707	response to other organism	2.612E-32	2.565E-28	1.832E-29	274	1604
DOWN/DOWN	GO: Biological Process	GO:0043207	response to external biotic stimulus	3.244E-32	3.186E-28	2.124E-29	274	1606
DOWN/DOWN	GO: Biological Process	GO:0098542	defense response to other organism	8.718E-32	8.562E-28	5.351E-29	230	1250
DOWN/DOWN	GO: Biological Process	GO:0045785	positive regulation of cell adhesion	1.356E-30	1.332E-26	7.834E-28	121	465
DOWN/DOWN	GO: Biological Process	GO:0001816	cytokine production	2.082E-30	2.045E-26	1.136E-27	179	875
DOWN/DOWN	GO: Biological Process	GO:0045087	innate immune response	2.368E-30	2.325E-26	1.224E-27	201	1045
DOWN/DOWN	GO: Biological Process	GO:0030155	regulation of cell adhesion	5.335E-30	5.239E-26	2.620E-27	165	777
DOWN/DOWN	GO: Biological Process	GO:0098609	cell-cell adhesion	4.190E-29	4.115E-25	1.959E-26	181	911
DOWN/DOWN	GO: Biological Process	GO:0019221	cytokine-mediated signaling pathway	1.577E-28	1.549E-24	7.039E-26	167	814
DOWN/DOWN	GO: Biological Process	GO:0032101	regulation of response to external stimulus	2.426E-28	2.383E-24	1.036E-25	216	1202
DOWN/DOWN	GO: Biological Process	GO:0016477	cell migration	3.203E-28	3.146E-24	1.311E-25	281	1757
DOWN/DOWN	GO: Biological Process	GO:0002520	immune system development	3.570E-27	3.506E-23	1.402E-24	204	1127
DOWN/DOWN	GO: Biological Process	GO:0002274	myeloid leukocyte activation	7.856E-27	7.716E-23	2.968E-24	146	684
DOWN/DOWN	GO: Biological Process	GO:0048870	cell motility	1.391E-26	1.366E-22	4.878E-24	296	1932
DOWN/DOWN	GO: Biological Process	GO:0051674	localization of cell	1.391E-26	1.366E-22	4.878E-24	296	1932
DOWN/DOWN	GO: Biological Process	GO:0050865	regulation of cell activation	2.017E-26	1.981E-22	6.831E-24	146	690
DOWN/DOWN	GO: Biological Process	GO:0072358	cardiovascular system development	2.902E-26	2.850E-22	9.500E-24	173	897
DOWN/DOWN	GO: Biological Process	GO:0048534	hematopoietic or lymphoid organ development	3.453E-26	3.391E-22	1.094E-23	194	1065
DOWN/DOWN	GO: Biological Process	GO:0001944	vasculature development	4.083E-26	4.010E-22	1.253E-23	171	884
DOWN/DOWN	GO: Biological Process	GO:0042127	regulation of cell population proliferation	5.638E-26	5.537E-22	1.678E-23	293	1921
DOWN/DOWN	GO: Biological Process	GO:0080134	regulation of response to stress	6.217E-26	6.105E-22	1.796E-23	265	1672
DOWN/DOWN	GO: Biological Process	GO:0001568	blood vessel development	6.748E-26	6.628E-22	1.894E-23	166	849
DOWN/DOWN	GO: Biological Process	GO:0001817	regulation of cytokine production	8.059E-26	7.915E-22	2.198E-23	158	789
DOWN/DOWN	GO: Biological Process	GO:0030097	hemopoiesis	1.073E-25	1.053E-21	2.847E-23	187	1018
DOWN/DOWN	GO: Biological Process	GO:0046649	lymphocyte activation	1.884E-25	1.850E-21	4.869E-23	161	818
DOWN/DOWN	GO: Cellular Component	GO:0062023	collagen-containing extracellular matrix	8.505E-25	8.879E-22	8.879E-22	112	474
DOWN/DOWN	GO: Biological Process	GO:0002694	regulation of leukocyte activation	2.406E-24	2.363E-20	6.058E-22	135	640
DOWN/DOWN	GO: Biological Process	GO:0007159	leukocyte cell-cell adhesion	3.559E-24	3.495E-20	8.738E-22	96	372
DOWN/DOWN	GO: Biological Process	GO:0042110	T cell activation	5.590E-24	5.490E-20	1.339E-21	120	537
DOWN/DOWN	GO: Biological Process	GO:0030334	regulation of cell migration	5.982E-24	5.875E-20	1.399E-21	187	1052
DOWN/DOWN	GO: Biological Process	GO:0072359	circulatory system development	8.331E-24	8.182E-20	1.903E-21	219	1323
DOWN/DOWN	GO: Biological Process	GO:0035239	tube morphogenesis	1.744E-23	1.713E-19	3.894E-21	185	1045
DOWN/DOWN	GO: Biological Process	GO:0030335	positive regulation of cell migration	2.005E-23	1.969E-19	4.376E-21	130	617
DOWN/DOWN	GO: Biological Process	GO:0048514	blood vessel morphogenesis	2.947E-23	2.895E-19	6.293E-21	148	755
DOWN/DOWN	GO: Biological Process	GO:0040012	regulation of locomotion	4.259E-23	4.183E-19	8.900E-21	203	1203
DOWN/DOWN	GO: Biological Process	GO:2000145	regulation of cell motility	4.672E-23	4.588E-19	9.558E-21	193	1120
DOWN/DOWN	GO: Biological Process	GO:0043900	regulation of multi-organism process	8.274E-23	8.126E-19	1.658E-20	156	825
DOWN/DOWN	GO: Biological Process	GO:0050778	positive regulation of immune response	9.937E-23	9.759E-19	1.952E-20	170	938
DOWN/DOWN	GO: Cellular Component	GO:0031012	extracellular matrix	5.201E-22	5.430E-19	2.715E-19	124	598
DOWN/DOWN	GO: Cellular Component	GO:0045121	membrane raft	2.261E-16	2.361E-13	6.916E-14	85	396
DOWN/DOWN	GO: Cellular Component	GO:0098857	membrane microdomain	2.650E-16	2.766E-13	6.916E-14	85	397
DOWN/DOWN	GO: Cellular Component	GO:0098589	membrane region	2.272E-15	2.372E-12	4.743E-13	85	411
DOWN/DOWN	GO: Cellular Component	GO:0005887	integral component of plasma membrane	3.326E-15	3.472E-12	5.787E-13	234	1710
DOWN/DOWN	GO: Cellular Component	GO:0000323	lytic vacuole	6.415E-15	6.697E-12	9.040E-13	125	736
DOWN/DOWN	GO: Cellular Component	GO:0098805	whole membrane	7.208E-15	7.525E-12	9.040E-13	238	1760
DOWN/DOWN	GO: Cellular Component	GO:0031226	intrinsic component of plasma membrane	7.793E-15	8.136E-12	9.040E-13	241	1790
DOWN/DOWN	GO: Cellular Component	GO:0005764	lysosome	1.372E-14	1.432E-11	1.432E-12	124	735
DOWN/DOWN	GO: Cellular Component	GO:0009986	cell surface	2.584E-14	2.698E-11	2.453E-12	158	1036
DOWN/DOWN	GO: Cellular Component	GO:0030141	secretory granule	9.840E-14	1.027E-10	8.561E-12	139	884
DOWN/DOWN	GO: Cellular Component	GO:0005604	basement membrane	6.456E-13	6.740E-10	5.185E-11	36	113
DOWN/DOWN	GO: Cellular Component	GO:0070161	anchoring junction	2.035E-12	2.124E-9	1.517E-10	99	575
DOWN/DOWN	GO: Cellular Component	GO:0005912	adherens junction	5.734E-12	5.987E-9	3.991E-10	96	560
DOWN/DOWN	GO: Cellular Component	GO:0045335	phagocytic vesicle	1.033E-11	1.078E-8	6.739E-10	39	141
DOWN/DOWN	GO: Molecular Function	GO:0005201	extracellular matrix structural constituent	1.293E-11	2.609E-8	2.609E-8	46	178
DOWN/DOWN	GO: Molecular Function	GO:0005178	integrin binding	3.971E-11	8.014E-8	4.007E-8	40	146
DOWN/DOWN	GO: Cellular Component	GO:0005925	focal adhesion	6.364E-11	6.644E-8	3.908E-9	75	411
DOWN/DOWN	GO: Cellular Component	GO:0030667	secretory granule membrane	7.145E-11	7.460E-8	4.144E-9	62	311
DOWN/DOWN	GO: Cellular Component	GO:0030055	cell-substrate junction	8.061E-11	8.416E-8	4.429E-9	76	421
DOWN/DOWN	GO: Cellular Component	GO:0042611	MHC protein complex	1.870E-10	1.953E-7	9.763E-9	15	26
DOWN/DOWN	GO: Cellular Component	GO:0005884	actin filament	3.561E-10	3.718E-7	1.770E-8	86	517
DOWN/DOWN	GO: Cellular Component	GO:0099503	secretory vesicle	4.074E-10	4.253E-7	1.933E-8	148	1074
DOWN/DOWN	GO: Cellular Component	GO:0030054	cell junction	4.448E-10	4.644E-7	2.019E-8	177	1352
DOWN/DOWN	GO: Cellular Component	GO:0031252	cell leading edge	7.256E-10	7.575E-7	3.146E-8	77	449
DOWN/DOWN	GO: Cellular Component	GO:0030139	endocytic vesicle	7.534E-10	7.866E-7	3.146E-8	61	321
DOWN/DOWN	GO: Cellular Component	GO:0030666	endocytic vesicle membrane	1.185E-9	1.237E-6	4.756E-8	40	170
DOWN/DOWN	GO: Cellular Component	GO:0012506	vesicle membrane	1.281E-9	1.337E-6	4.952E-8	119	822
DOWN/DOWN	GO: Cellular Component	GO:0044853	plasma membrane raft	1.361E-9	1.421E-6	5.075E-8	34	131
DOWN/DOWN	GO: Molecular Function	GO:0005102	signaling receptor binding	1.693E-9	3.416E-6	1.139E-6	231	1817
DOWN/DOWN	GO: Cellular Component	GO:0042581	specific granule	2.311E-9	2.413E-6	8.320E-8	38	160
DOWN/DOWN	GO: Cellular Component	GO:0030659	cytoplasmic vesicle membrane	3.706E-9	3.869E-6	1.290E-7	115	800
DOWN/DOWN	GO: Cellular Component	GO:0042629	mast cell granule	6.067E-9	6.334E-6	2.043E-7	21	60
DOWN/DOWN	GO: Cellular Component	GO:0001726	ruffle	1.300E-8	1.357E-5	4.240E-7	41	191
DOWN/DOWN	GO: Molecular Function	GO:0050839	cell adhesion molecule binding	1.995E-8	4.026E-5	1.007E-5	85	525
DOWN/DOWN	GO: Cellular Component	GO:0032587	ruffle membrane	3.360E-8	3.508E-5	1.063E-6	27	101
DOWN/DOWN	GO: Molecular Function	GO:0004672	protein kinase activity	3.777E-8	7.621E-5	1.524E-5	172	1315
DOWN/DOWN	GO: Cellular Component	GO:0005788	endoplasmic reticulum lumen	7.530E-8	7.861E-5	2.312E-6	55	312
DOWN/DOWN	GO: Cellular Component	GO:0034774	secretory granule lumen	9.234E-8	9.640E-5	2.754E-6	56	322
DOWN/DOWN	GO: Molecular Function	GO:0042802	identical protein binding	1.042E-7	2.102E-4	3.503E-5	240	1995
DOWN/DOWN	GO: Cellular Component	GO:0015629	actin cytoskeleton	1.133E-7	1.183E-4	3.287E-6	111	813
DOWN/DOWN	GO: Cellular Component	GO:0060205	cytoplasmic vesicle lumen	1.416E-7	1.478E-4	3.995E-6	56	326
DOWN/DOWN	GO: Molecular Function	GO:0019955	cytokine binding	1.462E-7	2.950E-4	4.215E-5	38	176
DOWN/DOWN	GO: Cellular Component	GO:0098553	lumenal side of endoplasmic reticulum membrane	1.638E-7	1.711E-4	4.241E-6	13	29
DOWN/DOWN	GO: Cellular Component	GO:0071556	integral component of lumenal side of endoplasmic reticulum membrane	1.638E-7	1.711E-4	4.241E-6	13	29
DOWN/DOWN	GO: Cellular Component	GO:0005901	caveola	1.697E-7	1.771E-4	4.241E-6	26	102
DOWN/DOWN	GO: Cellular Component	GO:0070820	tertiary granule	1.710E-7	1.785E-4	4.241E-6	35	164
DOWN/DOWN	GO: Cellular Component	GO:0030670	phagocytic vesicle membrane	1.721E-7	1.797E-4	4.241E-6	22	77
DOWN/DOWN	GO: Cellular Component	GO:0031983	vesicle lumen	1.747E-7	1.823E-4	4.241E-6	56	328
DOWN/DOWN	GO: Cellular Component	GO:0097478	leaflet of membrane bilayer	1.947E-7	2.033E-4	4.518E-6	94	663
DOWN/DOWN	GO: Cellular Component	GO:0098552	side of membrane	1.947E-7	2.033E-4	4.518E-6	94	663
DOWN/DOWN	GO: Cellular Component	GO:0099544	perisynaptic space	2.006E-7	2.094E-4	4.552E-6	7	8
DOWN/DOWN	GO: Cellular Component	GO:0030027	lamellipodium	2.593E-7	2.707E-4	5.760E-6	40	204
DOWN/DOWN	GO: Molecular Function	GO:0004707	MAP kinase activity	2.691E-7	5.430E-4	6.788E-5	64	380
DOWN/DOWN	GO: Molecular Function	GO:0042605	peptide antigen binding	3.849E-7	7.767E-4	8.631E-5	14	34
DOWN/DOWN	GO: Molecular Function	GO:0016772	transferase activity, transferring phosphorus-containing groups	5.943E-7	1.199E-3	1.199E-4	222	1859
DOWN/DOWN	GO: Cellular Component	GO:0005911	cell-cell junction	6.104E-7	6.373E-4	1.328E-5	75	506
DOWN/DOWN	GO: Cellular Component	GO:0098797	plasma membrane protein complex	7.488E-7	7.818E-4	1.595E-5	97	711
DOWN/DOWN	GO: Molecular Function	GO:0016773	phosphotransferase activity, alcohol group as acceptor	7.990E-7	1.612E-3	1.466E-4	179	1444
DOWN/DOWN	GO: Cellular Component	GO:0031256	leading edge membrane	9.793E-7	1.022E-3	2.045E-5	37	191
DOWN/DOWN	GO: Molecular Function	GO:0001228	DNA-binding transcription activator activity, RNA polymerase II-specific	1.448E-6	2.922E-3	2.359E-4	74	483
DOWN/DOWN	GO: Molecular Function	GO:0001216	DNA-binding transcription activator activity	1.566E-6	3.161E-3	2.359E-4	74	484
DOWN/DOWN	GO: Molecular Function	GO:0005539	glycosaminoglycan binding	1.637E-6	3.303E-3	2.359E-4	45	246
DOWN/DOWN	GO: Molecular Function	GO:0004197	cysteine-type endopeptidase activity	1.895E-6	3.825E-3	2.446E-4	60	368
DOWN/DOWN	GO: Molecular Function	GO:0016301	kinase activity	1.939E-6	3.913E-3	2.446E-4	195	1621
DOWN/DOWN	GO: Molecular Function	GO:0001846	opsonin binding	2.109E-6	4.257E-3	2.504E-4	10	20
DOWN/DOWN	GO: Molecular Function	GO:0030234	enzyme regulator activity	2.837E-6	5.725E-3	3.181E-4	140	1096
DOWN/DOWN	GO: Molecular Function	GO:0097153	cysteine-type endopeptidase activity involved in apoptotic process	3.517E-6	7.098E-3	3.736E-4	44	245
DOWN/DOWN	GO: Molecular Function	GO:0001848	complement binding	5.050E-6	1.019E-2	5.096E-4	11	26
DOWN/DOWN	GO: Molecular Function	GO:0008047	enzyme activator activity	6.022E-6	1.215E-2	5.763E-4	79	546
DOWN/DOWN	GO: Molecular Function	GO:0004674	protein serine/threonine kinase activity	6.283E-6	1.268E-2	5.763E-4	119	913
DOWN/DOWN	GO: Molecular Function	GO:0031267	small GTPase binding	1.008E-5	2.033E-2	8.828E-4	70	474
DOWN/DOWN	GO: Molecular Function	GO:0044877	protein-containing complex binding	1.050E-5	2.119E-2	8.828E-4	164	1357
DOWN/DOWN	GO: Molecular Function	GO:0004620	phospholipase activity	1.098E-5	2.215E-2	8.861E-4	47	280
DOWN/DOWN	GO: Molecular Function	GO:0017048	Rho GTPase binding	1.719E-5	3.470E-2	1.335E-3	35	189
DOWN/DOWN	GO: Molecular Function	GO:0004896	cytokine receptor activity	2.220E-5	4.480E-2	1.633E-3	22	96
DOWN/DOWN	GO: Molecular Function	GO:0017016	Ras GTPase binding	2.265E-5	4.571E-2	1.633E-3	67	459
DOWN/DOWN	GO: Molecular Function	GO:0001851	complement component C3b binding	2.860E-5	5.772E-2	1.990E-3	5	6
DOWN/DOWN	GO: Molecular Function	GO:0019900	kinase binding	3.093E-5	6.241E-2	2.080E-3	117	926
DOWN/DOWN	GO: Molecular Function	GO:0019904	protein domain specific binding	3.424E-5	6.910E-2	2.229E-3	107	833
DOWN/DOWN	GO: Molecular Function	GO:0000987	cis-regulatory region sequence-specific DNA binding	4.082E-5	8.238E-2	2.555E-3	81	594
DOWN/DOWN	GO: Molecular Function	GO:0035325	Toll-like receptor binding	4.179E-5	8.433E-2	2.555E-3	7	13
DOWN/DOWN	GO: Molecular Function	GO:0051020	GTPase binding	4.405E-5	8.889E-2	2.615E-3	79	577
DOWN/DOWN	GO: Molecular Function	GO:0030695	GTPase regulator activity	4.759E-5	9.603E-2	2.744E-3	49	313
DOWN/DOWN	GO: Molecular Function	GO:0000978	RNA polymerase II cis-regulatory region sequence-specific DNA binding	5.264E-5	1.062E-1	2.951E-3	79	580
DOWN/DOWN	GO: Molecular Function	GO:0004629	phospholipase C activity	5.921E-5	1.195E-1	3.230E-3	30	161
DOWN/DOWN	GO: Molecular Function	GO:0016298	lipase activity	8.665E-5	1.749E-1	4.602E-3	50	329
DOWN/DOWN	GO: Molecular Function	GO:0004713	protein tyrosine kinase activity	9.252E-5	1.867E-1	4.787E-3	39	237
DOWN/DOWN	GO: Molecular Function	GO:0001540	amyloid-beta binding	1.125E-4	2.271E-1	5.677E-3	19	85
DOWN/DOWN	GO: Molecular Function	GO:0005096	GTPase activator activity	1.222E-4	2.467E-1	6.017E-3	44	282
DOWN/DOWN	GO: Molecular Function	GO:0019901	protein kinase binding	1.288E-4	2.598E-1	6.159E-3	104	832
DOWN/DOWN	GO: Molecular Function	GO:0017124	SH3 domain binding	1.312E-4	2.648E-1	6.159E-3	26	137
DOWN/DOWN	GO: Molecular Function	GO:0019864	IgG binding	1.406E-4	2.837E-1	6.449E-3	6	11
DOWN/DOWN	GO: Molecular Function	GO:0048365	Rac GTPase binding	1.496E-4	3.018E-1	6.707E-3	17	73
DOWN/DOWN	GO: Molecular Function	GO:0005518	collagen binding	1.546E-4	3.119E-1	6.781E-3	18	80
DOWN/DOWN	GO: Molecular Function	GO:0023023	MHC protein complex binding	1.662E-4	3.354E-1	7.137E-3	9	25
DOWN/DOWN	GO: Molecular Function	GO:0001784	phosphotyrosine residue binding	1.804E-4	3.640E-1	7.520E-3	12	42
DOWN/DOWN	GO: Molecular Function	GO:0004175	endopeptidase activity	1.826E-4	3.685E-1	7.520E-3	106	859
DOWN/DOWN	GO: Molecular Function	GO:0008289	lipid binding	2.074E-4	4.184E-1	8.313E-3	100	804
UP/UP	GO: Cellular Component	GO:0045202	synapse	5.320E-39	7.453E-36	7.453E-36	467	1482
UP/UP	GO: Cellular Component	GO:0005739	mitochondrion	1.902E-35	2.665E-32	1.332E-32	545	1865
UP/UP	GO: Cellular Component	GO:0043005	neuron projection	1.012E-28	1.417E-25	4.522E-26	468	1624
UP/UP	GO: Cellular Component	GO:0098794	postsynapse	1.291E-28	1.809E-25	4.522E-26	279	825
UP/UP	GO: Cellular Component	GO:0098978	glutamatergic synapse	1.854E-27	2.598E-24	5.195E-25	195	511
UP/UP	GO: Cellular Component	GO:0005740	mitochondrial envelope	8.650E-27	1.212E-23	2.020E-24	268	800
UP/UP	GO: Cellular Component	GO:0031966	mitochondrial membrane	1.240E-25	1.738E-22	2.482E-23	254	756
UP/UP	GO: Cellular Component	GO:0031967	organelle envelope	2.332E-25	3.267E-22	4.084E-23	378	1279
UP/UP	GO: Cellular Component	GO:0031975	envelope	2.740E-25	3.839E-22	4.265E-23	378	1280
UP/UP	GO: Cellular Component	GO:0036477	somatodendritic compartment	2.873E-24	4.025E-21	4.025E-22	332	1096
UP/UP	GO: Cellular Component	GO:0098984	neuron to neuron synapse	1.002E-23	1.404E-20	1.277E-21	171	452
UP/UP	GO: Cellular Component	GO:0014069	postsynaptic density	2.846E-23	3.987E-20	3.067E-21	163	426
UP/UP	GO: Cellular Component	GO:0032279	asymmetric synapse	2.846E-23	3.987E-20	3.067E-21	163	426
UP/UP	GO: Cellular Component	GO:0099572	postsynaptic specialization	4.343E-23	6.085E-20	4.346E-21	172	461
UP/UP	GO: Cellular Component	GO:0097060	synaptic membrane	9.572E-23	1.341E-19	8.940E-21	194	548
UP/UP	GO: Cellular Component	GO:0005743	mitochondrial inner membrane	4.558E-22	6.386E-19	3.991E-20	189	535
UP/UP	GO: Cellular Component	GO:0030424	axon	2.336E-21	3.273E-18	1.925E-19	257	817
UP/UP	GO: Cellular Component	GO:0019866	organelle inner membrane	4.544E-21	6.366E-18	3.537E-19	202	596
UP/UP	GO: Cellular Component	GO:0098793	presynapse	1.623E-20	2.274E-17	1.197E-18	226	699
UP/UP	GO: Biological Process	GO:0099536	synaptic signaling	2.352E-19	2.411E-15	2.411E-15	276	913
UP/UP	GO: Cellular Component	GO:0098798	mitochondrial protein complex	2.384E-19	3.340E-16	1.670E-17	112	271
UP/UP	GO: Cellular Component	GO:0044297	cell body	3.310E-18	4.637E-15	2.208E-16	248	820
UP/UP	GO: Biological Process	GO:0098916	anterograde trans-synaptic signaling	3.384E-18	3.469E-14	9.363E-15	267	891
UP/UP	GO: Biological Process	GO:0007268	chemical synaptic transmission	3.384E-18	3.469E-14	9.363E-15	267	891
UP/UP	GO: Biological Process	GO:0099537	trans-synaptic signaling	3.654E-18	3.745E-14	9.363E-15	269	900
UP/UP	GO: Cellular Component	GO:0097447	dendritic tree	4.236E-18	5.935E-15	2.581E-16	238	779
UP/UP	GO: Cellular Component	GO:0030425	dendrite	4.236E-18	5.935E-15	2.581E-16	238	779
UP/UP	GO: Cellular Component	GO:0043025	neuronal cell body	7.235E-17	1.014E-13	4.223E-15	223	732
UP/UP	GO: Cellular Component	GO:0045211	postsynaptic membrane	1.449E-16	2.031E-13	8.122E-15	142	405
UP/UP	GO: Cellular Component	GO:1902494	catalytic complex	4.192E-16	5.874E-13	2.259E-14	400	1536
UP/UP	GO: Biological Process	GO:0007005	mitochondrion organization	6.421E-16	6.582E-12	1.316E-12	182	566
UP/UP	GO: Biological Process	GO:0006886	intracellular protein transport	1.169E-15	1.199E-11	1.998E-12	402	1536
UP/UP	GO: Biological Process	GO:0033365	protein localization to organelle	6.730E-15	6.899E-11	9.856E-12	369	1400
UP/UP	GO: Cellular Component	GO:0043209	myelin sheath	7.715E-15	1.081E-11	4.003E-13	87	214
UP/UP	GO: Biological Process	GO:0034622	cellular protein-containing complex assembly	1.780E-14	1.825E-10	2.281E-11	340	1276
UP/UP	GO: Cellular Component	GO:0044391	ribosomal subunit	3.106E-13	4.352E-10	1.554E-11	84	215
UP/UP	GO: Cellular Component	GO:0015630	microtubule cytoskeleton	7.753E-13	1.086E-9	3.746E-11	349	1368
UP/UP	GO: Cellular Component	GO:0098800	inner mitochondrial membrane protein complex	1.213E-12	1.699E-9	5.663E-11	60	135
UP/UP	GO: Biological Process	GO:0050804	modulation of chemical synaptic transmission	1.615E-12	1.656E-8	1.840E-9	165	539
UP/UP	GO: Biological Process	GO:0099177	regulation of trans-synaptic signaling	1.913E-12	1.961E-8	1.961E-9	165	540
UP/UP	GO: Biological Process	GO:0099003	vesicle-mediated transport in synapse	2.919E-12	2.992E-8	2.720E-9	96	265
UP/UP	GO: Cellular Component	GO:0150034	distal axon	3.160E-12	4.427E-9	1.428E-10	137	432
UP/UP	GO: Biological Process	GO:0032446	protein modification by small protein conjugation	5.334E-12	5.468E-8	4.556E-9	254	935
UP/UP	GO: Cellular Component	GO:0042734	presynaptic membrane	5.727E-12	8.023E-9	2.507E-10	81	214
UP/UP	GO: Biological Process	GO:0033108	mitochondrial respiratory chain complex assembly	1.222E-11	1.252E-7	9.635E-9	47	97
UP/UP	GO: Biological Process	GO:0050808	synapse organization	1.577E-11	1.616E-7	1.155E-8	152	498
UP/UP	GO: Biological Process	GO:0016567	protein ubiquitination	2.090E-11	2.143E-7	1.355E-8	233	852
UP/UP	GO: Biological Process	GO:0098693	regulation of synaptic vesicle cycle	2.114E-11	2.167E-7	1.355E-8	64	155
UP/UP	GO: Biological Process	GO:0006753	nucleoside phosphate metabolic process	4.059E-11	4.161E-7	2.448E-8	198	702
UP/UP	GO: Biological Process	GO:0009117	nucleotide metabolic process	4.511E-11	4.625E-7	2.569E-8	196	694
UP/UP	GO: Cellular Component	GO:0005759	mitochondrial matrix	5.992E-11	8.395E-8	2.544E-9	144	478
UP/UP	GO: Cellular Component	GO:0008021	synaptic vesicle	6.261E-11	8.771E-8	2.580E-9	86	242
UP/UP	GO: Biological Process	GO:0099504	synaptic vesicle cycle	7.160E-11	7.339E-7	3.863E-8	85	236
UP/UP	GO: Biological Process	GO:0015672	monovalent inorganic cation transport	1.118E-10	1.146E-6	5.732E-8	199	714
UP/UP	GO: Cellular Component	GO:0070382	exocytic vesicle	1.129E-10	1.581E-7	4.517E-9	90	260
UP/UP	GO: Biological Process	GO:0048167	regulation of synaptic plasticity	1.302E-10	1.335E-6	6.357E-8	82	227
UP/UP	GO: Biological Process	GO:0070647	protein modification by small protein conjugation or removal	1.422E-10	1.458E-6	6.628E-8	292	1138
UP/UP	GO: Biological Process	GO:0072594	establishment of protein localization to organelle	1.748E-10	1.792E-6	7.763E-8	175	612
UP/UP	GO: Biological Process	GO:0055086	nucleobase-containing small molecule metabolic process	1.817E-10	1.863E-6	7.763E-8	215	789
UP/UP	GO: Cellular Component	GO:0099634	postsynaptic specialization membrane	2.557E-10	3.583E-7	9.695E-9	56	136
UP/UP	GO: Cellular Component	GO:0099240	intrinsic component of synaptic membrane	2.560E-10	3.587E-7	9.695E-9	85	244
UP/UP	GO: Biological Process	GO:0009259	ribonucleotide metabolic process	2.715E-10	2.783E-6	1.113E-7	166	576
UP/UP	GO: Cellular Component	GO:0099699	integral component of synaptic membrane	3.566E-10	4.997E-7	1.315E-8	80	226
UP/UP	GO: Biological Process	GO:0006839	mitochondrial transport	3.707E-10	3.800E-6	1.461E-7	93	274
UP/UP	GO: Biological Process	GO:0019693	ribose phosphate metabolic process	5.263E-10	5.395E-6	1.998E-7	167	585
UP/UP	GO: Biological Process	GO:0006605	protein targeting	6.053E-10	6.205E-6	2.216E-7	137	457
UP/UP	GO: Biological Process	GO:0009150	purine ribonucleotide metabolic process	7.075E-10	7.253E-6	2.501E-7	161	561
UP/UP	GO: Biological Process	GO:0006163	purine nucleotide metabolic process	8.845E-10	9.067E-6	2.978E-7	165	580
UP/UP	GO: Biological Process	GO:0098655	cation transmembrane transport	9.007E-10	9.233E-6	2.978E-7	288	1138
UP/UP	GO: Biological Process	GO:0060341	regulation of cellular localization	1.006E-9	1.031E-5	3.221E-7	271	1060
UP/UP	GO: Biological Process	GO:0044839	cell cycle G2/M phase transition	1.079E-9	1.106E-5	3.350E-7	93	279
UP/UP	GO: Biological Process	GO:0045333	cellular respiration	1.114E-9	1.142E-5	3.359E-7	75	209
UP/UP	GO: Biological Process	GO:0098662	inorganic cation transmembrane transport	1.287E-9	1.319E-5	3.770E-7	256	993
UP/UP	GO: Cellular Component	GO:0098839	postsynaptic density membrane	1.348E-9	1.888E-6	4.842E-8	43	96
UP/UP	GO: Biological Process	GO:0072521	purine-containing compound metabolic process	1.388E-9	1.423E-5	3.952E-7	172	614
UP/UP	GO: Cellular Component	GO:0034703	cation channel complex	1.470E-9	2.060E-6	5.149E-8	80	232
UP/UP	GO: Biological Process	GO:0098660	inorganic ion transmembrane transport	1.607E-9	1.648E-5	4.454E-7	276	1088
UP/UP	GO: Biological Process	GO:1901293	nucleoside phosphate biosynthetic process	1.888E-9	1.935E-5	5.093E-7	128	426
UP/UP	GO: Biological Process	GO:0009165	nucleotide biosynthetic process	2.301E-9	2.358E-5	6.047E-7	127	423
UP/UP	GO: Biological Process	GO:0051640	organelle localization	2.482E-9	2.544E-5	6.360E-7	244	944
UP/UP	GO: Biological Process	GO:0090407	organophosphate biosynthetic process	3.560E-9	3.649E-5	8.901E-7	201	751
UP/UP	GO: Cellular Component	GO:0005819	spindle	3.833E-9	5.370E-6	1.310E-7	110	359
UP/UP	GO: Biological Process	GO:0099643	signal release from synapse	4.707E-9	4.825E-5	1.122E-6	75	215
UP/UP	GO: Biological Process	GO:0007269	neurotransmitter secretion	4.707E-9	4.825E-5	1.122E-6	75	215
UP/UP	GO: Biological Process	GO:0019637	organophosphate metabolic process	4.836E-9	4.957E-5	1.127E-6	298	1203
UP/UP	GO: Cellular Component	GO:0098936	intrinsic component of postsynaptic membrane	4.859E-9	6.808E-6	1.621E-7	65	179
UP/UP	GO: Biological Process	GO:0016079	synaptic vesicle exocytosis	6.372E-9	6.532E-5	1.452E-6	58	152
UP/UP	GO: Biological Process	GO:0009260	ribonucleotide biosynthetic process	6.567E-9	6.732E-5	1.463E-6	104	333
UP/UP	GO: Biological Process	GO:0000086	G2/M transition of mitotic cell cycle	6.833E-9	7.004E-5	1.490E-6	86	260
UP/UP	GO: Biological Process	GO:0048193	Golgi vesicle transport	7.007E-9	7.183E-5	1.496E-6	203	766
UP/UP	GO: Biological Process	GO:0006812	cation transport	7.943E-9	8.143E-5	1.662E-6	343	1423
UP/UP	GO: Cellular Component	GO:0099055	integral component of postsynaptic membrane	9.001E-9	1.261E-5	2.933E-7	62	170
UP/UP	GO: Biological Process	GO:0046390	ribose phosphate biosynthetic process	9.113E-9	9.342E-5	1.868E-6	105	339
UP/UP	GO: Molecular Function	GO:0035639	purine ribonucleoside triphosphate binding	1.247E-8	3.322E-5	1.761E-5	444	1841
UP/UP	GO: Molecular Function	GO:0008092	cytoskeletal protein binding	1.321E-8	3.522E-5	1.761E-5	275	1061
UP/UP	GO: Cellular Component	GO:0005815	microtubule organizing center	1.741E-8	2.439E-5	5.520E-7	197	756
UP/UP	GO: Cellular Component	GO:0120111	neuron projection cytoplasm	1.815E-8	2.543E-5	5.520E-7	43	103
UP/UP	GO: Cellular Component	GO:0099501	exocytic vesicle membrane	1.852E-8	2.594E-5	5.520E-7	50	128
UP/UP	GO: Cellular Component	GO:0030672	synaptic vesicle membrane	1.852E-8	2.594E-5	5.520E-7	50	128
UP/UP	GO: Cellular Component	GO:0015934	large ribosomal subunit	2.241E-8	3.139E-5	6.540E-7	49	125
UP/UP	GO: Molecular Function	GO:0032555	purine ribonucleotide binding	2.322E-8	6.189E-5	1.877E-5	461	1930
UP/UP	GO: Cellular Component	GO:0098948	intrinsic component of postsynaptic specialization membrane	2.507E-8	3.512E-5	7.123E-7	45	111
UP/UP	GO: Cellular Component	GO:0000502	proteasome complex	2.542E-8	3.561E-5	7.123E-7	32	67
UP/UP	GO: Molecular Function	GO:0032553	ribonucleotide binding	2.817E-8	7.506E-5	1.877E-5	464	1947
UP/UP	GO: Molecular Function	GO:0017076	purine nucleotide binding	3.700E-8	9.861E-5	1.972E-5	464	1951
UP/UP	GO: Molecular Function	GO:0015631	tubulin binding	8.625E-8	2.298E-4	3.831E-5	117	388
UP/UP	GO: Molecular Function	GO:0005524	ATP binding	3.952E-7	1.053E-3	1.505E-4	358	1485
UP/UP	GO: Molecular Function	GO:0030554	adenyl nucleotide binding	5.881E-7	1.567E-3	1.959E-4	374	1566
UP/UP	GO: Molecular Function	GO:0032559	adenyl ribonucleotide binding	7.291E-7	1.943E-3	2.063E-4	371	1555
UP/UP	GO: Molecular Function	GO:0022890	inorganic cation transmembrane transporter activity	7.740E-7	2.063E-3	2.063E-4	218	847
UP/UP	GO: Molecular Function	GO:0008017	microtubule binding	9.340E-7	2.489E-3	2.263E-4	89	288
UP/UP	GO: Molecular Function	GO:0044769	ATPase activity, coupled to transmembrane movement of ions, rotational mechanism	1.319E-6	3.515E-3	2.929E-4	21	39
UP/UP	GO: Molecular Function	GO:0044325	ion channel binding	2.273E-6	6.058E-3	4.660E-4	51	143
UP/UP	GO: Molecular Function	GO:0008144	drug binding	2.757E-6	7.346E-3	4.997E-4	415	1785
UP/UP	GO: Molecular Function	GO:0008324	cation transmembrane transporter activity	2.812E-6	7.495E-3	4.997E-4	226	898
UP/UP	GO: Molecular Function	GO:0003743	translation initiation factor activity	5.407E-6	1.441E-2	8.863E-4	24	51
UP/UP	GO: Molecular Function	GO:0004807	triose-phosphate isomerase activity	5.936E-6	1.582E-2	8.863E-4	18	33
UP/UP	GO: Molecular Function	GO:0015077	monovalent inorganic cation transmembrane transporter activity	5.986E-6	1.595E-2	8.863E-4	137	506
UP/UP	GO: Molecular Function	GO:0019787	ubiquitin-like protein transferase activity	6.403E-6	1.707E-2	8.982E-4	150	564
UP/UP	GO: Molecular Function	GO:0004332	fructose-bisphosphate aldolase activity	9.808E-6	2.614E-2	1.220E-3	17	31
UP/UP	GO: Molecular Function	GO:0003872	6-phosphofructokinase activity	9.808E-6	2.614E-2	1.220E-3	17	31
UP/UP	GO: Molecular Function	GO:0016861	intramolecular oxidoreductase activity, interconverting aldoses and ketoses	1.007E-5	2.684E-2	1.220E-3	21	43
UP/UP	GO: Molecular Function	GO:0019829	ATPase-coupled cation transmembrane transporter activity	1.167E-5	3.110E-2	1.352E-3	34	87
UP/UP	GO: Molecular Function	GO:0015318	inorganic molecular entity transmembrane transporter activity	1.299E-5	3.463E-2	1.405E-3	263	1089
UP/UP	GO: Molecular Function	GO:0042625	ATPase-coupled ion transmembrane transporter activity	1.318E-5	3.512E-2	1.405E-3	35	91
UP/UP	GO: Molecular Function	GO:0022832	voltage-gated channel activity	2.204E-5	5.874E-2	2.259E-3	88	305
UP/UP	GO: Molecular Function	GO:0017075	syntaxin-1 binding	2.681E-5	7.144E-2	2.552E-3	15	27
UP/UP	GO: Molecular Function	GO:0004365	glyceraldehyde-3-phosphate dehydrogenase (NAD+) (phosphorylating) activity	2.681E-5	7.144E-2	2.552E-3	15	27
UP/UP	GO: Molecular Function	GO:0004347	glucose-6-phosphate isomerase activity	2.858E-5	7.617E-2	2.627E-3	16	30
UP/UP	GO: Molecular Function	GO:0016791	phosphatase activity	3.112E-5	8.293E-2	2.629E-3	124	464
UP/UP	GO: Molecular Function	GO:0004842	ubiquitin-protein transferase activity	3.194E-5	8.513E-2	2.629E-3	121	451
UP/UP	GO: Molecular Function	GO:0016817	hydrolase activity, acting on acid anhydrides	3.256E-5	8.677E-2	2.629E-3	344	1487
UP/UP	GO: Molecular Function	GO:0016818	hydrolase activity, acting on acid anhydrides, in phosphorus-containing anhydrides	3.256E-5	8.677E-2	2.629E-3	344	1487
UP/UP	GO: Molecular Function	GO:0005244	voltage-gated ion channel activity	3.403E-5	9.068E-2	2.667E-3	87	304
UP/UP	GO: Molecular Function	GO:0019200	carbohydrate kinase activity	4.311E-5	1.149E-1	3.282E-3	23	53
UP/UP	GO: Molecular Function	GO:0016462	pyrophosphatase activity	5.027E-5	1.340E-1	3.721E-3	342	1485
UP/UP	GO: Molecular Function	GO:0003954	NADH dehydrogenase activity	5.451E-5	1.453E-1	3.725E-3	21	47
UP/UP	GO: Molecular Function	GO:0050136	NADH dehydrogenase (quinone) activity	5.451E-5	1.453E-1	3.725E-3	21	47
UP/UP	GO: Molecular Function	GO:0008137	NADH dehydrogenase (ubiquinone) activity	5.451E-5	1.453E-1	3.725E-3	21	47
UP/UP	GO: Molecular Function	GO:0005261	cation channel activity	5.712E-5	1.522E-1	3.806E-3	137	528
UP/UP	GO: Molecular Function	GO:0017111	nucleoside-triphosphatase activity	6.150E-5	1.639E-1	3.952E-3	330	1431
UP/UP	GO: Molecular Function	GO:0015075	ion transmembrane transporter activity	6.229E-5	1.660E-1	3.952E-3	271	1150
UP/UP	GO: Molecular Function	GO:0009678	pyrophosphate hydrolysis-driven proton transmembrane transporter activity	7.022E-5	1.871E-1	4.352E-3	22	51
UP/UP	GO: Molecular Function	GO:0046961	proton-transporting ATPase activity, rotational mechanism	7.337E-5	1.955E-1	4.444E-3	13	23
UP/UP	GO: Molecular Function	GO:0008443	phosphofructokinase activity	7.673E-5	2.045E-1	4.544E-3	17	35
UP/UP	GO: Molecular Function	GO:0022857	transmembrane transporter activity	8.090E-5	2.156E-1	4.687E-3	310	1340
UP/UP	GO: Molecular Function	GO:0022836	gated channel activity	1.211E-4	3.228E-1	6.869E-3	127	491
UP/UP	GO: Molecular Function	GO:0008135	translation factor activity, RNA binding	1.295E-4	3.452E-1	7.191E-3	31	85
UP/UP	GO: Molecular Function	GO:0016832	aldehyde-lyase activity	1.469E-4	3.914E-1	7.941E-3	19	43
UP/UP	GO: Molecular Function	GO:0003735	structural constituent of ribosome	1.490E-4	3.971E-1	7.941E-3	61	205
