# Supplementary material for: Non-CG methylation and multiple histone profiles associate child abuse with immune and small GTPase dysregulation
Source: Nat Commun. 2021 Feb 18;12:1132. doi: 10.1038/s41467-021-21365-3 (PMC7892573; doi:10.1038/s41467-021-21365-3)
Supplement: Supplementary file 16 — Source Data [file 41467_2021_21365_MOESM16_ESM.xlsx]

## Sheet: Fig1b
	ELA2_H3K27me3	ELA4_H3K27me3	ELA2_H3K9me3	ELA4_H3K9me3	C6_H3K9me3	ELA3_H3K9me3	C5_H3K9me3	ELA11_H3K9me3	ELA10_H3K9me3	ELA9_H3K9me3	ELA8_H3K9me3	C1_H3K9me3	C7_H3K9me3	ELA3_H3K27me3	ELA8_H3K27me3	C1_H3K27me3	C7_H3K27me3	ELA11_H3K27me3	C6_H3K27me3	C5_H3K27me3	ELA10_H3K27me3	ELA9_H3K27me3	ELA10_H3K4me3	ELA9_H3K4me3	ELA3_H3K4me3	C6_H3K4me3	C1_H3K4me3	ELA11_H3K4me3	C7_H3K4me3	ELA2_H3K4me3	ELA4_H3K4me3	C5_H3K4me3	ELA8_H3K4me3	ELA3_H3K36me3	C6_H3K36me3	ELA2_H3K36me3	ELA4_H3K36me3	ELA10_H3K36me3	ELA9_H3K36me3	C7_H3K36me3	ELA11_H3K36me3	C1_H3K36me3	C5_H3K36me3	ELA8_H3K36me3	ELA2_H3K4me1	ELA4_H3K4me1	ELA8_H3K27ac	ELA10_H3K27ac	ELA11_H3K27ac
ELA2_H3K27me3	1	-0.479	0.3834	0.8105	0.5525	-0.3191	0.9689	-0.4568	0.3469	0.7291	0.5346	-0.3394	0.9645	-0.4321	0.3532	0.7482	0.5009	-0.3071	0.8538	-0.2359	0.3063	0.5192	0.5084	-0.2452	0.9087	-0.3984	0.336	0.6619	0.4925	-0.336	0.8841	-0.2326	0.3234	0.6386	0.538	-0.2357	0.9263	-0.3239	0.3195	0.6722	0.5416	-0.33	0.9426	-0.4726	0.3508	0.6898	0.5451	-0.3308	0.9653
ELA4_H3K27me3	-0.479	1	-0.6225	-0.5007	-0.3355	0.4622	-0.4813	0.8973	-0.5786	-0.4685	-0.3375	0.4902	-0.4538	0.855	-0.5641	-0.4661	-0.2789	0.4628	-0.3867	0.623	-0.4085	-0.2857	-0.2704	0.4832	-0.4546	0.8033	-0.5074	-0.4325	-0.3014	0.5427	-0.3945	0.6255	-0.4335	-0.3584	-0.2865	0.4856	-0.445	0.6142	-0.5313	-0.4274	-0.3333	0.5331	-0.4402	0.8508	-0.5068	-0.41	-0.3108	0.5779	-0.4343
ELA2_H3K9me3	0.3834	-0.6225	1	0.4124	0.158	-0.4407	0.3881	-0.5908	0.9705	0.4359	0.1957	-0.4695	0.4	-0.5149	0.9678	0.4397	0.1676	-0.3837	0.4527	-0.1906	0.8412	0.4408	0.3091	-0.2013	0.4449	-0.4741	0.9225	0.4535	0.2211	-0.3976	0.4464	-0.1878	0.8658	0.462	0.2731	-0.2058	0.3592	-0.4407	0.8619	0.3974	0.252	-0.3705	0.4094	-0.57	0.9139	0.4438	0.2468	-0.3757	0.3793
ELA4_H3K9me3	0.8105	-0.5007	0.4124	1	0.4379	-0.4119	0.8173	-0.469	0.3852	0.9487	0.4719	-0.421	0.8139	-0.4115	0.396	0.9561	0.4177	-0.3649	0.8024	-0.1446	0.4099	0.7487	0.5273	-0.2012	0.8369	-0.3719	0.4169	0.8955	0.4647	-0.3682	0.7964	-0.144	0.4113	0.8515	0.5112	-0.2096	0.8011	-0.3929	0.4071	0.8856	0.5216	-0.3574	0.8295	-0.4831	0.4357	0.9063	0.5041	-0.355	0.8027
C6_H3K9me3	0.5525	-0.3355	0.158	0.4379	1	-0.1505	0.5485	-0.3626	0.1063	0.3742	0.9317	-0.1884	0.5209	-0.3917	0.1014	0.3833	0.9292	-0.1986	0.3916	-0.3293	0.0163	0.176	0.7437	-0.2909	0.4829	-0.3953	0.0546	0.3359	0.8868	-0.2677	0.443	-0.3171	0.0465	0.27	0.8443	-0.2549	0.5145	-0.1807	0.0395	0.3153	0.8486	-0.2643	0.485	-0.3798	0.0621	0.3131	0.8774	-0.2636	0.5223
ELA3_H3K9me3	-0.3191	0.4622	-0.4407	-0.4119	-0.1505	1	-0.3585	0.4633	-0.4329	-0.4487	-0.2137	0.9553	-0.3545	0.4325	-0.4321	-0.4433	-0.1922	0.9394	-0.4013	0.1406	-0.4487	-0.4175	-0.2992	0.6003	-0.4092	0.4362	-0.4571	-0.4585	-0.1986	0.8541	-0.4025	0.1024	-0.4697	-0.4582	-0.2863	0.6496	-0.3362	0.5053	-0.4156	-0.3986	-0.2147	0.8375	-0.3661	0.5245	-0.4631	-0.4387	-0.1984	0.7107	-0.3343
C5_H3K9me3	0.9689	-0.4813	0.3881	0.8173	0.5485	-0.3585	1	-0.4279	0.3784	0.779	0.579	-0.3576	0.9744	-0.3949	0.3798	0.7854	0.534	-0.3168	0.8951	-0.1696	0.3653	0.5899	0.5723	-0.1994	0.9417	-0.3652	0.3789	0.7155	0.5326	-0.3309	0.9216	-0.1593	0.3776	0.6976	0.5911	-0.1939	0.9466	-0.3607	0.3539	0.7117	0.5853	-0.3248	0.9597	-0.4627	0.3907	0.7356	0.5846	-0.3315	0.9709
ELA11_H3K9me3	-0.4568	0.8973	-0.5908	-0.469	-0.3626	0.4633	-0.4279	1	-0.4972	-0.3798	-0.303	0.5587	-0.4035	0.8978	-0.4952	-0.4023	-0.2644	0.5152	-0.3019	0.7099	-0.3155	-0.178	-0.2182	0.5987	-0.3928	0.8783	-0.4307	-0.3609	-0.2718	0.6139	-0.3224	0.6908	-0.3534	-0.2726	-0.2494	0.5764	-0.3846	0.627	-0.4463	-0.3412	-0.2816	0.6121	-0.3791	0.8926	-0.4295	-0.3261	-0.2738	0.6227	-0.3821
ELA10_H3K9me3	0.3469	-0.5786	0.9705	0.3852	0.1063	-0.4329	0.3784	-0.4972	1	0.4567	0.1869	-0.428	0.3923	-0.4174	0.9853	0.4449	0.1544	-0.3414	0.4813	-0.0774	0.8933	0.5008	0.3341	-0.0963	0.4522	-0.3739	0.9548	0.4752	0.2186	-0.3319	0.4654	-0.0783	0.905	0.4973	0.2814	-0.118	0.3634	-0.4371	0.8932	0.423	0.2616	-0.3032	0.409	-0.4937	0.937	0.4669	0.2423	-0.3236	0.3712
ELA9_H3K9me3	0.7291	-0.4685	0.4359	0.9487	0.3742	-0.4487	0.779	-0.3798	0.4567	1	0.4728	-0.4198	0.7786	-0.3115	0.461	0.9743	0.4129	-0.3528	0.8337	0.0102	0.5297	0.8578	0.5869	-0.0795	0.8418	-0.2654	0.5094	0.9542	0.4802	-0.3216	0.813	0.0056	0.5155	0.9194	0.5442	-0.1113	0.7826	-0.4076	0.4941	0.9297	0.547	-0.3036	0.8097	-0.4129	0.5232	0.9551	0.5144	-0.3084	0.762
ELA8_H3K9me3	0.5346	-0.3375	0.1957	0.4719	0.9317	-0.2137	0.579	-0.303	0.1869	0.4728	1	-0.2122	0.5484	-0.3178	0.178	0.4641	0.9472	-0.2098	0.4785	-0.1915	0.1457	0.3243	0.8318	-0.1911	0.5457	-0.3121	0.1577	0.4431	0.9346	-0.2449	0.5161	-0.1816	0.1631	0.3909	0.904	-0.1736	0.5547	-0.2182	0.1363	0.4138	0.9092	-0.2362	0.5274	-0.338	0.1616	0.4186	0.9363	-0.2418	0.5443
C1_H3K9me3	-0.3394	0.4902	-0.4695	-0.421	-0.1884	0.9553	-0.3576	0.5587	-0.428	-0.4198	-0.2122	1	-0.3546	0.5075	-0.4346	-0.4301	-0.1995	0.9484	-0.3775	0.2268	-0.4244	-0.371	-0.2872	0.6583	-0.4	0.527	-0.4491	-0.4359	-0.1993	0.8932	-0.388	0.1787	-0.4577	-0.431	-0.2837	0.6841	-0.3263	0.5433	-0.4003	-0.3687	-0.2021	0.8689	-0.3587	0.6049	-0.4558	-0.4107	-0.1971	0.7328	-0.3331
C7_H3K9me3	0.9645	-0.4538	0.4	0.8139	0.5209	-0.3545	0.9744	-0.4035	0.3923	0.7786	0.5484	-0.3546	1	-0.3351	0.409	0.8015	0.5306	-0.2918	0.9241	-0.1031	0.4075	0.6316	0.5885	-0.1427	0.9583	-0.311	0.4119	0.732	0.531	-0.2986	0.9452	-0.1	0.413	0.7264	0.5974	-0.1479	0.9577	-0.3457	0.3857	0.73	0.5846	-0.2888	0.9752	-0.4211	0.4235	0.7553	0.576	-0.2927	0.9828
ELA3_H3K27me3	-0.4321	0.855	-0.5149	-0.4115	-0.3917	0.4325	-0.3949	0.8978	-0.4174	-0.3115	-0.3178	0.5075	-0.3351	1	-0.3796	-0.2973	-0.2459	0.5533	-0.1919	0.811	-0.1644	-0.0305	-0.1318	0.7132	-0.3124	0.9142	-0.3048	-0.2579	-0.2496	0.6567	-0.2238	0.8018	-0.2102	-0.1423	-0.1912	0.6856	-0.3272	0.5185	-0.3323	-0.2499	-0.2444	0.6518	-0.3131	0.8691	-0.3062	-0.2219	-0.2505	0.6594	-0.3306
ELA8_H3K27me3	0.3532	-0.5641	0.9678	0.396	0.1014	-0.4321	0.3798	-0.4952	0.9853	0.461	0.178	-0.4346	0.409	-0.3796	1	0.4682	0.161	-0.3255	0.5006	-0.0449	0.9074	0.5256	0.3479	-0.0715	0.4666	-0.3488	0.9628	0.4927	0.2226	-0.3184	0.4833	-0.0469	0.9173	0.52	0.2912	-0.0937	0.373	-0.4268	0.8968	0.4385	0.2664	-0.2879	0.4225	-0.4755	0.9469	0.4867	0.2482	-0.3037	0.3826
C1_H3K27me3	0.7482	-0.4661	0.4397	0.9561	0.3833	-0.4433	0.7854	-0.4023	0.4449	0.9743	0.4641	-0.4301	0.8015	-0.2973	0.4682	1	0.424	-0.3392	0.8446	0.0094	0.5299	0.8547	0.5917	-0.0809	0.8521	-0.2698	0.5103	0.9527	0.4819	-0.3204	0.8276	0.0087	0.5194	0.9239	0.5516	-0.1044	0.7915	-0.3988	0.4873	0.9222	0.5444	-0.302	0.8252	-0.4146	0.527	0.9558	0.5185	-0.2988	0.7797
C7_H3K27me3	0.5009	-0.2789	0.1676	0.4177	0.9292	-0.1922	0.534	-0.2644	0.1544	0.4129	0.9472	-0.1995	0.5306	-0.2459	0.161	0.424	1	-0.1764	0.4675	-0.134	0.1433	0.3071	0.8504	-0.1452	0.5241	-0.2523	0.1456	0.4013	0.9471	-0.207	0.5054	-0.1243	0.1571	0.3653	0.9336	-0.1297	0.5336	-0.1853	0.1194	0.3696	0.8983	-0.1983	0.5073	-0.2831	0.1501	0.3785	0.9094	-0.1976	0.5258
ELA11_H3K27me3	-0.3071	0.4628	-0.3837	-0.3649	-0.1986	0.9394	-0.3168	0.5152	-0.3414	-0.3528	-0.2098	0.9484	-0.2918	0.5533	-0.3255	-0.3392	-0.1764	1	-0.2785	0.3125	-0.2832	-0.2462	-0.2038	0.75	-0.3248	0.5476	-0.326	-0.3438	-0.172	0.9276	-0.293	0.2798	-0.3152	-0.311	-0.2201	0.791	-0.2785	0.4658	-0.3002	-0.2978	-0.1681	0.9033	-0.2947	0.5787	-0.3309	-0.3169	-0.1655	0.7649	-0.2805
C6_H3K27me3	0.8538	-0.3867	0.4527	0.8024	0.3916	-0.4013	0.8951	-0.3019	0.4813	0.8337	0.4785	-0.3775	0.9241	-0.1919	0.5006	0.8446	0.4675	-0.2785	1	0.1723	0.6148	0.8364	0.6719	0.0759	0.9546	-0.1419	0.5565	0.8222	0.4995	-0.2218	0.9729	0.1517	0.5896	0.8628	0.6157	0.0268	0.9117	-0.3889	0.5198	0.807	0.5733	-0.2013	0.9443	-0.3287	0.566	0.8471	0.5436	-0.2039	0.9185
C5_H3K27me3	-0.2359	0.623	-0.1906	-0.1446	-0.3293	0.1406	-0.1696	0.7099	-0.0774	0.0102	-0.1915	0.2268	-0.1031	0.811	-0.0449	0.0094	-0.134	0.3125	0.1723	1	0.2809	0.4104	0.1829	0.7824	-0.0105	0.8215	0.087	0.0943	-0.0894	0.4794	0.1063	0.9259	0.2092	0.2517	0.0436	0.6928	-0.0876	0.2781	0.0239	0.0662	-0.06	0.5105	-0.043	0.6664	0.0867	0.1283	-0.0766	0.5317	-0.0934
ELA10_H3K27me3	0.3063	-0.4085	0.8412	0.4099	0.0163	-0.4487	0.3653	-0.3155	0.8933	0.5297	0.1457	-0.4244	0.4075	-0.1644	0.9074	0.5299	0.1433	-0.2832	0.6148	0.2809	1	0.7347	0.4683	0.1743	0.5113	-0.1149	0.9543	0.5936	0.2217	-0.2035	0.5672	0.2628	0.9662	0.6707	0.3516	0.1181	0.3909	-0.4342	0.8798	0.5258	0.2818	-0.1705	0.4507	-0.3174	0.944	0.5944	0.2492	-0.1719	0.3887
ELA9_H3K27me3	0.5192	-0.2857	0.4408	0.7487	0.176	-0.4175	0.5899	-0.178	0.5008	0.8578	0.3243	-0.371	0.6316	-0.0305	0.5256	0.8547	0.3071	-0.2462	0.8364	0.4104	0.7347	1	0.6481	0.2619	0.7431	0.0261	0.6273	0.8922	0.3957	-0.1423	0.776	0.3679	0.6816	0.9428	0.5227	0.1736	0.6459	-0.3788	0.5872	0.8514	0.4707	-0.1072	0.6887	-0.2015	0.6336	0.8998	0.4261	-0.1009	0.6171
ELA10_H3K4me3	0.5084	-0.2704	0.3091	0.5273	0.7437	-0.2992	0.5723	-0.2182	0.3341	0.5869	0.8318	-0.2872	0.5885	-0.1318	0.3479	0.5917	0.8504	-0.2038	0.6719	0.1829	0.4683	0.6481	1	0.0973	0.6417	-0.1208	0.3912	0.6112	0.8766	-0.1685	0.6699	0.1697	0.4537	0.6428	0.9363	0.0716	0.5874	-0.3058	0.3209	0.5451	0.8584	-0.1427	0.5963	-0.2611	0.3909	0.5947	0.8599	-0.1259	0.5811
ELA9_H3K4me3	-0.2452	0.4832	-0.2013	-0.2012	-0.2909	0.6003	-0.1994	0.5987	-0.0963	-0.0795	-0.1911	0.6583	-0.1427	0.7132	-0.0715	-0.0809	-0.1452	0.75	0.0759	0.7824	0.1743	0.2619	0.0973	1	-0.0826	0.752	0.021	-0.017	-0.0922	0.833	0.0081	0.7047	0.0932	0.1009	-0.0281	0.9199	-0.1071	0.294	0.013	0.0027	-0.049	0.8448	-0.0954	0.6249	0.0121	0.0172	-0.0787	0.7536	-0.1297
ELA3_H3K4me3	0.9087	-0.4546	0.4449	0.8369	0.4829	-0.4092	0.9417	-0.3928	0.4522	0.8418	0.5457	-0.4	0.9583	-0.3124	0.4666	0.8521	0.5241	-0.3248	0.9546	-0.0105	0.5113	0.7431	0.6417	-0.0826	1	-0.2518	0.5087	0.8307	0.5631	-0.2866	0.9589	-0.011	0.5061	0.8127	0.6273	-0.104	0.9447	-0.3885	0.4686	0.7998	0.6079	-0.2847	0.9664	-0.4113	0.5081	0.8299	0.5871	-0.2831	0.9457
C6_H3K4me3	-0.3984	0.8033	-0.4741	-0.3719	-0.3953	0.4362	-0.3652	0.8783	-0.3739	-0.2654	-0.3121	0.527	-0.311	0.9142	-0.3488	-0.2698	-0.2523	0.5476	-0.1419	0.8215	-0.1149	0.0261	-0.1208	0.752	-0.2518	1	-0.2357	-0.1866	-0.2104	0.7128	-0.1898	0.7795	-0.1798	-0.1059	-0.1875	0.6903	-0.2723	0.5229	-0.2494	-0.1736	-0.2071	0.6805	-0.2667	0.8746	-0.2532	-0.1677	-0.228	0.6649	-0.2915
C1_H3K4me3	0.336	-0.5074	0.9225	0.4169	0.0546	-0.4571	0.3789	-0.4307	0.9548	0.5094	0.1577	-0.4491	0.4119	-0.3048	0.9628	0.5103	0.1456	-0.326	0.5565	0.087	0.9543	0.6273	0.3912	0.021	0.5087	-0.2357	1	0.5747	0.2325	-0.2662	0.5286	0.0866	0.9524	0.603	0.3154	-0.0098	0.3886	-0.4386	0.908	0.4938	0.2705	-0.2503	0.4444	-0.4161	0.9665	0.5542	0.2452	-0.2546	0.391
ELA11_H3K4me3	0.6619	-0.4325	0.4535	0.8955	0.3359	-0.4585	0.7155	-0.3609	0.4752	0.9542	0.4431	-0.4359	0.732	-0.2579	0.4927	0.9527	0.4013	-0.3438	0.8222	0.0943	0.5936	0.8922	0.6112	-0.017	0.8307	-0.1866	0.5747	1	0.4969	-0.2781	0.7964	0.0905	0.5733	0.9294	0.5536	-0.0522	0.7415	-0.4112	0.5344	0.9158	0.5432	-0.2734	0.77	-0.372	0.5707	0.9517	0.5093	-0.2669	0.7112
C7_H3K4me3	0.4925	-0.3014	0.2211	0.4647	0.8868	-0.1986	0.5326	-0.2718	0.2186	0.4802	0.9346	-0.1993	0.531	-0.2496	0.2226	0.4819	0.9471	-0.172	0.4995	-0.0894	0.2217	0.3957	0.8766	-0.0922	0.5631	-0.2104	0.2325	0.4969	1	-0.169	0.5268	-0.0891	0.2272	0.4387	0.9261	-0.0896	0.5461	-0.206	0.194	0.4458	0.9162	-0.1727	0.5202	-0.2826	0.2195	0.4529	0.9213	-0.1773	0.5242
ELA2_H3K4me3	-0.336	0.5427	-0.3976	-0.3682	-0.2677	0.8541	-0.3309	0.6139	-0.3319	-0.3216	-0.2449	0.8932	-0.2986	0.6567	-0.3184	-0.3204	-0.207	0.9276	-0.2218	0.4794	-0.2035	-0.1423	-0.1685	0.833	-0.2866	0.7128	-0.2662	-0.2781	-0.169	1	-0.2544	0.4364	-0.2558	-0.2408	-0.2092	0.8356	-0.2646	0.4644	-0.2466	-0.2423	-0.1661	0.9144	-0.2795	0.6745	-0.2839	-0.2617	-0.1785	0.8129	-0.2795
ELA4_H3K4me3	0.8841	-0.3945	0.4464	0.7964	0.443	-0.4025	0.9216	-0.3224	0.4654	0.813	0.5161	-0.388	0.9452	-0.2238	0.4833	0.8276	0.5054	-0.293	0.9729	0.1063	0.5672	0.776	0.6699	0.0081	0.9589	-0.1898	0.5286	0.7964	0.5268	-0.2544	1	0.135	0.581	0.8526	0.6545	0.0139	0.9139	-0.3771	0.4608	0.759	0.5809	-0.2316	0.9542	-0.3601	0.5381	0.8194	0.5712	-0.2187	0.9412
C5_H3K4me3	-0.2326	0.6255	-0.1878	-0.144	-0.3171	0.1024	-0.1593	0.6908	-0.0783	0.0056	-0.1816	0.1787	-0.1	0.8018	-0.0469	0.0087	-0.1243	0.2798	0.1517	0.9259	0.2628	0.3679	0.1697	0.7047	-0.011	0.7795	0.0866	0.0905	-0.0891	0.4364	0.135	1	0.2551	0.2853	0.0853	0.7219	-0.1127	0.2297	-0.0271	0.0181	-0.0801	0.4585	-0.0481	0.6232	0.0853	0.1187	-0.0782	0.5125	-0.0919
ELA8_H3K4me3	0.3234	-0.4335	0.8658	0.4113	0.0465	-0.4697	0.3776	-0.3534	0.905	0.5155	0.1631	-0.4577	0.413	-0.2102	0.9173	0.5194	0.1571	-0.3152	0.5896	0.2092	0.9662	0.6816	0.4537	0.0932	0.5061	-0.1798	0.9524	0.5733	0.2272	-0.2558	0.581	0.2551	1	0.6771	0.379	0.1067	0.3671	-0.4391	0.8328	0.4718	0.265	-0.2175	0.4471	-0.3722	0.9431	0.5717	0.2564	-0.1957	0.3945
ELA3_H3K36me3	0.6386	-0.3584	0.462	0.8515	0.27	-0.4582	0.6976	-0.2726	0.4973	0.9194	0.3909	-0.431	0.7264	-0.1423	0.52	0.9239	0.3653	-0.311	0.8628	0.2517	0.6707	0.9428	0.6428	0.1009	0.8127	-0.1059	0.603	0.9294	0.4387	-0.2408	0.8526	0.2853	0.6771	1	0.5812	0.0994	0.7093	-0.4028	0.5273	0.8648	0.4938	-0.2077	0.7695	-0.3125	0.6145	0.9384	0.4735	-0.1804	0.7128
C6_H3K36me3	0.538	-0.2865	0.2731	0.5112	0.8443	-0.2863	0.5911	-0.2494	0.2814	0.5442	0.904	-0.2837	0.5974	-0.1912	0.2912	0.5516	0.9336	-0.2201	0.6157	0.0436	0.3516	0.5227	0.9363	-0.0281	0.6273	-0.1875	0.3154	0.5536	0.9261	-0.2092	0.6545	0.0853	0.379	0.5812	1	0.0054	0.5895	-0.2757	0.2443	0.4882	0.8934	-0.188	0.5938	-0.2923	0.3182	0.5355	0.9053	-0.1667	0.5942
ELA2_H3K36me3	-0.2357	0.4856	-0.2058	-0.2096	-0.2549	0.6496	-0.1939	0.5764	-0.118	-0.1113	-0.1736	0.6841	-0.1479	0.6856	-0.0937	-0.1044	-0.1297	0.791	0.0268	0.6928	0.1181	0.1736	0.0716	0.9199	-0.104	0.6903	-0.0098	-0.0522	-0.0896	0.8356	0.0139	0.7219	0.1067	0.0994	0.0054	1	-0.1536	0.2998	-0.0799	-0.084	-0.0791	0.8432	-0.1144	0.582	-0.0159	-0.0211	-0.0738	0.7782	-0.1347
ELA4_H3K36me3	0.9263	-0.445	0.3592	0.8011	0.5145	-0.3362	0.9466	-0.3846	0.3634	0.7826	0.5547	-0.3263	0.9577	-0.3272	0.373	0.7915	0.5336	-0.2785	0.9117	-0.0876	0.3909	0.6459	0.5874	-0.1071	0.9447	-0.2723	0.3886	0.7415	0.5461	-0.2646	0.9139	-0.1127	0.3671	0.7093	0.5895	-0.1536	1	-0.3779	0.437	0.7955	0.6374	-0.2608	0.958	-0.3903	0.3956	0.7611	0.5815	-0.2886	0.9561
ELA10_H3K36me3	-0.3239	0.6142	-0.4407	-0.3929	-0.1807	0.5053	-0.3607	0.627	-0.4371	-0.4076	-0.2182	0.5433	-0.3457	0.5185	-0.4268	-0.3988	-0.1853	0.4658	-0.3889	0.2781	-0.4342	-0.3788	-0.3058	0.294	-0.3885	0.5229	-0.4386	-0.4112	-0.206	0.4644	-0.3771	0.2297	-0.4391	-0.4028	-0.2757	0.2998	-0.3779	1	-0.4867	-0.4168	-0.248	0.5417	-0.345	0.6891	-0.4113	-0.3798	-0.1914	0.4391	-0.3222
ELA9_H3K36me3	0.3195	-0.5313	0.8619	0.4071	0.0395	-0.4156	0.3539	-0.4463	0.8932	0.4941	0.1363	-0.4003	0.3857	-0.3323	0.8968	0.4873	0.1194	-0.3002	0.5198	0.0239	0.8798	0.5872	0.3209	0.013	0.4686	-0.2494	0.908	0.5344	0.194	-0.2466	0.4608	-0.0271	0.8328	0.5273	0.2443	-0.0799	0.437	-0.4867	1	0.581	0.3124	-0.2355	0.4247	-0.4029	0.9	0.5338	0.2166	-0.2731	0.3649
C7_H3K36me3	0.6722	-0.4274	0.3974	0.8856	0.3153	-0.3986	0.7117	-0.3412	0.423	0.9297	0.4138	-0.3687	0.73	-0.2499	0.4385	0.9222	0.3696	-0.2978	0.807	0.0662	0.5258	0.8514	0.5451	0.0027	0.7998	-0.1736	0.4938	0.9158	0.4458	-0.2423	0.759	0.0181	0.4718	0.8648	0.4882	-0.084	0.7955	-0.4168	0.581	1	0.5697	-0.2241	0.7709	-0.3358	0.5037	0.924	0.4785	-0.2571	0.7149
ELA11_H3K36me3	0.5416	-0.3333	0.252	0.5216	0.8486	-0.2147	0.5853	-0.2816	0.2616	0.547	0.9092	-0.2021	0.5846	-0.2444	0.2664	0.5444	0.8983	-0.1681	0.5733	-0.06	0.2818	0.4707	0.8584	-0.049	0.6079	-0.2071	0.2705	0.5432	0.9162	-0.1661	0.5809	-0.0801	0.265	0.4938	0.8934	-0.0791	0.6374	-0.248	0.3124	0.5697	1	-0.1466	0.5828	-0.2823	0.2711	0.5262	0.9092	-0.1928	0.5803
C1_H3K36me3	-0.33	0.5331	-0.3705	-0.3574	-0.2643	0.8375	-0.3248	0.6121	-0.3032	-0.3036	-0.2362	0.8689	-0.2888	0.6518	-0.2879	-0.302	-0.1983	0.9033	-0.2013	0.5105	-0.1705	-0.1072	-0.1427	0.8448	-0.2847	0.6805	-0.2503	-0.2734	-0.1727	0.9144	-0.2316	0.4585	-0.2175	-0.2077	-0.188	0.8432	-0.2608	0.5417	-0.2355	-0.2241	-0.1466	1	-0.2675	0.668	-0.2557	-0.2413	-0.164	0.7897	-0.2698
C5_H3K36me3	0.9426	-0.4402	0.4094	0.8295	0.485	-0.3661	0.9597	-0.3791	0.409	0.8097	0.5274	-0.3587	0.9752	-0.3131	0.4225	0.8252	0.5073	-0.2947	0.9443	-0.043	0.4507	0.6887	0.5963	-0.0954	0.9664	-0.2667	0.4444	0.77	0.5202	-0.2795	0.9542	-0.0481	0.4471	0.7695	0.5938	-0.1144	0.958	-0.345	0.4247	0.7709	0.5828	-0.2675	1	-0.378	0.4696	0.8079	0.5791	-0.2612	0.9709
ELA8_H3K36me3	-0.4726	0.8508	-0.57	-0.4831	-0.3798	0.5245	-0.4627	0.8926	-0.4937	-0.4129	-0.338	0.6049	-0.4211	0.8691	-0.4755	-0.4146	-0.2831	0.5787	-0.3287	0.6664	-0.3174	-0.2015	-0.2611	0.6249	-0.4113	0.8746	-0.4161	-0.372	-0.2826	0.6745	-0.3601	0.6232	-0.3722	-0.3125	-0.2923	0.582	-0.3903	0.6891	-0.4029	-0.3358	-0.2823	0.668	-0.378	1	-0.3827	-0.3084	-0.25	0.6812	-0.4
ELA2_H3K4me1	0.3508	-0.5068	0.9139	0.4357	0.0621	-0.4631	0.3907	-0.4295	0.937	0.5232	0.1616	-0.4558	0.4235	-0.3062	0.9469	0.527	0.1501	-0.3309	0.566	0.0867	0.944	0.6336	0.3909	0.0121	0.5081	-0.2532	0.9665	0.5707	0.2195	-0.2839	0.5381	0.0853	0.9431	0.6145	0.3182	-0.0159	0.3956	-0.4113	0.9	0.5037	0.2711	-0.2557	0.4696	-0.3827	1	0.5888	0.272	-0.2344	0.4041
ELA4_H3K4me1	0.6898	-0.41	0.4438	0.9063	0.3131	-0.4387	0.7356	-0.3261	0.4669	0.9551	0.4186	-0.4107	0.7553	-0.2219	0.4867	0.9558	0.3785	-0.3169	0.8471	0.1283	0.5944	0.8998	0.5947	0.0172	0.8299	-0.1677	0.5542	0.9517	0.4529	-0.2617	0.8194	0.1187	0.5717	0.9384	0.5355	-0.0211	0.7611	-0.3798	0.5338	0.924	0.5262	-0.2413	0.8079	-0.3084	0.5888	1	0.5151	-0.2203	0.7399
ELA8_H3K27ac	0.5451	-0.3108	0.2468	0.5041	0.8774	-0.1984	0.5846	-0.2738	0.2423	0.5144	0.9363	-0.1971	0.576	-0.2505	0.2482	0.5185	0.9094	-0.1655	0.5436	-0.0766	0.2492	0.4261	0.8599	-0.0787	0.5871	-0.228	0.2452	0.5093	0.9213	-0.1785	0.5712	-0.0782	0.2564	0.4735	0.9053	-0.0738	0.5815	-0.1914	0.2166	0.4785	0.9092	-0.164	0.5791	-0.25	0.272	0.5151	1	-0.1486	0.5724
ELA10_H3K27ac	-0.3308	0.5779	-0.3757	-0.355	-0.2636	0.7107	-0.3315	0.6227	-0.3236	-0.3084	-0.2418	0.7328	-0.2927	0.6594	-0.3037	-0.2988	-0.1976	0.7649	-0.2039	0.5317	-0.1719	-0.1009	-0.1259	0.7536	-0.2831	0.6649	-0.2546	-0.2669	-0.1773	0.8129	-0.2187	0.5125	-0.1957	-0.1804	-0.1667	0.7782	-0.2886	0.4391	-0.2731	-0.2571	-0.1928	0.7897	-0.2612	0.6812	-0.2344	-0.2203	-0.1486	1	-0.2744
ELA11_H3K27ac	0.9653	-0.4343	0.3793	0.8027	0.5223	-0.3343	0.9709	-0.3821	0.3712	0.762	0.5443	-0.3331	0.9828	-0.3306	0.3826	0.7797	0.5258	-0.2805	0.9185	-0.0934	0.3887	0.6171	0.5811	-0.1297	0.9457	-0.2915	0.391	0.7112	0.5242	-0.2795	0.9412	-0.0919	0.3945	0.7128	0.5942	-0.1347	0.9561	-0.3222	0.3649	0.7149	0.5803	-0.2698	0.9709	-0.4	0.4041	0.7399	0.5724	-0.2744	1
ELA9_H3K27ac	-0.4535	0.8872	-0.5457	-0.4392	-0.3786	0.4478	-0.4235	0.9124	-0.4561	-0.3469	-0.3164	0.5177	-0.3801	0.9257	-0.4355	-0.3497	-0.2582	0.5282	-0.2443	0.7759	-0.2254	-0.0887	-0.1646	0.669	-0.3494	0.9006	-0.3526	-0.2948	-0.2534	0.6415	-0.2702	0.7656	-0.2665	-0.1942	-0.2125	0.6459	-0.3607	0.5744	-0.3815	-0.2901	-0.2587	0.6387	-0.3478	0.8854	-0.3527	-0.2635	-0.2549	0.6603	-0.3532
C5_H3K27ac	0.3632	-0.5637	0.9573	0.4258	0.0936	-0.4611	0.3931	-0.4926	0.9694	0.4945	0.1752	-0.464	0.419	-0.3819	0.9747	0.4974	0.1578	-0.3506	0.5342	-0.0045	0.9255	0.5752	0.3724	-0.0544	0.49	-0.3337	0.9672	0.5298	0.2229	-0.3263	0.5168	-0.0009	0.9402	0.5729	0.3117	-0.0705	0.3808	-0.4313	0.8905	0.4619	0.2646	-0.2921	0.4441	-0.4784	0.9617	0.5264	0.2522	-0.2919	0.4053
C1_H3K27ac	0.7612	-0.4662	0.4362	0.9631	0.3843	-0.4347	0.7906	-0.3998	0.4381	0.9682	0.4576	-0.4222	0.7999	-0.3149	0.4541	0.975	0.4128	-0.3438	0.8437	0.0009	0.5169	0.8425	0.5811	-0.0861	0.8474	-0.269	0.4983	0.9369	0.4718	-0.317	0.8284	0.0009	0.5108	0.9194	0.5441	-0.1047	0.7893	-0.3857	0.472	0.9127	0.5351	-0.2984	0.8281	-0.4145	0.5168	0.9481	0.5117	-0.2926	0.7949
C7_H3K27ac	0.5714	-0.3297	0.2098	0.4972	0.9297	-0.2158	0.6016	-0.3077	0.1962	0.4882	0.9512	-0.2229	0.5901	-0.2932	0.1987	0.4944	0.9547	-0.2003	0.5314	-0.1474	0.1824	0.3672	0.8513	-0.1512	0.5847	-0.2823	0.1872	0.4702	0.9301	-0.2256	0.5667	-0.1392	0.198	0.4322	0.9236	-0.1379	0.5934	-0.2202	0.1612	0.4423	0.9148	-0.2156	0.5717	-0.3253	0.1924	0.4514	0.9255	-0.2187	0.596
ELA3_H3K27ac	-0.2971	0.446	-0.3647	-0.3523	-0.1919	0.937	-0.3056	0.4919	-0.3243	-0.3398	-0.2032	0.9322	-0.2893	0.5132	-0.3172	-0.3359	-0.1771	0.9674	-0.266	0.3057	-0.2657	-0.2328	-0.1912	0.7484	-0.3132	0.5221	-0.3081	-0.3308	-0.1658	0.9138	-0.2791	0.2763	-0.2945	-0.2943	-0.2084	0.7962	-0.2711	0.44	-0.2863	-0.2896	-0.1641	0.8965	-0.2849	0.5491	-0.3132	-0.3059	-0.1593	0.7688	-0.2658
C6_H3K27ac	0.9504	-0.5096	0.4077	0.8255	0.5151	-0.3623	0.9569	-0.4609	0.3956	0.7833	0.537	-0.3637	0.9551	-0.4151	0.4014	0.7935	0.5017	-0.3215	0.8845	-0.1913	0.3795	0.5991	0.5337	-0.2024	0.9309	-0.3668	0.3985	0.7285	0.509	-0.3296	0.8904	-0.2067	0.3684	0.6855	0.5464	-0.231	0.9624	-0.4178	0.4352	0.7698	0.589	-0.3432	0.9493	-0.4665	0.4087	0.7488	0.5524	-0.3529	0.9502
ELA2_H3K27ac	-0.3831	0.7286	-0.4362	-0.3548	-0.3696	0.3164	-0.34	0.7831	-0.3355	-0.2471	-0.284	0.399	-0.2956	0.8207	-0.3164	-0.2559	-0.231	0.4177	-0.1372	0.7412	-0.0976	0.0178	-0.1121	0.63	-0.254	0.8212	-0.2311	-0.198	-0.2209	0.5522	-0.1879	0.6989	-0.1696	-0.1131	-0.1772	0.5551	-0.262	0.4815	-0.2393	-0.176	-0.2005	0.6142	-0.258	0.7747	-0.2356	-0.1629	-0.2234	0.4687	-0.2819
ELA4_H3K27ac	0.3362	-0.5714	0.8818	0.4105	0.0707	-0.4265	0.3619	-0.497	0.901	0.4817	0.1514	-0.4217	0.3873	-0.3979	0.9003	0.4741	0.1295	-0.3325	0.4926	-0.0634	0.8449	0.5365	0.2969	-0.0664	0.4594	-0.3211	0.8937	0.5107	0.1978	-0.2992	0.4411	-0.1133	0.8065	0.4922	0.2343	-0.1521	0.424	-0.5105	0.9555	0.5417	0.2866	-0.3116	0.4201	-0.4527	0.8866	0.508	0.2188	-0.3134	0.3657
ELA8_H3K4me1	0.7279	-0.4946	0.4094	0.933	0.3744	-0.4171	0.7571	-0.432	0.4129	0.9449	0.4427	-0.4034	0.76	-0.3618	0.4223	0.9374	0.3913	-0.3448	0.7866	-0.0848	0.4578	0.7828	0.5128	-0.1327	0.8103	-0.3024	0.4558	0.9072	0.451	-0.3254	0.7542	-0.1149	0.4232	0.836	0.4809	-0.192	0.8021	-0.4581	0.518	0.9432	0.5431	-0.3385	0.7908	-0.43	0.4686	0.9112	0.4822	-0.342	0.7443
ELA10_H3K4me1	0.5425	-0.3438	0.2765	0.53	0.8268	-0.2072	0.5866	-0.2844	0.2887	0.5617	0.8924	-0.1925	0.5874	-0.2431	0.2936	0.5555	0.8762	-0.1537	0.5815	-0.0531	0.3072	0.4873	0.8484	-0.031	0.6125	-0.2027	0.2969	0.5557	0.9037	-0.1536	0.5857	-0.0776	0.2869	0.506	0.8774	-0.0652	0.6328	-0.279	0.3265	0.5686	0.9309	-0.1586	0.5885	-0.2791	0.2985	0.5424	0.9003	-0.1866	0.5821
ELA9_H3K4me1	-0.3187	0.5074	-0.4215	-0.3919	-0.1866	0.8809	-0.3333	0.5581	-0.3864	-0.3844	-0.1994	0.8926	-0.3148	0.5532	-0.376	-0.3774	-0.1709	0.8971	-0.3041	0.3402	-0.3253	-0.2741	-0.1979	0.698	-0.3463	0.559	-0.3713	-0.3746	-0.1646	0.8594	-0.3021	0.3141	-0.3373	-0.3239	-0.2059	0.7487	-0.3332	0.6149	-0.415	-0.3759	-0.1984	0.9073	-0.3146	0.6161	-0.3699	-0.3453	-0.1537	0.7436	-0.2937
ELA11_H3K4me1	0.9727	-0.4653	0.3657	0.8079	0.5863	-0.3468	0.9775	-0.4314	0.3461	0.7578	0.5939	-0.3567	0.9736	-0.3929	0.3539	0.7738	0.5663	-0.3131	0.8838	-0.1782	0.3355	0.5692	0.5861	-0.2103	0.9378	-0.3654	0.3512	0.7028	0.5589	-0.3312	0.9151	-0.1683	0.3493	0.6802	0.6127	-0.2015	0.9447	-0.3386	0.3251	0.6968	0.6041	-0.323	0.9561	-0.4529	0.3644	0.7229	0.6044	-0.3236	0.9704
C1_H3K4me1	-0.4832	0.9101	-0.6468	-0.5319	-0.3219	0.4761	-0.4906	0.8761	-0.6051	-0.5061	-0.3285	0.5137	-0.4673	0.8098	-0.5921	-0.5009	-0.2754	0.4713	-0.4334	0.5528	-0.4705	-0.3559	-0.3034	0.4307	-0.4846	0.7586	-0.5517	-0.4793	-0.3018	0.5302	-0.4291	0.554	-0.4818	-0.4107	-0.3037	0.4502	-0.4747	0.69	-0.5887	-0.482	-0.353	0.5278	-0.4605	0.8411	-0.5439	-0.4541	-0.3067	0.5831	-0.4461
C7_H3K4me1	0.3815	-0.6219	0.9758	0.4212	0.1478	-0.479	0.3983	-0.5809	0.9651	0.4596	0.2	-0.5024	0.4113	-0.4952	0.9643	0.465	0.174	-0.4036	0.4774	-0.1525	0.8623	0.4773	0.3368	-0.193	0.4629	-0.4622	0.9337	0.4817	0.2273	-0.4118	0.4739	-0.137	0.8914	0.5032	0.297	-0.1856	0.3615	-0.4485	0.8535	0.4079	0.2525	-0.3815	0.4236	-0.5688	0.9288	0.4724	0.2547	-0.3724	0.39
C5_H3K4me1	0.7732	-0.4999	0.4031	0.9703	0.4359	-0.4421	0.7912	-0.462	0.3823	0.9477	0.4822	-0.4479	0.7869	-0.4043	0.3934	0.953	0.4267	-0.3869	0.784	-0.1297	0.4151	0.7545	0.5449	-0.2131	0.82	-0.373	0.4187	0.9005	0.4754	-0.3902	0.7814	-0.1196	0.4234	0.8589	0.5276	-0.2098	0.7667	-0.3883	0.3918	0.8723	0.5212	-0.3742	0.8042	-0.4834	0.4398	0.9067	0.5136	-0.3578	0.7726
ELA3_H3K4me1	0.4297	-0.3067	0.0672	0.2923	0.9369	-0.1182	0.427	-0.3427	0.0126	0.2226	0.8877	-0.1587	0.3902	-0.3975	0.0019	0.2288	0.8877	-0.1931	0.2312	-0.4023	-0.116	0.0083	0.6439	-0.3588	0.3402	-0.4152	-0.0616	0.1793	0.8301	-0.2784	0.293	-0.3826	-0.075	0.1064	0.7642	-0.3099	0.3816	-0.1318	-0.0762	0.1607	0.7694	-0.2753	0.345	-0.3611	-0.0584	0.1503	0.8081	-0.2631	0.3908
C6_H3K4me1	-0.3155	0.4347	-0.4298	-0.4081	-0.1577	0.9683	-0.3479	0.4556	-0.4133	-0.4354	-0.2106	0.9509	-0.3432	0.4276	-0.4117	-0.4294	-0.1888	0.9399	-0.3869	0.1441	-0.4275	-0.4027	-0.2909	0.6049	-0.396	0.435	-0.4344	-0.4443	-0.1935	0.8552	-0.3868	0.1093	-0.4461	-0.4408	-0.2777	0.6575	-0.3282	0.5036	-0.3996	-0.3892	-0.2103	0.8367	-0.3542	0.5178	-0.4407	-0.4243	-0.1928	0.7086	-0.3231
[truncated: 17 more columns]

## Sheet: Fig1c
C						ELA
H3K27me3	H3K4me1	H3K4me3	H3K9me3	H3K27ac	H3K36me3	H3K27me3	H3K4me1	H3K4me3	H3K9me3	H3K27ac	H3K36me3
-0.713732464026386	-0.039314869715664	0.0350569124883337	-1.24231789200565	0.0408783020628713	-0.351835972988102	-0.710774086650635	0.0603968632871785	0.132471663191125	-1.24681227088119	0.0914059512549672	-0.272532919329878
-0.719068379238955	-0.00125993184427806	0.0859423418813963	-1.24846214253055	0.0760382758074957	-0.362798886308846	-0.710472450079122	0.106682846010602	0.179634833396204	-1.25414202413058	0.123598615309813	-0.287679397371047
-0.714228572135529	0.0470442269128168	0.131184833232881	-1.25715900636196	0.116555447967407	-0.375398269338881	-0.731646148522505	0.144290522568422	0.219032866616476	-1.26301727839747	0.162070197351506	-0.307405147718667
-0.736041068353722	0.0813614899189118	0.1712737402371	-1.27426186841274	0.140636390991707	-0.410650828921046	-0.745805514822181	0.176599407665311	0.251525022682245	-1.27441770912092	0.185742447385733	-0.343982045597553
-0.7461623628504	0.132896743474474	0.212968838353516	-1.27665514660808	0.172568651194714	-0.439500089232026	-0.738289875043826	0.237704185176676	0.306938044321733	-1.27391009958539	0.222137838854165	-0.370150826196707
-0.758216055582318	0.182811162859305	0.272848713850972	-1.2713199119426	0.216758765144156	-0.48042044585214	-0.756025008419599	0.288682406653925	0.358597534605062	-1.29210595212752	0.26232591381592	-0.405337756287268
-0.773138220819118	0.234517627381849	0.328705984608547	-1.29654602356423	0.248277300716904	-0.537389417777465	-0.774568655455794	0.336878884514485	0.4195217767317	-1.2885588202196	0.299676806672094	-0.456326140435225
-0.784449879373318	0.299539933769349	0.42578061197617	-1.30540673387198	0.301440576028377	-0.579959456512679	-0.796410860747775	0.394345149537955	0.489863385829997	-1.30252606896016	0.348612904351214	-0.507854722156705
-0.801282768553397	0.355773277899362	0.506324429052305	-1.31262625748671	0.361783951571991	-0.643664367175914	-0.811790530620286	0.458893281586959	0.580287038178129	-1.30771173658151	0.410108458319073	-0.572507876931089
-0.821090246635165	0.425741092580375	0.608147924791165	-1.32598548664194	0.433080415462633	-0.708648404354964	-0.822851697349184	0.520242056105589	0.694610582693642	-1.30899555262797	0.47976707019788	-0.635720004616974
-0.837268241587056	0.484996912336015	0.744345780575302	-1.33107369125101	0.509440771082457	-0.779625984990346	-0.839686965688721	0.572000994329777	0.80892298304222	-1.30424988068341	0.555078422205788	-0.710131710505636
-0.86023768729021	0.531246737793626	0.886935764752909	-1.33836402933322	0.602708173379583	-0.863290811699956	-0.864968950717427	0.621738096801382	0.951976667125928	-1.30508765541269	0.645923631373706	-0.792203753421861
-0.878118196425585	0.551309979374565	1.04517193583839	-1.34878419497258	0.695480320126768	-0.968040035764698	-0.890474362798376	0.655961945621237	1.11896577524043	-1.30016248432624	0.75063146076762	-0.897278532630445
-0.912350830093265	0.552640625052909	1.22471046510435	-1.35157715375599	0.810862776466563	-1.077830750149	-0.916871016479271	0.661629190698959	1.29603441854954	-1.2900108490066	0.861508866901749	-0.98962197557667
-0.927226998298361	0.507848562000981	1.3994892075124	-1.34292689773967	0.934707024493142	-1.1860186325055	-0.937814361247042	0.624136481748651	1.48491816511972	-1.25853506175055	0.993023672	-1.08097135162437
-0.976135866258214	0.384476931028694	1.54460706408532	-1.35402476583447	1.0341793614212	-1.30985049414257	-0.97327276042878	0.53543510920518	1.65111952467813	-1.23522430967833	1.10941234438591	-1.18250182331894
-1.01604130679404	0.214332561278064	1.6673626559005	-1.3392754993323	1.11270178161138	-1.41582783732217	-1.0031681864845	0.386814628131695	1.78534174986239	-1.20146437393258	1.19028182200338	-1.28459346785453
-1.03192671099268	0.00222689136939668	1.66513803794721	-1.31616958648437	1.10307889297164	-1.496730964015	-1.00332594087712	0.214507258003021	1.81349713561141	-1.15794459283689	1.19345453119164	-1.34572810437603
-1.04193581017094	-0.255467553519049	1.42772416053831	-1.27606805931297	0.883524880035805	-1.52647579574394	-0.994284684974091	0.0113024269939106	1.60928762137413	-1.11685573806291	0.97334442418217	-1.3619504435902
-1.00852922701175	-0.534235394809895	0.931358004939629	-1.21937384186625	0.401236248455971	-1.52645957192881	-0.982222624176078	-0.178233816864087	1.17921153448465	-1.07363719068055	0.482047506545159	-1.3140141422487
-0.978554329144047	-0.740034255952104	0.781293179749596	-1.16218847162302	0.300836380983056	-1.53365287977649	-0.961126852379708	-0.326165777444295	1.10016470077241	-0.982092128570403	0.38338553654308	-1.28197214121019
-0.949875486005993	-0.0512739342538431	1.24901208279453	-1.2656238975454	0.675657106290686	-1.08506458724593	-0.938788886980469	0.163391186954164	1.41101210003124	-1.12981615981537	0.748882082258062	-0.92322511308285
-0.889197720401758	0.186645186294086	0.998226219460608	-1.25942417593319	0.506124895565654	-0.746404574156887	-0.896710059851568	0.328872560371235	1.10684959112242	-1.17326468401079	0.573683500567355	-0.614555810246779
-0.858083244032044	0.22691678604067	0.772084491783298	-1.23711581794384	0.383965617652203	-0.546258289191059	-0.868566713412946	0.361736910992206	0.886561020672637	-1.16923318468275	0.443848082939844	-0.428702651566927
-0.833258059216577	0.225804410385047	0.598351738460014	-1.20813295525752	0.2903774944712	-0.408777857413884	-0.838479691858845	0.350458151492715	0.709322391252934	-1.16118517382292	0.352262243455865	-0.296060265840284
-0.824513594201278	0.202321768253981	0.484778669633657	-1.20160825368387	0.236051396778453	-0.319672780300072	-0.830003737080558	0.315357180962251	0.579573782993774	-1.16275949066419	0.280188069320834	-0.220566732488178
-0.803271702580376	0.18962610858459	0.393544541248461	-1.1785774035334	0.191638137857053	-0.240125419719742	-0.819853861253051	0.291987985104202	0.48374615117361	-1.14535910483918	0.229880041228146	-0.158002538639913
-0.803000493303949	0.161513994856603	0.312276987219898	-1.16555698169103	0.150535938595919	-0.18546447798387	-0.81248271562946	0.259230257431384	0.398995736688492	-1.1432616944139	0.189030780312961	-0.102354058933395
-0.785785281522017	0.139368086380011	0.263671524715895	-1.15859952807996	0.133503226784968	-0.127743884044004	-0.791195144598357	0.241054974220257	0.352506063420277	-1.13014833251403	0.165547243208576	-0.0465677256180544
-0.775859744657424	0.110155608673101	0.210016441979111	-1.14565679629142	0.111989101942022	-0.0928882605185933	-0.787450851402084	0.199885303512665	0.293750499713807	-1.13039363450228	0.128065606022861	-0.00540981783498246
-0.76968488408053	0.089833977026193	0.167827313753608	-1.14175467565859	0.0687782332923913	-0.0602262559112151	-0.783540791064804	0.170954516151723	0.24494745111532	-1.12786818141599	0.0949202441509122	0.0221365275970389
-0.760155359705569	0.0702408399121443	0.114707137620001	-1.12273617901071	0.0475481599798726	-0.0336316965103604	-0.780270891875277	0.154168471286034	0.19736828605592	-1.120754178809	0.0698255519451581	0.0486698670615771
-0.762367052709082	0.0485549345827035	0.100879661894929	-1.12072548234213	0.0355531638481292	-0.0146181010890732	-0.777218665031861	0.132230490782093	0.174536604545451	-1.12240901229483	0.0582807966253878	0.0680646467753953
-0.751247698870723	0.0236982413191723	0.0621697530586255	-1.10779559482568	0.0226049368889952	0.0163452920139118	-0.775740793951307	0.110773498220929	0.139875712735998	-1.11269802002717	0.0457107962309187	0.0964607099782136
-0.746529193610246	-0.00125602009553428	0.0304468108694992	-1.12235780507629	0.00449155441897959	0.0262597059938321	-0.76443375758119	0.0915440483341633	0.11857441794629	-1.11836058030709	0.0335129145434295	0.115626453774158
-0.732944563221591	-0.00588512888055761	0.00831346063148934	-1.11136727586916	-0.00691021294174597	0.0535834056185234	-0.758597295207877	0.0844341480374807	0.0942234525714456	-1.11198894051661	0.0241823038392228	0.144771420938641
-0.733383320029634	-0.0300166578471181	-0.0119051992387742	-1.09833090803182	-0.0125658898086475	0.082437589694922	-0.754521430839009	0.0562010900577184	0.0636631408936575	-1.10305185429009	-0.00288761121628744	0.157535933971615
-0.74312929507895	-0.0503441733925471	-0.0446750093439039	-1.10510885230559	-0.0350457208811484	0.0806722166552055	-0.765987106916936	0.0350425983882727	0.0468699226820498	-1.10598392184173	-0.00400085578363723	0.1816112610757
-0.746640127942199	-0.0612937760791109	-0.0575419672937504	-1.10315412320767	-0.0477310846685538	0.0971718942223183	-0.751105988783125	0.0184223188686882	0.0185338559987913	-1.11120038033878	-0.0144217524384542	0.183827779792944
-0.736509641220462	-0.0841189020837083	-0.0772711318179888	-1.09542032361802	-0.0526006852304353	0.108675776870903	-0.741559388059396	0.00574221498628445	0.0188503949165617	-1.10012910692058	-0.0231974287109892	0.203382430253617
-0.725797822322654	-0.0983188082373681	-0.0963311154563337	-1.11249183679585	-0.0602923973832777	0.121511620441069	-0.748296238976025	-0.0202362118397329	-0.0175427434413971	-1.11286923364744	-0.0403106393454916	0.21059654078999
-0.733394311449042	-0.113986679012979	-0.127239244386611	-1.1035079500655	-0.0685139351402245	0.135529771550309	-0.749323357656781	-0.0337311620715455	-0.0302212749451795	-1.10688673090842	-0.0467280527718565	0.22319722776555
-0.730504373489353	-0.125066390382084	-0.12656205206873	-1.1045652235718	-0.0798256309341698	0.142525973078305	-0.754820321883777	-0.0438091331620045	-0.04019752043214	-1.11189319172	-0.0550946809762281	0.234398734733388
-0.737627416601299	-0.138942888327523	-0.134600867946126	-1.09485524032696	-0.0884483924517737	0.153499355418838	-0.753999491244524	-0.0583812373495225	-0.0537768214392368	-1.10250432236715	-0.0569132576177028	0.243400453668469
-0.74088421421963	-0.155531779612673	-0.151366709167244	-1.0966876173775	-0.100496521343672	0.157599815052868	-0.73721297196505	-0.0553942025334937	-0.0409432853753494	-1.0854865814037	-0.0450817590338191	0.268271527390616
-0.73901049221774	-0.167854375555238	-0.161114107478926	-1.10100833636043	-0.100821954848044	0.169722743884748	-0.732529202867621	-0.0732257717251914	-0.0619560049247242	-1.10101907269759	-0.0572727067537203	0.274262469650606
-0.730062393615575	-0.173494575203722	-0.173797654461029	-1.10369757429021	-0.10573946313284	0.187889927655656	-0.738752835578209	-0.0867466522951152	-0.0861024841206579	-1.10184010201303	-0.0676347591610646	0.281607674695208
-0.725614533325612	-0.184597935854357	-0.176702824042038	-1.09146296267644	-0.0971460475001377	0.202592715517825	-0.742489559865571	-0.103140834064326	-0.098144215417578	-1.10341269044171	-0.088050613102549	0.286900786123973
-0.737408787851158	-0.19760541871845	-0.190311319932125	-1.08133277144034	-0.112281435763035	0.210591584884458	-0.739861499307679	-0.110359112600213	-0.100584373548459	-1.09854147169847	-0.0884740107436394	0.302318734426499
-0.73196214524868	-0.199074891166344	-0.186978588419694	-1.09547157200475	-0.0988759342894335	0.216446956761196	-0.750751728725253	-0.109555437573041	-0.105097302847305	-1.10314682836158	-0.08207799111602	0.309550512233796
-0.730942890079606	-0.205242437090103	-0.191444804251851	-1.08031889336022	-0.10999146234329	0.232404222047517	-0.731509775166729	-0.124191977582423	-0.110208273677177	-1.09940652728536	-0.0765240382915979	0.329337321916167
-0.724966688603199	-0.216619176853438	-0.203370192691105	-1.09024757031794	-0.103609358830375	0.246285821079694	-0.740297724354635	-0.129552425359212	-0.122996773341775	-1.09788384967406	-0.0907914271247899	0.33878626902681
-0.73995170120687	-0.232898138161705	-0.217724179269146	-1.10933118475327	-0.129830097802717	0.239868078503705	-0.755103994347708	-0.151039324592209	-0.128260047780577	-1.10769833591721	-0.0963595674002388	0.338727583222392
-0.737210850776381	-0.239748626686639	-0.210659288247901	-1.10830005159552	-0.128155147257697	0.255728071396503	-0.750606791193248	-0.1596453605308	-0.129223878898509	-1.11406464060992	-0.0913855015014954	0.346252432351963
-0.72736538050931	-0.247731557209678	-0.223252005546371	-1.10654062109676	-0.118060994150939	0.265683866385002	-0.745708497818565	-0.157699956725178	-0.132645813802759	-1.10972665962399	-0.0936345227519829	0.364203018213434
-0.746942020912763	-0.252467523756534	-0.232847518837205	-1.11503170329064	-0.130470307407734	0.253038285421328	-0.748988842852874	-0.166622994065822	-0.145006259237468	-1.12199815861516	-0.0946343746827863	0.359969599438704
-0.740667756769941	-0.260288999902994	-0.241598722064846	-1.11072492035443	-0.124871061717042	0.274503946093523	-0.757823484041042	-0.179952724474113	-0.162026790164872	-1.1276199043201	-0.0996275512445373	0.36199497309172
-0.738878001632814	-0.281745287614992	-0.261609212089262	-1.1132905351706	-0.147570208486313	0.275683037371115	-0.744734346113486	-0.18302995951249	-0.158485777797162	-1.10849946663632	-0.112261174632839	0.382063792892831
-0.73420916334595	-0.283021872800801	-0.249703983684234	-1.1075875222368	-0.140181581568156	0.300660927420287	-0.753219339161433	-0.198708506961663	-0.179750150722215	-1.11878647788861	-0.11775260086584	0.385644818939149
-0.7453217684107	-0.280657478685905	-0.266990736643049	-1.11756407468778	-0.149296668099848	0.288963031081635	-0.747335033373839	-0.205532471772928	-0.178147831850347	-1.12969325018254	-0.106760920699316	0.393597081746232
-0.736831430378965	-0.304342487858526	-0.263892557605097	-1.11712653229168	-0.134315033609617	0.313873870227471	-0.742308519757294	-0.212849626129755	-0.179033400570314	-1.11857329682407	-0.109352158286649	0.406554555603876
-0.741719427920666	-0.31154921132223	-0.272562140334034	-1.11028337846199	-0.142146833140338	0.313345995533349	-0.747625565909785	-0.218567762760558	-0.195643657817058	-1.12277383004752	-0.104540661468888	0.416863274697329
-0.740476031582812	-0.308135237181609	-0.284786537998122	-1.11542150182551	-0.139793003117113	0.328915240129888	-0.745116208416282	-0.228394474221852	-0.203692784493152	-1.12562694144023	-0.102438528238276	0.423520103802763
-0.737970178160365	-0.314080695454065	-0.280814040651967	-1.11247739159055	-0.141022904464698	0.339065090139517	-0.753585598752877	-0.241688713675535	-0.205931756383816	-1.12918657770871	-0.118124074806469	0.433163821665052
-0.743531142871201	-0.332619556260412	-0.282144693444949	-1.12357955262315	-0.137485349233005	0.332102198921631	-0.760723896605274	-0.243409064291911	-0.201028302566292	-1.13477846358407	-0.110343869879252	0.434941512641253
-0.742846438469366	-0.329088566912019	-0.29368575319328	-1.12789487720444	-0.151404861132678	0.334533103804917	-0.749353038310041	-0.241662465353927	-0.20574487007059	-1.13056455359773	-0.112544030773243	0.448605223519282
-0.750163501920494	-0.334144380641888	-0.292828113372737	-1.1168178152571	-0.147413501488252	0.344817537444011	-0.758665165264137	-0.246932980909144	-0.198063303815447	-1.13736345248187	-0.108458241161358	0.44835703366917
-0.744131772732037	-0.340453031015635	-0.303769588260212	-1.1291951971744	-0.141641905626821	0.354013134139597	-0.76562490998856	-0.263580602212434	-0.214203810556461	-1.14283876679951	-0.107049651279416	0.45580784576447
-0.758982703285354	-0.351217464221339	-0.300058427014073	-1.13152599236164	-0.128158524603689	0.371809397688415	-0.765000846192382	-0.271527914003468	-0.215450019928256	-1.13736631222058	-0.111224402202049	0.468647999061789
-0.757097980816231	-0.354571072786757	-0.293550801864705	-1.13556443477789	-0.133883193316566	0.377659545431482	-0.767349541591791	-0.273922124936075	-0.219139345840964	-1.15504757395436	-0.109942186794535	0.480308261802683
-0.753237460242354	-0.352360511236816	-0.313152598712575	-1.12380911676491	-0.130650618362445	0.387243380336901	-0.776197608754585	-0.279829203079505	-0.22615463972665	-1.15728622236493	-0.117637036627199	0.48592386556966
-0.75807345555892	-0.353448892432812	-0.30383173355293	-1.1420686627835	-0.126925229930471	0.393025744724844	-0.7769278434818	-0.284496800407035	-0.244764171531577	-1.15783469002547	-0.117768646094674	0.486868478230914
-0.766145908697952	-0.365830751239602	-0.314814363740977	-1.15137567540604	-0.133095718929762	0.392719998228519	-0.777367540122787	-0.280104083702119	-0.233353903510669	-1.16019037385552	-0.0974084836146887	0.499530660991432
-0.769415200817206	-0.364472115098201	-0.312450007603905	-1.1522890383906	-0.127149735823253	0.401623608869739	-0.78817426518801	-0.286831450489485	-0.246433281968833	-1.17538801760592	-0.100485506452885	0.50836399653267
-0.767764295163947	-0.361003008720627	-0.314332967987528	-1.15957519007313	-0.113610258444664	0.418463837643542	-0.792624146727053	-0.291032973203268	-0.239344268150494	-1.1843583114511	-0.0940666865804005	0.519297105149448
-0.785432193764652	-0.359965287229582	-0.308002494304261	-1.1740062467757	-0.111061902443741	0.417969530128801	-0.804373657392696	-0.285705109661095	-0.250011189853211	-1.19020851618175	-0.0810731989161929	0.513155841415914
-0.79152465846457	-0.353786974967559	-0.311353181527426	-1.1890472720277	-0.0959488367493709	0.426211981259026	-0.794754603297212	-0.264723599874695	-0.228504880569768	-1.19423740089822	-0.0625212457053811	0.53096433305436
-0.804019872411446	-0.34766144913686	-0.309232479338241	-1.20058742203361	-0.0881498264068689	0.420323534384465	-0.804087094780498	-0.26162465006352	-0.224527170910373	-1.20996633370868	-0.0521675037246445	0.52720284023536
-0.805808078783142	-0.317503281435412	-0.285166503209896	-1.22073881980409	-0.0543533536970908	0.431075660312562	-0.81428800002966	-0.224702080725569	-0.21361752824008	-1.23620743846587	-0.0150225662130013	0.537650097565453
-0.82781121101367	-0.2727348045703	-0.241890238087261	-1.26716708248131	-0.00884653483544701	0.425869608651972	-0.833014720283581	-0.186508137587791	-0.181785988783663	-1.29260859982079	0.0485420166915117	0.533793395067712
-0.877726866150945	-0.205527890558025	-0.113701046903202	-1.38052308177126	0.0994869670273489	0.417643256278883	-0.863548379782967	-0.115756433180267	-0.017786925981926	-1.4099622840071	0.162217475441828	0.522373580549078
-0.814544204177087	-0.214874828227561	-0.144440032438527	-1.27606162077762	0.0832347497220455	0.434088651135613	-0.822736150078374	-0.126521032460533	-0.0687432732683716	-1.30404678348373	0.118324206505301	0.528979354842566
-0.807605136927515	-0.264882606363634	-0.221717477426025	-1.22910594073801	0.0075047226005992	0.390428414201331	-0.814468616764524	-0.178471567212227	-0.147069936178756	-1.23891566348841	0.0430841430656733	0.481566481746172
-0.805770821656736	-0.292997992093639	-0.238415518021705	-1.20673776254246	-0.0137322488996738	0.356597955949458	-0.806417014208116	-0.196970425286434	-0.153868346246489	-1.2064246961747	0.0298056900008826	0.460836242058056
-0.800246615529872	-0.306614585153653	-0.245544665994732	-1.19734416843076	-0.0255950671595111	0.332101539438739	-0.802642319351887	-0.211856625561305	-0.156545622668901	-1.18913910028635	0.0226191455628736	0.443529834988194
-0.799212835861457	-0.313922297359962	-0.243542515560575	-1.181419989547	-0.0359167023956204	0.321251098571709	-0.806820210464176	-0.231189607225579	-0.169447458233472	-1.18792422852827	0.00413546692954939	0.424919405754629
-0.78865264516833	-0.323069097474578	-0.249315738616986	-1.18685880260309	-0.0393919420575662	0.305215886237226	-0.800481926033305	-0.23111679277975	-0.171268754560531	-1.17575109208959	0.00535767490611639	0.410994068271848
-0.78824150841333	-0.329905783049413	-0.259326146880745	-1.17894077968131	-0.048444159536702	0.288691136054787	-0.80287024238457	-0.235873633567393	-0.179160031855011	-1.18678982603725	-0.00840139319271465	0.3890675837688
-0.791274798071191	-0.335211094639772	-0.264841497392991	-1.16967307197799	-0.0521602017150719	0.271173196773921	-0.795876569923928	-0.23600818002586	-0.180353741857884	-1.17647419268963	-0.0096421684739248	0.373976120798657
-0.78578947343279	-0.340810796908355	-0.265954099406519	-1.18212954929554	-0.0523557340423531	0.260149671203035	-0.800963491419328	-0.240341200831244	-0.175760638004701	-1.1774476179487	-0.00133045891665697	0.359439481525554
-0.790129680470664	-0.330685106367794	-0.253526362668039	-1.16776331158426	-0.0545211285330601	0.243293792182079	-0.803661046014751	-0.248360197801543	-0.179166339473976	-1.17444310463391	-0.00905419937464742	0.335828829596017
-0.786417140658288	-0.335760920354747	-0.26268767833753	-1.17140972772665	-0.0486563774900371	0.216531722700624	-0.796938484877966	-0.241971990518357	-0.17991762184502	-1.15254993678525	-0.0134461921641917	0.321741575311759
-0.778915489450914	-0.335432236173001	-0.262310367687751	-1.16100065815972	-0.0554559086642859	0.208456295438069	-0.791404454127256	-0.239150391210055	-0.181005255623298	-1.14628609863981	-0.0197450978490219	0.306102256391978
-0.776939180367377	-0.345459795913031	-0.269369576657567	-1.1655306848812	-0.0661351591991319	0.193548185136406	-0.792675922463333	-0.245371867069398	-0.187177576298967	-1.15543607253012	-0.0321417526282173	0.288280462981574
-0.767599231926939	-0.334506308916353	-0.261143845679789	-1.1576796618986	-0.0580515720317853	0.183140737454043	-0.790527099794417	-0.245448159006302	-0.174397144919742	-1.15392152350877	-0.0317095136453546	0.285520928200188
-0.764690505213992	-0.326725350910659	-0.257295753780567	-1.13884160872172	-0.065228515650237	0.17541521740401	-0.772834346132667	-0.238218687605612	-0.17336520086095	-1.13229951209785	-0.0277194822872204	0.272753000029383
-0.761513305901889	-0.334017548182905	-0.258249237153526	-1.14552189923195	-0.073308342250682	0.153388208114471	-0.775585822413486	-0.24679634915456	-0.17659384223856	-1.12742724520312	-0.0214646167818681	0.251895482981138
-0.764822823398723	-0.33527291460361	-0.273915551321016	-1.14034048004008	-0.0674809264079652	0.138039825436952	-0.777481654682831	-0.246387972581579	-0.183824442195628	-1.14409846077808	-0.0270437261441581	0.24308754530663
-0.74904361664147	-0.331880403235976	-0.267208244358536	-1.12763327531976	-0.0644298055376136	0.138764506066728	-0.763539590319519	-0.240150844269	-0.184128986509985	-1.13970016692987	-0.0369475529998467	0.232989935964235
-0.752937560981802	-0.336363733945839	-0.269447574972778	-1.13679452356891	-0.0791795910418726	0.12711407743775	-0.764457958071213	-0.239090110684389	-0.180599127841945	-1.13172797932815	-0.0372817507238949	0.214583927068796
-0.751282151587499	-0.327486822820326	-0.25278109218929	-1.12413309974848	-0.0792197823222771	0.120553930673021	-0.763573890138369	-0.240610539056002	-0.176791515652124	-1.12901215654411	-0.0450819024962832	0.201429515902437

## Sheet: Fig1d
C						ELA
H3K27me3	H3K4me1	H3K4me3	H3K9me3	H3K27ac	H3K36me3	H3K27me3	H3K4me1	H3K4me3	H3K9me3	H3K27ac	H3K36me3
0.637592535178432	4.254887658424	11.282218246458	0.712260053716883	5.62278359977476	4.36331966216185	1.08664031481731	4.79189770049964	11.4551739562771	0.999172245390265	7.31182275667044	5.05536859112603
0.637574126407378	4.25608995497673	11.2870200360586	0.711896211698521	5.62318016003182	4.37097117389758	1.0868813033626	4.79462544209004	11.4572672177212	0.998821740612778	7.31207620123609	5.06599203309662
0.63897376474693	4.25498463176445	11.2762117355953	0.712814060911267	5.60359012009178	4.36872972604228	1.08870316989663	4.7931224756966	11.423162033695	0.999658214809687	7.21063797885096	5.06314253057671
0.63972503446764	4.25280229232401	11.2628006517173	0.713005993877108	5.59551775781353	4.36850172842112	1.08956107258103	4.79118068698257	11.4133666256717	0.999490894831161	7.20228799796454	5.06300641541889
0.640151705951439	4.25671577571231	11.2763442991431	0.71387162741188	5.59849218186048	4.37342311803743	1.08997648267456	4.79550199125443	11.4347758877397	1.00012106417996	7.21156358699856	5.06833960452259
0.638926975343437	4.26164465027198	11.2906426275694	0.713889670060601	5.60093049791271	4.37452604321438	1.0882316860427	4.80064961471202	11.4491416454206	1.00028671005859	7.2165828530373	5.06993137880819
0.638899352307396	4.26698266492214	11.2882918758364	0.713792769991653	5.6062667219912	4.37743301487311	1.08791096114588	4.80633939719213	11.4482931517376	0.999924557874104	7.22317489906167	5.07261079803461
0.628567321425279	4.27049533646221	11.3057603527668	0.697314279668324	5.61409420012451	4.38257296304624	0.905927121858691	4.75964788828236	11.468759396977	0.847740563095117	7.23527274829463	5.07756659264164
0.628374872957807	4.26918894961617	11.3046625002427	0.698129980633886	5.61302084096079	4.38278736644026	0.905524323066413	4.75794050931945	11.4659404250153	0.848476680252049	7.23511908674408	5.07753825620995
0.629199226277503	4.26746438444798	11.294622942721	0.698481539783475	5.60319226055427	4.38083678362459	0.906733491852206	4.75607695467646	11.4555481478992	0.848948244671733	7.22033530022849	5.07537133874184
0.629764042910224	4.26485289870177	11.2731054111785	0.698843324599034	5.58963160731861	4.37843667719212	0.907116729123564	4.75268661952436	11.4286582080771	0.849411920816918	7.20035774742416	5.07106514116697
0.629141049462529	4.26721699940057	11.2727984057278	0.707586054515146	5.58810903730402	4.37854866783692	0.906271231733637	4.75616270251419	11.4386705726896	0.860751266523881	7.20151122081351	5.07210321369508
0.629045732080477	4.26667060455947	11.2751613887415	0.707877610637606	5.58932364948492	4.37824481090534	0.906203857580111	4.75557462422627	11.4378012348932	0.861024657516399	7.20080312476877	5.07169147305004
0.629061314206552	4.26810273635048	11.29027850727	0.707981923467538	5.5900302511342	4.37915522915216	0.906331333517593	4.75924034826747	11.4540704890477	0.861097819237023	7.20027602786021	5.07346196233567
0.629136760997588	4.27098452896659	11.2910954438422	0.708258555488656	5.59071918500735	4.37745022136181	0.906563589099979	4.76275457396257	11.4547876082099	0.8616548035101	7.20111333705244	5.07342062695497
0.629266117989439	4.26850020232558	11.2900693513005	0.708085980271609	5.58852709989339	4.37404975852674	0.906630816728297	4.75880106165865	11.453913167895	0.86156575126386	7.19807287599486	5.06771709630465
0.629978617301807	4.26322109956513	11.2963913918576	0.70951828160171	5.5856975581227	4.37303917212669	0.907426455952312	4.75238031063719	11.4599485341787	0.862922735094544	7.19627859023988	5.06578262162713
0.626898469158887	4.2626493427893	11.3175308628642	0.705436681046468	5.59146029415336	4.37299544996721	0.842580058262587	4.7312799293931	11.4884121865893	0.791622070530336	7.20513837625178	5.06547152669623
0.627315246690662	4.2610697777423	11.3148750930047	0.705684842290341	5.58745952056017	4.37108958960078	0.843227683710384	4.72991311855949	11.4918784085433	0.792033034268	7.20369381864701	5.06332892542597
0.627407674344776	4.26118484837122	11.2998273114887	0.705399255696486	5.58395451299225	4.37164466297633	0.843390012592367	4.72976689598017	11.4779280527623	0.791725105468236	7.20095607568249	5.06374727771385
0.627557918415396	4.26294614027269	11.298867235236	0.705444101513577	5.575714502099	4.369650040077	0.84358428797496	4.73077006270903	11.4717014622939	0.791729003759716	7.17783729580956	5.059961805305
0.627687325872064	4.25728064326642	11.2988134519197	0.705780283674998	5.57660133725731	4.37036525356973	0.843759350903326	4.72490712234503	11.4674324660388	0.792060484330314	7.17454869620811	5.06072922648855
0.626604526229595	4.26376276936791	11.2926167177883	0.704737112241282	5.579153633043	4.37275225697036	0.842450920704221	4.73241453233016	11.4572924713694	0.790983689254762	7.17608378667089	5.06369994043435
0.626395164247218	4.26394702743997	11.2924795467357	0.704228695130128	5.57918981725352	4.3713705480941	0.842141982776951	4.73242961764797	11.4566914977106	0.790277815092658	7.17609674411285	5.06189672606115
0.626516549572752	4.25965737932439	11.2768180525969	0.703731167395321	5.57614349899383	4.3714427996175	0.842403697750042	4.72912797617442	11.4498276749593	0.789787595969221	7.17721985704489	5.06320932804382
0.626712982399488	4.25870968849627	11.2737390246109	0.704112097952613	5.57112812522238	4.37108427106879	0.842527906659071	4.72777502359774	11.4445796614719	0.789889454625158	7.16853360487735	5.06239808289459
0.62683089572333	4.25867476559465	11.273696433101	0.704865620438012	5.57114782490741	4.36615370710897	0.84338099601179	4.72719501818597	11.4445010904513	0.790907223647428	7.16840287177651	5.05131303628341
0.626899936729282	4.2559071773637	11.2697427230379	0.704842473411466	5.56682034856431	4.36658182228676	0.843507291913491	4.72343682045762	11.4426773467912	0.790894463992914	7.16223741859732	5.05071991884403
0.626807352192142	4.25240480303956	11.2943051216749	0.70511964589314	5.57068880570097	4.36706191948376	0.84194725017424	4.71378014247941	11.4686865485542	0.790516453458395	7.16843312796619	5.04575867703824
0.625781540870128	4.25578471601446	11.305837522693	0.704551197195284	5.57299852585826	4.36728929721628	0.840685032268359	4.71821643267316	11.4760267064821	0.78989978444518	7.17074901005718	5.04678864611349
0.625793280366547	4.25581983412449	11.3068795566476	0.704415749259694	5.56956202627125	4.3691681354258	0.840688531465087	4.71812684186876	11.4807171376572	0.78971379241683	7.16473102304309	5.04877693882348
0.625890397535864	4.25338434745917	11.3018532581638	0.70440728317828	5.56368213400136	4.3691369333809	0.840776890778941	4.71507139581597	11.4751061524883	0.789660070546835	7.15947197975464	5.04799602109535
0.624961015919206	4.25506652093878	11.3064532305598	0.704000020832367	5.56522779968436	4.36871218021486	0.840047135164786	4.71706963054433	11.480096926001	0.789193788862014	7.16163502061664	5.04742497813748
0.624705634122495	4.25630787912125	11.2862880344814	0.702765534164958	5.55367077975682	4.37473439882805	0.839426248437083	4.71755678673666	11.4656756682999	0.788024417416266	7.14792130210656	5.05395425462352
0.624076828228568	4.26216589006193	11.3029398607012	0.698958194327376	5.55874204462011	4.37545038154605	0.838283571398166	4.72295228142577	11.4814417318903	0.78437012964055	7.1532803963988	5.05432739743727
0.623642812899687	4.26224735359038	11.3104123901833	0.699314514146835	5.5618447098189	4.37647511526695	0.837732839349851	4.72292097154224	11.4967680683452	0.784705286948475	7.15925384011191	5.05544413680385
0.624211853828344	4.25969204448576	11.3212137917055	0.700294212787785	5.55718919771828	4.37419374783594	0.838339062168672	4.71965057203342	11.5075256991178	0.785674409816751	7.15575324976389	5.05297536494355
0.625181072255228	4.25463056959252	11.32737728406	0.700927732834963	5.55649476748276	4.3703713794827	0.839627631402009	4.71468072804286	11.5113668020569	0.786344991199286	7.15309713861226	5.04866203620789
0.625480249724533	4.25276390150312	11.3423758311414	0.701221445886015	5.55655977684585	4.36999359228864	0.840046119766644	4.71265466782367	11.518482113575	0.786706904986544	7.15012772665507	5.04817106706914
0.624561636016707	4.25625639866797	11.3444167489407	0.700764516677123	5.55983514097733	4.37248345889228	0.838565379684239	4.71528004960816	11.5197711383116	0.785947840417757	7.15347052172051	5.05122664260958
0.624759786556263	4.2531945962995	11.347290925528	0.701279221471194	5.55617972431066	4.37274050867294	0.838823582140863	4.71193086091214	11.5233961407527	0.786461075688407	7.15036845624485	5.0518064941457
0.625161956126016	4.24941723837011	11.33376674739	0.701794029167129	5.5445440060085	4.37221676873096	0.839090020122309	4.70764211344005	11.5093794148053	0.786925816156049	7.13701258391542	5.05087556387027
0.625586339181245	4.24525591956506	11.317830206333	0.702080326962217	5.53677119957474	4.37263931666882	0.839711754996231	4.70331921713253	11.4911235764709	0.787172135505722	7.12362265479854	5.05157053903158
0.626148126661723	4.24720430855159	11.3045495691509	0.702594366101515	5.53200767136337	4.36950153548745	0.840600255805735	4.70563856974109	11.4784593737919	0.787686763836332	7.11873996884394	5.04866123858745
0.625884020062449	4.24201874400528	11.29964055717	0.701982303013699	5.52134080404332	4.37044067602646	0.840104035013787	4.69980185648168	11.471070161892	0.787285026460124	7.10558207291374	5.04965533054562
0.626240495022286	4.23937127773966	11.2994043068429	0.702329683512961	5.52205609971256	4.36969171136508	0.840513480102975	4.69696746535873	11.4707566865573	0.787655712573286	7.10661979751047	5.04861093905124
0.626108411153403	4.23646740189069	11.299692923974	0.702211973769433	5.52148561123647	4.37333917886383	0.840187088411732	4.68828663074256	11.4712568774189	0.787661942666685	7.10611208318915	5.05055717673879
0.626272097341476	4.23272353018417	11.2974469607886	0.702877470748028	5.5219128121334	4.37712280251299	0.840383985086063	4.68391529313438	11.4717064181475	0.788230869527842	7.1069922291149	5.05440143881307
0.626570473358105	4.23059029617614	11.2961360580108	0.701567643071343	5.51854572880007	4.37772859674183	0.839859168392689	4.68054925303664	11.4699604174481	0.787378285689304	7.10362399459254	5.05539812510776
0.625962806395639	4.22970727662033	11.3079821145584	0.701325862096631	5.51844392685201	4.38200873063375	0.839064267259297	4.67987613388852	11.4726906303935	0.787086527307635	7.10039380158858	5.06061033558496
0.625768966070229	4.22792797690967	11.3178735569325	0.701699208535781	5.5236062025594	4.38502391428419	0.838732264692584	4.67842693995144	11.4804201051427	0.787387304637409	7.10506645289412	5.06425174528742
0.626211624364381	4.22555142229714	11.3158363642265	0.703319387452786	5.51625413208408	4.38283671712919	0.839201239678483	4.67578336761733	11.4812451291272	0.789030186030876	7.09877673268159	5.06146302722079
0.626202186387539	4.22353564619607	11.3100050437461	0.703753393339808	5.51513117042414	4.38465752910073	0.839386083696486	4.67374310743285	11.4737124420838	0.789451601521532	7.09559857887336	5.06344488405635
0.626275170234137	4.21798388327139	11.2874326035882	0.703773394390636	5.51728653297825	4.38572094637885	0.839468758946824	4.66920681629318	11.4531773631828	0.789570143296921	7.09681703734982	5.06679428655506
0.626188785174625	4.21820760041201	11.2956563608982	0.703305697796054	5.52073234020465	4.3860144505861	0.839543720602089	4.66955344525867	11.4670653760184	0.789113411095652	7.10319158157919	5.06729217324204
0.626852336933599	4.21747196419155	11.2852814347555	0.70360004622905	5.51514073306179	4.38449271649534	0.840421117527873	4.66913132218883	11.456156344628	0.789460539352009	7.09636039697582	5.06611639595873
0.62651417651246	4.21921020408775	11.2870841183464	0.703746356637965	5.51721421962425	4.38279116026102	0.839937019931305	4.67098224816934	11.4542376994331	0.789505419261362	7.09552151736656	5.06412775979609
0.625963824924249	4.21930435150247	11.2930909635845	0.703846777462593	5.51921373712064	4.38393970006215	0.839419075286163	4.67120455890907	11.4665807040619	0.789411727718658	7.10450634293421	5.06479730165013
0.627371622372158	4.21259791922868	11.2753736656047	0.704535114207143	5.51054378762569	4.37978236832062	0.841292244444564	4.66494761327593	11.4346901216284	0.790146369897712	7.09071473900243	5.06074595736663
0.628666537772871	4.20892703582753	11.2615182000692	0.705468280889029	5.49123108642081	4.37890251664582	0.843056782384776	4.66028910410204	11.4225707962479	0.791123704750495	7.06794141372747	5.05938219343724
0.628669943065143	4.20893537821828	11.2590544632384	0.7052923062037	5.48550867873303	4.37760884529713	0.843007799934512	4.6601576683554	11.4205294919908	0.790750296665289	7.05825874855852	5.05779275801813
0.626888303618542	4.20965398700783	11.2809354058842	0.704235090322686	5.49125252335688	4.38374924322437	0.840777364216787	4.66131484375247	11.4523721252196	0.789636911967219	7.06746916949021	5.0652109949187
0.627204021411903	4.20923490393968	11.2770617799792	0.704882945951237	5.48959167244488	4.38337247016465	0.841415957261448	4.66094183262173	11.4485460808083	0.790372910328823	7.06603153688607	5.06494557849381
0.628937310222878	4.20813887013696	11.2741604199421	0.705594725554216	5.48881915842639	4.38026785166968	0.845180423464167	4.66159702258266	11.4436125028348	0.791524361199447	7.0646603412737	5.06138866416715
0.629209157353757	4.20286010917715	11.2859079083053	0.705727141239638	5.489541152728	4.37676374669426	0.845687167750585	4.65623166107663	11.455008346577	0.791675327027692	7.06646129740866	5.05813334541109
0.62869944692729	4.20306818527912	11.3007247087922	0.705635164764758	5.49501237420154	4.37972749941998	0.844936492791382	4.65640644990831	11.5067636869314	0.791514169052751	7.10015372117318	5.06163624907146
0.627158421222469	4.20758082916764	11.3141937736042	0.705195527083563	5.49846119603188	4.38050395776754	0.842936979229053	4.66163238788355	11.5196837733808	0.791016414714797	7.10409964544414	5.06282535687094
0.627158206445177	4.2046319343074	11.3255600268297	0.705056603746887	5.4948491233008	4.38121569805404	0.84291253766324	4.65843893724918	11.5179666371395	0.790876361646028	7.08276248577059	5.063694307907
0.627277262987292	4.20228345272376	11.3243163701542	0.705277193269392	5.49136843324809	4.38079710315565	0.842985591193718	4.65500568095633	11.512140443546	0.791076239676096	7.07667820166476	5.06287872897879
0.627715229165841	4.20021849032681	11.319993800378	0.705915223584856	5.49022397602959	4.37793324821657	0.843596702637645	4.65368418945602	11.5085541339938	0.791810371781459	7.07521590129497	5.06041306278865
0.627283995980977	4.20046846874636	11.3173789658876	0.70558686752559	5.49024002397588	4.38182677533219	0.843123071054264	4.6538836017541	11.5058873646981	0.791437349421202	7.07408827694443	5.06486495959123
0.627233791330188	4.19846649421873	11.3218125076442	0.705697498878232	5.48938643414074	4.38293273455663	0.843050132229584	4.65161972789039	11.5026669002076	0.791516946385312	7.06392526344358	5.06629719681368
0.627298474509681	4.19417722693559	11.3350779696146	0.710289072849325	5.48805717184293	4.38342181642873	0.843081330035715	4.64744439550896	11.5187911167894	0.796437293306016	7.06447047545806	5.06660168019119
0.627343660830299	4.1893155924249	11.3264613935005	0.710251556073596	5.48656603108619	4.38422168812523	0.842945754927004	4.6421584620651	11.5154772317001	0.796361580367182	7.06397712251571	5.06655480409319
0.627528721466122	4.18702593834301	11.3194165960987	0.710344864192141	5.48598628648721	4.38634120949133	0.842985059696178	4.63911871003754	11.5094814591513	0.796519313039854	7.0645751771922	5.06882664515653
0.627321758096502	4.16945525500342	11.339436487674	0.710630563172372	5.49172809024532	4.3908335452646	0.843254779130102	4.6279457021932	11.5284655084931	0.796709903046295	7.07232650086672	5.07469356200824
0.626411424637726	4.17140976337393	11.3702602223218	0.710170127928255	5.50410180603933	4.39589316991036	0.842294178696836	4.62999917677193	11.540017696204	0.795928996445018	7.0821410393605	5.08061501969632
0.625685302386809	4.17530154015336	11.3833394148683	0.709244665414327	5.50836771787508	4.39772780848702	0.841274233006837	4.63352483804983	11.5542027792498	0.795002544944513	7.08806379767142	5.08245787337679
0.625807699085294	4.17386980348943	11.3580122732599	0.709205201317681	5.49062332684944	4.39927049290743	0.841311402701742	4.63198293346503	11.538126743274	0.794826495595591	7.07345364584843	5.08449417633147
0.626894428407465	4.17142547936815	11.3499247149191	0.710154190457982	5.48503628914589	4.39528818565975	0.842593731643127	4.62947034762891	11.5269658950837	0.79584199798335	7.06434534483169	5.08016269868696
0.62791137455514	4.17059197460445	11.3333796253991	0.710791093000408	5.47643328199458	4.39003111225561	0.843963019773573	4.62858791838567	11.5063756292485	0.796504140982699	7.04983374043046	5.07409181769623
0.628203517873701	4.16779448117796	11.3229107574714	0.711149868181518	5.47140525326892	4.38824878753339	0.844456400238093	4.6261029878043	11.4986895178792	0.79687194749501	7.04440388224036	5.07224736896966
0.628719074812937	4.16228035552624	11.3343771226286	0.711668533821391	5.47500745817866	4.38594933562918	0.844992169765731	4.61980608411614	11.5019020062439	0.797426765777156	7.04493446062561	5.06956139622572
0.628983151427689	4.16063419070263	11.3157828750255	0.711844635417385	5.47467063967603	4.38835101744722	0.845438964607773	4.61797575587634	11.4845026882404	0.797642079537534	7.0429852392677	5.07183240227599
0.629588230936466	4.1574955174602	11.318125779468	0.71207998068798	5.47168681553234	4.38612156280371	0.845977113217215	4.60951475999949	11.4895481591464	0.79784034682898	7.04007531706341	5.06148655700359
0.628556135794523	4.15754748798612	11.3323656733203	0.711851653906467	5.4723728298663	4.39034438569333	0.844450663240774	4.60979860856376	11.4990723419647	0.797570662130943	7.03730747066023	5.06624976581488
0.62857052118931	4.15952075179431	11.3360536960463	0.71184090586487	5.47708961723051	4.39070930375969	0.844501086744318	4.61171335030054	11.5019761873452	0.797602605328304	7.04425290265527	5.06667787258286
0.628511214966255	4.15945038645763	11.3405864916926	0.712009940432884	5.4776248280534	4.39096900211634	0.844424533199197	4.61149855208129	11.5064142718105	0.79775261238337	7.04422088360583	5.06692344732239
0.628477719620596	4.15786486755947	11.32195899038	0.711350938040222	5.46580220278002	4.39306871777336	0.844397062060072	4.60988507288088	11.477771981877	0.797021148399239	7.02028232677641	5.06943484691462
0.627830393353855	4.15873132832475	11.3301635943673	0.710671884088295	5.4695204144574	4.39439028269478	0.843960213263231	4.61193807993624	11.4836413602811	0.796577726464061	7.02351707199274	5.07249166142718
0.627212225063985	4.16294838987427	11.3274959637243	0.708673030493025	5.46192420983083	4.39508817730912	0.842857603004928	4.61592882448523	11.4805272283812	0.79417029712912	7.00874594916715	5.07296944351859
0.626811180453631	4.16190900458428	11.3688193223102	0.708566525666668	5.47038199602611	4.39828272072404	0.842113887718278	4.61175389300025	11.5000741038055	0.792565852810758	7.0126928466512	5.07423730654726
0.6268368608691	4.15938264064753	11.3728759744081	0.710555514135653	5.4677226818771	4.40118290837011	0.842067046559634	4.6090135631254	11.5111765736961	0.794692079171756	7.01232925506389	5.07772630430383
0.626926788388844	4.15992432351842	11.3960661638116	0.710885363700104	5.47783229386571	4.40069225900555	0.842506465682891	4.6101368168963	11.5395572880492	0.794904495854121	7.02907111266543	5.07902174452042
0.627949055537724	4.15923884669449	11.4020238459154	0.712105062104711	5.47758369821793	4.39915663769167	0.843649272924678	4.60742844468913	11.5477410964193	0.795956394783381	7.02915450299261	5.07640274790456
0.628885377641933	4.15636589964316	11.3979212959955	0.71302187259458	5.47409385701413	4.39522824345694	0.844789779147352	4.60418725925495	11.5409909876285	0.796903194577325	7.02199745368474	5.07157996616457
0.629109122347101	4.15739072592948	11.4046961047716	0.712722279482372	5.47544454426971	4.39389883926608	0.845234838480247	4.60533377963248	11.5493770498473	0.796817991312007	7.02535161181522	5.06989931764795
0.629436871320928	4.152926897864	11.3838490993338	0.712711189518564	5.44935058687906	4.39259303938943	0.845490168454001	4.60109647601401	11.5340366360259	0.796805941102878	7.00235265352197	5.0687880707277
0.630050421617506	4.15070836634943	11.385325843385	0.71294262876404	5.44790618816775	4.39224306927604	0.846073496477009	4.59780943857572	11.5343797075557	0.796960424388514	6.99917850592131	5.06823141553531
0.630184547017121	4.14842068023507	11.4008716010082	0.713080660250537	5.44652422048814	4.39183304893652	0.846232046939817	4.59514411261572	11.5435138084924	0.796884321757271	6.99371563151226	5.06752796905874
0.63008044111328	4.14621181545084	11.4014735341894	0.713058664811987	5.44759201437528	4.39155341591631	0.846162359327729	4.59262289781833	11.5673515075905	0.796836692700632	7.00718236439999	5.06669597994938
0.63018692536808	4.14626988550779	11.4035125497773	0.713155152181794	5.44869545881391	4.39213041106149	0.846333923269773	4.59239756243035	11.5615123952022	0.796872643722001	7.00571174249772	5.06703447768227
0.629751010150273	4.14675137399957	11.3989222043862	0.712350340187112	5.44867303495931	4.38916684498911	0.845786518931541	4.59430348079484	11.559080667928	0.796684074973352	7.00835049163039	5.06425007500635
0.630246700915436	4.14642031060314	11.3936758925595	0.712920490942883	5.45424146607641	4.38586771931374	0.846463744109458	4.59318653698463	11.5471076388322	0.797228283588292	7.00786409186784	5.05899790952165
0.630474027587212	4.14299546024563	11.3963055929427	0.712680722014841	5.45398829301764	4.38435744912162	0.846791602838645	4.58965319814654	11.5482061466951	0.797013441346598	7.00637184041511	5.05811459174516
0.630392698392405	4.14527373557051	11.394568176998	0.713480399807558	5.45714760026148	4.38631214633725	0.84661464547061	4.59177613126791	11.5505104804889	0.797580932814867	7.01242069645896	5.06005144353701
0.628185999968887	4.15057252019684	11.3993629004474	0.712775844377955	5.46461478392678	4.38909912334407	0.842866643746393	4.59717077460337	11.5560446334737	0.796548650396285	7.02218511110099	5.06314249871361
0.62716533241126	4.15370631525994	11.4074924705219	0.712360171605342	5.4699103998638	4.39094251922082	0.841471240663439	4.60024708454229	11.5649217175948	0.795980143890583	7.03102016560312	5.06503648749524
0.627461789439291	4.14787378277997	11.3935444562904	0.713094487600871	5.46416975757131	4.389695804874	0.841866756719705	4.59429661236059	11.5511068571211	0.79661136036909	7.02502895743786	5.06446905466298
0.628004036339529	4.14610646320701	11.3787128074219	0.713244919461422	5.45817779706233	4.38789048567732	0.84262234332355	4.59163418875078	11.5349685019628	0.796810515155839	7.01730429039328	5.06187898900477
0.628172865040417	4.14452402562184	11.3936497610616	0.713613597525717	5.4606598732511	4.39078620371122	0.842790365320656	4.58936082776356	11.5507229263229	0.796975423903837	7.02179165622752	5.06466012451867
0.628534609424653	4.14090495730504	11.3816817633091	0.71404658174096	5.45978264182259	4.38995298722206	0.843262738000112	4.58635214397649	11.5507826311035	0.797509614295525	7.02763021120318	5.06421443903069
0.628151455847587	4.14066342926702	11.3859622348098	0.713066350316673	5.4633759474335	4.39522815383765	0.842860178844235	4.58628065407311	11.5549072111531	0.796523035990071	7.03187085963427	5.07054087701858
0.628091101923981	4.13967330863679	11.3915397043813	0.712663481592794	5.4600856908302	4.39860826357542	0.842655636714178	4.58468931570532	11.5429973460435	0.796095337760922	7.01836370108973	5.07274553137331
0.627937051716315	4.14397104929348	11.418756264322	0.713279112047124	5.47221942650704	4.39987123505656	0.842337661092479	4.58897961105565	11.5642499125246	0.796580605841198	7.02798025437771	5.07396751482766
0.627210368504962	4.14441648139436	11.4267102361604	0.713344765209512	5.47426282685669	4.40333199737328	0.841245434657725	4.58933243609303	11.5739423380948	0.796520928804119	7.03179016513322	5.07782425442699
0.627299625820013	4.14770731010679	11.4237495483774	0.713490070991026	5.4797242830795	4.40268512643415	0.841413923654242	4.5927989254216	11.5627971715672	0.796695719169472	7.03408755126376	5.07713351407129
0.627684122703217	4.14546429045494	11.4189446584934	0.712809796291992	5.47597266827274	4.40120518911973	0.841498091060923	4.5910352865797	11.5575486217537	0.796089206178049	7.02991701943234	5.07497924259664
0.626587167008934	4.14632299546789	11.4358116882531	0.711949906772617	5.47884021374558	4.40631199614132	0.84012959181114	4.59182149479332	11.5725026224758	0.79509667498149	7.03340590174634	5.08052130131838
0.626539205351689	4.14430057095335	11.4442176392678	0.711647771935059	5.48190756759057	4.40832464862492	0.840149290858246	4.58894257208322	11.5790155989157	0.794395714177777	7.03661267158509	5.08176669160609
0.62650601385711	4.14306590953983	11.4372453588873	0.711678372232634	5.47959085485903	4.40671808219123	0.84009451944363	4.58670657000882	11.5724299551899	0.794411583735885	7.03283857121295	5.07832130484094
0.626582113634144	4.14022222137749	11.4355572491036	0.71171032094042	5.48241221720039	4.41363668403803	0.840222507259538	4.58139877411358	11.5750262906534	0.794148332710402	7.04019316912826	5.08464621523333
0.627909199927296	4.13628586394957	11.4133854261952	0.712501011546867	5.47553518687112	4.40818012596128	0.842040352475362	4.57662884214275	11.5559144156951	0.795011210343875	7.03226548862997	5.07759576756955
0.628548353623473	4.1346211680192	11.4152076145744	0.713972861519971	5.48061721326864	4.40572512570751	0.842878817125133	4.57486588155646	11.5575008790949	0.796591119961201	7.03688508796233	5.07451915144653
0.628598888752192	4.13303467130622	11.4059445749823	0.714583238721384	5.46504853536737	4.40605578992674	0.842808691069205	4.57283735987978	11.5575333864669	0.796819975077694	7.02194170265133	5.07451049956224
0.628721408349744	4.13057426633544	11.3986115677483	0.715418942484905	5.45851242805363	4.40614865850779	0.842917793207072	4.56992791523992	11.5530017707462	0.79757736625551	7.01584622893935	5.07441468018098
0.626802727437518	4.13195885246514	11.4157319832478	0.71443358941762	5.46369217128426	4.41187068997602	0.840305322898426	4.5714651763795	11.5700117598241	0.796598606133464	7.02211220095961	5.08150078358234
0.626277785396505	4.13045951523897	11.4217533396964	0.714648470808974	5.46843214994666	4.41086162180527	0.839628191759576	4.56989532725684	11.5759013713933	0.796717813526623	7.02806428946958	5.08033866778689
0.6262589489848	4.12719622098508	11.4408455495673	0.714690621597186	5.47049379934674	4.410152311369	0.839721920679085	4.5667423423242	11.5951572536248	0.796848164433624	7.03183730304012	5.08008597737378
0.626580765356945	4.12755858389856	11.4389709490772	0.715231922261607	5.46875094826666	4.41036922456029	0.839958726086063	4.56567124454523	11.5931547628267	0.79721638519214	7.03036208599536	5.07902589155138
0.627066332913597	4.12923771862161	11.435781335982	0.715712017015622	5.46504352763174	4.40986793868466	0.840612169233746	4.56699736433472	11.5905517652917	0.797760264103364	7.02554234827694	5.0779360660428
0.627620893055118	4.12919354734058	11.4309277748692	0.71551227655593	5.46388409684514	4.41400023222112	0.840787330756031	4.56142671973048	11.5814570128006	0.79616273636877	7.01957840997709	5.07919650064264
0.627861240879118	4.13327895955961	11.4354058909965	0.715598786578602	5.47247770658518	4.40993070894065	0.841010315073461	4.56514967172552	11.5808743183754	0.796246423943234	7.02369769352455	5.07410085374883
0.627812857029413	4.13470705311984	11.4467009382654	0.715481797934622	5.47448774721985	4.4074111166693	0.840977871430055	4.56705305717213	11.5924775223825	0.796136353267305	7.02637612027356	5.07186795120203
0.627787633748809	4.13289158647843	11.4371173323615	0.7154498448088	5.46954820245702	4.41222847764827	0.840909430378207	4.56488047399876	11.5903419609565	0.795889613419266	7.02528427035248	5.07662986311039
0.627664097487997	4.13204229925336	11.4385479078217	0.715740179168642	5.47505192516028	4.41155207830817	0.840866170980245	4.56367377898411	11.5936742058544	0.796125917287888	7.03367945175837	5.07558241978629
0.628068273178353	4.12792477359282	11.4289417322984	0.715814631940288	5.47245683710019	4.41062350509574	0.841304305387903	4.55715828721204	11.5857218676902	0.795930429402791	7.03360309578866	5.07165012330217
0.628028794061419	4.12178812628861	11.4353411261205	0.715701141946457	5.4710426279225	4.41317725629126	0.841241540546081	4.55026768270007	11.5932074349563	0.795786755908059	7.0330801340651	5.07454752920995
0.626713573112282	4.12483722127162	11.4342430211966	0.714696562716987	5.47548028074863	4.415448872235	0.839564902252041	4.55395623585567	11.5956682517338	0.794682834817827	7.0389669381457	5.07755705548672
0.625665691527458	4.12526168481715	11.4441765801444	0.713772558026492	5.47864961365652	4.41931292767443	0.838169173607906	4.55429460412319	11.6030582382179	0.793650335864238	7.04232417061985	5.08187028455087
0.624913384728312	4.12600166091903	11.4468705238922	0.713768135829085	5.4797258719289	4.41817878096194	0.83741033070442	4.56042100495694	11.6074837914224	0.794193485550702	7.04449802468378	5.08382415346555
0.625108042062214	4.12760002754064	11.4489176258698	0.714273680652875	5.47903878691968	4.42091370231245	0.837637409303055	4.56180568174747	11.6090182915229	0.794555332846592	7.04368857307932	5.0867881270469
0.624850811768967	4.12643093220331	11.4444272773294	0.713921273145129	5.46524829130419	4.42061032059294	0.837139767243538	4.56064691880105	11.6053199313736	0.794304676399353	7.02790576573734	5.08699260226478
0.624857501930281	4.12671447816947	11.4484763527105	0.713703640717611	5.46920693721444	4.42240362769645	0.837204280823358	4.56030100705294	11.6105422136282	0.794138617716344	7.03195271908014	5.08868734165216
0.62385580988145	4.12609686821045	11.4564094225635	0.714102586624406	5.47285844981948	4.42452958414998	0.835788289393325	4.55963014880959	11.6168797072696	0.794568724820317	7.03552940552425	5.0909510736254
0.623766859584479	4.12214903675791	11.4442949924789	0.714132077752325	5.46817339246755	4.42396694994759	0.835867711883099	4.55636396364301	11.6123253243499	0.794539644542915	7.03137970204402	5.0909834755224
0.623460874972321	4.12110914518855	11.4268766393043	0.714412762488332	5.4555997578602	4.42224537162838	0.83539199284751	4.55526966923488	11.6007103333932	0.794514435994608	7.02134860119098	5.0895166647632
0.62376789958742	4.11881679844236	11.4225423702984	0.715449554740959	5.45411238943914	4.42094734552594	0.835711059256845	4.55249961652133	11.5974801209473	0.795398742448069	7.01960350254051	5.08728300081712
0.623868978763141	4.11843000331814	11.4255780845842	0.716595796989768	5.45434621296855	4.42192014057218	0.835886505734584	4.55187102949969	11.5983714992808	0.796452820350243	7.01720081614122	5.08850620715301
0.623139843335342	4.11750516556839	11.431124762936	0.715731510287571	5.44245664453578	4.42351780182212	0.834831247762815	4.55116616261872	11.6009740664615	0.79543057361776	6.99769520077767	5.09040746591686
0.622666897473434	4.12072547267802	11.444590305264	0.715833137064477	5.44911646596435	4.42627118257882	0.833975762050084	4.55513552556456	11.6200682791655	0.795520670438203	7.0108758240265	5.0938806691283
0.62185864806788	4.12279346526022	11.4477434820682	0.714790290459445	5.44925092453248	4.42742378564675	0.832945277137261	4.55738070133093	11.6229029694135	0.794390873267718	7.01113732727935	5.09522128836245
0.622047012755712	4.11904397390196	11.4340832527059	0.714736159532425	5.4366213673194	4.42742764417211	0.833333987655317	4.55416642294016	11.6147113719658	0.794617895043483	6.99996317340984	5.09652484771125
0.622045879691994	4.11539021947746	11.4236956912436	0.714926089945796	5.435136015009	4.43012362488218	0.833290083495543	4.54875828158344	11.6007248498827	0.794742811785365	6.9965009811826	5.0992914347988
0.623205480265838	4.11232314607928	11.404781937538	0.715119998266158	5.42742911004802	4.4252433535708	0.835659207097227	4.54686951678501	11.5834061785875	0.795037582537619	6.9872839301668	5.09443832105144
0.623156247494041	4.11214092352711	11.4229938480972	0.715108671098758	5.42833239809688	4.42697538199138	0.835620793513777	4.54645927846827	11.5967136032254	0.794982929616814	6.98727915418783	5.09640662644273
0.623027947215012	4.11109210122324	11.4386830637834	0.71477615112908	5.4439699838812	4.42740288897618	0.835478957191527	4.54556455405714	11.599357592127	0.794682675196498	6.99742168934372	5.09698578746474
0.623901311911466	4.10912052596419	11.4372208707749	0.715764311002911	5.43847736731304	4.42425945813954	0.83651989146311	4.54321028695823	11.5991351325471	0.795647261241838	6.9900720809035	5.0929825949983
0.623586500932973	4.10760870147548	11.4399370085082	0.715709827755115	5.43804723507779	4.42589438749927	0.836090501481423	4.54166740395339	11.6021827447232	0.795586878293459	6.99042027856651	5.0948923885304
0.623633788929969	4.10923370875188	11.4456136868459	0.715854646309812	5.43977623809762	4.42825947408236	0.836134640505816	4.54220888733974	11.5998329419371	0.795631805723066	6.98833643986551	5.09600472320678
0.624035459329278	4.10837465095275	11.4512000138254	0.716314486035389	5.44130605236937	4.42834400703862	0.836863228653025	4.54166237660908	11.6054867866207	0.796090256792542	6.9923339089553	5.095787235868
0.624446183453463	4.10730906032283	11.4397047060814	0.716814644001396	5.43790520005743	4.42647126399344	0.837581012586445	4.54063366358039	11.5941210076487	0.796512243177566	6.99062931406912	5.0939044790855
0.624496314142081	4.111010422998	11.428147319024	0.715963999760559	5.43425982459955	4.43045073723863	0.837084477227735	4.54327937069118	11.5814697176907	0.794351316280469	6.98519055611662	5.09791887687134
0.624412301205091	4.10946717039534	11.4293250461347	0.715897762994766	5.43374594846777	4.4283497948988	0.837014747453221	4.54199821529375	11.5875789580866	0.794273027306775	6.98841636565566	5.09665619654864
0.623893554859861	4.11026404041257	11.4319599313582	0.71584696600768	5.43169131171563	4.4296542471603	0.836141096864567	4.54310759994877	11.5934479433982	0.794028956585568	6.98843747184937	5.09867889833657
0.62474582385891	4.10896267945399	11.4344611218343	0.716401221183751	5.42957702600134	4.4287260691852	0.837069768920773	4.54093946894646	11.6027286699012	0.79448104868073	6.98820127700545	5.09711020260703
0.62500033525193	4.10664812888529	11.4422279878115	0.716346214177293	5.4292315899423	4.43308851016019	0.837311851119527	4.53823821663341	11.6127270477021	0.794482493568194	6.99016180504331	5.1023959521291
0.625184481324514	4.11034071589513	11.4298031474435	0.716402462486334	5.43221942814577	4.42931585220109	0.837829862612001	4.54190014129354	11.6030083869495	0.79454905157524	6.99431575362833	5.09838709086191
0.625077964476791	4.10833279712011	11.4438612837517	0.715741123396289	5.43245039162673	4.43275374326008	0.837675987943245	4.54025850981454	11.6169760502386	0.793857167318834	6.99688602945039	5.10334688479882
0.625120093340234	4.10914476016023	11.4329675817519	0.715931764138485	5.42890783919576	4.43678519711338	0.837552674134662	4.54057228061055	11.6001663807897	0.793841104867096	6.99146106463532	5.10713941457776
0.62487215690758	4.10918540519424	11.4372939283159	0.715841731388189	5.42890794876577	4.43892939116694	0.837275692470351	4.54093611672654	11.6020797482824	0.793608089479569	6.99085734566799	5.11017604100523
0.6261945339327	4.10700980905983	11.4188736428886	0.71713869605174	5.42350538342541	4.43338153101387	0.839089333308241	4.53869316321449	11.5892023985402	0.795032246969561	6.98613819527163	5.10381383404677
0.627044353565478	4.10382640279318	11.4048884284138	0.717470687213009	5.41401522268148	4.42991987791325	0.840371774464717	4.53665537812926	11.5772668075172	0.795413756354508	6.97551525059767	5.10112765327685
0.626186289487246	4.10539878084754	11.4142180494811	0.717652534760671	5.4176641780755	4.43302317195274	0.83904424532767	4.5380184303987	11.5901607223879	0.79539273387029	6.9803262143288	5.10414023413544
0.626425972686965	4.10557067562718	11.4377867345702	0.71759718480838	5.41670930985595	4.43520482947691	0.83923228049306	4.53690976095544	11.608702687794	0.795141196746047	6.97841797800792	5.10594744418577
0.626134768178274	4.10373223788689	11.4508083254793	0.717266081442064	5.41295993215033	4.43762711420614	0.838769602740792	4.5346560016321	11.6210810649869	0.794739388800653	6.96989418274099	5.10869007835406
0.627739594570128	4.10425847595046	11.4482359353694	0.717628561820929	5.40863327616742	4.43289695144151	0.840930314340497	4.53533379659633	11.6184303889472	0.795215279385353	6.96489090811918	5.10333536803739
0.628397915166261	4.10706700452546	11.4527412925122	0.71769154601623	5.40997966972484	4.42735677722601	0.841120757640038	4.53723080064698	11.6223339489699	0.795192465696249	6.96237887479121	5.09607489073098
0.62807022332679	4.11358114437466	11.4232987365557	0.717743882177494	5.39647409250963	4.42821845274935	0.840994613840926	4.53996876375032	11.6038977052824	0.795889287617268	6.95097682768255	5.09442141442076
0.62822927215144	4.106842104909	11.4071925111145	0.717725673051586	5.38737135191689	4.4252982721596	0.841208033539632	4.53349296225925	11.5835904973873	0.79584397471184	6.93681322378531	5.09187552225854
0.626920605166979	4.10838554697792	11.4162293406368	0.716506900260315	5.3923733978606	4.43143265743398	0.839554666937683	4.5350750521746	11.5916544649117	0.794584083409307	6.94193414832517	5.09905435429226
0.626554441332104	4.11255548005094	11.4231712032662	0.716165520952185	5.39728568740502	4.43330439941186	0.838731729386339	4.53729675421987	11.5946327717194	0.794250241835366	6.94740580240486	5.10014530278197
0.626698832518277	4.11185322438054	11.4331998357449	0.716186611596777	5.40087981133665	4.43549212430977	0.838658971938628	4.53678307767405	11.6047567819296	0.793986653373154	6.95417184935511	5.10236862235124
0.626366193854209	4.11711593065818	11.4456070691817	0.71638106159986	5.40707711584373	4.43060271980995	0.838792201152901	4.54314289287339	11.6191914822146	0.793878902432683	6.96139587750994	5.0988156357162
0.625698427513505	4.11723389257764	11.430364577416	0.715536776743862	5.40200352819945	4.43202158842894	0.838072450203639	4.54331096125513	11.6020186004042	0.793039785387122	6.95302797173816	5.10098477693144
0.62625909135341	4.11215460188865	11.4224091875586	0.716357725496524	5.39799222136021	4.43029034164706	0.83875157122777	4.53780268667188	11.5942512329659	0.79383739915593	6.94970385746655	5.09872238637401
0.62683571186781	4.10894441657365	11.4180964882492	0.716522041051711	5.39450721223165	4.43079456969302	0.839659866394225	4.5343622593366	11.5854317988157	0.794034161619656	6.94434018280667	5.09914209340187
0.627446329898702	4.10138451000569	11.407977992307	0.716894774151957	5.38837292086406	4.43035575277399	0.840420162852522	4.52471991839426	11.5717337130736	0.794204296562959	6.93592999434894	5.0992507189322
0.62697886306113	4.09868088604957	11.4061847712637	0.716275302507306	5.3887468500106	4.43170925545258	0.839844266666353	4.52292606033628	11.5699240493489	0.793698231643918	6.93695766423935	5.10340390571034
0.627857536795541	4.09501621875622	11.4137314998966	0.717432071256212	5.38164788015029	4.43075683211823	0.841027466374641	4.51949706706449	11.5769823037737	0.794835307044628	6.92672578786303	5.10256474348647
0.627424839961991	4.09394736627758	11.4038723809149	0.717275213075047	5.3795972776339	4.43310190732779	0.840445972971223	4.51811896424108	11.5717441041731	0.794615115243802	6.92637672609519	5.10525640128345
0.62714047887571	4.09128112899618	11.4132077052865	0.716594528762684	5.38145678477627	4.43647644805987	0.840099406833336	4.51506326266821	11.58332730321	0.794032670243619	6.92922469376407	5.10930730863621
0.627786450691578	4.09159662601867	11.4060557998025	0.717453064971501	5.37715563875951	4.43222619858239	0.840987417132474	4.51558601862657	11.5767420765087	0.794954540954166	6.9252501320315	5.10515927236825
0.628366686199399	4.09639524225208	11.4226056932361	0.71764877407942	5.38391746902317	4.43369568194315	0.84172789458677	4.52007610008873	11.5901469483885	0.793944405122911	6.92965977173944	5.10542710654543
0.628586089352458	4.09731751543324	11.4238070212218	0.717784438231383	5.38375966855397	4.42992290792768	0.841997473136055	4.52094854216027	11.5844088641543	0.794032835935697	6.92683833348046	5.10037610815181
0.628632679738852	4.09896812770379	11.4190238481619	0.717853305872392	5.3814325546742	4.42888070257636	0.842008960539133	4.52261089709286	11.5841238906964	0.794024226556421	6.92508873552166	5.09820939195223
0.628365446711692	4.10213786988497	11.4179481324193	0.717258923512968	5.38033845516261	4.4272954300373	0.841710976068613	4.5274216010334	11.5906361636149	0.793423638433125	6.92725352151064	5.09681814625405
0.627528194527779	4.10462476370228	11.42823009305	0.715853800940878	5.38595012391783	4.4317108355574	0.840213366352077	4.52924775503156	11.5972874906556	0.791456346463227	6.9338949382779	5.10085413833014
0.627437287344767	4.1047969317779	11.4162355199303	0.715857713428484	5.37812644001541	4.42710382091758	0.840116570205887	4.53084492065958	11.5937543833456	0.791488434585203	6.92846307913008	5.09494112153967
0.627445515303859	4.09915942517283	11.4071300129373	0.716063063585547	5.37414574362847	4.42724874254646	0.840238478359564	4.52682211741451	11.5942607783345	0.791841967758143	6.92744685918533	5.09653466382697
0.626213142833666	4.09874089346089	11.4202962158084	0.716155219984667	5.37652310257702	4.42949049118139	0.838998230723897	4.52711872629166	11.6123119813973	0.792123414461757	6.93079875241683	5.09923894545592
0.626286467286975	4.09457228022677	11.3923545171068	0.716197580864944	5.3706647002495	4.43065751648789	0.839053403431129	4.52235604861345	11.5852599449903	0.792133071938799	6.92314660298408	5.09960601174209
0.626221234365741	4.09404129652431	11.3814126285994	0.71618140898473	5.36863900478793	4.426703448685	0.839072536504976	4.52316832709266	11.5764699085134	0.792276076931285	6.92151831295724	5.09673732277363
0.626148029403954	4.09354702862169	11.3652022137626	0.716215723445568	5.36595215766766	4.4271010032301	0.838991561820553	4.52252109587921	11.56211439178	0.792199552399978	6.91876251207994	5.09675768479816
0.62667629157822	4.09463497235365	11.3595307377876	0.717382614751936	5.36351859324189	4.42439868235397	0.839739619840005	4.52348337711422	11.5562612398825	0.793488224079264	6.91551302318262	5.09351098698661
0.62555180183992	4.09660730671923	11.3613134416887	0.715907824423449	5.36439061705888	4.42747778102915	0.838271678685995	4.52565538067855	11.5545716931555	0.79185253522043	6.91663727215629	5.09695564685641
0.624008314480601	4.10243094579869	11.3771592985338	0.714825639911346	5.36759142675048	4.42943071661211	0.836269576315483	4.53320158630745	11.5702592638068	0.790726933557167	6.92102338614417	5.10001977844574
0.624499128290931	4.09962484609306	11.3694960260237	0.715504720856248	5.36111815369736	4.42845533260663	0.837039044086851	4.52962884742692	11.5627655198045	0.791112701555121	6.91176648266866	5.09851578197087
0.624735448558032	4.09960678873677	11.3563669063162	0.715741180166421	5.35082863119645	4.42452742218217	0.837323137237897	4.52981195583262	11.5436085110345	0.791327860954229	6.89406535394666	5.09367383423064
0.625036634805755	4.098579908275	11.3435968221217	0.715567522271113	5.34756501984838	4.42315097035417	0.838160482445767	4.52901040390876	11.5333598886716	0.791119542853351	6.89111447940816	5.09236976019262
0.625207365943572	4.0992034535453	11.341507936533	0.715988212065337	5.35015100517521	4.42123798748844	0.838374549056659	4.52960440257144	11.5335787016315	0.791562442420266	6.89393537454157	5.09021228880851
0.625150108526654	4.09562115551506	11.3455247829145	0.715956856384204	5.3529127611214	4.42025194641713	0.838632109140856	4.52673363929255	11.5368421171748	0.791319101749187	6.8963749283787	5.08885110647909
0.625075131835725	4.0995950706355	11.3543197571958	0.715802800607235	5.36591569549619	4.42103776782105	0.838513126912366	4.5307726975603	11.5421795832746	0.791188329371537	6.90902678782694	5.08972678087311
0.626197008177007	4.09572573760674	11.3396110211752	0.716166557186302	5.3601531398862	4.41889891458063	0.839939282198997	4.52685427125808	11.5290572927002	0.792093562380386	6.90298206421846	5.08768585725747
0.626269433713509	4.09654669094284	11.344704553715	0.716901236152063	5.36320521964253	4.42098403424719	0.839869136223939	4.52616972799538	11.530990588731	0.792900165293988	6.90555810055505	5.08922520529601
0.626211938945479	4.09379442360166	11.3553095689775	0.716762001680886	5.36200225642519	4.42214958975096	0.83980798382385	4.5224366903408	11.531071427284	0.792721335816271	6.8922733721244	5.09010356219927
0.625630835124091	4.09502691012116	11.3670194633337	0.716576287848176	5.35556667710987	4.41970677954118	0.838863923610772	4.52495394229783	11.5410298660093	0.79230539821517	6.88448895711314	5.08725182584111
0.626371891611116	4.09055817653082	11.363250319977	0.716749005548365	5.35298727734297	4.42104941649121	0.839862948710283	4.51793475842882	11.5377427457347	0.791834673232777	6.88199378787013	5.0875994874252
0.626582704599448	4.0902913339258	11.3706990989758	0.716966608325942	5.35692631053201	4.42057709062535	0.840270514286473	4.51762701224087	11.5469309904935	0.791910856928475	6.8899549007096	5.08743769515474
0.627846220772003	4.08640955862583	11.3586669349945	0.718042253056964	5.35208473610402	4.41614041586383	0.841909093352675	4.51276043461192	11.5365631333337	0.792985266939071	6.88443416039099	5.08166402205481
0.62708325396969	4.08587383839439	11.3635796019389	0.717900218112867	5.35310196002593	4.42023168562487	0.840892384278282	4.51211811832126	11.5395372946373	0.792831767425505	6.88539408637372	5.08656222838811
0.627051405844266	4.08790178580378	11.3624108486162	0.718052505439866	5.35566180186538	4.41928256677257	0.840806457920174	4.515715161385	11.5405524710294	0.793076180916429	6.89164299347539	5.08605733786926
0.627238463434858	4.08678483253039	11.3656967080466	0.718196121262761	5.35736798426993	4.4182638909829	0.841197205116824	4.51450558722256	11.5424318060219	0.793283632609418	6.89245674497035	5.08475455622226
0.626489110134907	4.08963036067238	11.3772434273952	0.717466105787348	5.36316691497285	4.41982178656173	0.840126973911043	4.51738718469522	11.5528869135133	0.792633619550025	6.8984755342564	5.08636410481128
0.625509608592499	4.09459959941893	11.3867146672149	0.7172453731873	5.37994509348508	4.42165961745503	0.838715381244377	4.52260198959789	11.5592141505596	0.792365325420092	6.91301547156516	5.08824186464357
0.625316785867584	4.09152682536177	11.3885417697495	0.716728939919282	5.37386385771816	4.42495538815736	0.838518953900902	4.51985302849529	11.5520664506203	0.791840699971049	6.89877057591038	5.09249570425564
0.624441482153206	4.09322270874622	11.3961407441165	0.717171786669694	5.37799505680917	4.42781803985955	0.837339396491474	4.52151160421383	11.5583334235522	0.792103166699846	6.90400207156257	5.09549919745263
0.622309285051257	4.09361453625092	11.4091314672973	0.716802847425158	5.38253787757536	4.43238261803913	0.834526830166014	4.52219268236442	11.5703128588518	0.791708313798407	6.90906064428502	5.1005872964474
0.622497205239888	4.09288139591704	11.4158096133411	0.716841284748008	5.38409939330439	4.43335718031056	0.834747100342685	4.52070121619511	11.5705325993345	0.79166598745768	6.90785371367721	5.1006238692113
0.622587695895544	4.08936983013543	11.4167296209655	0.716944769385983	5.38847601691398	4.43544141790972	0.834903746788701	4.51335853235823	11.5704434542054	0.791506701720722	6.91120968786789	5.10070307764723
0.622752713838321	4.08589763260137	11.4016458616692	0.717014979243358	5.37809515194562	4.43429707867952	0.834993409968009	4.50985249598078	11.5579304952449	0.791551153014879	6.90129346452069	5.09959664848517
0.623265346791283	4.08677981047527	11.3987794717262	0.717456442564154	5.37677973987903	4.43127787275803	0.835618472283631	4.51066242376644	11.5537198370772	0.791868212633179	6.90008285116926	5.09623059365858
0.62327153748394	4.08284819479742	11.4098075905314	0.717572086591287	5.37754700682641	4.433680609505	0.83556027284925	4.50597679738113	11.5659265059317	0.791968463294462	6.90169714156684	5.09914514373016
0.622812212377196	4.08593569229416	11.421553811448	0.717831200665716	5.38753141085118	4.43465138376887	0.8349486940493	4.5089220645048	11.5777845229066	0.792126953817764	6.91318427028056	5.10020581433215
0.622681509803093	4.08741587019704	11.4269759122082	0.717752869297681	5.38900048612813	4.43403082707215	0.834733829557318	4.51031687639701	11.586783467776	0.791973998121881	6.91550449105463	5.09950847394127
0.623274478394508	4.08356091426239	11.4031832627775	0.717846029306043	5.38032205520737	4.43115347576275	0.83530533218788	4.50641857272933	11.5658356264724	0.791993439499759	6.90537914943206	5.09562004843347
0.623125593240525	4.08263019529707	11.406445232825	0.717732590709863	5.38748318037607	4.43313911508734	0.835125479101792	4.50530944679714	11.5813080880749	0.791766365585001	6.91937408721045	5.09766988661458
0.623138511752425	4.08559346041923	11.3986127207718	0.718181947066989	5.38604937532242	4.43945608026299	0.835107984174935	4.50839742307481	11.5743937703267	0.791890385773544	6.9169002871437	5.10495665053033
0.623394012235396	4.08573904257277	11.3728779480445	0.718532731920777	5.3846791480497	4.43410355709354	0.835525226635342	4.50854753052393	11.5518340199061	0.792288501046415	6.91701940218783	5.09920471498568
0.623545944652065	4.08520900447561	11.365274542897	0.71925196632624	5.39270555300439	4.43138626240506	0.83565119246679	4.50800692998855	11.5382373946662	0.793082076337904	6.92173659937837	5.09633584609909
0.62442359633538	4.08563872978083	11.3596721001583	0.718848178471476	5.38992195163987	4.43154275756916	0.836602100177779	4.5090308000688	11.5392242961418	0.792694950659892	6.92271872991174	5.09688493174284
0.624332824678496	4.0860676851344	11.3895505664618	0.71867802099726	5.39161818018399	4.4335852050214	0.836416854478268	4.50932001218729	11.5629235832595	0.79251539195325	6.92501033396492	5.09845912644217
0.623930846954782	4.08715417178655	11.3872698028932	0.717395194142536	5.39134890208412	4.43431413732727	0.835928425858568	4.51041217234162	11.5636184070225	0.791203197557251	6.92609657520064	5.09928924480043
0.624677968706054	4.08858159296378	11.3763144904486	0.716948085587324	5.38842312900242	4.43203229221357	0.836994289150996	4.5120586023698	11.5499295737677	0.790679230893518	6.92095069419499	5.09719059457878
0.624503555706077	4.08707349385921	11.3797815718965	0.717125035823589	5.38257875494511	4.43338659911929	0.836736766557401	4.51048986975157	11.5507495024156	0.790783762760103	6.91160573976258	5.09917139684748
0.624303181341547	4.0857346791824	11.3879904367163	0.717170126592013	5.38361755438209	4.43474013891812	0.8364583137022	4.50939085103723	11.5610408948073	0.790892170738646	6.91419152689494	5.10082692701567
0.624274701609574	4.08451842751979	11.3885683751994	0.717305704892159	5.39175403897592	4.4326931442228	0.836489757664454	4.50718088751205	11.5573591846687	0.790957136644746	6.92291257919464	5.09747572030702
0.624208344450158	4.08466100308394	11.3678408035685	0.717377957488518	5.36911016799475	4.43048668682229	0.836284605909498	4.50716911528969	11.5463089054793	0.791393691457321	6.90743974188702	5.09412208892524
0.6244672132749	4.07922382733141	11.3558982486235	0.717009241694873	5.36474722385555	4.42950024516378	0.836665279006762	4.50326991252399	11.5409472230742	0.790875354741697	6.90461826820033	5.09455185374334
0.624586726428759	4.07803553831077	11.3460643022385	0.717433037362391	5.36114690503982	4.43064572075047	0.836742759021556	4.50219246094613	11.5314308063249	0.791166706057934	6.89874428366642	5.09573621194162
0.625460980058114	4.07749558252535	11.3256089888612	0.718055951001718	5.35555128643932	4.42952216047166	0.838013658010186	4.50201293816123	11.518993020129	0.792107436816836	6.89340224972852	5.094984214856
0.625887976950821	4.07706265633114	11.323277263558	0.718300409931273	5.36035051227674	4.43020922143294	0.838557339463378	4.5009868919166	11.5163662683094	0.792283477275816	6.90019781249908	5.09412051666127
0.626985378248673	4.07345605222441	11.3151033103261	0.719213771824358	5.35839066074742	4.42556963713085	0.839981593517529	4.49633984155664	11.5080233063115	0.793275530894355	6.89807281732941	5.08821456978315
0.627051554143076	4.07178054687847	11.3226849720439	0.720883070342757	5.36394064720174	4.42566823293763	0.839994081292362	4.49453937738205	11.514260610957	0.794866356114296	6.90260377558092	5.08804425138131
0.627153449819108	4.07049788931607	11.3111126975973	0.720972661529647	5.3664549215185	4.42843949310916	0.840085146058159	4.49327299179043	11.510591802401	0.794943032642537	6.90606958258795	5.0917206336431
0.627047008205845	4.06939817616021	11.2974679580776	0.720860663866119	5.35836477092835	4.42837940621613	0.840033823710836	4.49217858583709	11.5021367724206	0.794808867852858	6.89737846692825	5.09104940410279
0.626953439624076	4.06914195159594	11.3053515115131	0.720878816857281	5.36043139273054	4.42708887694827	0.839929366037054	4.49193967672127	11.5081807239229	0.794800853328878	6.89619996925344	5.08934929357659
0.627115029060671	4.06857632521549	11.3040292830063	0.720800006842328	5.36079555185573	4.42625416923488	0.84019092600762	4.49110791434127	11.5095498745409	0.794708037990534	6.89704202927479	5.08849065052138
0.627327627246685	4.0668947547681	11.2878952255197	0.720834727292222	5.35457520271957	4.42586512883482	0.840560990378098	4.49028755276284	11.4982900873222	0.794740153217291	6.8924687883284	5.08770556396312
0.626581121627818	4.06831858535087	11.2880974634982	0.720423464619382	5.35698496433255	4.42655228331036	0.83951104866785	4.49194970651372	11.49834873944	0.794118758669497	6.89511767453391	5.0888829894168
0.626621114872929	4.06831827284019	11.2819019160358	0.720591797541141	5.35522596634041	4.42377556458996	0.839571839125224	4.49117899844332	11.4955244042902	0.794191694809405	6.89694711635069	5.08482292784362
0.626626409919808	4.07493929756946	11.3104213621742	0.720613663064354	5.3790234322925	4.42398160728641	0.839645093502003	4.49802856816413	11.5094902447942	0.794256888106045	6.9186065775649	5.08504658564569
0.626998882117125	4.07371471565001	11.3165044768026	0.720732062814546	5.3801943174837	4.42352171071125	0.840148652700603	4.49709059101451	11.5130733695137	0.794505922367098	6.91949907863378	5.08486808886831
0.626799875314587	4.07266217769972	11.3358134610908	0.719533348724384	5.38990493183085	4.4274454301548	0.839896428203867	4.4959273543654	11.5350414380402	0.793315512560185	6.93143913512201	5.08927217483026
0.628128687202302	4.07050405597456	11.3409813545156	0.720617827932242	5.38852821961762	4.42358257567796	0.841663410449928	4.49339931969736	11.5361562795671	0.794490379116257	6.92689366107314	5.08425754440703
0.628496889917961	4.0704289565003	11.3410252175153	0.721220745631586	5.38905520243873	4.4197906476687	0.842140988277762	4.4932841069904	11.536240179401	0.795204787222504	6.92766958276626	5.08014728210556
0.628963423611552	4.06972629990968	11.3237351232497	0.72236886171695	5.38497570325433	4.4193450884037	0.842862655249438	4.49215524348446	11.5116588454377	0.796422554715928	6.91942167159405	5.07909744118924
0.627973211602757	4.06510022358813	11.3446906535112	0.723906701366808	5.39362142201741	4.42068068134807	0.839108471862948	4.48542227062185	11.5289037373495	0.797020865274759	6.92925812510384	5.08013707337967
0.628130480827073	4.06741461891482	11.3598153944707	0.724317607486635	5.4042060058605	4.42294863301028	0.83934234115783	4.48723351095143	11.5427815868653	0.797444031360182	6.94141619646369	5.08206868027767
0.628063441826948	4.06967283036975	11.3684817893983	0.724205083331073	5.39577077035325	4.42244295452737	0.839235252478205	4.49014784366315	11.5520954581716	0.797285406457059	6.9338683638639	5.08216389729137
0.628664042762103	4.06525732739703	11.3576047134469	0.724893242770657	5.38762970108525	4.41898733722255	0.840005889538887	4.48546324334094	11.5386006801322	0.798033653796765	6.92098651753563	5.07824112979958
0.62942346121472	4.0636799303264	11.3511553415391	0.726066634001943	5.3846697486691	4.41471899237385	0.840886092096305	4.48379077524946	11.5320062204499	0.79927900175972	6.9162746776263	5.07311799483371
0.630100654169087	4.06319086415731	11.373006166069	0.726668050847514	5.39636909100745	4.4137146346523	0.841758350003308	4.48288276982251	11.5472929199105	0.799922448548502	6.92768344996606	5.07105562226112
0.629572087553599	4.06502912525001	11.3824918908448	0.725772139136813	5.40042179048805	4.41635520540241	0.840985752354601	4.48423594702768	11.5509868416857	0.798494439972301	6.92988687995786	5.07372939245836
0.62999321850598	4.06778567286906	11.3850932870665	0.726163111359036	5.39129252765129	4.41656601889447	0.841542865199739	4.49059806520828	11.557057934626	0.7992325602204	6.92229456326384	5.07443779248504
0.630588144895207	4.06960065331947	11.3942458954199	0.726127343242352	5.39146183225338	4.40994391297062	0.842331216704975	4.49364297961105	11.5655580347419	0.799311213510626	6.92340926997986	5.06800469491154
0.630497389751766	4.07092356759375	11.3947633484831	0.725928343310965	5.39323056852918	4.41053672024477	0.842018570098271	4.49312536340784	11.5584301139485	0.798917304978494	6.92145349016695	5.06779006944389
0.630347832339514	4.06983297663518	11.389282775731	0.725536442097543	5.39200117557728	4.41276181238011	0.841876981581113	4.4921735883495	11.5534617894766	0.798495871954333	6.91852215819888	5.07079958947246
0.630514853346099	4.06856884150466	11.3837216967492	0.725521983960836	5.38474249806169	4.40997427178918	0.842196097141093	4.49170308880216	11.5503096946215	0.798487263456407	6.90991114731127	5.06819918376669
0.630608553288628	4.07263803197903	11.3970633634159	0.726555735160707	5.39332014957684	4.40900530848003	0.842260325128824	4.4957100777451	11.5643579227916	0.799450651711801	6.91857413514734	5.06668290094257
0.630556975386201	4.07089154128579	11.3917222774186	0.726989930140132	5.39851123557417	4.41051418027784	0.842203333675374	4.49316421282705	11.5561006739452	0.799837544396467	6.92294880165807	5.06736681098389
0.631384940694896	4.06962865098773	11.3761019402026	0.727932953497244	5.3920768484902	4.40623396608534	0.84335407254068	4.49191279873058	11.5353060801258	0.80087816382925	6.91275961487778	5.06240809292793
0.631744476827771	4.06805130096324	11.3815223553522	0.729116716706488	5.39122361662399	4.40522578479023	0.843629208691646	4.48812644776195	11.5412552061459	0.801800950687845	6.91227458017564	5.05781585096931
0.632991547163348	4.06638757134264	11.3824323214054	0.730319835043957	5.38971875034331	4.4005683911756	0.845192605807415	4.48615690069363	11.5422174375093	0.803106690344581	6.91105263991248	5.05234957584286
0.632570841229568	4.06465177733859	11.395122469313	0.730316027442254	5.39283579579786	4.40167626673199	0.844513460277742	4.48440109591735	11.5515582835698	0.803158181490909	6.91301934054996	5.05391976156302
0.632768733251859	4.06258229821502	11.4062894302918	0.730561571578814	5.3928293802799	4.40190354636125	0.844668060645957	4.48170128584136	11.5631692194377	0.803421185149271	6.91263956218871	5.05384880079795
0.632827891435901	4.06408874224721	11.4030883903468	0.730624290661489	5.38369938567743	4.39785473928711	0.844727401670529	4.48373827104105	11.5623042030841	0.803444531639234	6.90258403776645	5.04910566226572
0.63410893394084	4.06185692452829	11.3769426524042	0.732310701571544	5.37321070855594	4.39746675754939	0.846827603432009	4.47893824443336	11.5262910065235	0.806436603998787	6.88542017324629	5.04734112890852
0.63399959373176	4.05830674418708	11.3481764607833	0.731840609273879	5.36701503495871	4.39887597153991	0.846288296805908	4.47421078707264	11.4937786782349	0.806050680904321	6.87491268655145	5.0471046351563
0.631949022399088	4.0588638251628	11.3597156021975	0.73056245271196	5.36966050279497	4.40426190051545	0.844095975456976	4.47480708337725	11.5068976801514	0.804171050723354	6.87830292117161	5.05329979265203
0.631804885997572	4.06051413372786	11.3583285265538	0.729509770919854	5.38354643258155	4.40310389966584	0.843855600240226	4.47580125907648	11.5059195600917	0.803066058098453	6.89053439156512	5.05229325225498
0.631609384175048	4.05942961418287	11.3668124864536	0.729484158174756	5.38985113182967	4.40167919346926	0.84320350557184	4.4727185397536	11.5108637902132	0.802985711929341	6.89506034688999	5.04963533972474
0.632064903206062	4.06198599022541	11.362693401927	0.730258901446136	5.38863160691015	4.40029518096427	0.843609314596863	4.47445452410765	11.5052034564703	0.803648914101619	6.89180216030245	5.04623471578999
0.629927916915202	4.06244582417241	11.3615583375812	0.730151399781025	5.38853289176413	4.40137702738747	0.841871958577462	4.47536830949669	11.5040309547726	0.803535846446752	6.89121380986809	5.04733644256103
0.629781416491724	4.06288558996117	11.374258851198	0.730184578635195	5.39785329509269	4.40468043783293	0.841556559314953	4.47538060776024	11.5170872456204	0.803551644217619	6.90266723047913	5.05082605504113
0.629559479701201	4.0646111692391	11.3730962840538	0.730122069664063	5.39907703764915	4.4057433318367	0.841377899115035	4.47728016455927	11.5218759728899	0.803528237739788	6.90635510074885	5.05254669575716
0.630144060729728	4.06072868639114	11.370065513853	0.730913508004981	5.39620309638682	4.40506705559636	0.842049725763256	4.47299386547012	11.5151774484588	0.804264306227046	6.89950090538024	5.05174207578904
0.63007245797104	4.06219128986126	11.3474438157094	0.731301559699076	5.3931983708873	4.4055862923336	0.841972522329213	4.47460742219941	11.4981654564074	0.80463799290377	6.89947580297925	5.05206683859256
0.63102675018804	4.06144114847941	11.3368340447859	0.731765817904671	5.390041563528	4.40237080360627	0.843270859637342	4.47335635984384	11.4781220455225	0.80509519824262	6.89054044174967	5.04768506446108
0.630484632162529	4.0573546273629	11.3355155827533	0.730147920772412	5.38280539067003	4.40604180972212	0.842424365112203	4.46895025169861	11.4801568110604	0.803399699607025	6.88254797477454	5.05202262317884
0.63050757440878	4.05778313197724	11.3421228265572	0.730150400979437	5.38567622748429	4.40464432332952	0.842523491004757	4.47003146367547	11.4817813813366	0.803483905417498	6.88486708146669	5.0508308296723
0.63087143836051	4.0625433074719	11.3341180451526	0.730330945792808	5.400395611528	4.40246728747026	0.843132223756848	4.47510617341386	11.4782736594124	0.803646554494662	6.90751592222051	5.04764234229511
0.630764905972816	4.0589244676368	11.3354310399535	0.730687458858441	5.39649002397039	4.40263130911663	0.843119583236825	4.47155350488929	11.4828151187276	0.804257088618437	6.90574772199466	5.04822048930224
0.630962682563128	4.05957663085639	11.3661222239227	0.731083730219189	5.39647454934086	4.40187403708459	0.843358023804439	4.47222959486135	11.5059413091743	0.804626857905491	6.90425455994175	5.04720322969111
0.630407698834167	4.05685718717822	11.3747361035616	0.730455105650919	5.40492817349448	4.39943126158142	0.842638541725349	4.46948828077856	11.516428378398	0.804104599396879	6.91171540929209	5.04461301659984
0.630586944755308	4.05809676313558	11.3881752569097	0.730536244859809	5.4041771838848	4.40066738821173	0.842875798805805	4.47099097683467	11.5425516949502	0.804229822085986	6.91722845071053	5.04665837155299
0.630583439923121	4.05494904231595	11.369753846369	0.730263638765711	5.3972768080678	4.40199755698912	0.842762059921625	4.46708319675208	11.5253905430872	0.804012115154547	6.90802704523756	5.04758640896867
0.631681074398498	4.05304687922187	11.3596275004565	0.731440225259581	5.39125543265477	4.39766544196537	0.844310274989569	4.46481573852063	11.51573129726	0.805322394511066	6.90107128392391	5.04192402376203
0.629053811482262	4.05700115841201	11.3647735467019	0.726963223067732	5.3996839582958	4.40237622749166	0.840874007430219	4.46823701415905	11.5189977643923	0.800174270695827	6.90992182092659	5.04663204364802
0.62889635506789	4.05466591559265	11.3510794215288	0.726381882612863	5.381272424654	4.40402298339481	0.840421858935039	4.4661789904516	11.5121337313766	0.799752275957333	6.88444106197094	5.04896333794359
0.628984963506627	4.05209485206773	11.3440503935628	0.726928637516011	5.37453306663658	4.4039726132722	0.840417589066269	4.46362520186442	11.5041263857797	0.800280267490449	6.87656745865884	5.04897945271915
0.629112766799195	4.04942366697911	11.3350285954345	0.727516054823199	5.37154648241198	4.40787287820153	0.840644869281945	4.46035670212146	11.4944525066956	0.800930511609992	6.87275481865497	5.05349982258424
0.629276341719676	4.04726937140799	11.3401906296561	0.728096676485695	5.36828822878158	4.40833138783208	0.840835785830464	4.45852180536282	11.4768826081687	0.801470950004709	6.84404156994987	5.05425710864866
0.629713827580082	4.04609501251786	11.3380955387992	0.728242064337041	5.36477459815839	4.40718139146393	0.841340356671605	4.45754131849854	11.4712644018202	0.801639079903297	6.83767355522861	5.0532668259265
0.62962301448559	4.04397467135152	11.3436194277891	0.727407100138927	5.35889323614698	4.40759840920173	0.841143678058703	4.45505679654228	11.4879014779308	0.800730011187893	6.83418843268652	5.05301779666929
0.629574642058444	4.04059789171707	11.3282526819431	0.727015441296496	5.35090361819753	4.41071823384247	0.841237704578657	4.45173365533202	11.4772391719082	0.800341562457204	6.8283225647948	5.05765568970806
0.628032280878001	4.04158234987436	11.3518658054069	0.726737923706091	5.35755957527016	4.41462922699868	0.839083906615105	4.45256556119341	11.4960062385755	0.799946484319527	6.83549179841674	5.06165596293411
0.629018859811663	4.03735642074637	11.3433952538375	0.727732296868037	5.35427938954014	4.41013623854737	0.840377746619186	4.44774030992203	11.4901928011837	0.800999919936508	6.83185260482625	5.0562920344907
0.629132854358103	4.03411035421894	11.3416293355957	0.727553048076243	5.35036192233389	4.4106447525839	0.840587235223214	4.4450361769127	11.4854587348618	0.800980647735898	6.82726295074901	5.0583342843317
0.628557766638286	4.03882939702771	11.322792302142	0.726553540652691	5.34125370438297	4.41735593387403	0.839576941068942	4.45068261122167	11.469999225865	0.799024975659796	6.81696844056657	5.06792986408812
0.627061774541431	4.03700619512603	11.3271371752836	0.725573003690501	5.34327137043016	4.42021086868736	0.837137689827406	4.44811879377494	11.4747709141295	0.797270800256497	6.82010174862409	5.07073654367078
0.626897348926982	4.03780875454508	11.3303656046544	0.725419092256122	5.34552689015619	4.41860939885031	0.837048597838054	4.45022195653825	11.4768297836813	0.797072348802889	6.82312079753802	5.06946640080357
0.6268016320531	4.04257840463158	11.3411593622053	0.724663607006082	5.35136179127116	4.42201302927119	0.836700431650159	4.45577992291232	11.4896378046418	0.796547637754302	6.83328007765605	5.07262621005625
0.625722762394637	4.04161590958071	11.3400780483953	0.724348234559358	5.35640242303249	4.42794292419791	0.835265292122577	4.45482550902341	11.4902601216582	0.796206158825763	6.84113825427839	5.07984740140401
0.626080675283252	4.0410623207924	11.3478962247043	0.724648408335488	5.35776509406244	4.42564719891521	0.835625872126139	4.45365010365503	11.4971387627601	0.79653658697271	6.84357306441539	5.07611102542814
0.625944213641616	4.03483042043534	11.3525080899632	0.72447914107252	5.3549407665109	4.42721473492594	0.835345651163077	4.44749315249031	11.501181074889	0.79629848282188	6.84107035211162	5.07869374038784
0.626888248507169	4.03392697720641	11.3334505585454	0.724968805585274	5.34813874834075	4.42946153401661	0.836572134268011	4.44693239239854	11.4852258455903	0.796668534668267	6.83318106191719	5.0815736617018
0.627500741089593	4.03361481266697	11.3361098229651	0.725089923379531	5.34886402765909	4.42629622410223	0.837405290460575	4.44687245919659	11.4876312598562	0.796789315960683	6.83399234153175	5.07827017537134
0.627571377708881	4.03075693257958	11.334844740085	0.725428415836867	5.35075904812352	4.42641896633409	0.837461063320845	4.4433437601927	11.4914010886623	0.797079964003603	6.83919133205322	5.07835427193264
0.628124611111555	4.03438872825125	11.3535959928083	0.725867635696944	5.36155246792199	4.42267258270411	0.838421325135777	4.44673942492862	11.5031485345607	0.797598077468042	6.84543640054982	5.07381016520097
0.628169629722675	4.03138268609933	11.3542669257286	0.726630901864229	5.36211620013589	4.42378073233613	0.838461034378207	4.4436751362782	11.493227337846	0.798316331523156	6.84265346645526	5.07510856678279
0.628009345085284	4.03414893878376	11.3568086308546	0.726424557897798	5.37124410898249	4.42532975609373	0.838193615980853	4.44684928072515	11.5002869534232	0.798020329978486	6.85742389946374	5.07750958452148
0.628071087795861	4.03525854555775	11.3521590803059	0.726629046539885	5.37000711045915	4.42474774745451	0.838353263102054	4.44735668967814	11.4939609004306	0.797987371699489	6.85351783889178	5.07623095520514
0.627672963950854	4.03696189197447	11.3578635305734	0.72624706796165	5.37356363858531	4.42552497810038	0.837890168030367	4.44932991763673	11.5007246601242	0.797816487779468	6.85927731974002	5.07700197212515
0.62778803652527	4.04007953308348	11.3617344044246	0.726343726161251	5.37974008271428	4.42744177922442	0.837816098029533	4.45142543753686	11.5067057592755	0.797714882973776	6.86620680984929	5.07742827618011
0.629470757217259	4.04132039620396	11.3543355920096	0.730220643015518	5.38112039538164	4.42092948234462	0.84024804948275	4.45322774488076	11.4956209833151	0.803594876279116	6.86856469225662	5.06916949648397
0.629466441524537	4.03588743146864	11.3536310074737	0.730150655657718	5.38210407142782	4.42481409844299	0.840478853085973	4.44783053634334	11.4932141455891	0.803915332778161	6.86953053909481	5.0729647483954
0.629875487273971	4.03468971921696	11.3639865697324	0.730818576706258	5.38627106627981	4.42401482834209	0.840979249704256	4.44631665478988	11.515961896548	0.804711328523806	6.87918506058793	5.07166796696932
0.62975167654803	4.03532587448363	11.3796546177397	0.730456752868077	5.39044977607514	4.42799235722946	0.840770427579122	4.44616888915377	11.5249821935008	0.804327513413425	6.88218787675108	5.07501817507508
0.63031481885102	4.03407272309919	11.3769120426543	0.731423344965654	5.3863134438653	4.42402872676353	0.841318767613423	4.44462878959167	11.5170841960494	0.80521929439104	6.87360118654853	5.06963772425338
0.631305086994751	4.03206324154116	11.3706025661656	0.731053816024304	5.38050632200547	4.42131204240938	0.842646311122612	4.44233617868545	11.5116997337448	0.804873679512369	6.86655160259534	5.06645635455451
0.631795464657484	4.03190506350231	11.358236344158	0.731747591860718	5.37996270796004	4.41483550144346	0.843294422764315	4.44166376121165	11.5093310206185	0.80562269013521	6.87114720083464	5.05850335635972
0.631642781702725	4.03032476256553	11.3614311440694	0.731354970207945	5.38233937192546	4.41679592835834	0.843117968019333	4.44031942293622	11.5097092878583	0.805224623192892	6.87471162556121	5.06111003409333
0.632014198655039	4.03207098045664	11.3538304971887	0.73197737087379	5.38342845669805	4.41364826922647	0.843773915881264	4.44181436993063	11.5028899914692	0.80586760766288	6.87704597737127	5.05756442450046
0.632648326345119	4.03071590957035	11.3459395346926	0.732377569470965	5.3818045654749	4.41176737412711	0.844634041350221	4.44021342991015	11.4856297413745	0.805973958352294	6.87249617901691	5.0553656125638
0.633621636428094	4.03279086141135	11.3424333288845	0.732786672023167	5.38132535626321	4.40853979584488	0.845783121106504	4.44239725157468	11.4741786023737	0.806579415944987	6.86908038251676	5.05065794691458
0.633634921384425	4.03357087941886	11.3426537882113	0.732582812909065	5.38339701149263	4.40962546750307	0.845606494715805	4.44290782764751	11.4743053634001	0.806406623902345	6.87131905068522	5.05121095187125
0.634115381307153	4.03068804127653	11.333923033182	0.732697595361951	5.37205184024231	4.40723100576587	0.846330756208241	4.44003693963786	11.4630338681558	0.806731663710403	6.85514289682902	5.04861746122363
0.633561999584703	4.02993087038574	11.3476646805079	0.731517767528902	5.37741998327521	4.40799665832232	0.84551781940063	4.43923298704915	11.4814482619413	0.805475598194155	6.8639955651481	5.04941923507293
0.633620961383524	4.03411730690789	11.356087332712	0.731503024997896	5.37951429298849	4.40965928291715	0.845397100729546	4.44292894857826	11.4935397307766	0.805474254421707	6.86828447218004	5.05081128285202
0.635195109497908	4.02977869558882	11.354758979363	0.732210083635157	5.37766682044684	4.40713045336731	0.847574427686722	4.4374919182142	11.4935038006396	0.806377505052591	6.86635894234939	5.04825925655847
0.635272328492822	4.02604656907856	11.3561566611697	0.73217479101617	5.37198866519351	4.40997637214929	0.847678672254154	4.43299255337625	11.4957178969121	0.80635361396121	6.86232997821679	5.05108419238059
0.63531416580611	4.02833828770409	11.355819780536	0.732349602060691	5.36846096795543	4.40860638156835	0.847775051973822	4.43518519620103	11.4964256320546	0.806562692826478	6.85925879599404	5.04860668845544
0.634959410481955	4.0254683939362	11.365907188795	0.731944503190831	5.36180630658419	4.41272861448889	0.847181717469595	4.43196071322377	11.5049798707343	0.806224671487961	6.85555529662792	5.05359543307797
0.635142343423547	4.02518752764508	11.3794982925013	0.73268649292556	5.36753128506575	4.40759026032167	0.847981668161888	4.4316391960809	11.5193682673863	0.806805938289702	6.86648990730486	5.04778196333177
0.635288557620389	4.02539030093788	11.38105687332	0.7331660974647	5.36818515968378	4.40700490320629	0.848308973442332	4.43209683251628	11.5220128106388	0.807404457848734	6.86872046597445	5.04724239029933
0.635360630268524	4.02220285256166	11.3920542667966	0.73220281570153	5.36878005504577	4.40893689890046	0.848385090898552	4.42843579366319	11.5296215438967	0.806463467472263	6.86622755298995	5.04917318209811
0.635409086846926	4.02140156379687	11.3767478891375	0.732269445393739	5.36383217265864	4.40487847296688	0.848570672412244	4.42756594047929	11.5135336217739	0.806427478161294	6.86021059651302	5.04466144341274
0.635047536597339	4.0190717881154	11.3894306075757	0.73143573409584	5.36607901648389	4.40956097521163	0.848026066406392	4.42484047605326	11.5280314576255	0.805588524501392	6.8627288515644	5.05030163431636
0.634346860630313	4.02008601889079	11.4008660552802	0.730326901697809	5.3705820858481	4.41307077010581	0.847114123940211	4.42603520199473	11.5379684480932	0.804381804509357	6.8659779852443	5.05450228798927
0.634186704863063	4.01881035107589	11.3901364728222	0.730261757532148	5.36856199656239	4.4141393615393	0.847007924546151	4.42482809106938	11.5299549283395	0.804144802135334	6.86385851849567	5.05606986927758
0.634906524230821	4.01627025434105	11.3961875407494	0.731112680081917	5.36617048745874	4.41287839349934	0.847736951056627	4.42231606642863	11.5340218308467	0.805325468582301	6.85928249471071	5.05542964219406
0.634914509679796	4.01509488161253	11.3955633029039	0.730553646872048	5.36300782512108	4.41450603981629	0.847789545834184	4.42137897186981	11.5370445710435	0.804943247587869	6.85736303298126	5.05815502657624
0.634940539002427	4.015311868517	11.4009391111536	0.731054688355381	5.36726418229048	4.41489552311613	0.848028328087628	4.42216526601073	11.5542537384064	0.805305601940509	6.88545027616136	5.05936695492775
0.634945651047244	4.01292944554781	11.4039862335001	0.731177605022048	5.36866672309763	4.40960226331221	0.848540681357186	4.42133488380724	11.5539456852207	0.806575307801195	6.88805297219958	5.05393754064779
0.635139878052366	4.01429833958631	11.3955121392972	0.731209119984963	5.37080819350826	4.40739546952686	0.848892442375735	4.42279671417686	11.5351536489832	0.806584243378721	6.88839226445495	5.05184998729696
0.635218168425171	4.01215165753626	11.3982564244083	0.731492341627211	5.36996669149118	4.40670759347822	0.84901661688226	4.42066028936038	11.5359217554782	0.80688366667368	6.88708885493838	5.0506961354664
0.635161493264728	4.01272427965923	11.4005510411093	0.731441466093222	5.37116844382923	4.4083216257957	0.84897139275627	4.42093837026494	11.5401357619615	0.806697162695219	6.88982276864585	5.05240235899443
0.635246863785409	4.01277562860651	11.396275307915	0.731826569720432	5.36883908658034	4.40837951099143	0.849090247675509	4.42086771113306	11.5408530372444	0.807225853858243	6.88900527287569	5.05238759806642
0.634950764499084	4.01433181303657	11.3784972442945	0.731913418436631	5.3633948814139	4.41053207911736	0.848881696292232	4.42266731564198	11.5203976290061	0.807311282473627	6.88234359026244	5.05491294309511
0.633528318951626	4.01390069213097	11.3866976994765	0.732347611479057	5.36600804031382	4.41042603656987	0.847257462921307	4.42218874890434	11.5263558919247	0.807914500805331	6.88399439096487	5.05469271408944
0.633333548423442	4.01595650089099	11.3874559679442	0.732450874998937	5.36506928878757	4.41042324295972	0.84646590024685	4.42426387492308	11.5277258640678	0.808006286339655	6.88194985059036	5.05466337739942
0.632827063658955	4.01584905276251	11.4005413933643	0.731393554468359	5.36890213709735	4.41304605856176	0.84573434809547	4.42442807087226	11.5407725676453	0.806971402997131	6.88714256789647	5.05790403396771
0.632334876658511	4.01669241604047	11.3914270301669	0.730442677972601	5.36137362158229	4.41465761143766	0.845054872733232	4.42509992169988	11.5314749554167	0.806022689866785	6.87847599343497	5.05974245663474
0.632580189990929	4.01742975507632	11.3827071563402	0.731275120236437	5.35973199668672	4.41451686014098	0.84533148959341	4.42584906867574	11.5200308697054	0.806736830098862	6.8746819835181	5.05943422371577
0.632633883385449	4.01529811457423	11.392654841418	0.731020035124508	5.35961123570945	4.41556166642117	0.84538777761152	4.42388800681748	11.5243930215121	0.806493502671253	6.87327745746075	5.06031691929409
0.632475550052116	4.00932311457423	11.4085056029672	0.731174201791175	5.36075844082818	4.41206583308784	0.845143956749842	4.41343483221431	11.5443062583196	0.806749483396877	6.87904376300935	5.05471450999704
0.632458690839456	4.01086893751003	11.389864726945	0.731083851921645	5.3573965764952	4.41088351923476	0.84503682882626	4.41531646653783	11.5346950129786	0.806643185185503	6.8781627033834	5.05340482806504
0.633903860960057	4.00695182996866	11.3721878731727	0.733106712214626	5.35312631367801	4.4078499079599	0.846904064231622	4.41093701038341	11.5126245122893	0.808866953107939	6.87068406481302	5.05029459458035
0.633995047157739	4.00566036891114	11.3734433207806	0.733848087583821	5.35489169829339	4.40732951256445	0.846870368884978	4.40926863500892	11.5185004299577	0.809372366364787	6.87569637184476	5.04926836279034
0.633593520620392	4.00607267302901	11.3878610510727	0.733565984371414	5.34933353651254	4.40692454986296	0.846357197191293	4.41024024306378	11.5327364814769	0.809113645219896	6.87044824517334	5.04906295241757
0.633642960482534	3.99946775703282	11.3857610197304	0.734534997311368	5.34316245889514	4.40935226762546	0.846393906896321	4.40402806486813	11.5314323668869	0.810038457202545	6.86322910471849	5.05233727554737
0.633494709496834	3.99450650416093	11.3843575971113	0.734161895771664	5.34278120889514	4.41031196128228	0.846265523711892	4.399848233005	11.5323948431534	0.809782276687926	6.86589293365357	5.05554332827042
0.633775878825434	3.99293320025376	11.4098818191979	0.735054591949807	5.34858174140824	4.41061501043368	0.84661524856494	4.39757535317914	11.5453490934665	0.81066978586347	6.86879091345155	5.05575472612884
0.634093694972858	3.98939647082232	11.4256332284368	0.736120988397762	5.34879099882236	4.41123106954941	0.846913089195855	4.39419813103147	11.5543382154502	0.811642937904055	6.86576991445587	5.05698790830892
0.635132321709878	3.98537709370747	11.4141461212483	0.73648792241422	5.33682924538987	4.40622272242072	0.848274266342849	4.38993694280725	11.5440895240979	0.812380865058833	6.84680144734712	5.05137814566377
0.634648430623846	3.9847142766407	11.4100203249682	0.736083960280509	5.33578477985235	4.4066597448917	0.847557460618211	4.38945138943384	11.5392821064506	0.812248466714553	6.84531936452436	5.05220368313093
0.634416731763156	3.98619748242244	11.3998268401408	0.730487822917584	5.33378180477086	4.40710466409061	0.84725212692264	4.39073888891998	11.5278705763769	0.806960560080743	6.84042389918118	5.05237954946104
0.635029280848495	3.98555100771449	11.4022091798041	0.731125615186704	5.33408213411987	4.40445700719235	0.848255212833782	4.38990095910169	11.5362666346128	0.807677293726481	6.8431403937739	5.04919423235675
0.634917882527592	3.98538263496749	11.403668217623	0.731767901524893	5.33424332154356	4.40591508828686	0.848199907634911	4.3897065646028	11.5373911214845	0.80821710816725	6.84050453142896	5.05129325018529
0.635263246922861	3.98559433675184	11.4002739385224	0.732367767583018	5.33347412180811	4.40141309872914	0.848690588138778	4.3898871272319	11.5327311548557	0.808868637071574	6.8383548639072	5.04593228796584
0.635477582693306	3.98187509176061	11.4084679640435	0.732763452516186	5.32715368997279	4.40318522138752	0.848811941830673	4.38377325190461	11.5455231511409	0.808873244181834	6.83306683447217	5.04602560990332
0.634303379009367	3.98880883412894	11.4187535159915	0.732250719558771	5.33776443131478	4.40524995371768	0.847068679368568	4.39042761144849	11.5538520004855	0.808347121253048	6.84510416685523	5.04816694046215
0.634544888167475	3.9916733382668	11.4056111437859	0.731920232007596	5.33360153134044	4.40486704906187	0.847506080630002	4.39372097417287	11.5402885881749	0.808156194863079	6.83895468616373	5.04800674852177
0.635629139379233	3.98702156108522	11.3911627284768	0.733534246060591	5.32716422714244	4.40181801394674	0.848855698785962	4.38877424011191	11.5323149010655	0.809900835291583	6.83293221010704	5.04472284733512
0.635250789311126	3.99031700135358	11.3986244362779	0.732454279975517	5.33021986199606	4.40152382356246	0.84845893837404	4.39259961494662	11.5376441847483	0.808869610527717	6.83609271905674	5.04479314631628
0.634962332779645	3.99132736420439	11.3816326820762	0.731925957616168	5.32819460230886	4.40241396458719	0.848058112154409	4.39350337250696	11.5319360352756	0.808274380233137	6.8387051479751	5.04578010673535
0.634338818942751	3.99211790406698	11.3886737982876	0.731123064849011	5.33209748053695	4.40556303840886	0.846749413281893	4.39341854943793	11.5347876036823	0.806985093160047	6.84155908954429	5.04873272796812
0.634395594977667	3.9907646768055	11.4025022980966	0.731533243354378	5.3417813995591	4.40284450882329	0.847091606051714	4.39204381749277	11.5556684206973	0.807125016941457	6.85805456119043	5.04595579739514
0.634581336956804	3.99207818985361	11.3989244807378	0.731971195231326	5.34168362398642	4.40277872129303	0.847326209862489	4.39361334848979	11.5453905534393	0.807317032121021	6.85401301689595	5.04570024510922
0.634022777011551	3.9926954940164	11.4068761700022	0.730916345438237	5.34411203738961	4.40849907747855	0.846468952079281	4.39382493535842	11.556545778179	0.806116182923503	6.85765350162903	5.05263245109171
0.633788989055211	3.99319544422736	11.4082232727495	0.730355761793261	5.34507511360313	4.40989310992509	0.846182737414211	4.39446872562852	11.5539064301185	0.80554794739092	6.85519332163858	5.05405945284572
0.634266688190449	3.99752065629221	11.4198995002054	0.731575307626637	5.35848205626616	4.41138004866851	0.846801828346022	4.39706518239444	11.5597018256283	0.806408631818354	6.8604519487335	5.0541734786686
0.634174683311252	3.99287344814669	11.3872497886448	0.731331940219407	5.34465488898899	4.41452062766848	0.846723461144038	4.39234959838083	11.5375894577028	0.806135405858588	6.85079652130554	5.05833781490905
0.632740490235957	3.99300827579754	11.4055583669878	0.731114586954297	5.35160834617995	4.41844124906147	0.845044808154352	4.39264911292599	11.5420115923826	0.806056350178372	6.85332417838847	5.06220901019528
0.631642936946128	3.99491593626215	11.4103307502331	0.730647732186523	5.35452572344821	4.42357019132875	0.84346461914866	4.39467933401501	11.546496677825	0.805489501336554	6.85663760773715	5.06806415043561
0.630929534686273	3.9946215672023	11.409196037612	0.729758473091807	5.34570781700824	4.42678569561482	0.842841282792998	4.39484651424478	11.5489754315399	0.805454321568259	6.8527578316963	5.07193571128651
0.630883666370845	3.99738890429737	11.3993548859335	0.729951505399803	5.34758033481451	4.42594566152437	0.842778145867434	4.39764131667417	11.537854584357	0.805669246947873	6.85376501548434	5.07094805605765
0.631050117704034	3.9966667525128	11.394044659961	0.730096853846551	5.34182829874608	4.42375498271041	0.842985728697472	4.39702782457822	11.5363791805438	0.805812211975787	6.84807387496145	5.06816544678257
0.63045441031189	3.99764381117477	11.3978965946439	0.729612722702894	5.34337015576161	4.42500159073422	0.842152597875776	4.39868294191988	11.536708918417	0.805305076468308	6.84652613085487	5.07013010474618
0.630430179709135	3.99582574018084	11.3966751128856	0.729642035743906	5.34633966018081	4.42710691682471	0.842145153457342	4.39673048361781	11.5184875286417	0.805355594763075	6.84259743753931	5.07248412420753
0.631061004328845	3.99443809796595	11.3973506219417	0.730030315163249	5.34460916518667	4.42509494337156	0.843230179137557	4.3964406854039	11.5247981473548	0.805743636835868	6.8473400502494	5.07008721904061
0.630526611196966	3.99614602929791	11.3943615522338	0.729418272495753	5.34316329243641	4.4273536261927	0.84260770680865	4.39816769167927	11.5207672545704	0.805036835846343	6.84624784153219	5.07281460258894
0.631104425079403	3.9935582948541	11.3913469879786	0.730501579458561	5.34501339545839	4.42368463343757	0.84347037734575	4.39546452509456	11.5178412403535	0.806251205215704	6.84823839219301	5.06907322268219
0.630099912688037	3.99382451039795	11.3918802781481	0.729853618090126	5.34345641810511	4.42699326444645	0.841684714042712	4.39504401966406	11.5183949782005	0.805499056179909	6.84651706618388	5.07199170244371
0.630292533854597	3.99183659133312	11.4048854419304	0.730098298472716	5.34713231498909	4.42492661823646	0.841888775542714	4.393752677768	11.5352616864	0.805870631518341	6.85152364311268	5.07087745428639
0.630259358735467	3.9927213463417	11.3926862766556	0.729913175683055	5.34351218884055	4.424217041954	0.84195991110973	4.3946221001382	11.5273942010003	0.805749811163065	6.84884942208161	5.06978439022923
0.630739055561955	3.99229170784972	11.3940925793242	0.730722226281199	5.34065784902293	4.42294865433148	0.842434732943355	4.39320694437433	11.5280706135099	0.806459829765529	6.84544254277467	5.06711058519716
0.630574096646741	3.99489195461176	11.385844097299	0.730693357056719	5.33845809956144	4.41971304185793	0.842390499943734	4.39728615374327	11.5244299876171	0.806527594717834	6.84568235712821	5.06511685621254
0.631563183006847	3.99465381384696	11.3789772893453	0.73088233116985	5.33342829146908	4.41703048581663	0.843675733199784	4.39698276249214	11.5186328328336	0.806783727941629	6.83943973846163	5.06199724956107
0.631436087396689	3.99247220718572	11.3819946496276	0.730955695497294	5.33401981131373	4.41811350641733	0.84368789937362	4.39518991709758	11.5241209709628	0.806904812759746	6.84054675770546	5.0635117769995
0.631495087777646	3.99429578150779	11.4062739047116	0.731080829200865	5.34826380998747	4.41792692334489	0.843749524580572	4.39680661715849	11.542604544824	0.807030164963421	6.8555904488403	5.06275770442241
0.63198520027888	3.99402418605255	11.3991139119266	0.731277458477184	5.34578380444551	4.41855298893493	0.844607723597222	4.39727873248259	11.538639099936	0.807494051404368	6.85493238379882	5.06403734890317
0.632869099138057	3.98914587999641	11.3768818517414	0.732235792466558	5.33555162851958	4.41792456788516	0.845736055169235	4.39115820045618	11.5189928212315	0.80833693110593	6.84381017264534	5.06297028769913
0.633335477864768	3.98479294132515	11.3621198099631	0.732809939701901	5.33199740198702	4.41727987347038	0.84650498650301	4.38706544301881	11.5006983157353	0.808730392016664	6.83908856067185	5.06325886863271
0.633973698129212	3.98053577217299	11.3568603322246	0.733460708178944	5.32809414937018	4.41457909191528	0.847356655539352	4.38283342111444	11.4955011588455	0.809466247283146	6.83430120577261	5.06013826359048
0.634259877906819	3.97809258943984	11.3476543290818	0.733635010032946	5.32557529722645	4.4153370482122	0.847814032930049	4.38051588267967	11.4874044683665	0.809697179583785	6.83153703685523	5.06271574290678
0.63336702540699	3.97990403816103	11.3470493373163	0.732643774749645	5.32429708247019	4.41853343125459	0.846653148483461	4.38240701512748	11.4873686615016	0.808560203439637	6.83182068372509	5.06640148417814
0.633362903070086	3.97899591999165	11.3428512961676	0.732753295211625	5.31495289702601	4.42160232881262	0.846612264361363	4.38210743837045	11.4898846520084	0.808764581564601	6.82654002328263	5.07018707348023
0.634394389787847	3.9774554176743	11.3316208815895	0.733528038487765	5.31379098878318	4.41935098393498	0.848095109143958	4.38084716849584	11.4831195896528	0.809533848882199	6.82543739951476	5.06828455235712
0.633816569835008	3.97808624448653	11.3482242656714	0.732905582993177	5.32641025417353	4.42456381352716	0.847258160331897	4.38145902214866	11.5026325011706	0.808850980251024	6.84410275943863	5.07433933865925
0.632571342802193	3.98249242948176	11.3522139990263	0.732581122068951	5.32875457243288	4.42842370064407	0.845369985184433	4.38607146420522	11.5085557324678	0.808374203120264	6.8490816603843	5.07850195327098
0.63326042882593	3.97770059550245	11.3749349955461	0.733790775804776	5.33979609564823	4.4278624539512	0.846349591777871	4.38082673023959	11.5110789783832	0.809575600086949	6.85143539301849	5.07770563965218
0.633945595106363	3.97328770966918	11.3790519892151	0.7331833964877	5.33908905953111	4.42791528458129	0.84724212764387	4.37631966720207	11.515025824041	0.808962675858841	6.85128449268571	5.07800203786448
0.633654309193477	3.97429943164351	11.3997630938256	0.733103648237103	5.33907764577895	4.43015316966518	0.846663814402217	4.37677169203292	11.5306115391416	0.808693449441418	6.84970272428443	5.07997126769984
0.632902179868554	3.97860018693397	11.4022967099731	0.73292482893549	5.34074876751712	4.42795310167762	0.845609580522123	4.38060857132777	11.5345696223495	0.808011940918506	6.85216161690635	5.07627412517723
0.632671656883203	3.97808413144975	11.3995271601805	0.733463749765778	5.34039521683935	4.43015298107828	0.845187102106295	4.37975105518528	11.5342798362113	0.808418645248787	6.8552844391605	5.07825668548201
0.633213888749142	3.97919884521425	11.4015131839474	0.734328537741205	5.33842286379408	4.43202987949529	0.845688440544268	4.37946444988091	11.5359872887328	0.808626784209616	6.85365654053683	5.07961203456622
0.633742951650602	3.9788645250377	11.3947976833532	0.734187336477541	5.33399381967644	4.42883242156029	0.847194701027483	4.38112077793732	11.5267206796196	0.809190683343942	6.84854757030906	5.07662573303215
0.632994753261243	3.98245396136442	11.3903290505349	0.733553097129265	5.33703716112665	4.43124027279463	0.846124844361108	4.3854566612429	11.5247482876142	0.808527451661304	6.85400391239413	5.07990137931938
0.636774095600553	3.9842737484809	11.4008317798318	0.743704338161195	5.3395500827753	4.42592569610908	0.847827865276018	4.38473709422552	11.5344949461037	0.812285747173018	6.85730439972319	5.07412764314074
0.636486245571572	3.98496395529619	11.4007360937196	0.743494850149848	5.33393123670908	4.42327867270407	0.847587957183182	4.3849208862588	11.5407873247218	0.812098288316658	6.85323855116155	5.07132878934539
0.635827364818045	3.98618693802149	11.4156331586113	0.742122097192506	5.33938331253181	4.42729576281582	0.846826893040667	4.38660667282963	11.553199916277	0.810817281568663	6.85830768961923	5.07630013725475
0.636090656027836	3.98375587952263	11.4169563968082	0.742438476129767	5.34643401969502	4.42530172264949	0.847075996016093	4.38429351276063	11.5580782596725	0.811146159317732	6.87085152396605	5.07398528687839
0.636051934509371	3.98274967128496	11.4145640792272	0.742879346113248	5.34994975353965	4.42489644898941	0.846884225719484	4.38268251528134	11.5598800428835	0.811499252039654	6.88442133690572	5.07301040735759
0.635924562050716	3.98590223274681	11.4053739844259	0.74279313971291	5.34703008850014	4.42254910913346	0.846737959816755	4.38600183933598	11.5534361164349	0.81141665920502	6.88229484052795	5.07000737156354
0.635533545708629	3.98671614064134	11.4071120846211	0.742250380597526	5.34687658019955	4.42373610345609	0.846174629710741	4.38669338395625	11.5540203625704	0.810784963705119	6.88187572771541	5.07141846986112
0.635057459420295	3.98716739347391	11.4066543242176	0.7422442075576	5.34800803604327	4.42634003628512	0.84564236721223	4.38695771106936	11.5575622041605	0.810656917347104	6.88562590645251	5.07387657515159
0.63788295809463	3.97949362549584	11.3927761270031	0.743627775095817	5.33778951266411	4.42199412416788	0.84950774573425	4.37934375158741	11.5460402459797	0.812435116251724	6.87356614240659	5.0689019736541
0.637773221692004	3.98153485935583	11.4067709610905	0.743296184223752	5.3385568957712	4.42136450972239	0.849282671969093	4.38183473472748	11.5594253302406	0.812476846835095	6.87247807336584	5.06806118913252
0.638037733726852	3.98171034432969	11.4001285772003	0.743243435718197	5.34327812045907	4.41872271439409	0.849550095328021	4.38150826022093	11.5587575939583	0.812513497847882	6.88297480445991	5.06450290965826
0.638602539735457	3.97906874278779	11.3981919272561	0.743413609648124	5.34088675638836	4.41810602329293	0.850401138672571	4.37870213749851	11.5579582836461	0.812763502880813	6.8806749142044	5.06376493595625
0.639691213194351	3.97652981338639	11.3757196821462	0.743759649159134	5.33230053013874	4.41274015283544	0.851600584264825	4.37645433886448	11.541497297818	0.813326388066654	6.8741877734073	5.05867418884511
0.639593268053112	3.97589045731516	11.3790584442664	0.743798045842357	5.33397633932955	4.41111538769726	0.851490025746896	4.37576441349717	11.548088737802	0.813315141676444	6.87754516982948	5.05683965174843
0.638740094140593	3.97702203188247	11.3733905810049	0.743069823353512	5.32862435058673	4.41002073041708	0.850541809009924	4.37717476702509	11.5436341170389	0.812692987056972	6.87261267621026	5.05616122032284
0.639067039727795	3.97543008088056	11.3638140276518	0.743080666302266	5.32369698011668	4.40848172649113	0.851331270969993	4.37642392330879	11.5331437915271	0.812906832590537	6.86524320429175	5.05681061212216
0.639576901831245	3.97428021143923	11.3748644904346	0.743689205138139	5.32673614855788	4.40711250030409	0.852032464315637	4.37553029518054	11.5463164938239	0.813547023398092	6.87078192321243	5.05561300813406
0.640629600289967	3.97143170711364	11.3575406753608	0.744078506408219	5.31976125790735	4.40256314874175	0.853533562384712	4.37279970116925	11.5308740086396	0.81398588639359	6.86252027197077	5.05078138199367
0.640380982146547	3.97211260228074	11.3794477686148	0.743800656339014	5.32435906544703	4.40537588463748	0.853232618191571	4.37301273133409	11.5497007695304	0.813480802728528	6.86807460947334	5.05272380486349
0.640190213923315	3.97178430079994	11.3761471373423	0.743198129482176	5.32037213848354	4.40754856858404	0.852947789404677	4.37251623251281	11.5440894767025	0.812691581117545	6.86157523819329	5.05512146985361
0.640223556659621	3.96751220955552	11.3748723227015	0.743068897261596	5.31909606455831	4.40917687011562	0.852922484430449	4.36675093887549	11.5426821676122	0.812517579516899	6.86152127516364	5.05519971247664
0.640362223528995	3.96330607349636	11.3612696548321	0.743120525002823	5.31664593776624	4.40864898889086	0.853094989314879	4.36356601310029	11.5307280578078	0.812576112887831	6.85758614322033	5.0555931635085
0.640819323357371	3.96374620482774	11.3694752777971	0.743089462551955	5.3167779241826	4.40930403073101	0.853320432390381	4.36269409745922	11.5340523470542	0.812597157550584	6.85606459081642	5.05504385612933
0.639744745403444	3.96243704819813	11.3819678095573	0.742588583897604	5.31966301808193	4.41405103414264	0.851917858661691	4.36166244044016	11.5443710633745	0.812129081922668	6.85852717713887	5.06090240998387
0.640155047330007	3.95880424661134	11.3820878853148	0.743180316921608	5.31639085899103	4.41300932075191	0.852386297998924	4.35779898498152	11.5410684613735	0.812648251600803	6.85196179722886	5.05945594038814
0.640544301308995	3.9568042798814	11.3935199571378	0.743748197001247	5.32699542208063	4.41427566650778	0.852813699869111	4.35356937372572	11.5266617897131	0.813070951486753	6.84603750796601	5.0590741945076
0.640751602472346	3.95938259520858	11.3920286848817	0.74358786173369	5.32568367142615	4.4124790217105	0.85311280577377	4.35582900516343	11.5398967033173	0.812867364478976	6.85387432111176	5.05668097918568
0.640986636623692	3.95454828655266	11.4024046898645	0.743460765147071	5.32911892829362	4.41677258196205	0.853225948698767	4.34963798099436	11.5385605896096	0.812766037452692	6.85318272772499	5.06102911250553
0.640053014283028	3.9528476985379	11.3991600339967	0.74212343271676	5.32843021865171	4.41458321735705	0.851812199949056	4.34758503149283	11.5339144856355	0.811495482701452	6.85207233546208	5.05830503521241
0.64029053848288	3.94601592811565	11.39549762159	0.742166921446482	5.32194093023671	4.41684066030872	0.852053213142189	4.34033383912903	11.5330741743095	0.811473859754728	6.84631904577647	5.06010361634769
0.640066579777635	3.94573381409331	11.3863646774508	0.741659853226067	5.31857875699329	4.41898118260973	0.851799617248981	4.34039573033417	11.530735333249	0.811023253950693	6.84505459279592	5.06418774547527
0.639486684176655	3.94545528316148	11.3894185167365	0.741269334627764	5.3210804385409	4.42048676122879	0.851002614698094	4.34012086249155	11.5341556249374	0.810631799624556	6.8484231868222	5.0663260455357
0.638681126199068	3.9485506567182	11.407019831677	0.741866797148536	5.3304062766924	4.422308331668	0.849690115561039	4.34339265328839	11.5505547734724	0.811073521016861	6.85785814586286	5.06797634106626
0.638575431726544	3.94673614168615	11.3967539365112	0.741705852498132	5.33037560911898	4.42271163300385	0.84953113753264	4.3418005200268	11.5385614985279	0.810883388301157	6.85754820404485	5.06860103375993
0.638760819958799	3.94508758394344	11.3982881730408	0.742988573086731	5.33146037898621	4.4219015337579	0.849641300991295	4.3400074774321	11.5390381823933	0.812269297225994	6.8564814535853	5.06751162491709
0.638820147837947	3.9442044291252	11.404371915311	0.74334995610694	5.3304987612845	4.42443691715307	0.849743288988235	4.33876510956538	11.5472418318687	0.812607431678016	6.85621499682758	5.07042044330287
0.638443108270348	3.94272527371042	11.4277521044164	0.742957151146191	5.33553508598663	4.42821619656525	0.849236762786139	4.33677551362324	11.5679717922712	0.812162140194357	6.86211406921939	5.07441834256447
0.638848557127339	3.94394595994362	11.4192553135262	0.743499904972157	5.3332345942682	4.42540800600338	0.849876789268514	4.33799214462157	11.5598611965136	0.812962751173886	6.85931007385385	5.07111293952114
0.638699358145923	3.94165416049256	11.4358182887693	0.743029343895902	5.3405103983133	4.42945137736411	0.849795231414346	4.33552715465115	11.5741613781688	0.812412370132127	6.8670934693326	5.07596521445619
0.638621009121717	3.94010477835108	11.446253775464	0.742607930434613	5.3460104333273	4.43361614529454	0.849916978354739	4.3340496993733	11.5797669843464	0.811964598586671	6.87278916984537	5.08117402876573
0.638570049694281	3.94147994569879	11.4525662546699	0.743371440933786	5.35110258978459	4.43086157856388	0.849741356090531	4.33597468605313	11.5837089673969	0.812019881220657	6.87819633433552	5.08009290151123
0.638833732150282	3.94405770225389	11.4444142388114	0.74386570440655	5.34468339851285	4.42589705275503	0.850062557456834	4.33881977159427	11.5772454299081	0.812557536116454	6.87139836985302	5.07412224166502
0.638513582149665	3.94500643162648	11.4345366754996	0.743678498543519	5.34367174584447	4.42627105380914	0.849650132549152	4.33978399466727	11.5631706516098	0.812417517249951	6.86879930598259	5.07462843299531
0.638783131005243	3.94265381876725	11.4422916720656	0.744301064769026	5.34482511695253	4.42802686484363	0.849868824868033	4.33701620717801	11.5665798561424	0.813198107780712	6.86840042278553	5.07566954995117
0.63904712176237	3.94213754820835	11.4375742710842	0.744515086528266	5.34363217190738	4.42837297276829	0.850123112480052	4.33554506548542	11.5674918853949	0.81355603324438	6.87005425699707	5.0755271814806
0.638641151028557	3.94252133030411	11.4461351763159	0.743515458752275	5.34189434744426	4.43173797305784	0.849691362228044	4.33600570917806	11.5816055969197	0.812538446526656	6.87257742328796	5.08008350081618
0.640577933456392	3.94044323051765	11.4391094796991	0.744604368327036	5.33568562773879	4.42949088012865	0.853086539423758	4.33389887766203	11.570568866683	0.813964677595509	6.85857158247497	5.07675479673778
0.640931840234462	3.93711140504893	11.4302741763106	0.745223680667139	5.33630418313386	4.42708229420118	0.853478562783446	4.33144816671711	11.5645085253716	0.814578753322222	6.8608570279429	5.07484233672356
0.642346276363983	3.93398003644747	11.4182380671447	0.74739705422134	5.33211985689043	4.422627112306	0.85508708801928	4.32745963854742	11.5534593289613	0.816467868747402	6.8561261630447	5.06927981859148
0.641302186662189	3.93204500573933	11.4048607747613	0.745990803997145	5.31795253530899	4.42439381840464	0.853752321669358	4.32488231700352	11.5378478596055	0.815274076607144	6.82869511188183	5.07022467229204
0.641341973096508	3.93055671900724	11.4166108296819	0.746427010999424	5.31873316712474	4.42544480188565	0.8538671954756	4.32349533156796	11.5481675316784	0.815728148918934	6.83094333682701	5.07189640625636
0.639833635617529	3.93241581291119	11.4309171780925	0.745930257681285	5.32784180683062	4.42842910466705	0.851760576904365	4.3255968424498	11.5613512754549	0.815258343849192	6.8426608465553	5.07543188799327
0.640039784819777	3.92891513780271	11.4433993047725	0.746144759461073	5.32925507281266	4.42592984220582	0.851851505182349	4.32091552035885	11.5718524073598	0.815370815922754	6.84271526538626	5.07137438475826
0.640263949899444	3.92485689535519	11.4449419118293	0.746679678487514	5.31860851399332	4.4251626369597	0.852119177965761	4.3171071261143	11.5845984760745	0.81601558737117	6.83957403168281	5.06998465821482
0.639566019426452	3.92312982251392	11.4489438490977	0.746249634610936	5.31966586027764	4.42938852155889	0.851241713529513	4.31592069593774	11.5890543037389	0.815618502598613	6.84066834304838	5.07527530318942
0.640545026676512	3.92360425896928	11.4463064076469	0.746792737670157	5.29529245027031	4.42885937128665	0.852489211126052	4.31631090550382	11.5855814584606	0.81624418232371	6.81349575639593	5.07495968691935
0.640913498928064	3.92392040768055	11.4340957658296	0.747062811154713	5.29568604656162	4.42442841780585	0.852644927020342	4.31640530585197	11.5783229966889	0.816275609377173	6.81530100999929	5.06936345365609
0.640780920442283	3.9237873218901	11.4412027694821	0.746585084802499	5.29610387278472	4.42554020415363	0.852481662882301	4.31646010735279	11.5903690749353	0.815605260833116	6.82042683435279	5.07096384827656
0.640588356548911	3.9244487808261	11.4201007026178	0.746514546163041	5.28728908453169	4.42974317828293	0.852137772812946	4.31780826799274	11.5738830655678	0.815527113060832	6.81351766963962	5.07558972721269
0.640473587321008	3.92636200859868	11.4285627844942	0.746447352618537	5.28968967019602	4.42988117381844	0.851912438977193	4.31983784326807	11.5811436011329	0.8154169611173	6.81616619734508	5.07591739021928
0.640578288645765	3.92600300524921	11.4192332805174	0.745896626643844	5.28535459425074	4.42994277752865	0.852175408538056	4.31952496152412	11.5754927874785	0.814902645415097	6.8129821747119	5.07612337562229
0.641853659509267	3.92464960664063	11.4165290083855	0.746461965377358	5.28436979381566	4.4254881150412	0.853821722217948	4.31767418330071	11.57153166641	0.815560194301623	6.81197282482976	5.07080796303106
0.641722219046544	3.92368415236567	11.4317032355645	0.746281587350876	5.29320772772128	4.42777714676148	0.853678326779137	4.31650758609923	11.589211588972	0.815229722509333	6.82498917578129	5.07353196880451
0.641976169879036	3.92194448078826	11.4493037715305	0.746490353874764	5.29466563155944	4.42657823286473	0.854051605472935	4.31558623766316	11.6044245625375	0.815424223055158	6.82752510302486	5.07288261270545
0.641603615034099	3.9221191221661	11.445071272548	0.745956031927384	5.29700386161642	4.42609905976537	0.853536704629623	4.31637481619408	11.6008668316903	0.814934317476394	6.83080116681311	5.07264498620468
0.643160013898539	3.91935724196375	11.4311329368499	0.747422660498378	5.29014785295117	4.41989001933616	0.855681493019554	4.31347688888374	11.5938661055494	0.816656544485246	6.82363762455459	5.06584587372206
0.642907336131855	3.92077980187274	11.4240536558154	0.746627765532927	5.2948963830356	4.42075158460582	0.855340654212069	4.31537508491924	11.610058004034	0.815961885291777	6.85356757953254	5.0675161197839
0.642664401380868	3.91690361238474	11.4271106363348	0.746531085542643	5.29080358000529	4.42423289816084	0.855219995376309	4.31078747296173	11.615040162744	0.815837009582358	6.8534462761034	5.0722266841844
0.643729930008452	3.91533597168757	11.4178006189519	0.747384140878793	5.28516846969692	4.42248404202592	0.856753360337876	4.30865146236057	11.6085092325404	0.816727736445441	6.84711408830255	5.06988381843803
0.644191748606512	3.91630573456121	11.4072296500366	0.747825840059044	5.281255179353	4.42503000750378	0.857330363435437	4.30965824530998	11.597734523349	0.815622726590945	6.84222760239457	5.07172419237335
0.644309492425844	3.91532109547272	11.4078911857693	0.747794834651277	5.28191347122238	4.42593187939534	0.857583329912517	4.30875284306825	11.5980439677546	0.815511510480843	6.84212999812751	5.07271242757149
0.64436787579241	3.91723321026662	11.409479831935	0.748115037232566	5.28277958474596	4.42588410163181	0.857581627292055	4.31046738383017	11.5989817414514	0.815818149529879	6.84248763460767	5.07258042562622
0.643375454812889	3.92052944413762	11.4149532034635	0.747284625084688	5.28826454556912	4.42760401540277	0.856210593118487	4.31414299716812	11.6053794667848	0.814890176132663	6.84961884715098	5.07481031019471
0.643328252266247	3.91831240697927	11.4069700227553	0.747173234597267	5.28572676217196	4.42954357843213	0.85618829880429	4.31191738436694	11.5991773307945	0.814737790591396	6.848197249101	5.07745666453579
0.643599284603479	3.91829398423637	11.4041094086009	0.747694912389274	5.28376642806162	4.4279363644161	0.856450405284558	4.31210189023557	11.5972715696764	0.81527801507311	6.84649667094582	5.07542566849892
0.643692370791894	3.91288689525909	11.4019394882435	0.748009227624291	5.28143633107528	4.42778075562293	0.856688505631103	4.30610173365757	11.5952148226459	0.815556963114411	6.8447104707058	5.07537801345296
0.642497861685753	3.91451088127715	11.4177500330147	0.74838348715344	5.28405654291884	4.4286728057687	0.854815932964367	4.30759878352865	11.6104177142518	0.815906704545391	6.84825101248603	5.07661756477863
0.642582886624976	3.91545796185172	11.4084101230391	0.748473167731246	5.28116184777797	4.42779816857834	0.854787603329525	4.30792806057164	11.6007285778994	0.815924350756253	6.84451414884007	5.0746170944753
0.642521991443396	3.91586520510414	11.397775805501	0.74843554109205	5.28352797290656	4.42485171948108	0.854792408951169	4.3091091211048	11.5831419136488	0.815908247548927	6.84163428674879	5.07159169052444
0.642194489793903	3.92021084574753	11.3989754894966	0.748739816280568	5.28900829811914	4.42608492060068	0.854279690945096	4.31360935710328	11.5837409186073	0.816153347431128	6.84612332454026	5.07264071847018
0.642070062176042	3.92697015632299	11.4148715578528	0.748891306012364	5.29307339123342	4.42474933530682	0.854037287016807	4.32037169462931	11.5940443099192	0.816281487716396	6.85081881693176	5.07087320869132
0.642505784957212	3.92647535854295	11.4146086932545	0.749962450409674	5.2907808529238	4.41834944184215	0.85457634821883	4.31992961017972	11.5962479034031	0.817378456397146	6.85128209265083	5.06268413969856
0.642184861471185	3.92639033147595	11.422234661268	0.74910726097783	5.29105763706961	4.42172801015333	0.854177392367889	4.31997702025712	11.6042279298848	0.816520918262761	6.85122745091063	5.0672261648014
0.642164987486799	3.92729185448608	11.4362029408931	0.749143864916849	5.29110390636756	4.42306593097998	0.854159071159903	4.32123386490757	11.6241955154021	0.816554211565548	6.85372606114043	5.07001931659702
0.642233562706696	3.92575462217059	11.4316941144792	0.749179162680525	5.29623711823354	4.42379656882482	0.854230070602706	4.31982379424104	11.6230584834042	0.816610168576348	6.86016115808846	5.07094769208494
0.642413240585996	3.93068885943307	11.4330738877988	0.748648100464739	5.29864635014355	4.4271965829726	0.854537128929952	4.32429351914498	11.6280590846276	0.81598637637003	6.86452585298352	5.07494642887246
0.643072682722717	3.92522632686887	11.40600380996	0.749004863125087	5.28174564043659	4.42561311220175	0.855418635169342	4.31871338039912	11.6174437322624	0.816473914263268	6.85747555454558	5.07340416151725
0.643586669318877	3.92612123212218	11.4113292182561	0.749503844943202	5.28376420771532	4.42166840592914	0.856204813645096	4.31960471791202	11.6354463410094	0.817049030916025	6.86692271501829	5.06948842047136
0.643495631564019	3.91982408626469	11.4095122571032	0.749494933665805	5.27597531673788	4.4215760449361	0.856091480240177	4.31306730461703	11.6369627189242	0.817050622330527	6.8604956908753	5.06983243832285
0.644457445639612	3.91919001690503	11.4014026871714	0.749811841856609	5.26833641566575	4.41770477943967	0.857402426188074	4.31236840307936	11.6276300287211	0.817270075837257	6.85223891041836	5.06552721642801
0.644455921315369	3.91715936570577	11.3993565311449	0.749313568737042	5.26480938793158	4.41911180402072	0.857413939603093	4.31049899586612	11.6224199940601	0.816830652594156	6.8450372359158	5.06768914390363
0.644400692904971	3.91568050489987	11.3988114531983	0.749001860062096	5.26549381489615	4.42077998624404	0.857411125534423	4.30907237377899	11.6200831961479	0.816576105004608	6.84466337413469	5.06977587015309
0.645478827399865	3.91372438163448	11.4006755274465	0.749138841303305	5.26232255079841	4.41730194638399	0.858991275408378	4.30691467320281	11.624124321239	0.816832905760589	6.84199483288602	5.06600596131062
0.645631672952226	3.91577529957758	11.3893215131511	0.749219634785864	5.25930931846641	4.41365565183037	0.85921815495004	4.30935410523181	11.6120785001035	0.817018157506459	6.83712199427689	5.061794506109
0.645518819649266	3.91741349744314	11.3816880063279	0.749258123177763	5.26659177698012	4.41055783455956	0.859066477335843	4.31203220798646	11.6010828207807	0.817096015112528	6.84321413461149	5.05892203276802
0.644921539125256	3.91757875137676	11.3879739993387	0.748866583970586	5.26703245111591	4.41269450999384	0.858287185253778	4.31239841770087	11.6134047291437	0.816662602309611	6.8483103686611	5.06138601105508
0.644979066364494	3.92096765429226	11.4009415103816	0.749192337803513	5.27374750016	4.41157240349096	0.85823848863396	4.31597957268502	11.624753975717	0.816986899076193	6.85639700836238	5.06041164481625
0.645180932972995	3.92343908856782	11.4000466768654	0.749069196818182	5.27731554241186	4.40909243447908	0.858491109613642	4.31838263707371	11.6101148551818	0.816930198550234	6.85206459717814	5.05707169403689
0.645431538677566	3.92127114490188	11.3882250978617	0.748845806126744	5.27135155712353	4.40588430523259	0.858841161607351	4.31648213704455	11.6034553259855	0.816716691685084	6.84759762355108	5.05347078748266
0.645455982691838	3.92107404764116	11.3941865363538	0.749005690196353	5.27408909680607	4.40441425653326	0.858885019043538	4.31624189325573	11.6080492042087	0.816814102960984	6.85052028276299	5.05189715593005
0.645159057705964	3.92101447464804	11.3936708245022	0.748783731508431	5.27401105078021	4.40546195390556	0.858440751711733	4.31603126899858	11.6108971580375	0.816591832951274	6.85194132435773	5.0535457029295
0.644640610574287	3.92209395814691	11.380645668239	0.747835497154078	5.28007876618308	4.4093283173374	0.857759777331794	4.31870369522387	11.6062662233291	0.816084604702946	6.86100499610895	5.05852286267368
0.643684049419274	3.92514354070875	11.3763360230285	0.746909170245327	5.2804941233273	4.41212053414808	0.856525264717928	4.32212525368256	11.6014712885108	0.815112854888717	6.86216423816683	5.06221022157791
0.642679096950149	3.92700314914209	11.3833697140205	0.746088659566534	5.28503193968817	4.4162054851204	0.855225303352997	4.32392031524744	11.6120278483408	0.814256191131907	6.87039642920274	5.06692231892708
0.641478483926441	3.93117493872069	11.3838070410454	0.744756066501202	5.28805338352212	4.41908102637115	0.853657122521719	4.32738520739868	11.6159895890679	0.812796824777233	6.87556218333312	5.06930740196904
0.640193366967826	3.93484715894853	11.3962537628421	0.743733021643572	5.29548981375855	4.41805061289501	0.852049369528902	4.33251696839527	11.6326514899123	0.811835511665705	6.88933980205499	5.06840321917087
0.639115987085947	3.93472489192906	11.3951366688902	0.743420160630265	5.29608148163882	4.42203126000654	0.850545436346174	4.33249468148443	11.6304849652466	0.81142243145899	6.88926183924945	5.0732236594432
0.638826266583614	3.9296446152119	11.4052101204387	0.743108700803266	5.29598593204952	4.42444307498958	0.850172548834194	4.32761702535649	11.6399867880274	0.81113081208722	6.89169651254899	5.07611860223631
0.638949363593234	3.92391678269785	11.4022377955087	0.742942955611662	5.2886153408964	4.42631677132764	0.850230465833335	4.32184903500378	11.6377068208784	0.810916359608648	6.88360209461872	5.07753070914896
0.638253221654316	3.92406353115976	11.4390127929419	0.742275875293086	5.30694607689651	4.43093172205056	0.849351223812524	4.3219123618178	11.6708234879098	0.81018470564225	6.90575706197533	5.08261276681588
0.63741194425924	3.92663887057638	11.4435881439797	0.741691977085542	5.31408069228112	4.43352651588665	0.848230162723424	4.32500864806253	11.6767258596704	0.809556655021977	6.91248659353688	5.0860298025689
0.636838718603975	3.9276873329055	11.4469881565725	0.741500271472913	5.31795264206981	4.43516504787538	0.847499494702121	4.32593051133838	11.6919279441762	0.809305388803793	6.92600410366266	5.08797607260389
0.635049900791996	3.92726218627852	11.4489146554589	0.740665946494423	5.32317830270332	4.43415300621828	0.845217784001914	4.326887725497	11.6941658610096	0.808591363894734	6.93332814327851	5.08728524943276
0.635072756991762	3.93082047806405	11.4477845854085	0.740599280871458	5.32747163649084	4.43206815816032	0.845276642054268	4.330442701779	11.692975762801	0.808560662539709	6.9361606034025	5.08444166843098
0.634509919547056	3.9315947987734	11.4429870489538	0.739903349794124	5.32846814195906	4.43312216454901	0.844549518529368	4.33229569419646	11.6865832788618	0.807844229274175	6.9361923664856	5.08690402769136
0.633452987414382	3.93045949873414	11.4769633574369	0.739116349205505	5.33707152447932	4.43046299720927	0.843300660221841	4.3315510721878	11.7103278234769	0.807125872977478	6.94395816595113	5.08404465342112
0.633541634719006	3.93156074667431	11.5075678547914	0.739333273991274	5.34190369379149	4.43055761515348	0.843428481947158	4.33300354533661	11.7357766670188	0.807289779563942	6.9498643528743	5.0844611109277
0.633796261163766	3.9309046751311	11.497415091421	0.739131881276811	5.33904517944777	4.42902236915204	0.843766214336083	4.33244501928759	11.7303993860608	0.807133376524218	6.94858171675603	5.08297556927226
0.633585715120398	3.93009551065828	11.5023258751843	0.7386153910541	5.34206710829791	4.43161992400756	0.843540476324787	4.33175412161779	11.7353682366808	0.806580233431568	6.95257484020526	5.08606545432535
0.633154482153807	3.93313387875082	11.5106627007173	0.738331815392288	5.34626676164323	4.43049422604771	0.843053506765383	4.33499907153833	11.7444305683928	0.806200180319275	6.95918095964849	5.08471259643121
0.633126063590251	3.93295586498433	11.5141050027535	0.738330205326098	5.34091608233963	4.43038847179462	0.842820802224923	4.33511040375174	11.7457661778642	0.806065816449309	6.94868357441778	5.08508938460716
0.632256277433582	3.93554869303978	11.5213240343716	0.736732111315858	5.34354932054266	4.43061794286543	0.842035563560419	4.33787639021841	11.7561749464413	0.804661173979201	6.95463813726324	5.08548794608393
0.631997241989813	3.9363406907996	11.5133765360953	0.736553204856315	5.3426954967299	4.4343050973806	0.841702484697237	4.33843912571096	11.7482908553451	0.804443624857949	6.95409444520594	5.08942111841046
0.633293527053592	3.93559051730273	11.4955525815404	0.737119409807838	5.33910234009059	4.43498734993574	0.843514244672356	4.33723637164658	11.7305637512337	0.80512646666853	6.94839071883496	5.09013467592676
0.633616333661852	3.93364848057725	11.4912660771951	0.73718306197069	5.34061762072498	4.43073643554218	0.843756967875198	4.33436250304513	11.7262529154586	0.805188070377391	6.95029770927988	5.08315736072735
0.633757593765874	3.93533342611132	11.4884345183536	0.738190148665528	5.34740666268792	4.4309373132453	0.843967809689707	4.33522745440593	11.7229313708225	0.806149692672276	6.95467412687009	5.08293950413319
0.633816351513468	3.93062452186982	11.4776450217709	0.738689010866649	5.34187417380079	4.4303932155723	0.843824205087007	4.33064531383278	11.7240890048961	0.806837292913122	6.95276596389185	5.08174761119552
0.634109795866018	3.93375903719313	11.472838798308	0.738574958475266	5.34040533419506	4.42899668697133	0.844473439985875	4.33393591145925	11.717122546559	0.80671706219169	6.94919017832812	5.07943801714881
0.633567132457929	3.92829104838365	11.5007956320439	0.737029920960548	5.34941911146046	4.42549076744999	0.844025908595044	4.32972192910275	11.7369901223978	0.806052657824773	6.95678426530701	5.07657581415633
0.633630746140748	3.92417854345725	11.5041140353418	0.736985269502127	5.34622343301832	4.4235477051761	0.844046848678656	4.32527055051765	11.7414267467125	0.806080253682285	6.95486727847838	5.07524077502462
0.633396741037316	3.92392345615692	11.515790709131	0.736760924447377	5.35745131763371	4.42467941986959	0.843824902557148	4.32529917383374	11.7522176839861	0.805988231428634	6.96576242720403	5.07638464388944
0.632895516358448	3.92433330227129	11.5313874614146	0.735728500717593	5.35773174338443	4.42756077364152	0.843402862581053	4.32634315845077	11.7667772711223	0.804998666287807	6.96754884531729	5.08110358781505
0.634870352005086	3.92439889210955	11.5187413918806	0.736870883578066	5.35135828367289	4.42270268743075	0.846694970467403	4.32723479657753	11.765678700262	0.806650025509159	6.96235163149272	5.07551640844142
0.63439755045454	3.92532080027266	11.5145350600447	0.736512568232472	5.33596108071423	4.42732827366881	0.846160420711623	4.32761400959575	11.7683273795617	0.806139127065255	6.94758703216227	5.08109174938219
0.632861385153406	3.93434797000097	11.5402424521895	0.734971908803816	5.3424606533638	4.42999928787616	0.84433689731487	4.33610381436074	11.8000572594285	0.804633068612841	6.95775306972877	5.08451123585139
0.631633721573538	3.93723355932887	11.5463193401286	0.733437256985004	5.3460214960342	4.43422758541937	0.84270379246538	4.33938078262158	11.8078141837117	0.802932679448554	6.9636472277778	5.08936141152602
0.631525995046814	3.93650001465293	11.5317677688224	0.733139316813414	5.3375247514492	4.43598817614219	0.842653929816685	4.33856167481764	11.7950408644022	0.802671912167762	6.95286140893834	5.09149042907863
0.631459407861703	3.93417770502816	11.5341012029415	0.733192387210897	5.33667076889779	4.43684980764475	0.842542414368017	4.33555232203694	11.8015470037035	0.802693538652488	6.95472603249663	5.09166041302981
0.631515423742478	3.92917970547931	11.5132217206603	0.732919796180299	5.32555271334224	4.44021297005484	0.842575315459015	4.33044609376654	11.7882969972602	0.802417908098534	6.94507922188765	5.09565227840579
0.632561093929724	3.92682590482964	11.5011675026378	0.733791371560869	5.32028583027983	4.43744639597089	0.843843823791689	4.32798441286825	11.7779431810794	0.803353526370454	6.9391825161746	5.0915959272761
0.632873585828188	3.92588614406208	11.489147256142	0.734671696417713	5.30668413924759	4.43235579099967	0.844302581320829	4.32713268834762	11.7670414028752	0.804239273452955	6.92532332535005	5.0850835209937
0.632760478631692	3.92126989383804	11.4822520554731	0.734458164249284	5.29982014485913	4.43380122211369	0.84407136902096	4.32240061240644	11.7644456026264	0.803969747175342	6.91986204617265	5.08672590104491
0.632765673366401	3.92254979802807	11.4694815128548	0.734454226197869	5.29177782270491	4.4310836200105	0.844131413571099	4.32472513157161	11.7574405713557	0.803942191291051	6.91270433988719	5.08324872356562
0.632832444357026	3.92367926156319	11.4693485138222	0.734686916307051	5.28982452982132	4.42993335783673	0.84414879653754	4.32600401130857	11.7595837733267	0.804219732962587	6.91378846716875	5.08238074761193
0.632874510933346	3.92021964131399	11.4786096401958	0.73476072356846	5.29245171236101	4.43196372749493	0.844124877809456	4.32234243679536	11.7685536678501	0.804236556654003	6.9144963219066	5.08436225217236
0.632715681953509	3.92184138633259	11.4937824631714	0.734728535073035	5.31163755090529	4.42819647535251	0.844063279799716	4.32426798910817	11.7824103031541	0.804194344523009	6.9381475054658	5.08073255187696
0.63248710965259	3.92300280295547	11.503966373493	0.734586333882435	5.30897224489826	4.43243153505426	0.843623945217023	4.32514288075308	11.7872612707591	0.804005029379462	6.92938366336159	5.08511774491139
0.632743371451179	3.92329798512492	11.4911679440998	0.735376487308298	5.30569361492608	4.43020168682305	0.843825664453151	4.32498695438395	11.7744102032952	0.804830403475478	6.92434048005501	5.08182504629152
0.633220960727555	3.92205873701654	11.4808857211883	0.735883938744764	5.30230071979918	4.42663589441347	0.844341650802865	4.3234530460676	11.7631371427094	0.805331583252588	6.91967853499229	5.07677300412694
0.633652920628422	3.91968462347568	11.4713694993586	0.735972536413614	5.29857836892701	4.42648969421178	0.844999847629991	4.32167003965708	11.7550292631629	0.80563175238183	6.91585554920967	5.07662016622577
0.633342457543559	3.9237044725549	11.4773654815015	0.736212973994058	5.29641929154606	4.42576039097092	0.844452769916467	4.32580738350213	11.7610715381369	0.805607774082025	6.91606043190086	5.07604212807333
0.634131482844701	3.92412752475753	11.468983403243	0.735035860308943	5.29386003788412	4.42266611485012	0.845521088662189	4.32620900218282	11.7528773537238	0.804288407516622	6.9123347347219	5.07179633481535
0.635257988198346	3.91944909993531	11.4613051059372	0.735943171928604	5.28935392530153	4.41795883574181	0.84701300968948	4.3215362203469	11.7437788387416	0.805282000778549	6.90726558814289	5.0656741060742
0.634871338791277	3.91875304345231	11.4563583069464	0.735685888826105	5.28683449401301	4.41970136139728	0.846580074569698	4.32097344140323	11.7446879397507	0.804934998216372	6.90700587227787	5.06784351912477
0.634575918845693	3.9188921510812	11.4835163034179	0.735937662324043	5.29286465912857	4.4208919669279	0.84598405612444	4.32054438787447	11.7682699683363	0.805071758125288	6.91385071162421	5.06834098439535
0.63460981030344	3.91652619539031	11.491058982124	0.736594016731474	5.296740185012	4.420377528722	0.846009030958485	4.3186141927167	11.7667195686713	0.805521602621635	6.91132479150783	5.068358646959
0.635068184858859	3.91629427356009	11.5013223238116	0.737125181838929	5.2993802727313	4.418778695969	0.846547222471314	4.31813790712724	11.7823293269335	0.806002787103763	6.91616014513646	5.06592303352593
0.633950654594389	3.91510364784331	11.5166191409552	0.736714670831708	5.30036614264803	4.41769779427335	0.844805757811631	4.31688304799086	11.7950324270625	0.805977181870086	6.91705963843783	5.06474672918084
0.633811408670141	3.90991592867693	11.5063831770804	0.736342036993329	5.29432423089836	4.42144854014528	0.844693877826201	4.31193261685512	11.7863973434601	0.805569358551163	6.91131164199226	5.06972070464277
0.634153157574518	3.90729892534008	11.482740498268	0.737523298844616	5.28831482637744	4.41749024144271	0.845151875361169	4.30904094915202	11.7642204262349	0.806876979155198	6.90552406520498	5.06495595385639
0.634764119140406	3.90692123740335	11.5072998175598	0.738348855594666	5.28894169298306	4.41580020525035	0.846077546477713	4.30869526164776	11.7743534207337	0.807671226291498	6.90576330515478	5.06312142210147
0.63410449191072	3.90752300550733	11.4973192805184	0.737404923470391	5.28816002259202	4.41822385633894	0.845292215249313	4.30938113996987	11.7655978292242	0.806733938174065	6.90526691761035	5.0655320420285
0.634149478912105	3.905069535632	11.4828271721598	0.737657196152877	5.28302006624808	4.41782588182235	0.84549350568372	4.30625068721227	11.749327468213	0.806913018004721	6.89994371122242	5.06448961085221
0.633792380362302	3.9093775313869	11.4889681212108	0.734785384310784	5.28728115502041	4.42036124758268	0.844898611100515	4.31063435660948	11.7601992694071	0.80388418508526	6.91046065753536	5.06769044585473
0.63441358525736	3.90860968982766	11.4572597111632	0.735505581477552	5.27627944642199	4.41633686635645	0.847086772147859	4.31266796538536	11.7335712367065	0.805221076551775	6.89746151789871	5.06350954040128
0.633302308579718	3.90969169771285	11.45445127316	0.734072506390422	5.27948661781893	4.42055024806027	0.845701046040096	4.31459594209824	11.7293414296838	0.803778801672875	6.90153070293932	5.06920927260816
0.632475248023935	3.9118625731017	11.4790348426787	0.734096711205132	5.28826425870746	4.42442845958818	0.844372476477413	4.31674324549197	11.7494008515434	0.803778557584859	6.90970086114505	5.07351746634283
0.631976392909943	3.91035494860291	11.4697946741785	0.733632178135758	5.28499811192854	4.42900431969293	0.843718968799201	4.31523261907283	11.7382462094822	0.803215757355788	6.9056375753135	5.07901294486373
0.632351629548262	3.91076226658132	11.4710084856979	0.733450481252619	5.28370965288758	4.42715368311068	0.844296433339111	4.31565865136922	11.7369642542988	0.803154729104125	6.90352873654055	5.0769481833887
0.632096910829617	3.91055630095198	11.4736483666502	0.73325062420436	5.28521924718583	4.42999212950158	0.843979945232936	4.31539267535332	11.7322911326021	0.802866450219536	6.90178825802391	5.08037928769396
0.63233261385263	3.90588208825477	11.4713963716869	0.734539819145648	5.28930222118516	4.43348987433609	0.844412863560803	4.30932628976184	11.7270306543396	0.804335497153715	6.90377235019757	5.08441817154373
0.631839979627514	3.90275285814149	11.4686140586069	0.734231774227594	5.27762994568535	4.43507481453175	0.843586508539998	4.30652160538082	11.7263779441395	0.804042233117697	6.89052796785624	5.08738358407441
0.63229404006254	3.89923311404286	11.4641446186719	0.734653005701959	5.27526396895375	4.43412671989812	0.844282009823296	4.30247076302805	11.7217678879525	0.804574515488797	6.88789232780999	5.0860284835001
0.630548963291168	3.8980780686461	11.4810326591366	0.735011998040131	5.27771510736964	4.43403955379383	0.841904106699923	4.30120030799393	11.7330354841133	0.804827059281304	6.88955976487082	5.08581453437714
0.630169470769838	3.89892499749651	11.494365261563	0.734497054796975	5.28217714483305	4.43547190398298	0.841492086020138	4.30240869096041	11.7433200565688	0.804322848526665	6.89165793803329	5.08770691623485
0.629757266736691	3.89877513335311	11.5157567219667	0.73418726461242	5.29123134063725	4.4393243470432	0.840834044827199	4.30154381517737	11.7565731875501	0.803813169230929	6.89955438932513	5.0908244318909
0.630016825035472	3.89689303705052	11.5184880785849	0.734414174426221	5.29340407996243	4.44001782929985	0.841108955839844	4.29911034447783	11.7625506852294	0.803826007989138	6.90271024472416	5.09147364727703
0.629823746974694	3.89715260442797	11.5222503357857	0.733942867738443	5.29611109514224	4.44177192512889	0.840788797543319	4.29913011778782	11.7689855577104	0.803323373113995	6.90777407400856	5.09350489904653
0.629921124708403	3.89510951641346	11.5297562147964	0.734038105465675	5.2973960171565	4.44192299745878	0.84090330332301	4.29690189955304	11.775107389519	0.803402553996512	6.90895570863474	5.09357980744064
0.630588035213179	3.89244920240711	11.5244252649619	0.733802936457769	5.29405025958074	4.44070276080086	0.841996364764389	4.29411048882614	11.7700540419626	0.803217169121412	6.90380065187937	5.09247400204957
0.629795332750828	3.89416020506765	11.5232061181365	0.733625977476418	5.29330014684626	4.44208498892237	0.84085126403793	4.29572908133103	11.7693716392632	0.802915487278886	6.90387627351865	5.09371311952312
0.62945412729386	3.89253268752876	11.5444675244838	0.733373167233949	5.29924425979852	4.44551526413228	0.840511878195967	4.29414341079315	11.7803520702006	0.802622854035637	6.90559831803114	5.09843957224933
0.629193119320545	3.89546773377467	11.5688050601121	0.733289582585622	5.30610624503121	4.44530940662741	0.840308756541918	4.29742799333826	11.8042165209167	0.802520754686041	6.91437407805192	5.09820026791379
0.629208528310347	3.89800766423502	11.5688274223752	0.733589106193041	5.30692210681758	4.44583794924649	0.8402766743963	4.29995830753616	11.8060734351402	0.802794405519482	6.91684143895949	5.09853053143361
0.629510820249469	3.89433597774099	11.5681187670677	0.734203588130722	5.30795184790137	4.44328059518827	0.840672887048546	4.29549438489572	11.8041043370161	0.80334250023037	6.91813211253195	5.09516444762538
0.629468671917698	3.89381157986369	11.5575202785056	0.733036133865106	5.30290315509091	4.4440177086739	0.840735262877481	4.29463200646533	11.8018708722579	0.803241036377109	6.91569244995617	5.09571472946345
0.629004085210766	3.89553211692228	11.5656962310379	0.732206868318959	5.30385385686704	4.44730782192148	0.839523547016513	4.29656250393824	11.8118498004831	0.802694792403403	6.91639054875854	5.09946137894313
0.62913088633348	3.89995386784369	11.5649203499444	0.732206147942797	5.30353461005105	4.44337625639793	0.839649186920123	4.30133537853496	11.8135653051465	0.802655863756608	6.91497154038596	5.09477061116251
0.629037387339284	3.89812825784993	11.5668135401983	0.732025931014834	5.30169685662907	4.44606846903772	0.839572468757849	4.29926114090145	11.8154717051072	0.802489451739767	6.91366110573539	5.0982724928019
0.628647295618843	3.89856773187148	11.5709861912434	0.731844070130877	5.30179802313426	4.44748791688156	0.839025544658754	4.29987444191548	11.8185345334828	0.802310027192532	6.91459598511966	5.09988225119233
0.628782311246502	3.89779913051427	11.5667857359288	0.733001113305431	5.30144183654308	4.44769586034767	0.839145139269029	4.29872655389783	11.8159250765104	0.803214928955232	6.91487773241454	5.0999404611763
0.628575285166293	3.89909650386282	11.5777987025618	0.733016014646342	5.30379805884703	4.44928822633311	0.838882228745841	4.29963680297039	11.8238428274899	0.803092121648879	6.91538187100012	5.10132958467645
0.628796008483226	3.89914975827245	11.5583819530039	0.733024648802749	5.29797721639924	4.44717154496234	0.839156588928903	4.29966458383233	11.8101546734395	0.80315244061687	6.91047348366998	5.0986016675273
0.629497051897319	3.89544720464633	11.5526397053393	0.732533679729416	5.29512446615241	4.44385962468508	0.840430887943201	4.29782161694318	11.8033629680049	0.803102499098302	6.90726493085964	5.09750325013242
0.628811393544285	3.89694426914088	11.5677396010165	0.731621776766745	5.30070000233319	4.44825187496127	0.839494514579327	4.29913715428579	11.8143142346263	0.802046982420171	6.91148382037909	5.10184297317035
0.628519556074818	3.9009303366156	11.5525920279607	0.731312308607487	5.29240071604211	4.44622069481336	0.839150530625996	4.30382127710352	11.80499528077	0.801754746044575	6.9049763545744	5.10021404863068
0.628481992511581	3.90027323164934	11.5523596253991	0.731350316873565	5.29492033963536	4.44761910299113	0.839096460575248	4.30337659731437	11.8059292318782	0.801730789468266	6.90796931097798	5.10256668858351
0.630488357981571	3.89726632802382	11.5541443029408	0.73519647899819	5.2934482065006	4.44102105258854	0.841016312445006	4.30058953525426	11.8128110486277	0.805520907813047	6.91204924650055	5.09502242966419
0.630306251555005	3.89635199035981	11.5551555353046	0.73490095096405	5.29410007289934	4.44335403742113	0.840779853457105	4.29952518577826	11.8202392709162	0.805296170904306	6.91752270431083	5.09761097126497
0.629287490919941	3.90014717066401	11.5845256531497	0.734216274291826	5.30656333573604	4.44474262679715	0.839377824685338	4.30322576419403	11.8508432925233	0.804506843813439	6.93423107107491	5.09884180560883
0.629138394182271	3.89810064097681	11.5767659242595	0.734077925404465	5.30571888598289	4.44825663828513	0.839097445744943	4.30085490742026	11.8388452131607	0.804386944231877	6.93176806045179	5.10280987592015
0.630082555461251	3.89499213931675	11.5664042370619	0.734550455482752	5.30384148211225	4.44605120256547	0.839862897217687	4.29261187974234	11.8258794323169	0.804653642066505	6.92722445068551	5.09693703051346
0.629970343570273	3.89524277009054	11.5613538510617	0.734271291181811	5.30157574560551	4.44141733728772	0.839993961664848	4.29580264829768	11.8217171197028	0.804586336420892	6.92474221990767	5.09216854086078
0.630004081583443	3.89318889138747	11.5604429509715	0.734239158967265	5.30014892936619	4.44050122842476	0.840075256860044	4.2934496933233	11.8209292625105	0.804569313802464	6.92288436832778	5.0909908679986
0.630053703757482	3.89332416456552	11.5516045341253	0.733349959920419	5.2970279532927	4.44013750258307	0.840195784807159	4.29377104747422	11.8129664334068	0.80366957828181	6.91854570601278	5.0907675523443
0.630117388182747	3.89235377006683	11.5511481278381	0.733466118035341	5.2925498760609	4.43828470597049	0.840256934374384	4.29380851632578	11.8106632258393	0.803812298428664	6.9146476968076	5.08911706489954
0.630306263924005	3.89005115550984	11.5538028852539	0.734008614440103	5.2938921476524	4.43936116951624	0.84040250974595	4.29127481483835	11.81501656032	0.804270714778511	6.9171856165909	5.09020251281557
0.631228296239052	3.8889878567343	11.5472173898203	0.734740469575526	5.28496629760032	4.43629103112535	0.841794848032504	4.29000259376632	11.8079854035796	0.805089064489186	6.90452456570243	5.08663482662256
0.63078358180864	3.88426834112654	11.5597481358882	0.734258010527554	5.28644493861126	4.44035939317825	0.841010373577884	4.28427179357163	11.8169136630496	0.804348744921788	6.90357406119909	5.09131252165962
0.630849138629837	3.88457912997072	11.5659985999835	0.734546667501463	5.2745260816062	4.43906352009339	0.84107211450331	4.28482064013866	11.8267749320546	0.804343134303741	6.89266434292198	5.08977640590663
0.630673133318742	3.88394203155075	11.5530050835142	0.73421704295598	5.27340560249072	4.43718434604277	0.840849970720732	4.28456045119154	11.8203756971937	0.804030237047979	6.89471588664372	5.08807149482393
0.630447295985928	3.88896178193773	11.5396833486214	0.733695636626683	5.27052639135098	4.43520409516511	0.840614494304819	4.29198695056058	11.8094019694176	0.803367191142849	6.89231802534182	5.08605906046352
0.630417253502355	3.88811940783075	11.5416490918408	0.73388326372925	5.27923238825263	4.43535452874373	0.840445048422617	4.29068556396982	11.81093993754	0.803537362221278	6.90697096022056	5.08532650772532
0.632475184529753	3.88839828679731	11.5279539139629	0.73385287428296	5.27372130978743	4.43141289229797	0.842008630578095	4.28954152972668	11.7966231614824	0.803577145024393	6.9005644913587	5.08010959670019
0.63189263587445	3.88899758357368	11.5334966922897	0.732510797705263	5.27473400035773	4.43325184146823	0.841332863891303	4.29031566072103	11.8037339887137	0.80214166495207	6.90396259028278	5.0821254241833
0.631950731433086	3.89066134545024	11.533825808522	0.732604996659536	5.27492153215599	4.43288439672784	0.841331057547158	4.29174849290651	11.8039934421014	0.802174532353961	6.90373735535847	5.08073795838421
0.632085035279507	3.893049974544	11.5270043024813	0.733325866154674	5.27581023645923	4.43086596143319	0.841543486541938	4.29382410263543	11.7917856927195	0.80283108812785	6.90061671368957	5.0774905395983
0.631929642774556	3.89197076040627	11.5375598951978	0.733478889678499	5.28121028523292	4.43339925043512	0.841699164988201	4.29364095047763	11.8019168941493	0.803509940492234	6.90790294631576	5.08006832666702
0.631477812335882	3.8926884597483	11.5357045157731	0.733835565633409	5.28048824225873	4.43532627710781	0.840598251130691	4.29310446056873	11.7997131469993	0.803500005179933	6.90712786309196	5.08113139247873
0.630469069668775	3.89902639233159	11.5286466097902	0.73306787378474	5.28154182894982	4.43616725738589	0.837545205008586	4.29445198116178	11.800860069068	0.802056914821632	6.91657630245126	5.07969824512051
0.628265386854693	3.89926589770408	11.5302594885781	0.731903852514416	5.28152550950537	4.44122125178337	0.835248638984984	4.29507769699726	11.7935357424142	0.800277403190401	6.91328346031441	5.08531090220707
0.62826893977347	3.9013443187819	11.5335309832871	0.731936863600776	5.28310305580167	4.44219165862108	0.835219507148857	4.29654751496699	11.794790438813	0.800370997632371	6.91634895309061	5.0855087799585
0.628321394598406	3.90207430312948	11.5327501997057	0.731929822230923	5.27777477459214	4.44100217070863	0.835248514098663	4.29753494327784	11.7942086102979	0.800329044041057	6.9082704971411	5.08449158447179
0.628432421182397	3.89966635808727	11.5088659530314	0.730483115108415	5.27319298528313	4.44091688611443	0.835447429267964	4.2951898429122	11.7738153275834	0.799066117879716	6.90408565236627	5.08414303321118
0.628461404256132	3.90183721330345	11.5219297266597	0.730677589157459	5.28375162183177	4.44293594430477	0.835534279891017	4.29796377187973	11.7919786122584	0.79914911393627	6.92709760148253	5.08605519753896
0.628396159689988	3.90257891154619	11.5334628102308	0.73063507085868	5.28772465733645	4.44213776777917	0.835335977280497	4.29742336150317	11.7941528412544	0.799094204561064	6.92681234158634	5.08462423540304
0.628580997782601	3.90248678588554	11.5545373339504	0.730729913570814	5.29166012600214	4.44309814242754	0.835427220386297	4.29500975246777	11.7982422677129	0.799095011568036	6.9272059317366	5.08391377935197
0.628644456134305	3.89983676388822	11.5536511867642	0.730859882151092	5.28979084389535	4.44371452951127	0.835585046868171	4.29270084098157	11.7961133488138	0.799246140480444	6.92496386029838	5.08504287360986
0.628364865437431	3.9009152460318	11.5596344469981	0.730395939968186	5.29679011320244	4.44471425428903	0.835171285052549	4.29346152246628	11.7999145835124	0.798775601888426	6.93079530813484	5.08621150308186
0.630259351046012	3.89652543739072	11.5461515244062	0.731886077534575	5.29226796206427	4.44045695962255	0.837977120813886	4.28959219796224	11.7871234727058	0.800460400397201	6.924266219458	5.08185829420226
0.630018415503718	3.89733144476527	11.555413194473	0.732308131711825	5.29464235930829	4.44076119475956	0.837669397758722	4.29009598008142	11.7982989133408	0.800848197931554	6.92808347913088	5.08232265992123
0.631187195353983	3.89657548883965	11.5440161973729	0.733629788020727	5.29124108870389	4.43714007983214	0.839199959629452	4.28899382503662	11.787478058829	0.802424951608922	6.92351667501753	5.07806358044118
0.632397986147447	3.89537298176434	11.5322200418128	0.734684734335743	5.28809552103626	4.43415248695936	0.840854602869809	4.28769882743287	11.7778692614568	0.803763803297335	6.92121748867302	5.07481367345778
0.633677067658117	3.89391112864708	11.5197635290751	0.73582706741387	5.28461900309954	4.42987767119809	0.84269459908217	4.28650775081353	11.7683779736395	0.80527177310536	6.91789524011561	5.07076744584578
0.633761659875761	3.88738636996612	11.5383586647638	0.736167142606938	5.28315692232638	4.43146174644284	0.842677768596607	4.27939307704963	11.7789603729436	0.805588831494609	6.9144466415137	5.07265255871082
0.633748469877957	3.88806311189802	11.533534145533	0.736071642301375	5.28440296612176	4.43307129071342	0.84260274033633	4.27995178494773	11.7751234610735	0.805405440274475	6.91823578453157	5.07374609538639
0.634111896261743	3.88826631817581	11.5185476634796	0.736493166299641	5.28041539949947	4.42988277919143	0.843068118369769	4.28034716006661	11.763929847058	0.805882352810727	6.91421432702594	5.07073984006217
0.633107809005818	3.8904559678259	11.5218947507001	0.735865304346293	5.28270081668778	4.42915615370721	0.841682784753942	4.28329798613233	11.7687327883469	0.805654958079574	6.91661309634782	5.07075900325419
0.632317157632315	3.89185012443673	11.5286336391743	0.734962003932621	5.28167939871717	4.43504180937851	0.840623896004345	4.28512505020113	11.7732552140411	0.804583980809055	6.91530128003665	5.07854214256482
0.632218479527228	3.89155629933508	11.5241655718576	0.735045711517804	5.28460628492979	4.43427567954641	0.84053697277912	4.28522084009774	11.783711090496	0.804645019574887	6.92872893261156	5.0780091393184
0.632220515090906	3.89121672798985	11.5358532341953	0.734843717006416	5.28485023264873	4.43344323325605	0.840350900630641	4.28467147593962	11.7875278241523	0.804808084844552	6.92393324724192	5.07660822387481
0.632429175039653	3.88848008680328	11.5324826182533	0.735132507810804	5.28271233927399	4.43287008015405	0.840714670807186	4.28216230406716	11.7851941798273	0.80506135880017	6.92129437131843	5.07633403472936
0.63290500808694	3.88787244659581	11.5318773710699	0.736009547966773	5.28140051787171	4.43004343304573	0.841367543737101	4.28145967454195	11.7843776973071	0.805977133285552	6.91939691180835	5.07286947788812
0.632703363758928	3.89034558705012	11.5316469065935	0.735314650516482	5.28404781413682	4.43317973048099	0.841169582814383	4.28448945542831	11.784527723032	0.805403286607942	6.92122571808685	5.07763766351237
0.632473361805049	3.89077942039309	11.5421201431732	0.73481485198185	5.30095282964988	4.4332025670138	0.841046700237103	4.28564659486315	11.7974388986099	0.804976460350215	6.94821173100186	5.07817104179557
0.632314458622613	3.8924329151092	11.5454333259042	0.735408126401478	5.30710893444853	4.43237147697264	0.840887723005926	4.28743159519728	11.7896526741027	0.805527100756177	6.94517754009468	5.07728043068603
0.632319994364299	3.89167024394219	11.5579995035281	0.735607875053591	5.30795671159738	4.4325611028785	0.84088469753325	4.28654822597172	11.8016214993799	0.805735409079017	6.94599367326718	5.0773168608034
0.63189082275864	3.88852419040664	11.5736650504561	0.734956972140119	5.30594120116745	4.43619734291424	0.84027746605517	4.28320858207618	11.8090481114062	0.80499852547692	6.93980645263459	5.08201871529424
0.631712032479093	3.88695142575543	11.5837140468715	0.734771988969808	5.30535869786435	4.43722657709948	0.840103375063077	4.27825583828896	11.8152676705655	0.803768336000287	6.92958210309947	5.08220914069963
0.632148871686442	3.88032327137052	11.5921594296594	0.73584311529799	5.3064082848058	4.43595370082326	0.84052094643995	4.27157039840596	11.8204848856711	0.804822730378302	6.92762193639152	5.08015036713521
0.631940823492487	3.87890459383374	11.6075477951066	0.735223321636014	5.30932463670009	4.43942028215489	0.84018076492592	4.27039297889187	11.8311636149408	0.80417506127518	6.93086407947904	5.08426790362274
0.632132023944412	3.87706097746245	11.5927908755622	0.735141016871919	5.30560397633699	4.43867987268682	0.840499972132649	4.26848644387075	11.8123266397878	0.804164276710649	6.92356653301733	5.08337936883983
0.631791754302626	3.87670145713687	11.6091295067839	0.735811725391954	5.31883462436543	4.43986712547747	0.840154031813177	4.26778049123129	11.8233312483222	0.805069650762099	6.93429358308372	5.08420071020559
0.632368095660805	3.87626047324868	11.5833596713683	0.736536947362898	5.31015232882228	4.43764904809927	0.841055510470563	4.26741820640051	11.805841939543	0.805975243703044	6.92639367510624	5.08140096835812
0.632998300357542	3.86785462211057	11.5364819119953	0.737224754000705	5.2898160691261	4.43436444923039	0.842347267735389	4.2604204829617	11.7807159675357	0.807734556487077	6.9126820972574	5.07933686953529
0.632951959875134	3.86928729396418	11.5307210766576	0.737019669727936	5.28896020117412	4.43597634153294	0.842426606323473	4.26187156224927	11.774113366015	0.807553689599888	6.90918259650238	5.08147469117696
0.632902063144833	3.87002755650573	11.5234995299549	0.737035688132017	5.27464039368851	4.43452664184659	0.842321400348686	4.26221333941395	11.7743209565518	0.807649396203203	6.90127841477875	5.07979235784597
0.633149201223734	3.86818767567724	11.5238176486418	0.737573288365125	5.27823847870534	4.43420630223724	0.842862644115189	4.2601153180173	11.7760726859615	0.808014324818015	6.9064349733851	5.0806217986604
0.633342066474725	3.86658422639251	11.5270806298898	0.738351231374794	5.27635985922977	4.43384288950858	0.843030679277728	4.2582503981512	11.7848243268696	0.808764586241971	6.90404053174517	5.07985050240202
0.632782760181407	3.8669851246536	11.534455947343	0.738031049801255	5.27772374754734	4.43843223848147	0.842287716537102	4.2587215625094	11.7939466446116	0.808448504349824	6.90728424170555	5.0847986696912
0.633263376874906	3.86553994488919	11.5358337274262	0.738879112815273	5.2818596344402	4.43763018750585	0.84295507211203	4.25724169809864	11.7749434392047	0.809264139100618	6.89994283169711	5.08328538262117
0.633159672917144	3.8603882817699	11.5261466484974	0.738905297640756	5.277386672662	4.43004304795306	0.842882629800834	4.25216418410818	11.7600728019269	0.80925275235956	6.89153728250628	5.07424618535491
0.632437338500452	3.86075431988827	11.537302758944	0.739104171366783	5.28388083847426	4.43192309105452	0.842467639780696	4.25205053737115	11.7665780444662	0.809228402790703	6.89590660108404	5.07670045548659
0.632682377235765	3.86285327060272	11.5378790745668	0.739639225160172	5.28388076731957	4.43068670174036	0.842186698018692	4.25493154356932	11.7695908962922	0.809537391948321	6.89627998601599	5.07466168342876
0.633210373108305	3.86484454060229	11.5195137201843	0.740381444835004	5.27985386001634	4.42770832878035	0.842928699319347	4.25697112484313	11.7558146897801	0.810270665158589	6.89242303423844	5.07110124045607
0.634216975871183	3.85998661099489	11.5288565004304	0.742074169281184	5.27668908444104	4.42450459976704	0.844296812740315	4.25168867127475	11.7607431938324	0.812083496629346	6.89007413752028	5.06761769737576
0.634428848699485	3.85715351703877	11.5163831840323	0.742043499116165	5.27024817456832	4.42717438395769	0.844524599891296	4.24847242492361	11.7613786950459	0.811740270432188	6.88849398291189	5.07063867495407
0.634618716001156	3.84912711470175	11.528729831902	0.742130165554749	5.26772859436782	4.42897285368406	0.844726615884029	4.2399391220773	11.7700673846249	0.811811590772955	6.8865767752692	5.07289109551943
0.634776391176592	3.84849595959928	11.5278879493428	0.742621762196587	5.26585262090489	4.42599508546466	0.845077389348276	4.23918946594283	11.7696233742344	0.812335108802697	6.88484191509183	5.06930447827039
0.635373944348058	3.84665786612572	11.5560912624406	0.742446859834456	5.27651538391979	4.42361609701651	0.845747996268507	4.234304327731	11.7872593044679	0.811875779159909	6.89488279204937	5.06476621319378
0.634052903759053	3.84592102544917	11.5650541211862	0.742938513646369	5.27981941539349	4.42663298956053	0.843923269610973	4.2337445618032	11.7946236157681	0.81224652133382	6.89810590153559	5.06788168761175
0.635741902188782	3.84460110989249	11.5614641000509	0.744165080937921	5.27765910085101	4.42272846871407	0.846418995547151	4.23179583030979	11.7900174163375	0.813829862048566	6.89477775656916	5.06298842306833
0.635818764200475	3.84215942626202	11.5697120590527	0.744197442043292	5.27493586364704	4.42487676562143	0.846524570757068	4.22952484362233	11.7905912181276	0.813792242046706	6.89014975029419	5.06636146052055
0.635245035498693	3.84445288568904	11.5933809724514	0.744574002078341	5.28543347394116	4.42620096880777	0.845732138820326	4.23171048712728	11.8108123622496	0.814140870901842	6.90290804632433	5.06758686710813
0.631219444371475	3.8451327817426	11.6036891538533	0.743562498336605	5.29619480173373	4.42853357711678	0.839870958619638	4.23364441887635	11.8221042427349	0.813341290341423	6.91551568085461	5.07137638259161
0.631317557821292	3.85018515053907	11.6136914803583	0.743499864420198	5.29685912865202	4.42497168864845	0.839934541433043	4.23938445208624	11.826615795669	0.813383267023808	6.91623497282183	5.0670544745883
0.632230466525575	3.84789201960884	11.5960567755371	0.744312225872126	5.28904341529678	4.42123115426076	0.841276880001142	4.23685915923448	11.8069015360038	0.814335266244534	6.90626377070814	5.06286976664849
0.632190151426488	3.84743022910896	11.5947536300519	0.74428415782436	5.28924312578633	4.42126292962069	0.841100010862545	4.2363846478088	11.8065414198855	0.814301109705037	6.9067851435724	5.06287585998492
0.633400998841801	3.84725845243716	11.5911049448348	0.745440112495411	5.28301491071691	4.41639531118851	0.842818961789399	4.23653073154535	11.8009374496735	0.815614777436447	6.89461302619358	5.05795924227269
0.634491221076494	3.84617195511159	11.5802670131586	0.747027373318291	5.28201899241952	4.41209938254225	0.844059651287478	4.23438175306585	11.7872801720172	0.817278672804108	6.89261052915566	5.05107410064544
0.63584790541903	3.84199943794818	11.5638718156478	0.752145971533441	5.27689115578247	4.40961294928296	0.845948936383072	4.23007581418778	11.7650301217206	0.822078614954393	6.88415419815957	5.04865724635315
0.636271788362783	3.84136355876081	11.5590879617115	0.752259217134844	5.27564239417257	4.41076438753157	0.846429690223467	4.22897955210715	11.7614574234651	0.822220493773524	6.88377331276419	5.04992112925105
0.63631391517951	3.84081136126112	11.5597171053668	0.752485425954045	5.27646165007655	4.40995305319844	0.846507930100605	4.22851947366837	11.7687301067012	0.822495058010781	6.89211062906702	5.04914361238776
0.635021557804626	3.84621892201107	11.5638800884586	0.752047465554339	5.28361096634583	4.41260283332464	0.844946156596785	4.23416647298667	11.7737796487092	0.82160764511182	6.90476327078217	5.05179837879489
0.635212903169081	3.84138310392809	11.5581896107474	0.752366535456602	5.27750181585965	4.41194717228447	0.84522782942437	4.22748076539895	11.7656531958489	0.821830347622981	6.89353653131893	5.049100410151
0.635162714672954	3.84304868575339	11.5449104385471	0.752348452252785	5.27620437917868	4.40901903091068	0.845224336132516	4.22987262615079	11.7412751657384	0.821878051079784	6.8896539417009	5.04641274229906
0.634557697275134	3.84477782813258	11.5614609698054	0.751424000548268	5.28646534587277	4.41149621097835	0.844466377826084	4.23196837282565	11.7525709135022	0.820972211435382	6.90004933257551	5.04983935169975
0.633573099359998	3.84505000478022	11.5541089297188	0.751016639472013	5.28484806217439	4.4171035613727	0.843157114330858	4.23241209724591	11.7447056123127	0.820456518134891	6.89840445421504	5.05682637383676
0.632636499613769	3.85103843963644	11.5886842337721	0.750985926797995	5.31707417184903	4.41764567125187	0.841719588163572	4.23645875459811	11.7640574444335	0.820077592175768	6.92613492308319	5.055269335654
0.632502323625415	3.85174731173828	11.5905001899696	0.750631499831248	5.32276723337124	4.41733488989736	0.841611072315024	4.23676065770267	11.7567909370288	0.820028457410311	6.92684778147293	5.0546569542488
0.631498820089331	3.85216662810845	11.6044614610887	0.749046061462866	5.32570407113599	4.4223181972648	0.840345142190823	4.23748850221275	11.7730073799039	0.818405651352613	6.93100575533821	5.06133033228575
0.630664140250759	3.85685751044773	11.604319583406	0.748098230191075	5.32593550889816	4.4233054158173	0.839185024450877	4.24218659300006	11.7730174213429	0.817366854424805	6.93130363825949	5.06203665409572
0.629681605149135	3.85835592680232	11.6065567830813	0.747090487671746	5.33052857888374	4.42922039212212	0.838081531030778	4.24446345444435	11.7766557328863	0.816390527219604	6.93705505546966	5.06964041186746
0.630296929132863	3.85763184677388	11.5949409505768	0.747001284608658	5.3269033071446	4.42559481363689	0.838926321594111	4.24389206803777	11.7749433973099	0.816358436758135	6.93686274217735	5.06565650225385
0.630519618182589	3.85509800794188	11.5794883787614	0.747455011587789	5.32276861291726	4.42665684745066	0.839180584076511	4.23998023248443	11.7540888225853	0.816732962441017	6.92901547269608	5.06598614994347
0.629964531627537	3.85992746405027	11.5939079655437	0.747323130537909	5.32532008151633	4.42688618451964	0.838369951707442	4.24576165605573	11.7782978768967	0.81667515047688	6.93496237124495	5.06658048290088
0.628223427121642	3.86403296209704	11.6070302386556	0.746640806067678	5.3343888128204	4.43004867497491	0.835436628096586	4.25026351851433	11.7887213663667	0.81592279452605	6.94540798814893	5.07018583541304
0.628898597480373	3.86489083899706	11.6040447521145	0.747189388873197	5.33345673077705	4.42958284893075	0.836362782006838	4.25170177909078	11.7871095354222	0.81610308117949	6.94477549924427	5.07064770151951
0.628997396399171	3.86527861893986	11.6063983325618	0.746586446949949	5.33631055473088	4.43302813426044	0.836630654442222	4.25161735159364	11.7800903391321	0.815582836264176	6.9392914377469	5.07350587241259
0.62753800870299	3.86578693546795	11.6169543160391	0.746957579769974	5.34491150508771	4.43588520325411	0.834573690144503	4.25222332123631	11.7882947239289	0.815694951976617	6.94923539344086	5.0765819553427
0.627783464990668	3.86734831209985	11.6188845709693	0.747184925394777	5.34547053286549	4.43661594052843	0.83488879484706	4.25352308964711	11.7893204219151	0.81602941107081	6.94894575824314	5.07677457763929
0.627924236744123	3.86541500723674	11.6189640425951	0.747484026720892	5.34652793436004	4.43551566979931	0.835012457179521	4.25200532047963	11.7867296453408	0.816450309535933	6.94957691214354	5.07586561487324
0.628795522987065	3.8640414607811	11.6154877806284	0.74842397481791	5.34557081149901	4.43453399472028	0.836104740990652	4.24961456842379	11.7779282403657	0.817329441705102	6.94618915975961	5.07303422525813
0.629620449468535	3.86207159976902	11.6034149451306	0.748729881404957	5.34158777037347	4.43401443733566	0.837266385219399	4.24767877978956	11.7682467204277	0.8176516099937	6.94220453707553	5.07285477918519
0.62976438327187	3.86549024018456	11.6158794516189	0.748880053231101	5.35049692530942	4.43506577417946	0.837572923577233	4.25120161247449	11.7740574586994	0.817852959799305	6.95056435778808	5.07409955847848
0.628129866750962	3.86544828761683	11.6317910620308	0.748163412498825	5.35213941468504	4.44037276611169	0.835133854869785	4.2507280825408	11.7866751252921	0.816831543817617	6.95240811767017	5.0802997185005
0.627717923615148	3.86629604021691	11.6702810848535	0.747815275773761	5.36408367791204	4.44387513344025	0.834546356623738	4.25178771565219	11.8144098072899	0.816406817607295	6.96211404404553	5.08413785298266
0.626521901348083	3.8694013370608	11.6903784357565	0.747214274782075	5.37044880139061	4.44336147358222	0.832702949907884	4.25443058328361	11.8293863811405	0.8152411608893	6.96817329032276	5.08304268973561
0.626456766551883	3.86908414327479	11.6949096844955	0.747342850459489	5.37182203492721	4.44166529914853	0.832590296455604	4.25416698893427	11.8339172067132	0.81538142720447	6.97027075512686	5.08141363514132
0.626093187349861	3.86910416132123	11.6863282205087	0.746942998347329	5.37494192049575	4.44153244351638	0.832291958592939	4.25521767367085	11.8291303072805	0.815173526807979	6.97973837637649	5.08263152844855
0.626000836300752	3.86887004122854	11.6822756822567	0.746838848998624	5.37060203875034	4.44154449222975	0.832196908736822	4.25515485051727	11.8232781121804	0.815121838245326	6.97174984610989	5.08272499185807
0.624503582199744	3.8744755112066	11.6792760671788	0.746192284890061	5.37192708322341	4.44122554335719	0.830498309360521	4.26074549450312	11.8200175535528	0.814493837807356	6.97140280567718	5.08228501036975
0.624480801431273	3.87756911648338	11.6720579626036	0.746092166965661	5.37446765134809	4.439779583462	0.830475703664805	4.26417445928406	11.8118720092643	0.814439263559779	6.97079787506788	5.08088461416471
0.623690561669971	3.88143228692963	11.668409520863	0.745559073737932	5.37710109529919	4.44212668390522	0.829362581647035	4.26777372768629	11.8065116950726	0.813766273101166	6.97145300107602	5.08308577473394
0.622999541585068	3.88287172886748	11.6791536844554	0.745884026776837	5.3798627333785	4.44411584994595	0.828440818558796	4.2693683398453	11.8254765743124	0.814193593200986	6.97890563522522	5.08545184206494
0.623003671888473	3.88135894848791	11.676769013558	0.746491042776502	5.37852530507978	4.44430731060652	0.828367319180441	4.26791965119465	11.8226158458874	0.814762660211994	6.9769782606157	5.08547926841112
0.623005591511717	3.88207171183082	11.6767959001272	0.746519364483835	5.37826177391455	4.44315777315282	0.828401849750097	4.26867994491303	11.824314023038	0.814801806166598	6.97694280897279	5.08408169194973
0.622858617647013	3.88277104415718	11.6878222408726	0.746356512729477	5.38660497771685	4.44531291638656	0.828228090112646	4.26939162222753	11.8319988322562	0.814635274042913	6.98352948140371	5.08682296592278
0.622930858945428	3.87933765253263	11.6867477731758	0.746394878333863	5.37991024930374	4.44626312102525	0.828280569416017	4.2651257000262	11.8290398068725	0.814631194424973	6.97346109354784	5.08735714991472
0.623343903201087	3.87639865031707	11.6825727097335	0.74639172784028	5.37799370423483	4.44406924281143	0.829014245733897	4.26508889705906	11.8290714605482	0.814716444375094	6.97406089663134	5.08723656459354
0.623299784380172	3.87812297940372	11.6520914641103	0.74562648972856	5.37144884254015	4.44151438483441	0.829076286679921	4.26725618916855	11.8065643428001	0.814055178540135	6.96977788634476	5.08463797328079
0.623146047875002	3.87556632441146	11.660149990624	0.745621955465344	5.37045223924479	4.44363240561251	0.828982226908025	4.26491926354321	11.8203374793344	0.814010201959838	6.97183709980981	5.08801573435299
0.621555673731356	3.87516480119958	11.6617357334266	0.744913362355606	5.37215057595194	4.44445245064574	0.826786359378743	4.26496558228219	11.8223354428787	0.813369310471345	6.97568034907655	5.09015845383325
0.620462777626748	3.88047866420692	11.6495239363686	0.743708630287147	5.37454145439396	4.44876326326881	0.825412959740304	4.27097857151306	11.8149412536482	0.812063380523245	6.97974037820588	5.09538975531866
0.620568158138346	3.88180257273288	11.6472084787782	0.744566469173987	5.38130355565391	4.44751933644386	0.825529107030828	4.27230792830548	11.8179219039926	0.81291583365424	6.99014847243089	5.09389617866045
0.620488821238645	3.88251133438126	11.6660722715262	0.744409767604686	5.40369202664811	4.44889982516316	0.825446107752124	4.2731493007747	11.8351909756724	0.812733840335815	7.01772721664259	5.09551181034602
0.620046010786058	3.88256711239362	11.661089483488	0.744273974827138	5.40647002407781	4.45178101477807	0.82449917774447	4.2724601453906	11.8373009547146	0.812643144321727	7.02636180616021	5.09831062901854
0.620234496026737	3.87817402560146	11.6437258141863	0.745322068989159	5.40828402432877	4.45026156436357	0.824699527241539	4.26870335452555	11.8283677021755	0.813596892789568	7.0289090845226	5.09745803066251
0.619858556223649	3.87862867763806	11.645096011026	0.745100993728534	5.40881981100586	4.4519836715247	0.824241269538103	4.27027295933088	11.8307298584293	0.813404572928981	7.03000113849089	5.10119825934558
0.619951994790356	3.87986299700445	11.6537675275892	0.745504566846807	5.41782210023759	4.45499451607953	0.824354919472992	4.27070790691619	11.8340426962471	0.813934260712727	7.03802689930106	5.10420841330464
0.619426964023931	3.8793565771397	11.6610573421011	0.747614075781539	5.42019112761707	4.45811508665887	0.823610632616727	4.270443018571	11.8415072475662	0.816012048090089	7.04090303974013	5.10839886311609
0.62048877454487	3.87706055345113	11.6485348856586	0.746734687818715	5.41629936027327	4.45522357792706	0.825160788485915	4.26791135992376	11.813416879712	0.815131514238635	7.02595541652817	5.10531061016385
0.620128284605133	3.87723646697069	11.6500954316971	0.74593180749392	5.41738090231449	4.45780696056165	0.824790448709335	4.26830366038493	11.8217162943226	0.814338392349339	7.03271769071961	5.10896928724238
0.620043450692298	3.87466992487383	11.6577327649154	0.746740111790018	5.41595788644147	4.45736908357235	0.824403790865609	4.26566993469986	11.8189512634695	0.814871603852627	7.02552357617515	5.10861164776052
0.620143291899101	3.87261964409225	11.6533029563253	0.746917895079022	5.41935807318283	4.45623998499123	0.824450529147911	4.26276396838859	11.8137154077463	0.815031540651262	7.02723538596003	5.10435981126184
0.620338187639938	3.87077371337729	11.6603064754451	0.747153342445529	5.42742727231703	4.45845961807071	0.824623423614143	4.26071492402108	11.8202304631211	0.815399853647799	7.03486773835713	5.10660700489855
0.62062027321183	3.87367338896005	11.6465213563974	0.746282049720448	5.42779215326941	4.4626907735407	0.824961875719661	4.26316497058139	11.8045342361885	0.814977152081223	7.0337973555733	5.11134145194456
0.620510566976851	3.8733915120738	11.664507272687	0.745874520333393	5.43106998646563	4.46299775694569	0.824787769716991	4.26325967768031	11.8109314228037	0.81455476659748	7.03508356038136	5.11182730908326
0.620366404547115	3.86968515648841	11.6688819854175	0.745392446626645	5.43029721507517	4.4664753361345	0.824574285273326	4.25954132175818	11.8148674823289	0.813998396451651	7.03413118030372	5.1155418822261
0.620390466432616	3.8672429157478	11.6669179071347	0.745565596919831	5.42971357605337	4.46870332044169	0.824538954461706	4.25709195251016	11.813698094167	0.814200608612662	7.03318505335214	5.11830532239118
0.620789929127556	3.8643169643818	11.6720248414156	0.745987093212706	5.42750093744928	4.46654401949784	0.825045713267062	4.25310906375777	11.8097063628295	0.814761863166292	7.02694978639688	5.11515322293002
0.620903743092271	3.87003102466571	11.6767523737683	0.746811842443863	5.43056293980038	4.4602520108336	0.82541766830362	4.25884660698374	11.8165106830515	0.815561390553169	7.03275218801427	5.10822441930983
0.621049487374328	3.86505414614976	11.6932564378454	0.747401926899979	5.42970340773006	4.4568311157504	0.825907709147077	4.25479867556109	11.8555180620171	0.816289924924003	7.05133605589709	5.10451716445549
0.620436177635169	3.86689702991087	11.7080375829986	0.747996088925702	5.43625895432718	4.45926041647348	0.825059972449149	4.25664417960026	11.8740082548527	0.81679518329961	7.06161824255436	5.10703122913259
0.621294671073404	3.86367535304165	11.6999284596235	0.749735840971842	5.42947292105374	4.4570350953048	0.826689647283208	4.25434013699749	11.8664306140743	0.818773044766499	7.05385304917127	5.10502377283959
0.621930752515506	3.86255640179118	11.6876087961619	0.750254681980362	5.42560606742126	4.45454037866126	0.82760814299675	4.25288333624494	11.8477709476792	0.819333395486978	7.0464418227177	5.10206799865959
0.623315364695195	3.8578483363403	11.6827009946609	0.751728339524841	5.42335468413968	4.45455295322123	0.829329569044582	4.24743365883164	11.8391839428304	0.820785842182285	7.04237950216474	5.1018791196577
0.62205864705178	3.85787173497968	11.6909478926653	0.751015566362477	5.42612802279278	4.45819818453097	0.827650660420919	4.24818562550873	11.8505425725951	0.820205818156584	7.04665827447459	5.105637608348
0.622075148644315	3.85803697986337	11.6898800459287	0.750854689026279	5.42472102978579	4.46001903662443	0.827566974272331	4.24771861374488	11.8470462047344	0.82007097042985	7.04312046350253	5.10573748250379
0.622204009532623	3.85745368080099	11.7007337351316	0.750994881052199	5.42441336502408	4.45959269107811	0.827820386369977	4.24703766496977	11.854319691916	0.820276847873305	7.04163088322548	5.10524121752872
0.622775366103916	3.85785579858049	11.6899534038687	0.75132523232364	5.41633886968246	4.4569398997148	0.828391454784896	4.24708535574294	11.8469101671268	0.820588323982884	7.03600966694406	5.10156236150058
0.622092065401816	3.85856694315533	11.7032013407748	0.751694617002095	5.42030927815382	4.45696384065563	0.827260575145791	4.24764060574083	11.8530535092327	0.820511867891992	7.03885395083998	5.10113525570514
0.622714870397794	3.85830308202702	11.6936126979514	0.751967597097787	5.41214256126522	4.45491573232547	0.828137650552794	4.24739685638602	11.8463514592135	0.820866890338755	7.03194467484387	5.09864215169976
0.622525276293251	3.85869705540437	11.7132204518814	0.751627789660628	5.41208395387661	4.4563711878124	0.827911017491869	4.24793283858714	11.8657637702898	0.820515407101177	7.03284497647852	5.0998322833409
0.622926226935197	3.85734841088249	11.712312151719	0.752506603802215	5.41293908330261	4.45436615132782	0.828323626359919	4.24619313099631	11.8627476028139	0.821392876676308	7.03048966160001	5.09626946616922
0.623971957439917	3.855021847043	11.6988829347903	0.753599222849039	5.40886140021324	4.44980817740784	0.82982592437231	4.24329239428568	11.8469899747046	0.822437870916959	7.02464884749847	5.09085596071143
0.62347352925093	3.84968269840085	11.7064941504139	0.753216486061848	5.40626725216987	4.45420164899046	0.829037980406475	4.23775250241846	11.8525955908944	0.821938684180206	7.02371257117374	5.09682075001012
0.623558268674814	3.84960545024852	11.7156661547984	0.753438331554955	5.41133705736468	4.45154289934509	0.82960754560166	4.23815432024163	11.8650567844627	0.822206702992941	7.0317812219674	5.09461441356881
0.622581549947916	3.85253956838119	11.7210154311142	0.752135971550105	5.40680379295365	4.45379158710761	0.82855978456501	4.2410430034133	11.865702484094	0.820700796973105	7.02525312933741	5.09807793385775
0.621657270239223	3.85488973404609	11.6994197450872	0.750510957095781	5.40265603411527	4.45674637576848	0.827660513312095	4.24266504989678	11.8443958380167	0.819667899543322	7.01885709851671	5.10150427386811
0.621640646392278	3.85281629330326	11.7003873141067	0.750423794818908	5.40271831167662	4.45288259547439	0.827779292527054	4.23913327231867	11.836109973014	0.819675410132259	7.01157770700739	5.09564123338167
0.621403047979983	3.85389189891116	11.6966050589898	0.750708114185075	5.39508499661814	4.45299057864683	0.82743531391133	4.24025730923972	11.8375371736453	0.819768386409711	7.00749831589109	5.09593478731784
0.621568979208669	3.85278329956147	11.6874124364407	0.750417705119538	5.39303673681422	4.46172155951642	0.827270722949317	4.23850941610894	11.8280792155323	0.819273962953111	7.00403993574581	5.10282038332519
0.621525797645318	3.85123467481631	11.6968160260966	0.750820209461093	5.39736178857405	4.46140025387691	0.827280156112376	4.23705707881631	11.8360541014128	0.819711334632102	7.00637208704938	5.10260236817395
0.620576555535349	3.85876408594563	11.6984253787005	0.750353822098783	5.39850852372296	4.46363048495546	0.826147975450532	4.24525562071084	11.838704739153	0.819194101400461	7.0082732237695	5.10525603192111
0.619178065482925	3.85909031652746	11.6926751938814	0.749097163611191	5.39664501585087	4.46615859712186	0.824401937517707	4.24570889865228	11.8322851209256	0.817965685336146	7.0060342749736	5.10775906492092
0.620444062029735	3.85689785785422	11.6916659757548	0.750207885696789	5.38981668361393	4.46253588819992	0.826057911882633	4.24373804663165	11.8296630064189	0.819171791243054	6.99510280817842	5.10419719639685
0.620110434719964	3.85544083398713	11.7044066832153	0.750564194907615	5.39239266781196	4.4632938657838	0.825676221926943	4.24301110917574	11.8395227543672	0.819714311652105	6.99810001158001	5.10494253090389
0.618458470222617	3.85617578274826	11.7086660879772	0.750121155957963	5.39539802495482	4.46757084906827	0.823906115197833	4.24404212366438	11.8500982662839	0.819387572197597	7.00619645998802	5.11046494722229
0.619489978700651	3.85274201340172	11.6979185244818	0.750247396485926	5.38970303022743	4.4650900250385	0.824996707144202	4.23865631985094	11.8367173854908	0.819051122428587	6.99827196142494	5.10590707365663
0.619488035155033	3.85048095167251	11.6770397780093	0.750159407261764	5.37316567542677	4.46621575422013	0.824999182972758	4.23604985338699	11.814887963564	0.819045264225292	6.97797177996443	5.10681220273523
0.619547763740735	3.84887239267133	11.6657382980653	0.750462773996722	5.37039083447447	4.47093074870539	0.824483903508454	4.23315646646327	11.7925027987288	0.819136784372765	6.96969416091681	5.10636878164557
0.619810203171786	3.84432207708406	11.6472415173701	0.750557082770906	5.37213628996101	4.47487216650325	0.825136450014859	4.23346039293958	11.7861910422213	0.819176821503824	6.97984310734185	5.11061457233803
0.618893023814794	3.84194834882269	11.6481452325592	0.751216528972202	5.37478788773112	4.47922406493866	0.824414138809803	4.23288746317411	11.7908792074998	0.819288750909502	6.98382295907964	5.11587485786191
0.619365813828848	3.84023001682074	11.6505125510961	0.7508613620994	5.37680910540513	4.47716983314875	0.824934608918479	4.23117726982694	11.7936382034141	0.818866740489828	6.98500216183914	5.11394434217552
0.618707864980961	3.84054530705635	11.666014742926	0.750061834011696	5.38499915213376	4.48050636371107	0.82402219022889	4.23187330064701	11.8036645353327	0.818021450440892	6.99315124276801	5.11797300160251
0.618423491350228	3.84203102931592	11.6714415666469	0.749639031095704	5.38644597053724	4.48156126904975	0.82396893711017	4.23360643414041	11.81487538993	0.817556797862961	6.99758318516552	5.11887044156564
0.619157880817006	3.8416646012339	11.6644499865359	0.749811001372493	5.38478637431238	4.47903523278984	0.825239903493256	4.233318172343	11.8098340718483	0.817775707158835	6.99566709467886	5.11606605328739
0.618692540349504	3.84433335749459	11.6767326544125	0.749765082255492	5.3893853494696	4.48101610211431	0.824324900288996	4.2358535932099	11.820713115526	0.817682843449069	7.00100205490316	5.11748428629618
0.6182824614129	3.84598987122325	11.670351732914	0.749725342374002	5.39102215628773	4.48178182536264	0.823755296746558	4.23787701206095	11.8138926027055	0.817615794347559	7.00290583975043	5.11846852575928
0.618095617893589	3.84504531370832	11.6610853909227	0.748862245264483	5.38718163274876	4.48237502959475	0.823473801969707	4.23712930800457	11.8127734616785	0.816763573770811	7.0043103084114	5.11949090448953
0.617277066994377	3.84692084996811	11.6828982848701	0.748097699837692	5.393214765802	4.48557011989501	0.822357577770249	4.23971869953093	11.8238473686513	0.815974159845904	7.0089646398548	5.12358089091809
0.61715109377398	3.84554039340754	11.710048206371	0.748306262953363	5.40311487957712	4.48628325460636	0.822078391058499	4.23838499498174	11.8405402597901	0.816122946975566	7.01649902281589	5.12464590707464
0.616480463529384	3.84794239812473	11.7309115315735	0.74779960133287	5.40721986206453	4.48798644196949	0.821297794776078	4.24088761465907	11.8532270463369	0.81555006237494	7.01899682283196	5.1264816866588
0.616864182837378	3.84405809264466	11.736145253293	0.74835080113148	5.40537452187582	4.48847370026872	0.821778382628624	4.23664694332374	11.8578841601804	0.816073589273906	7.01725365575845	5.12653124919942
0.617420591420134	3.83900409081951	11.7343686149978	0.748402938075675	5.40285778124079	4.48587476918044	0.822687665484856	4.23078942241249	11.8549256935336	0.816161774975514	7.01162163687031	5.12437675126994
0.617234547379132	3.83857508205621	11.7400266812371	0.748654894342771	5.40394620080734	4.48499513251863	0.822407997290517	4.23034731750291	11.8611736274342	0.816489203974096	7.01417599139127	5.12328221525913
0.617549831473095	3.83773073410829	11.735136601082	0.748883552427791	5.40115961263546	4.48541722202252	0.822795695107256	4.22952258895119	11.85709714445	0.816728396972936	7.01151849895788	5.12393384361652
0.617639561189147	3.83339789181728	11.7418061340136	0.752446976649949	5.40078258025672	4.4851101191857	0.822969272535447	4.22565891148333	11.8636470788855	0.820966519586125	7.01209830435199	5.12538882858321
0.617792383732275	3.83260029772554	11.7398247787156	0.753676463004228	5.39829705916231	4.48410978315033	0.823013011735611	4.22453314428198	11.8621120972521	0.822285816465567	7.01054979749687	5.12412432901619
0.618016250866001	3.83208913284471	11.7475549703377	0.753999018904376	5.40037471704365	4.48343293136529	0.823334355136967	4.22384671632886	11.8688138671578	0.822683543428308	7.01276284678426	5.12318338074199
0.618026303861729	3.83429843924633	11.7651497582708	0.754052743978074	5.40763664420699	4.48578930470567	0.823225947548226	4.22502776342239	11.879586621068	0.822640007938014	7.01802634250134	5.12501716058763
0.61799210204182	3.83301277121714	11.7568909957935	0.754107474433048	5.40381042331656	4.48274482223222	0.823131147478391	4.22444756961873	11.8704061783625	0.822727726522282	7.01338139479032	5.12221402842136
0.618657005288792	3.83048012031923	11.7399588446113	0.754594255558287	5.40149059730924	4.4805076980265	0.823937128120648	4.22234852139154	11.8559958005423	0.823382804046529	7.01222577465875	5.11981002979159
0.618705464377922	3.82872274062605	11.7386136065161	0.754943915777088	5.39922412905527	4.48131737216458	0.82401884275173	4.22019236289776	11.8480732606754	0.823720643792589	7.00741674948129	5.12044501325261
0.618581230991264	3.83013463893641	11.7448634919764	0.754891543527071	5.40976161811055	4.47970578513249	0.823960445971466	4.22277012105984	11.8448175301211	0.823679437841721	7.01246872829709	5.11909546871175
0.618540998135826	3.83155686780109	11.7438993541365	0.755194348953533	5.40133453734108	4.47901053340622	0.823908056826312	4.22421724207162	11.8455024939372	0.823931492909949	7.00507091774458	5.11839534819302
0.618958203079661	3.8308681446719	11.7460980792124	0.756227108870258	5.40610781576631	4.47683014978249	0.824408793859133	4.22354428354105	11.8438308303595	0.825074504325671	7.00804609606843	5.11620091902432
0.619432302158036	3.82486961110548	11.7470367708144	0.756437938763657	5.40754775776426	4.47320298248101	0.825131591513955	4.21798287636847	11.8462841142462	0.825482773713772	7.01048143504854	5.11252803131236
0.618803904371625	3.82087094948273	11.7583223550115	0.75622935227146	5.40886548124899	4.47815636439044	0.824694016351602	4.21401612564416	11.8566228842289	0.825304024683545	7.01204009449608	5.11895777604998
0.61880615901451	3.81706377383062	11.7370862172491	0.756253930830745	5.40235474385016	4.47938938912273	0.824706822245015	4.20988119331761	11.8426621978394	0.825279605039802	7.00812363307899	5.1203942836657
0.619108172393182	3.81644671295928	11.7484437870486	0.756790483572821	5.40322301883497	4.48074724970125	0.825025149467819	4.20920247551264	11.8493957888483	0.825770536759975	7.006704249724	5.12161139242262
0.618548387679703	3.81585046334582	11.7626944300876	0.756102193694633	5.40612337863906	4.48602399455506	0.824361141943558	4.2084593549172	11.8574085454975	0.824995915871842	7.00730679006086	5.12790245357522
0.618738429152599	3.81407278327445	11.749372884165	0.756573682810262	5.40293208859329	4.48297689862209	0.824578807415434	4.20741323645349	11.8453447315147	0.82550801852615	7.00506405570465	5.12506764043254
0.6142784934122	3.81396774304812	11.7632677975849	0.754766842230513	5.40901574978504	4.4882213408199	0.820798670477823	4.20851395224537	11.8539567392977	0.82343417554505	7.00954976228111	5.13090231546892
0.614461206040029	3.80879342512484	11.740308589025	0.75533423890085	5.40191134338923	4.48703407846363	0.820914341230314	4.19932097240129	11.8286002673729	0.823845352009069	6.99925967589513	5.12706961848363
0.614488238623905	3.81495382529426	11.7533343878438	0.755301352030758	5.40241635085851	4.48401942822285	0.820805827041245	4.20452742627242	11.833123428665	0.823754467309976	6.99664564384381	5.12234078544026
0.614604177984593	3.81083576980062	11.7428727185436	0.755335743116449	5.39780491063859	4.48423082700121	0.820986880607264	4.20075387154746	11.8137003794419	0.823686181951072	6.98773227126036	5.12308646802706
0.6148886500729	3.81050039700316	11.7398102500964	0.75581406098528	5.39730548646271	4.4840392869758	0.821365330712268	4.1992884699568	11.8082212350963	0.824095354802619	6.98754678730067	5.12160316766226
0.614902193080124	3.81049151255682	11.7386764257257	0.756366201437944	5.39682806526922	4.48386526528185	0.821886748410072	4.19959690472547	11.8086267045642	0.824767918287559	6.98797863215369	5.12158094143652
0.616743067978765	3.80626957200147	11.7246442797952	0.75673763151498	5.3923125955181	4.48031692830911	0.824331922188872	4.19437517159932	11.7884742374468	0.825167728339164	6.97962835107622	5.11670531224883
0.61698608195246	3.80481075145036	11.7125036440965	0.756660161684523	5.3871835377839	4.47643594312002	0.824598550406687	4.1929315335632	11.7765269931149	0.825224776452561	6.97308467243778	5.11222372041505
0.617814671192558	3.80325392115678	11.7300260533294	0.75756249180811	5.38875408373304	4.47340393290059	0.825671245577662	4.1912722746884	11.7881194618843	0.826226587793941	6.97382720473365	5.10897242505574
0.617688781089202	3.79934692072536	11.7396365850199	0.757182581116225	5.38381117830514	4.47714529915979	0.825515130947454	4.18725095465275	11.801662307408	0.825858919143334	6.96937433827685	5.11373946633024
0.616610412085021	3.80288539093964	11.7535416387757	0.756778890373942	5.38637797126616	4.48185504794388	0.824113814580809	4.19293574122182	11.8201057082487	0.825536717153002	6.97803882750751	5.12073820943835
0.616240201451726	3.80239198736395	11.7554250191015	0.756772552025765	5.38560200792029	4.48181575413207	0.823567443408284	4.19250083033281	11.8236606079654	0.825499881497608	6.97679743206125	5.12095202710206
0.616690029661296	3.80185978806902	11.7574659384763	0.756440997831607	5.38061516094374	4.4805858836483	0.824191497824768	4.19210586608144	11.8260875420454	0.82529677297014	6.97082783957524	5.11956682462007
0.616813071250927	3.80045787783482	11.7673309868818	0.756530837483543	5.38094710836848	4.48109095024158	0.824390543712596	4.19060785493257	11.8305987001792	0.825394610404359	6.9681250813142	5.12005319401569
0.616469860842321	3.80043005025282	11.7690777671849	0.755252236675751	5.37915255254236	4.4847502012702	0.823930272289027	4.19080467223669	11.8340561351925	0.824037217277283	6.96644357551023	5.12382720865284
0.616713177922991	3.80081821209649	11.7557426141061	0.754912803018204	5.37485507436581	4.48688646036527	0.82432053273779	4.19136303041769	11.8131459681917	0.823831982580408	6.95733879416654	5.12660946151065
0.616290859528295	3.80090877053684	11.7563734865999	0.755534936380732	5.37551748351368	4.48886808312985	0.82367688980906	4.1911191937397	11.8153195455395	0.824332573458123	6.95908366862867	5.1284444020363
0.616168772375961	3.80013664523807	11.762186782301	0.755334181083957	5.37650184873499	4.4901995744106	0.823509902963484	4.19018918617595	11.8185349094709	0.82412850903182	6.95833712007854	5.12980178476062
0.614989382419205	3.80252618780716	11.7699808154686	0.754574577210959	5.38203170351307	4.49335332141668	0.821931352894942	4.19256111616241	11.8280327109772	0.823267455169655	6.96605634907625	5.1331621644406
0.613663680271707	3.80706532899389	11.7764036163945	0.753379524706216	5.38652763431229	4.49798349553252	0.820087925576623	4.19747870858362	11.8358264196028	0.821962198655228	6.97292840914736	5.13866767717326
0.613493585724512	3.80930970670463	11.7714854702277	0.753542589472552	5.38852846856461	4.49802988895058	0.819852111949052	4.1997324734356	11.8312063905091	0.822042608235271	6.97535899392599	5.13827831500604
0.614303267262866	3.80481841872902	11.7574108260021	0.754722252987683	5.38252567026138	4.49523661792332	0.820918238198719	4.1943489924766	11.812503929594	0.823319630127976	6.96602364778825	5.13433970105041
0.614432717452621	3.8023076579912	11.7699153419275	0.75503269828087	5.38523485906765	4.4949781497124	0.821071469284653	4.19204120634322	11.8292836544492	0.823705611770822	6.97072259927413	5.13408944854315
0.614040472662197	3.80423876492492	11.7772458974831	0.754236084623814	5.38653708165471	4.49567816749874	0.820426311327896	4.19344314382876	11.8361060603843	0.822791556912531	6.97256612980007	5.13469906976226
0.613883155600712	3.80542947575547	11.7657357999915	0.754155910989091	5.38119712465226	4.49409891742271	0.820526673285317	4.1956594628519	11.8259275554589	0.822817153887583	6.9672049299241	5.13310713861521
0.613941171998203	3.80532440528212	11.7688932170514	0.754210665232081	5.37923368013631	4.49207580136721	0.820539357782219	4.195313090614	11.831654308465	0.822931552010832	6.96674361965918	5.13047560503542
0.61408579992362	3.80411727814848	11.7703513718917	0.754509998070141	5.38168303470686	4.49273799801147	0.820751657611748	4.19376090953343	11.8386670427394	0.823212719584615	6.97449981612319	5.13113676601583
0.614386740008249	3.80474689366132	11.772483774602	0.754401507409662	5.38566974315686	4.49171974972027	0.821223912345818	4.19448330048525	11.8445078009474	0.823117601501454	6.98028595981643	5.13004359715471
0.613985746668137	3.80356396197303	11.7551397731699	0.753994907583343	5.38429916546314	4.49457269093254	0.820631861794946	4.19318506596322	11.8229641020908	0.822445310347616	6.9750726936804	5.1327962476027
0.614037539486143	3.79724268455054	11.768387929127	0.754134890591366	5.38645560738417	4.49833493962994	0.820631590489832	4.18649460004556	11.8389587817339	0.82257468036361	6.97869946130118	5.13729448675138
0.61401945130924	3.79652737386015	11.7761356197405	0.75429552264216	5.38551172956608	4.49995931980542	0.820521697549924	4.18545214078609	11.8495784088286	0.822656804256394	6.9780359700599	5.13862361501346
0.614126097115205	3.79586127651483	11.7677395274815	0.754190397711079	5.3855723778112	4.49978791847776	0.820752017197334	4.18486404462215	11.8449165951577	0.822575197039897	6.97842439053113	5.13844414064042
0.614190507036661	3.79486151500982	11.76250422309	0.754143839288876	5.38267132323928	4.50004760667055	0.820863264979969	4.1841135217209	11.8364193044119	0.822581222296915	6.97316164104492	5.13943075948803
0.613859769140117	3.79630325941542	11.7504754463557	0.751861398723592	5.38053727517446	4.50528855762802	0.820263899123731	4.18479715111599	11.8269780650757	0.819986273632874	6.96961893374404	5.14478972729715
0.614002162009766	3.79774306316638	11.7279281543719	0.752424804708195	5.37555815526843	4.50342638453063	0.820463357836135	4.186514091951	11.8078188971571	0.820533833088877	6.96528832191288	5.14308686838012
0.614940669371948	3.79750562872793	11.7274889979116	0.75347155171973	5.37131639002663	4.5007746704291	0.821740632796154	4.18570444934507	11.8054107840307	0.821620032170041	6.95916914196115	5.13790424727696
0.61526277194087	3.80145147359105	11.7177408364405	0.75346536813374	5.37303423626615	4.4952088186597	0.822185598814144	4.18940715086631	11.7907155861176	0.821720876218131	6.95629123591336	5.13123419740681
0.614221504202946	3.80618548117153	11.7254742175676	0.752195051328323	5.38127732296307	4.49804243551288	0.820834760363242	4.19393537801287	11.7965665959042	0.820363288567694	6.96449957710009	5.13421709656931
0.614064453413297	3.80546306438204	11.7146843506208	0.751907419227746	5.3763813075569	4.49731471262427	0.821030870618913	4.19265571019386	11.7809149763583	0.820249805617922	6.95343471786114	5.13416314553354
0.613255519464249	3.80683916009334	11.7367895966819	0.75136461209528	5.38372008793502	4.5001832621944	0.820077231509547	4.19402205643136	11.7936817119045	0.819737923757447	6.95817303188838	5.13731576314341
0.613520773802979	3.80620803734773	11.7272438057842	0.751229318567393	5.38094020555863	4.49813358931034	0.82045223562828	4.19362687655005	11.7846255157266	0.81969231600512	6.95414857399946	5.13517733735636
0.614142978526892	3.80307415549086	11.7462744444272	0.752047113298002	5.38083015406673	4.49344195580603	0.821115307751988	4.18876696216195	11.7941450715886	0.820447636197469	6.95245577534201	5.12720791139571
0.614264975841205	3.8046298078825	11.7560042315941	0.752403346013386	5.38682333845721	4.49415681991346	0.821245789004021	4.190406259185	11.8028590821472	0.820827009698572	6.95977996797978	5.12797077563678
0.613993206806918	3.79935269717825	11.7792860661275	0.752205413678511	5.39365912896359	4.49518625755022	0.820853645747792	4.18532661990454	11.8266020673913	0.820592409734968	6.97090173210781	5.1288432116292
0.614283344168493	3.80222393691641	11.7595289812483	0.752706766464574	5.39297703800302	4.49164274985492	0.82131093544355	4.18775196583521	11.8069359292971	0.821228955488998	6.9730116283937	5.1233787689705
0.61445235417511	3.80301621563167	11.7504083312603	0.753515394457686	5.38824716336644	4.4909526953192	0.821323811495451	4.18851039980891	11.803948996215	0.822006534929819	6.96630562471333	5.12175629926049
0.615271556047484	3.80104876352725	11.7585737214951	0.755119928854191	5.39405929685794	4.48835083391499	0.822312028600967	4.18615857181165	11.8061038316192	0.823655360262434	6.96946752415927	5.11809343536076
0.616061931784821	3.80073423278745	11.76181280017	0.754450096553031	5.39770745232566	4.48534468469013	0.823422964339956	4.1854799960053	11.80307132797	0.822841991655529	6.97285002561587	5.11446985366468
0.616185060087643	3.8030390476587	11.7545078253903	0.75466611635698	5.38793373236667	4.48241089030997	0.823392824224324	4.18778015705447	11.7991832139864	0.822967353013358	6.96417474746746	5.1107100647033
0.616157641284579	3.80203861380045	11.766234357253	0.755222044386821	5.39495873236667	4.48510482013043	0.823240172296442	4.18583703254642	11.8084952092151	0.822906907593157	6.97136797438159	5.11304258351101
0.614075367220321	3.80833832840611	11.7745103512336	0.753831152614705	5.40032463097517	4.48858117492987	0.820315016188849	4.19259637774046	11.8176732942333	0.821366192436272	6.97848650391359	5.11702594316169
0.614361206572555	3.80419723517736	11.779795987862	0.754071269459609	5.40087495320844	4.48834717620989	0.820671617623598	4.1882825907585	11.8130368776737	0.82168330853936	6.97212149808609	5.11672093537651
0.615136570553724	3.80514666676462	11.7794546729269	0.754567566366097	5.41278332261681	4.48669403702088	0.821477482850846	4.18837762462621	11.8024751934324	0.822198443217252	6.97397061085511	5.11299305469955
0.614914010086575	3.80649617730151	11.8134647922701	0.753813610551711	5.4257011934837	4.48995372007235	0.821212675353699	4.18974446773302	11.8351441497503	0.821410780423396	6.98867130451196	5.11680184401052
0.615546047770783	3.8043132317884	11.8072360002288	0.754434900689298	5.42101514619765	4.49056040663779	0.82220490818086	4.18695687388206	11.8278052339104	0.822209855717131	6.9829195224041	5.11723414609038
0.615967244423444	3.80216006750545	11.8250280928494	0.754478214684619	5.42304204221238	4.49267228616767	0.822590646023664	4.18367124186363	11.8438131715541	0.822231067167203	6.98253347971462	5.11954519375385
0.615607238784127	3.7988705163638	11.7918575137159	0.753932004875744	5.41111492572255	4.49194804119847	0.821988937046163	4.18001858480596	11.8273136676332	0.821786337251837	6.97472801174705	5.11831302925416
0.616861785015061	3.79677615667181	11.7808381794049	0.754953986586281	5.40669604282156	4.48540333915295	0.823623511025876	4.17780832973869	11.8141678762738	0.822944918763592	6.96663117726038	5.11048352843103
0.616663576625279	3.79451621099469	11.7936668435426	0.754405604780269	5.4051393929602	4.48822038999833	0.823375071553074	4.17547945746761	11.8235782194687	0.822431316217101	6.96513905698829	5.11398788897757
0.616686681887809	3.79497732742078	11.8049641570135	0.754620141973762	5.40833946378399	4.48814181889839	0.823879190220867	4.1772433969463	11.8371599257323	0.822545270061139	6.97261637241305	5.11680578938787
0.616714413677431	3.79592372924486	11.8262433847302	0.754989128164007	5.41585208588411	4.48364679379891	0.823903984227472	4.1763505363599	11.8615123531654	0.822425238083685	6.98328008773518	5.11193861617419
0.617121033072273	3.79317628190809	11.8253927866903	0.756093332428369	5.41791785849859	4.4823741230918	0.824319281904909	4.17331206742583	11.857317453224	0.823476664983969	6.98482003013405	5.11022687133164
0.617374319932936	3.79106530381754	11.8242217999734	0.756671549580979	5.41686716357259	4.4815499056907	0.824877207268226	4.17146194325107	11.8571542730569	0.824264853256454	6.98424364217563	5.10974591914755
0.617817170103158	3.78843025190945	11.8152830382819	0.761617973900476	5.41584263891812	4.48094112242966	0.825316487399396	4.16838234508943	11.8350237794002	0.829007934130991	6.97842855551301	5.10731728229355
0.61812398167869	3.78420965044355	11.8257042317814	0.761837322971331	5.41476156883688	4.48233851619353	0.825684353694266	4.16455373366429	11.8491998378513	0.829214289542506	6.97890196048641	5.11012550102139
0.618303812813055	3.77835883814167	11.8103462456703	0.761939098134302	5.40990080494799	4.4770131418958	0.825769318010534	4.15783305154539	11.8337116310672	0.82936079650409	6.97278763235285	5.10229436449299
0.619318659011155	3.77826882625169	11.805769921685	0.762703118126379	5.40559455221797	4.47625650317642	0.827684200905769	4.15768990240849	11.8276590884137	0.830216296150557	6.96937804955003	5.10012408903201
0.620699635423189	3.77477618043519	11.7946368396945	0.764330169127785	5.39831332627169	4.47232357128197	0.829687943321193	4.15408537605265	11.8150779929453	0.832024820709867	6.95938151922073	5.09566687806827
0.619707555707339	3.77881352261144	11.7877686759139	0.763607250744406	5.39817911321723	4.47595035400792	0.828376544606769	4.15750083924039	11.8027447119126	0.831272389748837	6.95715293523168	5.09946839922941
0.619426944247903	3.78141075086515	11.7777272416571	0.76380044776194	5.39586275880299	4.47454979836953	0.828112486766991	4.1601327565418	11.7887426065203	0.831024156831322	6.95333530077181	5.0979213611558
0.619537005770048	3.78011244060933	11.7843784164691	0.764019922221904	5.39507945679797	4.4768425006256	0.828300448177133	4.15878125105871	11.7906599993569	0.831248792331107	6.95031878878333	5.10074764547712
0.620476187480005	3.77580101992704	11.7640031223234	0.765116940150322	5.39103992858433	4.47197987889638	0.829541755745866	4.15541552797807	11.7744836611689	0.832538309889345	6.94685022758794	5.09629148330836
0.620461111643631	3.77554739132061	11.7725330376495	0.764597740535567	5.38974819656088	4.47289609347117	0.829688612349872	4.15513636114796	11.7877610338249	0.832121292031312	6.9456725125388	5.09731780054046
0.620171505023012	3.7763919480879	11.7904834138217	0.763694434671116	5.3774395323042	4.47289889296354	0.82928320325476	4.15587038239678	11.8035199595286	0.831109566731894	6.92737655779675	5.09799872343223
0.619799477131789	3.77389718114238	11.7863793956993	0.763259281344727	5.37651100066428	4.47342798778195	0.828673371958485	4.1532181684934	11.8039608309455	0.830612314592633	6.92928662177369	5.09856615768218
0.619899242468005	3.77257910894766	11.7751913456401	0.763397043513004	5.37168123023704	4.47729508992937	0.828785694871631	4.15149872560067	11.7915678692207	0.830773043956475	6.92021442615819	5.10298169670011
0.620216645139285	3.77364298329636	11.7757505116347	0.764051006370167	5.37495823542993	4.4765443312166	0.829209802920941	4.15202510208482	11.7900407152198	0.831390353960177	6.92048631084256	5.10181191352985
0.620170322008631	3.77576286979782	11.7739883548323	0.764057811525818	5.37906589444181	4.47695233751286	0.829199570513256	4.15452647361317	11.78826319268	0.831274793434795	6.92843864893075	5.10258277452094
0.620034400841162	3.77775559339072	11.7763843808823	0.763534414452435	5.38139450954016	4.47667484144305	0.828965828808307	4.15676891797702	11.7864779581794	0.830710856777291	6.93186557143366	5.10204442603557
0.619772753057922	3.77950096987366	11.802083498338	0.763633408119945	5.3871505537957	4.4725059451022	0.828585540896367	4.15311787477713	11.8123836030665	0.829999080585358	6.94103512897602	5.08546483175456
0.620077741227943	3.77676949450954	11.802585863172	0.764090698183191	5.38073612364127	4.47543005243348	0.828938633954028	4.15006106479795	11.8142871288511	0.830378793286147	6.93347282567447	5.08891802273391
0.620009663068342	3.7738337198632	11.7982666512901	0.763744565906452	5.37344721861935	4.47545494343323	0.828852572071075	4.14681440596832	11.8064246345769	0.830028515030692	6.9233432075517	5.08903468908586
0.619386253042973	3.77924711882359	11.7973097614195	0.764037780895738	5.38198626557871	4.47561356366738	0.828008667699209	4.15129598125557	11.8044118220705	0.830126393011171	6.9300807653463	5.08867356591624
0.619043419217304	3.77993703898855	11.8091385070278	0.763943913833	5.38447930823352	4.47315297697173	0.82774264895358	4.15276552496136	11.8149258448875	0.83005489222638	6.93431891907009	5.08640596698325
0.619074370198395	3.77974704951416	11.825067683064	0.764163150430951	5.3904999353324	4.47309612306178	0.827787566364368	4.15278745106161	11.8306988176922	0.830308587276809	6.94274555069822	5.08673188657998
0.619085947597078	3.78036771996561	11.796012839868	0.76414887420243	5.38474777974289	4.47361819597767	0.827839633311424	4.15323711004532	11.8081876108434	0.830217390351071	6.93777687763708	5.08730935220921
0.619228528844722	3.77810078968513	11.7999731608665	0.764555305596677	5.38906083481282	4.47041253222575	0.828053804179913	4.15101316596729	11.8145192631075	0.830573272435004	6.94526610399862	5.0827307154917
0.619525582081692	3.77779966730738	11.7845517701263	0.764485020196246	5.38526346971735	4.46850093573677	0.828560617317994	4.15082230457114	11.804126336345	0.83061492517162	6.94079413583293	5.08056720659907
0.619434349371163	3.77927822215635	11.7904097271383	0.764437322230166	5.38508981134361	4.46445357606361	0.828488956116083	4.1532359169507	11.8067274337621	0.83075629023302	6.93791393629003	5.07575577853956
0.618668040803543	3.7807470648917	11.7855963219324	0.763371244932694	5.38463070877951	4.46454301916757	0.827706178969682	4.15514045608733	11.8025487661025	0.829526256195536	6.9381550413012	5.0758201399783
0.618908579608146	3.78047184914224	11.7849292279153	0.763382642944418	5.38412674649783	4.46389456930226	0.827941579199728	4.15456984587028	11.8020519486703	0.829601198746502	6.93732293198348	5.07455346988768
0.619716168961435	3.77844503201347	11.7759313443174	0.765231087005243	5.38942750707984	4.46311625345891	0.829004404910684	4.15204382849741	11.7849432255038	0.831532306254928	6.94149159247441	5.07335767928603
0.619867326237378	3.78056026335345	11.7663315434836	0.765232195436363	5.38913606054624	4.46057648747467	0.829179813610971	4.15429870646234	11.7713409431832	0.831518832417796	6.94073764755729	5.07026055343916
0.620750848210017	3.77901451234189	11.760266746227	0.765031678868339	5.38715343025728	4.46042317056563	0.830221782106722	4.15223982885916	11.7675766675342	0.831178072325119	6.93936995753572	5.06966671920222
0.62169760031017	3.77625704252698	11.7514523091232	0.765178548805136	5.38306243317341	4.45650016734811	0.831411650802954	4.14934226454375	11.7551597020281	0.831439899165441	6.93082165289526	5.06519402261976
0.621558411835849	3.7756853689815	11.7584204231583	0.764386208047094	5.38456888054183	4.45754505329205	0.831199367842074	4.14833977634011	11.7641259604541	0.830680363497571	6.93498329371935	5.06639065345078
0.622030889978881	3.77292927327367	11.7464887992267	0.765330274407026	5.38056712896738	4.45618869169515	0.831768720350679	4.14521193807222	11.7535003018391	0.831635524635769	6.93023341292098	5.0646161189917
0.621325429197755	3.77298998946069	11.747248408752	0.764679560914139	5.38310767112216	4.45956109350092	0.830831191796956	4.1452102941343	11.7529825008746	0.830945412785821	6.93248148381395	5.06842995659019
0.619999078376082	3.77422439684543	11.7712451546042	0.763931429736438	5.38680152858823	4.46742993812922	0.828944160566762	4.1459964135667	11.7733992140153	0.830057529252793	6.93742804550309	5.07602215880104
0.619929978353478	3.76984348850604	11.7660454063802	0.76361869391871	5.3829459936027	4.46639066920206	0.828880576122782	4.14226698225795	11.7783430107496	0.829920576822273	6.94086502382133	5.07475828340512
0.6196030145178	3.76984251438304	11.7613387187471	0.7633021506231	5.37831496925037	4.46958044142101	0.828358018292118	4.14180645208123	11.7751017992056	0.829641644629707	6.93382835440124	5.07855705032355
0.619620286233135	3.76959086123369	11.7586943654203	0.763880166206871	5.37944943522934	4.47111217661041	0.828433896114189	4.14118963831726	11.7715150146243	0.830186738094977	6.93485819582826	5.08017231922683
0.619108181520437	3.77279360469869	11.7500137498684	0.762724077343978	5.37994172017965	4.4709891546142	0.827767686211032	4.144688092336	11.7615445878767	0.828970705528592	6.93756413739961	5.08023102891102
0.619432178759928	3.7701580161942	11.7519997369524	0.763254395581943	5.38036019366052	4.47272837090331	0.827948392975797	4.13907848770946	11.7689973222767	0.829306011007895	6.94111415151341	5.08150663003754
0.619658200907113	3.76701734183802	11.749810770452	0.764140367944033	5.37597944817295	4.47162500736433	0.828190700285908	4.13509916123195	11.7604585385946	0.830294250383054	6.93342485311697	5.07992329948857
0.619858462684691	3.76407116971315	11.7421230066552	0.76413046691373	5.37332658220662	4.47075423212439	0.82843845442687	4.13203928438215	11.7592744941414	0.830334567964851	6.93183933820436	5.07917708919197
0.619781309509915	3.76396626944869	11.751493900149	0.76385567745823	5.3752712750383	4.47071860235816	0.82819760142946	4.13122356208547	11.7670630245249	0.830091843251363	6.93419358207091	5.07778323694458
0.6200387911212	3.76642444261343	11.7619951998489	0.764366908220457	5.37711636985212	4.46893690178326	0.828491743730959	4.13368758827369	11.778443760482	0.830758734835166	6.93478035574813	5.07607831750555
0.620949936780652	3.76447901469219	11.7529648565909	0.786168485033198	5.37335612428576	4.46752916637227	0.829685870969085	4.13184448077277	11.7729417819728	0.854260287659541	6.93145780338209	5.07481648375355
0.620644575839954	3.76443107297753	11.7574386905874	0.78519399993991	5.38034098439691	4.46808095259964	0.829438580003403	4.1320895560626	11.7768960176007	0.85323142565624	6.94123813907953	5.07534976965928
0.620267749288842	3.76470676972805	11.7707257519909	0.785316646502425	5.38558657754645	4.46882612357744	0.828853219071318	4.13198420592905	11.782897914016	0.853488792052848	6.94326873894724	5.07556653334938
0.620298939092062	3.76796390480797	11.7717638029607	0.785373452548032	5.38661925264452	4.47079302380584	0.829016206639563	4.13597845661422	11.786422729323	0.853471515651005	6.94509080340668	5.07921364095229
0.620643716131897	3.76352998644552	11.7881315389033	0.785569746062318	5.39255629514271	4.47416286983943	0.829352102956769	4.13054715134269	11.8079877742913	0.853733345894661	6.95558779800303	5.08311037352985
0.621114951415368	3.75804337434206	11.7929961028116	0.785657614184848	5.38921460905102	4.47290396634487	0.829910371783037	4.12534089942768	11.8107450167787	0.853900282314139	6.94924672784675	5.08197508186454
0.621453076924694	3.75670201368887	11.8048758647164	0.786152824957061	5.38748580614097	4.47506280611134	0.830236235849624	4.12386057512219	11.8235579158299	0.854347262569707	6.94896415488594	5.08418117011614
0.621586178275278	3.75600298998222	11.7930072654565	0.786219181188601	5.38441310914759	4.47782972937316	0.830473147042357	4.12326081021887	11.8196975108693	0.854455824214541	6.94841245272484	5.08772963564551
0.621235429156621	3.75221257916486	11.7954410225515	0.786293603126384	5.38357906373996	4.47594081945428	0.829995626685246	4.12023839177494	11.8247102468614	0.855313300475214	6.94831627745275	5.08574546968081
0.622092906364296	3.75200253485276	11.8029392681296	0.78639619788258	5.38678158779715	4.47116380360011	0.831074866917954	4.11999584033662	11.8271087016125	0.855446591506327	6.94592150162881	5.07992258756745
0.622224552137619	3.75034126969053	11.8183273564063	0.786474375982715	5.40009488257793	4.47185267969482	0.831314870868318	4.11864694231284	11.8386983599075	0.855557460593089	6.95903455872413	5.08103740175886
0.621240001123819	3.75275019663038	11.8410228660137	0.785521660678591	5.40664170132935	4.47474784571774	0.830046646420188	4.12104029758194	11.8656473115198	0.854466192285985	6.96827113971516	5.0839677037565
0.620798028408622	3.7489669030535	11.8388846782723	0.785173787277946	5.40330801809254	4.47741650099453	0.829451973924585	4.11725577932619	11.8654041425195	0.854075694325331	6.96634269032064	5.08737523724926
0.620014935861297	3.75388173014238	11.8349457742487	0.784231478677555	5.40477452732344	4.48288936325078	0.828381948108542	4.12343606909114	11.8654601641413	0.853065758618369	6.97040552146639	5.09465925848575
0.621146923919135	3.75355493691209	11.8356379293159	0.784168912084144	5.40435990583382	4.48155779392867	0.829726190300991	4.12290604865771	11.8669943837503	0.853320613898834	6.97062870244862	5.09342052233299
0.620924703395674	3.75699595856079	11.8425826822108	0.783588266956045	5.40572937712371	4.48397219834207	0.829471148942625	4.12582431935935	11.8749543892963	0.852733962165358	6.97241968875285	5.09551272917671
0.621089977856273	3.75647773383172	11.8370905642526	0.783778002532069	5.40376508362853	4.48553179154537	0.829653135654028	4.12501298949942	11.8695630733569	0.852933807084454	6.9716989918727	5.09705537761662
0.619383021514649	3.76031191103531	11.8523856476112	0.782204054022355	5.40777675637608	4.48920696905094	0.827206295039028	4.12923053610092	11.8826367147739	0.851308859046708	6.97579715823013	5.10165364591251
0.618981900505713	3.76084600117514	11.8528100518692	0.781702370421635	5.40632643576479	4.49092975643735	0.826638143440219	4.12979495858852	11.8827771044921	0.850763915920336	6.97394960857602	5.10353814069728
0.619939388104215	3.75898977616238	11.8469996971381	0.782832094081496	5.40374951996986	4.48852373917822	0.82782868294828	4.12768673859704	11.8773321129376	0.85177749027412	6.97047511435467	5.10072177312131
0.620951658861482	3.75822784400516	11.8449765422338	0.783352598643404	5.40261164815966	4.48570894537363	0.829152614901256	4.12681514561319	11.8759210324976	0.852308310049041	6.96970563609379	5.09740765672635
0.621295049821422	3.75301523171265	11.8447901538464	0.784337950451757	5.39927371926967	4.48592425365536	0.829646125181424	4.12002016563208	11.8491860959484	0.853541610410161	6.9542750035984	5.09745749274354
0.620675376523879	3.75436586646568	11.8542460008168	0.783279046866499	5.40206355230815	4.48609775230104	0.828983881891315	4.12210754851512	11.85791789224	0.852360519694359	6.95743518747523	5.09829304530711
0.620640162651336	3.75300966108584	11.8548227270073	0.783806402517855	5.40500706421291	4.48785815454079	0.828867889693692	4.11963614252846	11.8601616579725	0.852078448281396	6.95968158378689	5.09947705428597
0.620701116204265	3.75400019359151	11.8597188279829	0.78388399334465	5.40590790896627	4.48550394900148	0.829005731516682	4.12108688065882	11.856046468524	0.8521546090458	6.95681189924233	5.0968562977183
0.620657865999398	3.75281636227928	11.8662710123182	0.784516512242462	5.40785597009632	4.48696310804243	0.828879243357452	4.12003227079169	11.8601204196311	0.852766695951535	6.95803004724889	5.09883908463032
0.621552538292997	3.75099295928264	11.8489236541249	0.785152790103333	5.40572703627279	4.48248695167453	0.830234182830585	4.11857227584838	11.8505673873145	0.853760741670504	6.95750379384548	5.0952041331293
0.621740183856851	3.7560731638931	11.8484552893375	0.784862406869031	5.40720565017097	4.47960643631464	0.830541049748926	4.12445498540188	11.8502360207459	0.853799887702888	6.95848676395233	5.09209131461089
0.621762871679897	3.75535630274342	11.8611654403078	0.784914766784187	5.41753241285669	4.47850887312892	0.830522106153426	4.12351627332499	11.8593504090943	0.853848039721749	6.96689161251641	5.09071630379235
0.62111862189007	3.75691217143875	11.8727839747303	0.783384203987459	5.42160025036192	4.48177388981137	0.829474157758255	4.12467907618355	11.8676709135537	0.852195302869253	6.97021389024235	5.09428834703889
0.619598233267918	3.76056486524997	11.8834626949684	0.782310746661458	5.42422078607621	4.48340953584797	0.827218081230171	4.13084033022749	11.8815206893501	0.850951629686447	6.97526265410046	5.09789864359113
0.619112537662692	3.76117044183684	11.8885429619237	0.781582449065089	5.42652755014547	4.48536188942987	0.826639601954649	4.13183166732048	11.8861779940169	0.850260413128476	6.97852287446354	5.1003634927319
0.618663803244339	3.76331491424436	11.9029906420234	0.781428102099514	5.43183313236241	4.4865948989783	0.826047794665737	4.13412689928461	11.9010312636846	0.850075220344411	6.98602186650904	5.10186566401373
0.618149433125339	3.76528082702458	11.891025770427	0.781229341961613	5.42743096021825	4.48664727981989	0.825399676013854	4.13634553484198	11.892218954123	0.849921679130532	6.98133390425056	5.10209923283023
0.618358827694464	3.76405721732617	11.9081324486024	0.781556815568249	5.42915150036349	4.48872351774745	0.825648802456095	4.1346283788725	11.9053530870383	0.850183816924059	6.98331547024172	5.10429980401663
0.619054062265116	3.76069485416004	11.8914695050226	0.78209142791953	5.42394301103231	4.48940074005222	0.826656449006343	4.13090803641506	11.8896002601297	0.850743975909918	6.97517457008367	5.10499500012582
0.618911274144774	3.76065095235325	11.9013933160447	0.782307125672655	5.42819830347537	4.49025481543361	0.826411182938111	4.13086519440585	11.897314630249	0.851039634328648	6.97821286874214	5.10613628183869
0.617971165537987	3.76122561664743	11.9033836889776	0.782197359769948	5.43027731742744	4.49014495988624	0.825207632025339	4.13179064427994	11.9000510716376	0.851042144490233	6.9811585532709	5.10695014922137
0.617519251981007	3.7586298886448	11.9066533314728	0.781857419203681	5.43259021542919	4.48987502531473	0.824730971222738	4.1290615881931	11.9022870067256	0.850628997620104	6.98182664946734	5.10747454046099
0.618382002154851	3.75318326598956	11.9101335645926	0.781938773808158	5.43139781894515	4.4892310003983	0.825820306368434	4.12345222233941	11.9043084729223	0.850893130065766	6.97847999142437	5.10696089959939
0.617594807289369	3.75630118101119	11.9177115582407	0.782061776013767	5.43736560432799	4.49443291905103	0.824692602380131	4.12609289694186	11.9096647347585	0.85076172027156	6.983559631017	5.11175281166564
0.617989283691359	3.75311166895282	11.9298104492181	0.782903603101634	5.44064437227057	4.49433471538514	0.82519061063591	4.12286885881823	11.926259802473	0.851545658970479	6.99028301177457	5.11185431049651
0.618771208770262	3.75342045129514	11.9160126245165	0.783629112147486	5.43569955051254	4.48887631511166	0.826261339639103	4.12320988768669	11.918014814043	0.852345895002936	6.98496212858752	5.10565867607111
0.618942606701247	3.75120978490988	11.9340444773859	0.783412224825645	5.43761404379703	4.48832049641493	0.826410282249773	4.12095914993252	11.937071878328	0.852068364759634	6.98666106145726	5.10488190776243
0.619087889846486	3.7495817072753	11.9505050587601	0.783332375457316	5.44104079307974	4.49167938144275	0.826529613207351	4.11824702805208	11.9458834372908	0.852020064514138	6.98758227431152	5.10827051392375
0.619717877803254	3.7460117136097	11.9177426251025	0.783479210622646	5.42332230261338	4.49091644483414	0.82740422274601	4.11474307535262	11.9238662392175	0.852114191103355	6.97118753831092	5.10772348036889
0.620668900477388	3.74445534397293	11.9038924788407	0.784676657170503	5.41804210346626	4.4865870927605	0.828656285050837	4.11246376932707	11.9089852908549	0.853326977001013	6.96578682080575	5.101660776929
0.62170666125467	3.74670006808517	11.9045784266558	0.785873836066481	5.41548559804884	4.4872462951499	0.829729306815141	4.11469026102273	11.9076653205314	0.854612160820295	6.96424402469086	5.10229838320401
0.621748637972648	3.74877963740028	11.9130007488495	0.785745875875869	5.41756847735178	4.48473232154138	0.829869762313476	4.11728731887506	11.917536247838	0.85442874484945	6.96681503859532	5.09941423068532
0.621626111550339	3.74789006179726	11.9026778480073	0.785725963656459	5.41842134168974	4.48349261731581	0.829643619514196	4.11590380733369	11.909821507277	0.854403928163247	6.96695465039772	5.09632720692546
0.620422120053613	3.75083098647317	11.9188935491803	0.786361648590995	5.42461856105721	4.48784072991711	0.828103920688293	4.11844333114617	11.9233808051895	0.855265313168036	6.97335824189704	5.10109763205494
0.620085438165019	3.75204836054989	11.9280201826947	0.786620922125536	5.42851347046497	4.48950503717883	0.827690892191004	4.12004485592761	11.9303500465173	0.855546965165063	6.97732424446403	5.10301525261589
0.620030266544339	3.75302430694193	11.9222917133343	0.786286567103868	5.42482977766027	4.48925107760449	0.827603427030637	4.12085861689044	11.9128600071518	0.855180524601283	6.96609335907511	5.10286428488201
0.621152651223611	3.74864791210102	11.9062275118921	0.787547205213696	5.42158541002074	4.48865366855982	0.829036285288253	4.11619175398051	11.8968674233202	0.85638889195958	6.96076540877378	5.10160430829637
0.621104846082754	3.74844805979956	11.9119535181598	0.787545453082927	5.42308818155164	4.48892745102975	0.828964168647448	4.11538318285422	11.8995736678918	0.856318259739744	6.9614212264022	5.10178395617112
0.621512841989082	3.7471661225157	11.9019251394453	0.788202261223636	5.42187733783223	4.48594489129757	0.829506494076251	4.11382040040875	11.8854151503835	0.857004035238308	6.95651093733632	5.09812891080265
0.621217061613781	3.74754081399801	11.8970766855346	0.78709803119756	5.4216685408188	4.48865635757289	0.829236445594598	4.11425128195777	11.8821560682408	0.855972025648458	6.95603269745522	5.1015181569887
0.620648495377924	3.74855583952947	11.8925785556206	0.786220110251715	5.42122919133025	4.48915037963888	0.828476727611583	4.11517378136631	11.8792891262259	0.85506767637133	6.95604736379795	5.10195302096666
0.621876088226932	3.74834963430096	11.8818097267642	0.787638685386266	5.41779438262044	4.4889890447981	0.829541539752061	4.11365446122583	11.8714839040071	0.855147885224873	6.95072626454744	5.10139837623404
0.622667812755113	3.74581302399296	11.8632069596852	0.780465975989585	5.41119984675054	4.48821447720076	0.830451003705845	4.11002351566047	11.8487613883341	0.845091737431783	6.94243638090167	5.09957919083324
0.622829993267385	3.74551415344119	11.8517178628902	0.779968294219504	5.40673680372631	4.48807559845223	0.830558294970145	4.10963361222989	11.8373318210226	0.844552357025261	6.93693999440898	5.09945477946426
0.62319981901205	3.74000036623279	11.8430343552484	0.780152885953373	5.4188432601913	4.4841398024941	0.830955682699032	4.10137840104099	11.8206232946155	0.844833905305376	6.94432340194164	5.09356926407289
0.623266864147655	3.73919833294553	11.842450736893	0.780289269655146	5.41867594852699	4.48515608706871	0.831074480357009	4.10024719303137	11.8204068619414	0.844952581756379	6.9451803308931	5.09435055150397
0.623559766780887	3.73923839189734	11.8516628740067	0.780622898138211	5.4206003600767	4.4890565717578	0.831446771506607	4.10063096698545	11.828086975423	0.845132737446322	6.94715135203797	5.09976739598123
0.625391072517277	3.74102128126807	11.8434907448867	0.781226623140564	5.41746611557883	4.4859865131519	0.833117868637029	4.10268208184597	11.8174940825032	0.846703706423957	6.94144685054445	5.09685764913253
0.627119523966457	3.74170449497899	11.8231359751219	0.782356652807701	5.41195041511862	4.48730216535432	0.834567234532267	4.10162111472001	11.7875688478483	0.845205130411683	6.93207612963612	5.0977041038397
0.626779397562741	3.74163569628333	11.8249981845578	0.782235025561152	5.41535117777288	4.48923530712084	0.83399296355841	4.10132383084273	11.7890144442317	0.845016885042907	6.93490286873642	5.09978862963845
0.626707301685397	3.7399940450387	11.8322291245787	0.782278115590232	5.41668048844392	4.48876181513027	0.833853016976046	4.09968360047297	11.7952155752057	0.845054541073596	6.93535462126568	5.09910110827863
0.62675028698643	3.73808707690748	11.845668146081	0.782564454019117	5.42277061090836	4.48961405616386	0.833853655028343	4.09748432246939	11.8115452773968	0.84527992355591	6.94307519548597	5.09973628434215
0.626706558338123	3.74081573466928	11.8746775358615	0.782353109512992	5.43347318077303	4.48933675553746	0.833816072033495	4.10000566694568	11.8368959224875	0.845135751805057	6.95816671269527	5.09817596058152
0.626809942544197	3.73529886469919	11.8788982391637	0.782335967488794	5.43081259914077	4.4921964526862	0.8338789554735	4.09365234095877	11.8431559585476	0.845150020172711	6.95549987555015	5.10122771321266
0.626919250043511	3.73506841485002	11.8782867991052	0.782252393468769	5.43040349826358	4.49365494280584	0.834085950131302	4.09323578794553	11.8433544845509	0.845147225354769	6.95540457290447	5.10288259985956
0.627087918630314	3.73478282303484	11.8915023714742	0.782747859574706	5.43492614898219	4.49505276573675	0.834257729105245	4.09254584245817	11.8515238837061	0.845687596335896	6.95626411789472	5.10340714333475
0.625851073569043	3.73418121988077	11.888532772812	0.781383642892512	5.43541218437795	4.50313907567938	0.832693973391471	4.09180859761122	11.8484835503536	0.844201582868228	6.95718991645137	5.11194063803466
0.624926462410243	3.7387849382501	11.8993304135007	0.780326864810379	5.43893067536255	4.50468525985808	0.831288649811387	4.09534804422395	11.8576562940424	0.842982942661839	6.96108378079433	5.11275563048124
0.624941485856762	3.73759824441368	11.9074341502732	0.780411422868143	5.43955168726731	4.50661450907145	0.831291532273046	4.09425071780486	11.8669560289142	0.843019522463815	6.96248633305013	5.11538605358956
0.625198091845774	3.73967035050684	11.8907520492257	0.780667934324379	5.44255025456083	4.50371409067236	0.831651337749662	4.09624220289252	11.8535846895546	0.843250766649141	6.97533264252317	5.11189865421292
0.625322696729413	3.73630693629939	11.885524757559	0.780899271223818	5.44546269503702	4.50498110587108	0.831743713604283	4.09186406276675	11.8513133845633	0.843494675543364	6.97972835086789	5.11298093193473
0.625574243602499	3.73417506993828	11.8794276327394	0.780943869554485	5.44660447353629	4.50442693151873	0.83202198484251	4.08900933252353	11.8379403737043	0.843531858574064	6.9765817289686	5.11218597352218
0.625746052097385	3.73233256279813	11.8933560640904	0.781251873611719	5.45285645205327	4.50564571653521	0.832224054022224	4.08686872805088	11.8458647324614	0.843857309572056	6.97822871073935	5.11363736334589
0.625499468742425	3.73203008772752	11.8978005206754	0.781056182976831	5.45806943178188	4.50767009503027	0.831233655481798	4.08583087952804	11.8445189611539	0.843586268865053	6.98104720957144	5.11555682862459
0.625978920538124	3.73185048307568	11.8850929263498	0.781654552812606	5.45565961750196	4.50181856950915	0.83168869649509	4.08601747684245	11.8358899419837	0.844531854635516	6.98059315325853	5.11006940260952
0.626246500146355	3.72836827700093	11.8759572104387	0.782130610758001	5.45297853286906	4.50181490092025	0.832009817180813	4.08354619252416	11.8265759251793	0.844992236672833	6.97840692839556	5.11013655428228
0.626918356389968	3.72750577278694	11.861773167957	0.782945623129085	5.45137596659669	4.49996490920692	0.832912879399789	4.08262460611955	11.8079036041541	0.845932650097386	6.97520014080427	5.10808059929554
0.6269639346049	3.72748631583602	11.8435664825078	0.782876716046394	5.4476821440545	4.49961378563803	0.833020709605493	4.08253304497378	11.7906459578949	0.845752217699102	6.97068892472631	5.10751570892605
0.627085846358643	3.72722799733709	11.8428168539429	0.783347367136485	5.4505159434222	4.49897025685355	0.833216806115905	4.0822237865493	11.792305895082	0.846350386482187	6.9741498458454	5.10673092643593
0.62668668202499	3.72747748311642	11.8224360163852	0.782689583616753	5.44702802325413	4.49771306040101	0.83267581185273	4.08323373611567	11.7780219024494	0.845613299177746	6.97138470563827	5.10582850660724
0.627678351306044	3.723250050671	11.8203815271574	0.78382532901307	5.44303263023609	4.49405839301517	0.833961606452449	4.07876451845712	11.7774763448174	0.846836780191113	6.9671809046678	5.10144192264604
0.627580398034071	3.72602939963608	11.8155310581819	0.783340872009247	5.44268860967332	4.49357098038172	0.833720660092641	4.08226166195442	11.7717765047255	0.846358105838542	6.96591458215121	5.10155767324927
0.628584814446565	3.72500948052132	11.8185381126406	0.784004699800366	5.44434465625832	4.48966003775951	0.835169775373817	4.08118884424357	11.7738319779451	0.847053975825779	6.96769486269011	5.0975999009822
0.629863889210164	3.72463735838476	11.8181365821931	0.784535609897078	5.44314356915141	4.48524770267146	0.836836527023606	4.0805720532702	11.7737190922353	0.847452804112607	6.96638128892727	5.0924196725162
0.629826775193328	3.72407301667179	11.8136144076444	0.784527473088376	5.4411657437001	4.4856021641748	0.836889828284475	4.07949528857505	11.7696690320623	0.847192232504388	6.963987430292	5.09265745300752
0.629770406616601	3.72371827637686	11.8221427644747	0.784568396937999	5.44339159362638	4.48684156247643	0.836709904034057	4.07882991476445	11.7784027210983	0.847129856825153	6.96747121645479	5.09401093658005
0.629167336656823	3.72325990143314	11.8406712049248	0.784933041494025	5.44739089685938	4.49022786248569	0.835877002281181	4.07842560669684	11.79844388744	0.847441513916721	6.97227295126139	5.09812086715129
0.629059758626231	3.72873666807476	11.8538297466411	0.785066029868947	5.45537991210111	4.49055975072767	0.83575236360986	4.08510377266355	11.8120412301133	0.847533717086788	6.98068293494517	5.09841120798913
0.628887124294221	3.72829301236808	11.8606694960583	0.784609794042984	5.45269515685635	4.48976210874705	0.835605691468761	4.08489102731667	11.81355620801	0.847174941052015	6.97546654042169	5.09849333588272
0.628124279270255	3.73087906637455	11.8665079095198	0.784640616422753	5.45786993249738	4.49347844610145	0.834641855994581	4.08770180948021	11.8214023912392	0.84713018605418	6.98052775059696	5.10279562364148
0.628183064514463	3.73179052134519	11.8477760481068	0.784713368870376	5.45686466478401	4.49008148563058	0.834793955644646	4.08844204306069	11.8039881601019	0.847149729399438	6.97935072215339	5.09827641562948
0.628503462380416	3.73137573041751	11.8630757747489	0.784981473184405	5.45815402817827	4.48780031667037	0.835172861763075	4.08782517510111	11.8132944724252	0.847455683038576	6.98050168237094	5.09534729869871
0.62805747768748	3.73144762599725	11.8553776797407	0.782970063976104	5.4575661121659	4.48752155940497	0.834703864346716	4.08797576907217	11.8019838273232	0.845463498656138	6.97811101508803	5.09586378778966
0.627835420259143	3.73391425760247	11.8321971658061	0.782467114897769	5.44751900062956	4.48498957366568	0.83439059792795	4.08956189267536	11.7831196572258	0.84486469005897	6.96835688336245	5.09271507653528
0.627806099388955	3.73219357637826	11.8324174366564	0.782475981069693	5.44368116302678	4.48272088807348	0.834334417410933	4.08783939477441	11.7842443190031	0.844871193314381	6.96337834618421	5.08934796287396
0.626871048194904	3.7378875807391	11.8187479528507	0.781755564384912	5.44041704078207	4.4858693943881	0.833199323395371	4.09402489833276	11.7637378434075	0.844319581176453	6.95645121833766	5.09407292313451
0.626238880960766	3.74078827632327	11.8311647825609	0.78143161888149	5.44372524212782	4.48805506283182	0.832322836152576	4.09655021057047	11.7775001039748	0.843929875842807	6.96134075418733	5.0960934332908
0.626053554559291	3.73865675697884	11.8320059747021	0.781211309390315	5.4431682678521	4.49193434719237	0.832014300350278	4.09448779901294	11.7847402948339	0.843772947460319	6.96495811750774	5.10166999877522
0.626097870429163	3.73940676099157	11.8262166322226	0.78132890202768	5.43825481265942	4.49145531305794	0.832023116457774	4.09443423128532	11.7740407502808	0.84377067298303	6.95580345838401	5.10069518295657
0.624917867109477	3.74337845982722	11.8266628607748	0.781081194168837	5.43849176079899	4.49317337948939	0.830514272051225	4.09874003344271	11.7749190047644	0.843699501188862	6.95558373822322	5.10247501983938
0.624052761659377	3.74566895911563	11.8273440343913	0.780139933585141	5.43861461728977	4.49385396139039	0.8292386568519	4.10110799925263	11.7758760277917	0.842841444755538	6.95552590783644	5.10320259276894
0.623890294740859	3.74185645067111	11.8281694570427	0.78018598389106	5.43650876452316	4.4945755008178	0.829048841105738	4.09783255699127	11.7799388136525	0.842685425337607	6.95617227155418	5.10433806883619
0.624857856004722	3.74252663617402	11.8156948533421	0.780551142642859	5.43222316864618	4.48952169367702	0.830518571793622	4.09808978700842	11.7565907183793	0.843225171943336	6.94834885879461	5.09793292419941
0.624262091540868	3.74245432400037	11.8161523251466	0.780179591140457	5.43294600699205	4.49065658673895	0.829583358084208	4.09784433458868	11.7565740628596	0.842830548123609	6.94891036082575	5.09862616844779
0.622513042359027	3.74070681911403	11.8305900925263	0.779538902634475	5.44294662530756	4.49719584225839	0.825840043716065	4.09400143581132	11.7706233090441	0.841380575853111	6.95927964854927	5.10662670701802
0.623068418736896	3.74079092814095	11.818002447222	0.780506823549585	5.43703293455752	4.49489456415807	0.826444122016486	4.09394499117526	11.7579522929049	0.842413320016672	6.95168172493988	5.10356103859622
0.623204137739346	3.74005936629007	11.8185000748608	0.78724146964922	5.43405973381857	4.4956438111885	0.826647164378079	4.09287991406269	11.7203626138754	0.8482261527565	6.92132886868041	5.104006783843
0.623158518994767	3.73742834925728	11.8179284465495	0.787174692593636	5.43446744337954	4.49817793192534	0.826525349823043	4.08993859987901	11.7278975369513	0.848140668098631	6.92412057816302	5.10639184440924
0.623173089530751	3.73500200937739	11.8254024879029	0.78727407127529	5.43993134062265	4.4997219447133	0.82661148649564	4.08730390007405	11.7373009420386	0.848222043968038	6.92967327088434	5.10775165527088
0.623883861375036	3.73107083395658	11.8272514807111	0.787954738736595	5.43853027059053	4.49672866409725	0.827507180887541	4.08365475076878	11.7405415825608	0.848916746264575	6.92826500214002	5.10445411751467
0.623884235127267	3.73312958442374	11.8191369317185	0.787619744024995	5.43638829801569	4.49661532725221	0.827537036677018	4.08559479923433	11.7350082171077	0.848487341542973	6.92641747635031	5.10397671007641
0.623974026040683	3.73182110486611	11.8354599457581	0.787701588100053	5.44078943127871	4.49583084291067	0.827638864420979	4.0841896106946	11.7501085927442	0.848555845048313	6.93160345055206	5.10300579993039
0.624436267163258	3.73124886483354	11.8224903111355	0.788484912439534	5.43571983077053	4.49432499717373	0.82831953025731	4.08341737494907	11.7369642911274	0.849388470394055	6.92544159469967	5.10109719869623
0.624199366148835	3.73800729406161	11.8227003831287	0.783357486154973	5.43352309516917	4.49209050193259	0.828025681371404	4.08965153771705	11.7326493985551	0.843875278326193	6.92015788099515	5.09941981393754
0.625506147879659	3.73634387841533	11.8097966887967	0.783637433375502	5.42875467411654	4.48898298903713	0.829825919089185	4.08832023155599	11.7150711896273	0.844368335553327	6.91214650729405	5.09627588260242
0.625260489488181	3.7422303142132	11.8155254331732	0.783596474969075	5.42975200456387	4.48704954501135	0.829614542643001	4.09190273056624	11.7196974624391	0.844362357120626	6.91323401959349	5.09280356556254
0.626033599804518	3.74128070344304	11.7893665532334	0.784487434307754	5.42416905934917	4.48179868137648	0.830728303024249	4.09096911955316	11.7000733818871	0.845444316940933	6.90703498376354	5.08738710023819
0.625876053614937	3.74004125558706	11.7592815167013	0.784139548696163	5.41296868962086	4.48297345345601	0.83027450646516	4.08936952969576	11.6875435146477	0.845170256393025	6.89882565827855	5.08790578175527
0.625824352540384	3.73673437651412	11.760546351723	0.786054423254439	5.41727440970711	4.48544985406779	0.830243241193698	4.08640033430949	11.685671925985	0.846885573938116	6.90393113497778	5.09108126894138
0.625865596963206	3.73798802381565	11.7616783838308	0.786163214215042	5.41535860894894	4.48451889034122	0.830348326637497	4.08780494321063	11.6872125300581	0.847059104668275	6.90158640003112	5.090049820425
0.624960968165218	3.73925414380291	11.7791671983341	0.785324619775175	5.41585404875249	4.48831629443424	0.829191375344575	4.08910771138284	11.7030027439059	0.846129302734643	6.90390980527234	5.09439914940559
0.623898262024711	3.74080426432785	11.7909136784853	0.785286622281816	5.42140023599083	4.49290536180189	0.82767152328194	4.09055565806069	11.7131090114604	0.846007159592993	6.91044251101502	5.09916511174478
0.624236496558213	3.73877165366193	11.7870986289722	0.785157226998457	5.41871978362551	4.49291902712863	0.828069486125821	4.08820077463818	11.7085214523051	0.845881525197539	6.906886035489	5.09902902118425
0.624793084281883	3.73532240123347	11.7778735005875	0.785262337690024	5.41183599802793	4.49262723853194	0.828930584079179	4.08517450517992	11.7062019530179	0.846005558469778	6.90148860780703	5.09908910876095
0.624524431357221	3.7365011306405	11.8013780875758	0.785621657462204	5.41138050948018	4.49262523611919	0.828478520439145	4.08676564157853	11.72110385228	0.846341110963172	6.90102479262284	5.09911696968191
0.624295411962193	3.73753281386931	11.8014305410701	0.785308418997009	5.41702135340749	4.49474745313374	0.828297390698396	4.0878614127969	11.7214140093165	0.846084675515821	6.90813053849424	5.1016063865683
0.624286624735618	3.74242652462726	11.7965804842357	0.784550704404772	5.4230850667189	4.49241983386366	0.828363406036817	4.09274917373838	11.7199045718795	0.845351935650639	6.91558324358486	5.09895934708258
0.624257828872577	3.7360570490627	11.7811278327206	0.784663523490914	5.41208853403962	4.49355098710984	0.82829671854395	4.08590607248787	11.7058290762374	0.845429584978255	6.90168163629382	5.10018516108429
0.623836279588693	3.73753697150769	11.7818829422492	0.784196352120499	5.41354631561295	4.49450970600643	0.827744391756736	4.08757583844128	11.7010144067749	0.844946634332436	6.90124994267108	5.10151653799366
0.624146106004024	3.73962447491471	11.7983148302077	0.784930783173023	5.42373614743683	4.49048062527616	0.828362271684193	4.08984443386019	11.7209974691418	0.845801870469233	6.91605202514385	5.09688068694993
0.624368382601345	3.73730479100023	11.7931282347108	0.785650163893837	5.41713601803724	4.49117764568797	0.828570563188731	4.0867906126651	11.7209085160745	0.846470033805337	6.91132457127312	5.09729080606166
0.625455704308471	3.73175548090197	11.7774388333508	0.786774830109874	5.4067775970263	4.48868489696088	0.829960278516884	4.08109816005697	11.7086265878106	0.847635776405607	6.90167689226562	5.0943679613202
0.626173090401503	3.73100780216537	11.7314252340115	0.787001449619803	5.39412924065557	4.48588238710545	0.830972027048353	4.08014138743568	11.6842885240751	0.847888351374694	6.89110046878067	5.09112513832424
0.626588806604697	3.7293212551402	11.7168845377779	0.785282505503013	5.38989222257322	4.48314365407952	0.831621278529753	4.07832656849757	11.6646220943683	0.846019389627207	6.8840663876528	5.08777703322461
0.626640746560201	3.72905335417894	11.7076593267789	0.785403344479309	5.38653537286333	4.48192211599248	0.831466704369742	4.07742960182627	11.6472055741717	0.846410965865692	6.87391407993545	5.08478383522576
0.625695653438593	3.7299694516248	11.7114742120961	0.784128484512647	5.39265134176286	4.48596390237769	0.830331790682823	4.07827000825162	11.6506002471376	0.845014078417143	6.88295772505432	5.08959493536409
0.625621701985847	3.73278139649165	11.7166123453262	0.783423658464586	5.39461562439178	4.48534129289697	0.830401477145157	4.08151630064135	11.6544594681996	0.844173423803278	6.88598717922312	5.08924359071711
0.625298721435699	3.73455642872481	11.7092325139854	0.784015425115088	5.39295844787383	4.48540318928616	0.82963088282757	4.08327262165677	11.6459278224794	0.844960454634974	6.88302842585129	5.08927525702332
0.624869924060367	3.73556499312167	11.6988465649216	0.783621254439804	5.39493286627276	4.48890159608342	0.829070061334163	4.08361045677813	11.6361704202191	0.844570768622611	6.88216241276401	5.09173521954523
0.624041663817157	3.74064942239832	11.7210638255001	0.783413717388605	5.41588380554999	4.4922133876106	0.82791199210215	4.08901503541736	11.653757457435	0.844196798753176	6.90255338274174	5.09533279263803
0.624048255274887	3.74085686806152	11.7352748781718	0.783704331083533	5.42137811915853	4.49309121078663	0.827924633827145	4.08907263919948	11.6699770390548	0.844494817817797	6.91141787624343	5.0962782448175
0.623853599335768	3.7436997888296	11.729865041243	0.783534315657413	5.4208813250621	4.48919427208746	0.827659341970548	4.09335253285608	11.6479072212968	0.844418945280232	6.90214786292799	5.09214515623333
0.623536780333178	3.74568264163601	11.7297416788023	0.783570948456214	5.42368691043775	4.48876829365045	0.827347131008713	4.09538337303946	11.6532137238978	0.844468698631879	6.90767349561697	5.09144384613554
0.623954050429452	3.74549825278388	11.7302133174371	0.783667722992444	5.42084811125613	4.48816305920404	0.827891300950184	4.09457327954518	11.65483740743	0.844569471368597	6.90397557099794	5.09066883575651
0.624554734902996	3.74436495293205	11.7345796511525	0.784269862721485	5.41181029068996	4.48607492574121	0.828646932385919	4.0934517893366	11.6613073321302	0.845239599419044	6.89915888087419	5.08838611904949
0.624244714777883	3.74689967296302	11.731679732084	0.784113194836208	5.4140481857749	4.48779844358515	0.828160046314514	4.09590758066311	11.6616369495073	0.84499133210098	6.90364675530134	5.08949839771397
0.624395251670489	3.74643713928557	11.7358273553652	0.783246081663966	5.41226407219704	4.48542011541647	0.828420304643956	4.09601597481678	11.6670965169445	0.844265667211183	6.9037262934698	5.0870863483173
0.624656826111493	3.74079082778041	11.7416520227388	0.784157374506526	5.40586927711815	4.48575775140566	0.828644032131572	4.08982406870124	11.6672160076301	0.845171658413564	6.89500565288807	5.08729280710856
0.624663217747896	3.73745537270658	11.7446090019116	0.784632021562975	5.40730742915744	4.48784663541091	0.828679332003621	4.08646847874109	11.6712879937622	0.845707135281058	6.89531207409521	5.08992402319164
0.626011674692167	3.73859430900919	11.7493278857814	0.784480439970246	5.40867840036015	4.48414278197553	0.830062442504629	4.08706589590443	11.6736282388346	0.845619856102932	6.89435904862862	5.08488535609373
0.62564205049052	3.73700874758162	11.7663671967835	0.784229898495266	5.41335459242789	4.48826629004978	0.829499539229552	4.08565205155274	11.6869048202386	0.845306693097267	6.89788677946516	5.09007762351882
0.625660789432336	3.73766846600307	11.7518217634815	0.783854569574177	5.40869716854048	4.4865200627907	0.829497917522791	4.08675932913873	11.6950420691452	0.844971102896928	6.89750677688115	5.0883723144026
0.625411861034645	3.73988941231033	11.7597364441193	0.783549229321224	5.40799093482833	4.48553192886815	0.829141374780774	4.08910206266356	11.6980543448325	0.844549328463973	6.89317356406222	5.08714437187797
0.6258745157565	3.73672024076291	11.7589663865785	0.784900704688039	5.40125217116034	4.48057381240741	0.829667118297598	4.08561304230306	11.7003381503554	0.845952906276913	6.88612418417868	5.08123489148305
0.625987704975336	3.73770537466837	11.7682698223954	0.785358256059663	5.4096553731242	4.47891954930697	0.829761947864387	4.08671254654054	11.7087868899965	0.846404978533637	6.89763457019363	5.07988645171283
0.625937922771418	3.73513978913604	11.7477264386958	0.784737039053392	5.40008730230613	4.47997161449874	0.829795375233542	4.08437302800534	11.6917663729169	0.845798252802188	6.88704379496447	5.08138957326055
0.62568317683524	3.73844655774928	11.7594864800366	0.784063069471169	5.40310451149479	4.48035021645117	0.829594295146242	4.08804680644642	11.7069341772134	0.845013290072222	6.89110411459388	5.08160719874507
0.625599595635131	3.73757427762539	11.7543255759163	0.784084401415779	5.39885308557181	4.48035102570185	0.82934664335923	4.08656215965634	11.7020683478284	0.844954444515341	6.88650961606079	5.08114745187206
0.625036220233394	3.7389997847093	11.7656480098248	0.784346857908839	5.40069689802011	4.48276212593623	0.829057549777138	4.08705230437156	11.7111794860702	0.845072151183084	6.88845455066661	5.08354746330163
0.625123045503762	3.7403606164135	11.7607827741346	0.785210101229512	5.40567257142078	4.47958281114198	0.829076400627632	4.08852230083674	11.7131456489825	0.845966529086496	6.89930055893395	5.07980408115297
0.625114412499926	3.74228239616244	11.7543499736345	0.785428457411631	5.40319141341062	4.47808291579647	0.82906628300049	4.09058116540644	11.7074263189084	0.846161770939589	6.8965165639597	5.07758879292388
0.625939824963764	3.74249914035486	11.7468253652239	0.78599135538159	5.4025436769692	4.47175146618112	0.830300997425812	4.09142626502218	11.6994932260825	0.846509748458756	6.89619022966626	5.07146200449409
0.62732462747302	3.74104904160352	11.7445660237321	0.787486212163391	5.39864863367916	4.46456356858222	0.832158802821046	4.09002198348661	11.691389616794	0.848161357660863	6.88644156314888	5.06335543897786
0.626149667077532	3.74241117127181	11.7645645249323	0.78665523851294	5.40969541184715	4.46857138080236	0.830512896517604	4.09155716140837	11.7082581942098	0.847294235790629	6.89775507833122	5.06801624161054
0.625611241540747	3.74252283770949	11.7504797064898	0.785324375084684	5.40250282942957	4.47028776503613	0.829799117427961	4.09197524909046	11.6964755761894	0.845933428969933	6.89072927220108	5.0703806499821
0.625635600701252	3.74138361955829	11.7598103598452	0.785850050560777	5.41137793596791	4.47111862014885	0.82982181528158	4.09054072785534	11.6992953873392	0.846436894349713	6.89962859270879	5.07137682111294
0.625537816741899	3.73998156540381	11.7593694747396	0.785071771561725	5.41131054149358	4.47270843065186	0.82972396839821	4.08915777435582	11.6986411564851	0.845757704172966	6.89932391125735	5.07310229092095
0.625623363427158	3.73782719691183	11.7513476703512	0.785732700034452	5.41120119508835	4.47125828631948	0.829789089795806	4.08664241456941	11.6924207344555	0.846301023575691	6.90284783521255	5.0709056447102
0.626597315013927	3.73544466410674	11.7446153195049	0.78601430327188	5.40532228085172	4.4712699058997	0.831253396205507	4.08456640976864	11.6858095289709	0.846683714144811	6.89555023890349	5.07134864016826
0.62683861888306	3.73527470218042	11.7353462096167	0.786825830753561	5.40334206692437	4.46986756351965	0.83149299293847	4.084124945842	11.6761339776551	0.84742162430993	6.89216798021162	5.06906702508617
0.626629873701252	3.7355199377518	11.7386168768893	0.786157710672534	5.40459123635752	4.47218347345033	0.831317417369699	4.08517847778521	11.6785032198011	0.846886961843166	6.89304090171675	5.07472762353941
0.626057451276268	3.73290357666191	11.7490641883973	0.785512606284988	5.40770627604005	4.47523693094607	0.83055668526627	4.08235076108972	11.6891341660858	0.846157250957403	6.89654949427903	5.07857770190807
0.626774607930498	3.73125539892191	11.7515562148642	0.786331772930972	5.40634105023325	4.47021639247836	0.83152142541641	4.08074546636201	11.6912178627094	0.846914330171136	6.8945261304205	5.07314057624016
0.627822999610691	3.7270143177755	11.7442863066033	0.787919037472565	5.39391088966455	4.46760799698131	0.83306491922226	4.07670474230212	11.6853966531123	0.848993567716743	6.88212437963307	5.07009725180518
0.628284840343071	3.72806877981227	11.7347184912079	0.788215667512782	5.3930306732865	4.4654221438734	0.833752233637864	4.0775177278397	11.6746783735653	0.849378487142802	6.8799427388371	5.06653181639446
0.629073136253134	3.72719229408513	11.744017554875	0.788750381958547	5.39318320835131	4.45816879183463	0.834699671952906	4.07716584556894	11.6852050089846	0.850056845071629	6.88242289133066	5.05908703661289
0.629291410084274	3.72776084927	11.759995799121	0.788872249058174	5.39224036246431	4.45981812768326	0.834778048305874	4.07748211218881	11.6998936745791	0.850216540538239	6.88073107273259	5.0608470076511
0.629339052825191	3.7251432529982	11.7538272559155	0.789537888949479	5.39015730135368	4.46111538173269	0.834764659197185	4.0745975526354	11.6906750732752	0.850798531716099	6.87525168800315	5.06157630062437
0.629669948484417	3.72622140336689	11.7464935237768	0.790974820742036	5.38870166942765	4.45801837937296	0.835175039877077	4.07556418026326	11.6850681991523	0.852254101385322	6.87417067382954	5.05767129471359
0.629913192710098	3.72711447886197	11.7381541146667	0.791308709258126	5.38685635264526	4.45761605425241	0.835468548475287	4.07655603224879	11.6799090325077	0.852648925291162	6.87469796213578	5.05705042395857
0.629940874734222	3.72666893305788	11.7247156251698	0.792009915411559	5.38396131258213	4.45778195340465	0.835439677047856	4.07649589117408	11.667426989007	0.853640233772833	6.87276104065684	5.05763950276843
0.63031805315358	3.72817718891968	11.7209695980886	0.792590858702555	5.38595706114279	4.45970197058654	0.83569005192355	4.07271504424353	11.6625197728582	0.853684810780847	6.87364410634972	5.05626306939279
0.630695499973461	3.72639409185429	11.7296967733337	0.793312441178845	5.39280967237959	4.45712176681889	0.836172281212192	4.07065288709341	11.6704991380349	0.854461049780205	6.87995541140909	5.05305107760639
0.630799535138351	3.7287533981036	11.7350843064902	0.79477378888749	5.39326344116827	4.45797426072762	0.836308698141332	4.07282842725463	11.6756176512876	0.85576509028167	6.88185106284458	5.05310710968524
0.630893613864143	3.72621012965937	11.7003503357876	0.794793214894711	5.38387436365436	4.45801257764656	0.836325732824072	4.07049730545744	11.6511462801258	0.855871070776805	6.87524417429809	5.05318404618244
0.630533389901646	3.73205007733451	11.6995088071463	0.794297011681106	5.38409391927418	4.45657872389041	0.835907288845872	4.07656604995164	11.6600558010007	0.855549607452013	6.88279759000591	5.05149247470559
0.63046561462473	3.73155679336324	11.710612817551	0.794374421817231	5.38434728507955	4.45818617317915	0.835804023146487	4.07599015362607	11.6637967691327	0.855572652809454	6.88080642005918	5.05333454112644
0.63055380231987	3.72940142522803	11.7159003297342	0.793694690893569	5.38944570735051	4.46218302518376	0.835915218475405	4.07386338079695	11.6676728284781	0.855214653803519	6.88612284248046	5.05809682871714
0.630157889116751	3.72797551372243	11.7370214462557	0.792509781979282	5.39898963403657	4.46377002529389	0.835530442587997	4.07250242766248	11.6844373473718	0.854247706074656	6.89657540427944	5.06018643517783
0.629657780592895	3.72947189600722	11.7375477330616	0.791442712069289	5.40024101997103	4.46564713617022	0.834818465170233	4.07407810154689	11.6861100069345	0.85313429914778	6.89918822245124	5.06182799170381
0.630494770725229	3.72708989483074	11.722217794537	0.793161083893485	5.3984793829969	4.46174930639984	0.835926249545464	4.07174702751111	11.6737054189768	0.854897821952211	6.89713319993067	5.05745835914839
0.63041513497609	3.72300933770789	11.7142912523292	0.79277717793415	5.39292242953369	4.46422093031122	0.835831570459324	4.0675736713201	11.6616737522567	0.854509328720594	6.88634756733106	5.06066314596573
0.631729833749918	3.71980021271968	11.7090886569664	0.794130598394717	5.39191752174312	4.46266894590347	0.837757028483278	4.06429602155957	11.6567484097108	0.855990840898571	6.88498178066564	5.05887798746787
0.632048436743763	3.71990432091604	11.7132873713629	0.794971158947822	5.39497058426989	4.46177591065684	0.838013549816571	4.06362828199688	11.66318979049	0.856602602724911	6.89046497843581	5.05650300185092
0.632031258640266	3.7202089662657	11.7292906451725	0.794826904728677	5.39534052474608	4.46106881501673	0.838076848235373	4.06404505769709	11.6760053512938	0.856479820012768	6.89018911149201	5.05595319937573
0.631250110513058	3.71920157594252	11.7327269314959	0.794842756498382	5.39727835295048	4.46414587033333	0.836224400897269	4.06175691462089	11.6818259498838	0.856449636738979	6.89420878719538	5.05876507179025
0.631587107213483	3.72040556378431	11.7282805078259	0.796558800352901	5.40594133270925	4.45878816530993	0.836505875930072	4.06308023463636	11.6841456656016	0.856685761563926	6.91353564417669	5.0526899316757
0.631490936301452	3.71623914479335	11.7215447003999	0.796289407313044	5.39169402287523	4.46132004935851	0.836339329326358	4.05856421711438	11.6793578604221	0.856479452521086	6.89934581325348	5.05597301631677
0.631797219470178	3.71601770236824	11.711963704163	0.795801116462111	5.38971738315502	4.46051538885681	0.836728448742331	4.05840349495305	11.6688964845947	0.856007078052985	6.89642293716316	5.05538720491704
0.631315111714446	3.7169680333839	11.7155604902774	0.795119037174606	5.3948154135874	4.46323156260127	0.836178321357543	4.05935610861772	11.6672386672042	0.855365622882513	6.900746968493	5.05827486078758
0.631301049001853	3.71527274747092	11.7120923715905	0.795060233503867	5.39413120543444	4.4638042971915	0.836116577391816	4.05788669462197	11.6774627832866	0.855423127048652	6.90455778133096	5.0594714934047
0.631013290091509	3.71424882450903	11.7283703085786	0.794541576168502	5.39506917345091	4.46822483426664	0.835607551824951	4.05703750301811	11.6919174117919	0.854947971368357	6.9050968115633	5.06512056594531
0.630640003376675	3.71384930200182	11.7409020845765	0.793965411678972	5.39427501584222	4.47121254587038	0.8349425845327	4.056470728728	11.6998937127	0.854449497873615	6.89902169030283	5.06836757608346
0.6315512769331	3.71045872304983	11.7394418389398	0.794293026435439	5.39233180137694	4.46939763910866	0.836091003426117	4.05289964552833	11.6991351685364	0.854757285600906	6.89701954688136	5.06642620518195
0.631782718734807	3.71117769430731	11.7434931784267	0.794322345403585	5.39016703361639	4.47205635341773	0.836563576921705	4.05343331889369	11.6967507802795	0.854765757088483	6.89181514529129	5.06958214903454
0.631885124937429	3.71403187243395	11.7621262672582	0.794365365142616	5.40524306187557	4.47071811162323	0.836708909189374	4.05625083469359	11.7139841248861	0.854831687708201	6.91103790343564	5.06780825831998
0.630690117561427	3.71525277297019	11.7647852187234	0.79401163963832	5.4116475948426	4.47504609846546	0.835078750150429	4.05775072525125	11.7037651254075	0.854408769881305	6.9124916711797	5.07297808022268
0.631106615534283	3.7160246829241	11.7536352595731	0.794191647268098	5.40891957780245	4.47072973331692	0.835593588995398	4.05833032556844	11.6909816501992	0.854623315514459	6.90706150371695	5.06738768814384
0.632028986302448	3.70931044522181	11.7545130761315	0.794735560191863	5.40271231995613	4.46893173391168	0.836659557918725	4.05123609367653	11.6920438381631	0.855242192858927	6.89984553555692	5.06530186502909
0.631847563780383	3.70946961764338	11.7425864948424	0.794550231029675	5.40379523842655	4.46803046462849	0.836449432439763	4.05131432276571	11.6791207247685	0.855152402975452	6.8996369359951	5.06362031692449
0.63161922957073	3.7105487808007	11.7250096054244	0.794249581970078	5.40401012064359	4.46681468944123	0.836504702337134	4.05258791895813	11.6636975572185	0.855227408174066	6.90024929285828	5.06342873796096
0.631985182237391	3.70991734889643	11.716357121185	0.794793105900523	5.40108185319619	4.46427652019714	0.836842478094094	4.05182545093338	11.6547893265807	0.855865502930984	6.89633805351305	5.0603757268055
0.630569099303357	3.71270974945207	11.726987005527	0.793282028148954	5.40426632416496	4.46801741514392	0.835064867704238	4.05534529714384	11.6691841018012	0.85432083961348	6.90123047610873	5.06525603948081
0.629780598328166	3.7141936334532	11.7544646279031	0.792883065456621	5.4123919976324	4.47151270146366	0.833923082052799	4.0567469813122	11.6948505399092	0.853895426550208	6.91005404751101	5.06929856806386
0.629986998556248	3.71214583647306	11.7357466176022	0.792462266927828	5.40712589492472	4.47177078660656	0.834175316416948	4.05481421405757	11.6732795013454	0.853514677799922	6.90197498024009	5.06983875580703
0.629836242289221	3.71047842419021	11.7211036546743	0.792433160962698	5.40496458027107	4.471169488083	0.834071214264654	4.05372752311265	11.6582317785895	0.853388674762341	6.89777142594594	5.06997378041069
0.629846571813308	3.71081926389429	11.7288115118172	0.792464335853329	5.40844833027107	4.47180297706508	0.834116916224579	4.05412883329257	11.6677976855782	0.85333835568067	6.9054387920523	5.07031926204185
0.628337792514595	3.71037558326403	11.7254756802876	0.792037581289503	5.40863264213976	4.47896659658752	0.832121486601518	4.05370769516473	11.6644976362471	0.85265872072712	6.90457593627035	5.07874892045801
0.627463494333425	3.71163107384152	11.7351035104003	0.791775829441733	5.41016702619773	4.48340779171096	0.831648598183205	4.05501750274411	11.6701785329765	0.852466594617128	6.90589529697801	5.08321591708873
0.628471991074175	3.70332346785713	11.734432284132	0.793462366775248	5.41069862439257	4.48227941391853	0.832883781123822	4.05048835975538	11.6685584946022	0.854132484695393	6.9058892991663	5.0845352160734
0.62849224160857	3.7041870118802	11.7214955958203	0.793732755210728	5.40752568899463	4.48200309838159	0.83296719245353	4.05125680114318	11.6552113619493	0.854374185408774	6.90152366525153	5.08350337593137
0.629089753225602	3.70530829017035	11.7187089334103	0.794743098646706	5.40588538840696	4.47758002002344	0.833879083844716	4.05282309049589	11.6509585333606	0.855292002387733	6.90092869372225	5.07855783891731
0.629288989537184	3.69863633410875	11.7088137336986	0.795129898519558	5.39840441830698	4.47684370462281	0.834069657087017	4.04638611070413	11.64254214059	0.855692521480959	6.89324013200623	5.07764792635122
0.628909559663077	3.69570903876957	11.7081748413258	0.794578991516838	5.3940213288421	4.47686174820562	0.833748816706321	4.04347066283446	11.648478936334	0.855526701113001	6.89068051226089	5.07840971408856
0.628959858639517	3.6919625001727	11.7018185007461	0.794501686193274	5.39165019573306	4.48036539856178	0.833843372657857	4.03937475689218	11.6443049418761	0.85532757047837	6.89270852150534	5.08217112629241
0.629059438712304	3.69016275009885	11.6977065710456	0.794535636283055	5.38952339301961	4.4814761193303	0.833802408712029	4.03717017230146	11.6378876705231	0.855322212464637	6.88866224574866	5.08260043693828
0.628963903828436	3.69048579036254	11.6913867814602	0.793705530207996	5.38712244023397	4.48106796956867	0.833739106013465	4.03756536122399	11.6315915612154	0.854510445169061	6.88559385286816	5.08229845612551
0.628450510876908	3.69466212766364	11.6977076440488	0.793562847455422	5.38952571782359	4.48025554065088	0.832957567045587	4.04209588772217	11.6417980057909	0.854328993483698	6.8894551088937	5.08145643933823
0.628129008475822	3.69827493826442	11.6946694752323	0.79361788743795	5.38908316864161	4.48096605059413	0.832621428539806	4.04579353487889	11.6455683565628	0.854356821765271	6.89069626256581	5.08214137579119
0.628304391584791	3.70031263362066	11.702766368849	0.794071825003445	5.3887857305551	4.48206708186784	0.83282268199655	4.04703969287598	11.6546480268562	0.854658977749509	6.89137372731591	5.08122982882871
0.627231119798633	3.70022642544957	11.7061954021962	0.793070821730714	5.39599046600483	4.48596550257199	0.831458855212064	4.04719494595408	11.659698197415	0.853706130970175	6.90285171821673	5.08662763323088
0.628682343587986	3.69831490244361	11.6984279056638	0.794039141656053	5.39106698797214	4.48146594917646	0.833438166792593	4.04522274576872	11.6511486973717	0.854808203444492	6.89637212727891	5.08160284616169
0.629969308916068	3.69761772104919	11.6890241111809	0.795608262780099	5.38769024539492	4.4766102310046	0.835215585901188	4.04461547208465	11.6391884885037	0.856429225095218	6.89146214017143	5.07601274441856
0.630393556321274	3.69426221467745	11.6947193689004	0.796152401960944	5.39107332713617	4.47585284655077	0.835690626133952	4.04125378756478	11.6493800253526	0.857026381076957	6.89929363802454	5.0753449984133
0.630113001327382	3.69120514768149	11.6900896241088	0.795964168935089	5.38507502532061	4.4781592474947	0.835278816559355	4.0383671669358	11.6468823833982	0.856830365982773	6.89316072686687	5.07813134753876
0.630183801888474	3.68994222031237	11.6980556739825	0.796133545655253	5.38344480562126	4.48064046410661	0.835314943865487	4.03713104708822	11.65113060914	0.857000376585595	6.89101483881907	5.0809680292489
0.630321845761983	3.68879813216531	11.7007363319211	0.796573431266238	5.3810957989262	4.47848565134347	0.835551565101718	4.03546142296199	11.6506022961831	0.857504712468199	6.88859391706183	5.07834661226324
0.63055691855203	3.68578585230455	11.6898338670713	0.796699651291348	5.38103357747434	4.47935126781895	0.835857759765283	4.03114147020526	11.6352711907409	0.857783062781467	6.88584661444381	5.07904711871566
0.630438392216557	3.68433750561854	11.6860915093489	0.796503125989658	5.38307055995029	4.47794677253524	0.835677927541486	4.02993472381526	11.6317966643255	0.857591971476902	6.88694560544723	5.07820897001647
0.630904223741817	3.68288993466536	11.7067651332985	0.796984271374566	5.39078691499231	4.47990785009444	0.836266813002514	4.02659122702873	11.6386174027386	0.857993002261874	6.8888836406856	5.07962237437105
0.631123716767511	3.68457044901319	11.6986560130715	0.79695222125399	5.41046415424614	4.47844946302667	0.836594410712282	4.02851268347796	11.630926448932	0.857942421180404	6.90567171487186	5.07851314018955
0.631133371180856	3.68351404614434	11.6819039093365	0.796782398089024	5.40864422340868	4.47816969535322	0.836799780693352	4.02757574338272	11.6114971241664	0.857744123019875	6.90323007333399	5.0784661537532
0.63149318823677	3.68437271046932	11.6757568994111	0.797118511497707	5.40409473854596	4.47443261958383	0.837309219220194	4.02941910474439	11.6098499048125	0.858307996885287	6.89971209672609	5.07551937663743
0.631455045058352	3.68346328922323	11.6792485654558	0.797005607032605	5.40443113927449	4.47243384421123	0.837103634699649	4.03045924668919	11.6275343092621	0.858110588130838	6.90923125472229	5.07228186930275
0.631609081951492	3.68419062792041	11.6935534464142	0.797838313558075	5.40910780032479	4.47275144997485	0.837268014347491	4.03126948949771	11.6401739587387	0.859006564394031	6.91322383743475	5.07247253120143
0.633842039531801	3.68507939511586	11.6937378546066	0.797251491186781	5.4082060445496	4.47179443684561	0.84042694988967	4.03289632157363	11.6415541495217	0.859093035361843	6.9126086160307	5.07157785449199
0.633641009286765	3.68355853702474	11.6990116533461	0.796609761663496	5.40861761706423	4.47384605638892	0.840240358491659	4.03134970940655	11.6448348578373	0.858515276980257	6.91245124122353	5.07524354486861
0.634171896336143	3.68024578104958	11.6944130347589	0.797740218595877	5.41176319039624	4.47419173047022	0.840822866068691	4.026457785011	11.6391824130126	0.859558326181488	6.91569103127092	5.07459741139017
0.63500644091074	3.68098778929395	11.6909662617962	0.798181734002293	5.40997537778259	4.47111672193343	0.841833557800676	4.02750127839175	11.6328404258353	0.860541149302841	6.91298548142736	5.07054005345492
0.63588803042671	3.67745356663302	11.6864767489255	0.800306567625687	5.40778179386352	4.46902200532279	0.842915691542303	4.02362404529097	11.6307157439116	0.862884614303415	6.91074769351642	5.06842382701113
0.635576336756654	3.67625411438512	11.6905466046254	0.800523056294559	5.40906200369998	4.47115557829554	0.842097699877472	4.02250180207407	11.6355713671932	0.863075926020931	6.91227308477398	5.07120072267952
0.635522356123184	3.67423328961609	11.701456579419	0.800011102340729	5.40775270093079	4.47244813465704	0.841932270733444	4.02027524388885	11.6333370303024	0.8625806367812	6.90355631595817	5.07279624552321
0.635819331271234	3.67261405744533	11.6982812870213	0.800275136093121	5.40517137052143	4.47274187561832	0.842369153272858	4.0187209199861	11.6376254233031	0.862891692125124	6.9029983911188	5.07324529399616
0.635906562610032	3.66911834728981	11.6868709330317	0.800307047030676	5.39007932909459	4.47056833316825	0.842484708288053	4.01520356348415	11.6321692758262	0.862953672616396	6.88872501340305	5.07120321049716
0.634350738055361	3.67435405203822	11.6939541414964	0.799294232020181	5.39294943295961	4.47495013225127	0.840567849779217	4.02063446249336	11.6397308795108	0.861309602268967	6.89126708774475	5.07618757032388
0.634069990739203	3.67411304731828	11.7025072516757	0.798118718361304	5.39397209586688	4.47762523510817	0.840236050869669	4.01991381013631	11.6455874424236	0.86019078260564	6.89090008427601	5.07957590320149
0.635007923548825	3.67391816687767	11.6963346720331	0.798820522232976	5.3908370429337	4.4741339408818	0.84134550827867	4.02095700996703	11.649862923625	0.860940408592491	6.89262249904089	5.07598842824179
0.635293917307536	3.67538994681656	11.6927641279938	0.800045399987766	5.39726919134085	4.47464411417026	0.841730833125006	4.02016308417933	11.6470199382827	0.862108284666674	6.90137096214228	5.07599004628076
0.63501485253192	3.67846389422043	11.7071160548712	0.800595922832261	5.41000234351477	4.47563751457757	0.841411868830277	4.02313806635224	11.6587863345618	0.862666492773162	6.91336436203395	5.07743796518784
0.634669075089554	3.68033067006066	11.7045297515912	0.800298092006528	5.40867842541897	4.4765267377766	0.8408539829356	4.02557415124277	11.6535433071877	0.862521298669389	6.90731870209165	5.07826417049707
0.633844735241469	3.68004288234331	11.7135385160418	0.800616305824307	5.41079607742543	4.4783669222847	0.839703821276658	4.0252108057704	11.6654497621261	0.862680876693651	6.91038134217281	5.08025180030373
0.633917291833731	3.6810829126819	11.7223503716961	0.80049356522865	5.4166678843629	4.47765055875141	0.839507895686501	4.0261865563393	11.6771249076096	0.862497387183237	6.91914966976398	5.0789939689807
0.634088472904703	3.6807298149755	11.7428045766035	0.800617169975341	5.42388444864619	4.48007397804031	0.839741633899844	4.02591746145738	11.6948645852006	0.862659161564703	6.92751464381822	5.0816430383174
0.633852396445984	3.67893140411222	11.7443545176145	0.800072700392301	5.42258402848593	4.48168994660821	0.839404081272305	4.02424641487751	11.6961112405527	0.862122148783033	6.92651132864355	5.08393036806721
0.63362004524447	3.67635423321988	11.736667162744	0.799792640521792	5.4177905586416	4.48416964635839	0.839129641300813	4.02143599358395	11.6869877775279	0.861809709827483	6.92130046427572	5.08672336896161
0.633970986194463	3.67414315830914	11.7329724559005	0.799815154472	5.40503392870796	4.4844007865085	0.83959206038335	4.01944745298942	11.6929167856346	0.861926682726362	6.91734461974837	5.08680249899469
0.633868953165183	3.67479606828145	11.7359643345834	0.799812792739204	5.40647585757905	4.4798173132169	0.839473824929103	4.01998507288027	11.6976308557555	0.861963017729691	6.91948453525236	5.0816019291563
0.633625373130416	3.6734916169622	11.7335751425222	0.798200189345647	5.4085005186874	4.48126176036565	0.839221990871272	4.01888061046548	11.6971366485951	0.860451687666208	6.92154937142416	5.0835776081671
0.634413475993415	3.67252253823382	11.7292307460743	0.79892615386029	5.40592431415316	4.47682347511255	0.840276559549957	4.017671238223	11.6894067203711	0.861187068763206	6.91824965133367	5.07823482684768
0.634854109971638	3.67400915801529	11.7279357460743	0.799207442571687	5.40752719792509	4.47479703884904	0.84092017169306	4.01972332299928	11.6935097392866	0.86162315095821	6.92246766399714	5.07711005175317
0.634916222758122	3.67588939592401	11.7402317014178	0.799386685457443	5.40850785252808	4.47498745704304	0.841023482939503	4.02159940200175	11.6944596811719	0.86176665428314	6.92041546354646	5.07725480082392
0.635416921906702	3.67557661257987	11.744783580004	0.799233841267671	5.40985353118397	4.47320232941606	0.841850697148953	4.0213626614251	11.6995862655296	0.861593608616937	6.92253727522186	5.07533690044614
0.636623982756025	3.67260701949345	11.7379888363753	0.799461696064871	5.40798628515122	4.47248435084414	0.843625273894906	4.01825400672743	11.6943221483996	0.861886959502817	6.9200848653664	5.07468310035476
0.636938681680812	3.67287232146236	11.7338848375963	0.799878482352872	5.40871329471573	4.46926604883335	0.844243076831733	4.01856576493897	11.6948329602112	0.862089523589675	6.92354066337452	5.070639443502
0.637149223601687	3.67162549008087	11.7241274201556	0.799162291656981	5.39702013166104	4.47004644975878	0.844546939988815	4.01733987041233	11.6864037449333	0.861453709940149	6.91040583973491	5.071360690792
0.637362139083724	3.67167045000884	11.7164191244019	0.798444950770555	5.39545164201192	4.47024165750059	0.844988554074478	4.01732870847171	11.674098011863	0.860831225865695	6.90683499370027	5.07151073106281
0.637108525144686	3.67213604609382	11.7129131175233	0.79853396914349	5.3958953338435	4.47338409569109	0.844935779655383	4.01805755281466	11.6692876884563	0.86100344905314	6.90645901898055	5.07531875180771
0.637453854652144	3.67153214173968	11.6899485503556	0.79900791920111	5.38224844584667	4.47029618238781	0.845367433416167	4.01745245173157	11.6474798542574	0.861465779577498	6.88843835001731	5.07150484361087
0.637528183165942	3.66967160007083	11.6794846886071	0.79891786552787	5.377421020245	4.47017606003717	0.845546367335421	4.01567480952026	11.641061804483	0.861374467899279	6.88406726684805	5.0714788905443
0.637524350762831	3.66785993437744	11.6689981689993	0.798932406478492	5.36981990787698	4.47127703363387	0.845575567500044	4.01384230606117	11.629117003305	0.861361326532246	6.87295712847452	5.0729764457901
0.638384723137353	3.66518296173009	11.6563661345863	0.799267177244301	5.35723466592594	4.46904219614709	0.846774662128343	4.01062711452023	11.621479860729	0.861765674996245	6.86161875139727	5.07041219614173
0.636982494631845	3.66472308237493	11.6604404270726	0.798855496798268	5.35942946896236	4.47078275682788	0.845009269249208	4.01031156157152	11.6343306091422	0.861277139759144	6.86833276512397	5.07205567798696
0.637352324014028	3.66571882941141	11.6183728323485	0.799155014511924	5.34861005486197	4.46495579952927	0.845533310810935	4.01160944118957	11.6007452208986	0.86162097574391	6.85676265700716	5.06550800020417
0.636988801109484	3.66576384283715	11.6217147182282	0.798897077960569	5.3481630983706	4.46877826620663	0.845076517560147	4.01250212203959	11.6006608283071	0.861330285421871	6.85554079741313	5.07123263544788
0.636709565610815	3.6667589987116	11.6461726341548	0.800358830071164	5.36480506173131	4.46947577873014	0.844694228979076	4.01317787626143	11.6165903136814	0.862782368163006	6.86993235399972	5.07124403327697
0.636571269002382	3.67237255237118	11.644243843669	0.800080259718104	5.36871834108354	4.46736582734213	0.844538203055738	4.01981606588419	11.6139650821478	0.862475176886262	6.87326675277979	5.06884753763873
0.636583527952586	3.67308372191987	11.6491055159038	0.800734616776199	5.37137887185712	4.46953279991635	0.844505008284238	4.02005408176431	11.6157513360851	0.862955446956469	6.8758906675123	5.07072650743381
0.636749687557866	3.67309460716125	11.6564266480139	0.800697658695107	5.36977439436436	4.47406615625168	0.844789286979974	4.02022252751676	11.6284801564028	0.863016121865073	6.87574999939691	5.07742731842085
0.636922829778404	3.67106084121302	11.6592239055144	0.800346029232846	5.3687378263401	4.47632331469466	0.845087199127823	4.01802112308657	11.6279409132099	0.862582868828817	6.86906901433642	5.07959987388691
0.636776839188781	3.67409876366174	11.6669556788628	0.800573242705029	5.37125157871597	4.47586739213765	0.84502287510729	4.0210391918316	11.6516394310069	0.862786083376221	6.88194427137158	5.07900912648758
0.637062353206267	3.67711459488139	11.6702721784192	0.800897592657011	5.37343779532956	4.47268745842279	0.845465147640534	4.02414959377196	11.6557344694214	0.863187880363577	6.88462095317487	5.07533816302997
0.635957879367522	3.67912151998875	11.6695270734425	0.799472878111863	5.37415066538434	4.47594954635214	0.843958839604906	4.02614249215952	11.6539492649025	0.861654028801648	6.88576185626225	5.0786734655319
0.635595248438456	3.6805687746667	11.6750220574617	0.799240540231285	5.37420356297694	4.47880536889421	0.843475229055904	4.02690539710069	11.6522820628612	0.861414745945702	6.88056970748051	5.08171071002639
0.634771742579721	3.68126592554547	11.6899554900014	0.798900924932979	5.38032484273885	4.48185436620095	0.842270430702976	4.02749371597857	11.6746477455101	0.861009476911307	6.89184893165352	5.08483825933527
0.634744760042362	3.68088506082041	11.7019427703922	0.797598325392194	5.38651948255198	4.48213394730552	0.842316443780621	4.02726646578716	11.6893820968624	0.859826272883195	6.90352897037496	5.0853438993141
0.635353361826983	3.68129573556023	11.6879726419093	0.798217127970854	5.38365804575362	4.47692778158107	0.843198487997006	4.02748796205274	11.6746777033873	0.860526627876207	6.90009495129651	5.07879340447605
0.635724611583575	3.68169143848936	11.6973833311835	0.798484593037283	5.38497938574404	4.47551953174424	0.843611761534321	4.02763634612458	11.6747462535347	0.860771228132896	6.89869945914709	5.07706221848432
0.63577887381678	3.68289132690881	11.7060063914076	0.798202706671228	5.38219994246673	4.47681407828958	0.843706874886613	4.02882561667042	11.6772899858974	0.8605233913352	6.89471600704525	5.07848369169314
0.635327517162203	3.6830473313839	11.7314026646323	0.798866584381747	5.38528822436035	4.47698620101146	0.842978269957371	4.02893141096474	11.6951504343798	0.861178153242877	6.89781136232488	5.07841836840956
0.635225293750525	3.68420003784376	11.7337622262118	0.798771796576044	5.38863434007511	4.47828297642455	0.842833740551389	4.03023160786688	11.7000187421375	0.861100170938631	6.9035583792992	5.08043233217988
0.635494353317464	3.68227344002766	11.7478197421189	0.798750696424971	5.38972284607859	4.47876120495112	0.843143266503801	4.02807423582809	11.7120100216289	0.860986793396836	6.90510514036301	5.08094364628292
0.635514611691832	3.67979362438172	11.7694162620407	0.798931861441099	5.39194744238433	4.48320076603947	0.843213024057504	4.02475075755895	11.7264000881342	0.861084007707056	6.90299932111367	5.08545853423848
0.636962912580212	3.67383355626436	11.730736751321	0.799890874419906	5.36604127545185	4.48018098550293	0.845100418157753	4.01860211180485	11.6968432356699	0.862009705504063	6.87598169582574	5.0821651364515
0.636669581437695	3.67216428836483	11.7457567523696	0.800001193683249	5.36947813146581	4.48390450759504	0.844698831396978	4.01639874756408	11.7125641310432	0.861949544936257	6.88013857329616	5.08651610491281
0.636647268596673	3.67347980988552	11.7447877961089	0.799962407810224	5.36315520524072	4.48221956850035	0.844650402082155	4.01838068896786	11.7041072363813	0.861951126196478	6.87036725837854	5.08594890621797
0.635669821854505	3.67521487009467	11.7384894465397	0.799154882013251	5.36299964099073	4.48353141812798	0.8433040089554	4.02031456327078	11.6968783362841	0.86104585548621	6.8700598273992	5.08757612084567
0.636145017824084	3.67390850743856	11.7382791258597	0.799076546193387	5.36146673191198	4.4825749633393	0.843951587593813	4.01882664375152	11.6963350761793	0.861014330982703	6.8675299509412	5.08661019239517
0.635835740800664	3.67317850207269	11.7580324654169	0.798220560025875	5.37085888363779	4.48453419926174	0.843531458583599	4.01816825025858	11.7086366468124	0.860215105706146	6.87504958209708	5.08915672047716
0.634859015580021	3.67617814892093	11.7383146676886	0.796206913197084	5.36459235440939	4.4850995668152	0.842340935628995	4.02174818091145	11.6927909707266	0.858410543550075	6.8691328650685	5.09046322179977
0.634370997979326	3.6761952014071	11.7417711473556	0.795719896579207	5.36220341652396	4.4856119191003	0.841582871689893	4.02214526401845	11.6958788978675	0.857964171855445	6.8655569138156	5.09172180943122
0.634521449627626	3.67151773541397	11.7276700356955	0.795626855829345	5.37174627149507	4.48656126521613	0.841753309551332	4.01782851691109	11.6829850471243	0.858052888848	6.87494549311596	5.09314904840262
0.63390601010733	3.67155885962871	11.731267096584	0.794904641449005	5.37423591105243	4.49064180409836	0.840952340378843	4.01777916765245	11.6892384001568	0.857356356572868	6.8799197519875	5.09782522263714
0.63355574831545	3.67263406580336	11.7404254942865	0.793913222594751	5.3759130660207	4.4932948510926	0.84062326949564	4.01951689588072	11.699598950567	0.856444588129643	6.88413957131017	5.10112511690255
0.633145489126681	3.67183238174754	11.713331643264	0.793309933946634	5.36445198464879	4.4982856821682	0.840221670206604	4.01906240932604	11.6798065994302	0.855925714462997	6.8747850539307	5.10704511948927
0.633209235448766	3.66984978833215	11.727740949448	0.793467650556257	5.36291451764276	4.49934459466369	0.840301748309435	4.01729257575001	11.6958198141493	0.856096548011047	6.87467646845209	5.1087004812493
0.633138255832431	3.67254316151008	11.7236525326445	0.793671144648122	5.36862497961055	4.50363940496491	0.839995527903084	4.01622047076705	11.6908134114915	0.855787665547398	6.88292216450572	5.1126135094025
0.632640563503253	3.67066269884494	11.7134180710002	0.793403532196503	5.36558779499348	4.50324903458281	0.839385865549293	4.01360263695519	11.68136605828	0.855397135728502	6.87870637467435	5.11203983706653
0.6327559092887	3.67006739554911	11.7087920542538	0.793524282723825	5.36762989361123	4.50469165579113	0.839483360235396	4.01197189915234	11.6866072983702	0.855452353703313	6.88947394281813	5.11267577343754
0.633044068960869	3.67556743114657	11.7374511736328	0.793603621442423	5.37507748314732	4.50239687438771	0.83985427568688	4.0168075568801	11.7132394870656	0.855538673221382	6.89786339091583	5.10911248069446
0.633045783117142	3.67331016998299	11.7366427151542	0.79394227505482	5.37645541111632	4.50621025297351	0.839770410633341	4.01344967638634	11.71411552008	0.855820879127484	6.89989422543219	5.11319045554847
0.633867258838863	3.66809037156444	11.7254865479838	0.793994247830303	5.3685518940079	4.50428733238933	0.84083572582075	4.00836299641249	11.7059909935169	0.855982349145926	6.89287750636927	5.11137605144039
0.633915507868512	3.66861504399299	11.7232007983168	0.793785692860158	5.36113000409226	4.50165821908892	0.840882809728452	4.00864272364175	11.7040820438338	0.855805243296035	6.88447370550316	5.10778740697492
0.633049155127662	3.6717558974324	11.7363429168172	0.792844234343021	5.37226468350334	4.50364290501405	0.839789546875391	4.01197295449246	11.7150596600164	0.854823138861201	6.89846715696337	5.11011474550569
0.632620571673165	3.67314046576923	11.7374011039562	0.7914967870094	5.37277312768597	4.50486224211879	0.839415196780748	4.01428312824453	11.7140139869035	0.853469874873631	6.89816950036069	5.11235732345677
0.631589250588097	3.67883447256558	11.7407753751711	0.790090692776692	5.37544515912675	4.50734546852394	0.838276508563396	4.0200379412582	11.7199287784025	0.852074192246764	6.90482743842592	5.1152082569354
0.631676593813589	3.67857653851558	11.7456719750989	0.789912934786743	5.37427833012242	4.5055967914526	0.838385206270572	4.02049018822122	11.7287403077781	0.851820186946736	6.90623915296466	5.11348772979492
0.632835056919649	3.67838414443215	11.7273326390877	0.791138089063477	5.36989285275257	4.50193212376336	0.839949296058851	4.02030708910097	11.7063914999947	0.853158567319754	6.89938564251449	5.10942718216014
0.63335597095525	3.67415820781571	11.7390642943254	0.793223132419391	5.38990875082362	4.5004007480593	0.840793353867803	4.01551915981579	11.7133487868242	0.855640698706434	6.92015356210633	5.10752051743232
0.632033295591592	3.67410733914984	11.7423802665477	0.792016532962713	5.3927981198458	4.50397514674323	0.838389367579943	4.01581008151445	11.7215433484767	0.85266977742691	6.92766033189299	5.11137615067526
0.632234666764289	3.67480760752782	11.7522646449325	0.792921206730052	5.39539847262735	4.50268150375379	0.838612847638959	4.01662150978869	11.7318294818836	0.853567649120787	6.93011563679625	5.10958277025327
0.632328870545733	3.67571619826901	11.7524025536188	0.792719449455878	5.3965375067563	4.50280634585097	0.838870354608568	4.01724705186637	11.7308385879375	0.853395859542884	6.930670960844	5.10986612646941
0.63231598423964	3.67331745971224	11.7610495939593	0.792943316328726	5.38553903313483	4.50130646940377	0.838916477509474	4.01446540847264	11.7408335623564	0.853477523168449	6.92349056118861	5.10799582811732
0.631811236806098	3.67598799777799	11.7674437094563	0.792460274583443	5.38034565994491	4.50796411540283	0.838390179746008	4.01752979080646	11.7473124281771	0.852875110390313	6.91869685126173	5.11615855153218
0.631418162425206	3.6750941084233	11.7756128738668	0.791645550043347	5.38618516198876	4.50937560142481	0.837930864846512	4.0164011002644	11.7553309854555	0.852174386913235	6.9247606933207	5.11795266496223
0.630383782001684	3.67595717378498	11.8010164135672	0.790332025375793	5.38994121602884	4.51496571851154	0.836623264310462	4.01753702705327	11.7821216038877	0.850747288292897	6.92944833769296	5.12566197841884
0.63028578477687	3.67439220355337	11.799152185204	0.790280863254602	5.38037743473957	4.51251832495228	0.837045627421796	4.01796265138687	11.7884846816371	0.850757998843051	6.92007580260827	5.12392829541211
0.63023396777546	3.67362296123987	11.7891167156627	0.79009011866783	5.37513715802282	4.51247944296561	0.836928718357973	4.01735604685906	11.7798465725364	0.850647463268019	6.91281966640132	5.12418245814555
0.629621456354866	3.67571398647584	11.8017831304978	0.789342114529186	5.38135634554826	4.51552266771206	0.836251718906276	4.01997017384286	11.7934304659681	0.849960146433723	6.92178592571987	5.12842927541696
0.629944255246477	3.67345380112483	11.8020757970704	0.789098074705985	5.3806227228304	4.51402261300631	0.836609060351231	4.01726933849139	11.7919202368805	0.849687472662814	6.91888756752871	5.12619600099864
0.629271665269451	3.67298742493051	11.8019604973628	0.788646452645839	5.3806029182052	4.51587715741367	0.835509548789076	4.01647390324984	11.7936859163647	0.849226142263232	6.92011568870372	5.12801010106458
0.629272504972969	3.67468358063988	11.7961213384474	0.788666566478305	5.38917490377638	4.51500281123927	0.835486604129167	4.01877428325114	11.7845594067315	0.849300171872303	6.92916476071383	5.12752806572226
0.629458010614804	3.67272496376037	11.7797295199589	0.789057476812933	5.39007107449163	4.51510141775935	0.835697836026218	4.01642253614094	11.7765112187951	0.849693101863376	6.93298878324405	5.1273192195559
0.629146644852835	3.67102143130473	11.7716321259531	0.789561455926033	5.37433045436492	4.51512633830059	0.835124885302411	4.01418129379947	11.7681207270408	0.850112669640164	6.9110034915602	5.12775465418493
0.629154488663981	3.66909212085272	11.7649536377618	0.788972841433522	5.37518606035095	4.51518699151878	0.835082790913935	4.0121640511514	11.7646982421921	0.849246398778555	6.91312334545953	5.1279222684827
0.628925574965864	3.66700392266063	11.7327572731787	0.788600800078771	5.37429039323212	4.51579635605933	0.834769440238929	4.01020272275722	11.7397281621682	0.84891522347891	6.91230797330961	5.12929075923362
0.62911710080035	3.66859392745178	11.7250941006105	0.788675618822276	5.36310484988658	4.51999085765869	0.835007848192883	4.01121835413877	11.7260144896182	0.848846548656912	6.89548810007666	5.13352893523209
0.629273892794553	3.6692936885369	11.712819841498	0.788734564890985	5.36267443885043	4.51964509053849	0.835399429900436	4.01198884673974	11.7028707396553	0.848921423015698	6.89143513995567	5.1333339975054
0.629267108119278	3.67313574768172	11.7167788062608	0.789194293997176	5.36483923196066	4.51916218639326	0.83549316498661	4.01636932242327	11.7081449106523	0.849293123844477	6.89495817392259	5.133276557166
0.628278310118534	3.6734269815395	11.7303084385353	0.788559669938616	5.37975853065565	4.52288004011491	0.834101301851061	4.01699986528244	11.7230246987479	0.848561728705124	6.91699588311285	5.13792512938596
0.628313484365608	3.67140838199006	11.7214931117516	0.788262649943164	5.36908466339972	4.52055460194323	0.834242430366999	4.01597978929708	11.7177136536652	0.848428167336384	6.90659343105659	5.13625315441706
0.628148410101032	3.67014909736303	11.717167519252	0.788432209785885	5.36657486763992	4.52048542348383	0.8341001492335	4.01456503418771	11.7097567758888	0.848591422420508	6.90303952200498	5.13642341990577
0.627756669461126	3.67211799333769	11.7297560860762	0.788073873072614	5.3700451556487	4.5226601378744	0.833626167803513	4.01648080338489	11.7230918675478	0.84817989935661	6.90791593000408	5.13887776939298
0.627988168524346	3.67342789085437	11.7482046192569	0.787682816938245	5.37465559292548	4.52171423289528	0.834009604560301	4.01756466238548	11.738769850099	0.847795033281753	6.9128169169705	5.13763884820204
0.627893671002994	3.66942339159635	11.7431091028925	0.78725866797502	5.3716659001273	4.52460095768694	0.834066937220217	4.01378509603596	11.736831824781	0.847404195919221	6.91019789518653	5.1419590066162
0.62704242313848	3.66839350117678	11.7344796258278	0.786360089636944	5.37181091158073	4.52753367503332	0.833014519286327	4.01267812044574	11.7364554456179	0.84643467355193	6.91539289720473	5.14537982985818
0.62748153846729	3.66924343389521	11.7111727871494	0.786739909678214	5.36891838488436	4.52282346766994	0.833557156265253	4.01324983855078	11.7073461379974	0.846626857467877	6.91049728335663	5.14014336338301
0.628278439253289	3.67121042389159	11.7174948861595	0.788298736090709	5.36903936424201	4.51683577578451	0.834449302328508	4.01506406700583	11.7124331096461	0.84819173986109	6.91083992000322	5.13228012811517
0.628264360915566	3.67616393320549	11.6949650531228	0.78846688275794	5.37056009862628	4.5159596621471	0.834501496860515	4.02035394165959	11.6939982967043	0.848425283147941	6.91238139764507	5.1313330830824
0.627648793409684	3.67872609594463	11.6967923574284	0.787737886988558	5.37387733915407	4.5182459549633	0.833724974075717	4.02312157865613	11.6930653890686	0.847607403265109	6.91659949299727	5.13400203684011
0.62768343751159	3.68282388360317	11.7013697019632	0.787878960427468	5.37972791058553	4.51652212111685	0.833732844247574	4.02732731910904	11.6985307340152	0.847646065861867	6.9236344302305	5.1314574606627
0.627661297173518	3.68451191362353	11.710013807062	0.787658871679218	5.38395499554084	4.51384875495276	0.833572582424099	4.02887199665532	11.7095898019291	0.847414963831614	6.92929898652707	5.12690172978737
0.626925020501401	3.68655762585681	11.7153827289196	0.787312427715277	5.38372117177562	4.51599141868139	0.832541464057722	4.03098826726765	11.7151408060398	0.84700629557748	6.92839467947706	5.12944925457678
0.626941926672972	3.6864039225433	11.7122056457026	0.787238244289481	5.38123306047449	4.51482112377072	0.832493310370793	4.0300181311747	11.7127444025597	0.847013403056325	6.92371601569071	5.12777712776617
0.627026817584075	3.67909895660664	11.7143946773218	0.787300959306475	5.37608241943812	4.51888746461255	0.83258554720675	4.02175837748394	11.7181046272028	0.847100602573122	6.91832535035076	5.13210462956619
0.627990808145361	3.67901723433734	11.7200121129267	0.788161151274867	5.37239176808991	4.51325508356054	0.833911794479725	4.02139243866094	11.726328120133	0.848138140625688	6.91363166692415	5.12504346166356
0.627448213751546	3.6828126963317	11.7219705282326	0.787730519513688	5.37865442055892	4.51594536759542	0.833325552440588	4.02539444568721	11.7283868527131	0.847770711213735	6.91926501392489	5.12800818369757
0.627405455322232	3.68232455877682	11.7228520276542	0.787546587356416	5.37821258038155	4.51608567481898	0.833275672963422	4.02473227266322	11.7308742253395	0.847677940597377	6.91978262107773	5.12813270351607
0.626996569119651	3.68355014654064	11.7279404540487	0.787116064863039	5.37964039330328	4.51584535530295	0.832739707849666	4.02608800917376	11.7331168630513	0.847167076607857	6.92166691114278	5.12758337901351
0.627116246281526	3.68250691179513	11.7457225485285	0.787156773863159	5.38013149087803	4.51571701609329	0.832935934073886	4.02487850772827	11.7480865039322	0.847202687005993	6.92178956064531	5.12750145353137
0.627221268098443	3.68360250284232	11.7349669984197	0.787187938890854	5.37717855417693	4.51357972523286	0.833050195322174	4.0258510208639	11.7378040572422	0.847362437592003	6.91953699254112	5.12483916824436
0.626819913120304	3.67889974850492	11.7294389282443	0.78677085291906	5.36635272267108	4.51481420706505	0.832288159794448	4.02147212905125	11.7409896437469	0.846861981160131	6.91267716215542	5.12661542899867
0.626900800736997	3.68087826877166	11.7292278122432	0.785902459227009	5.37042693237637	4.51586201341471	0.832427414637921	4.02392534516302	11.7417398098861	0.845958695472375	6.91836249565508	5.1281828698395
0.627110493467656	3.6773405048795	11.7227753338606	0.786455847314101	5.3616167707722	4.51562621895667	0.832883029328161	4.01979951129301	11.7445201464146	0.846355735096269	6.90822452667961	5.12756296465832
0.626828438708939	3.67537877652435	11.7337520029087	0.785899515099912	5.3658602793126	4.52016751383707	0.832473463298232	4.01825744849566	11.7539320409184	0.845823824406027	6.91263752503391	5.13294155463397
0.626883413478274	3.67564353334784	11.7718978998635	0.786353513823073	5.39073098332929	4.51948228712193	0.832630613846401	4.01778578818314	11.7725551378641	0.84628764301765	6.93064247756782	5.13242150613462
0.626899758694048	3.67076640958457	11.7705671586738	0.786224439311539	5.38553619284081	4.51852315352413	0.832617092149969	4.012613387978	11.7734411000384	0.846292647973262	6.92550294281073	5.13218613351197
0.625280421380855	3.66856133857892	11.7647981969515	0.782863946994743	5.3828307119567	4.52208652748316	0.830255999889781	4.00935784620067	11.7641043541843	0.841177337318817	6.91879123464742	5.13598964408859
0.626530498582281	3.66908092952651	11.7695091115486	0.783415256085492	5.38356975938588	4.51717303890572	0.832738150820031	4.00992353142761	11.7703419519714	0.84204476525469	6.91927398049818	5.13109066773839
0.626166604511033	3.66965892015457	11.76694986628	0.782842239509822	5.38127347072084	4.52042026914807	0.832275289769165	4.01088150841634	11.7616783895941	0.841443943843773	6.91470753730997	5.13516522325083
0.626573981012796	3.66935699691025	11.7472856221467	0.783024670548684	5.37440144617613	4.5150658558418	0.832830831706598	4.01123354068667	11.7495132591805	0.841665439507654	6.91051350523436	5.13003738986387
0.626327687389794	3.67294903360074	11.7493373814042	0.782232882215396	5.37964925392446	4.51639190838622	0.832627452544303	4.01468953273692	11.7557724546686	0.840930248323588	6.91869432844989	5.13148293578729
0.62538176527482	3.67391338229024	11.7516422824	0.781634307345306	5.38257520463136	4.5208457252239	0.831434866426848	4.01535908240455	11.75446315281	0.840291565722714	6.92056060931225	5.1364324385421
0.624946382004024	3.67549199755176	11.765557765839	0.780971131772108	5.38205687244468	4.5246229870685	0.830766357251074	4.01623940597686	11.7646364657688	0.83948421326173	6.91679526958738	5.14017873857621
0.624836333341528	3.67644932963304	11.7619225044024	0.781090291343011	5.38344353132792	4.51944266044457	0.83073843890619	4.01765534811232	11.7576933975462	0.839560861190755	6.91575823167428	5.13406092421604
0.624399044800355	3.67373061219148	11.7541069838857	0.780820392037002	5.3781098001138	4.52217157888378	0.829920963355362	4.01506671806445	11.7468164521756	0.839186089065633	6.90686564697976	5.13704884405347
0.623730243890864	3.67187875926944	11.7592656506204	0.780192062435391	5.38026955178876	4.52681811305673	0.828980030105579	4.01335592294501	11.754827614144	0.838839133155372	6.91124552622087	5.14289643419669
0.622334483339587	3.67147962730307	11.7571130668067	0.779279420425195	5.38112095934933	4.52925036125068	0.827112518174302	4.01332227821892	11.7549583885887	0.837739229781865	6.91203674353037	5.14601769917078
0.622884940866813	3.67049331078087	11.7628383256059	0.779826029766405	5.37920926391029	4.52561032321287	0.828003687867109	4.01246964737833	11.7595859140676	0.838249905110725	6.90998530098104	5.14235132105634
0.622951257292316	3.67097138582785	11.7624186882115	0.779671218809978	5.38084131365568	4.52639501115743	0.828045542488602	4.01303687693658	11.7644086792935	0.837902499042716	6.91479838381936	5.1434911871744
0.622767815083759	3.669569835268	11.7488303522733	0.779581723885602	5.37674635634908	4.5270230770178	0.827997989646718	4.01164186029371	11.746378917779	0.837907909309428	6.90799520996408	5.14493689761851
0.622695057429062	3.66549433921644	11.7473428375638	0.779657034065317	5.37760010666982	4.52747003839887	0.828025739153742	4.00765064379184	11.7433768512187	0.838000729889791	6.90745149219157	5.14629814656964
0.621351332849538	3.66821503579155	11.7520976785584	0.779805144984356	5.38256118490192	4.5301502838965	0.826209225247221	4.01076197258651	11.7490520338659	0.837845690353179	6.91420157029717	5.14926201663245
0.621580893884713	3.66912408743508	11.755772979556	0.780630734914322	5.38845699888541	4.52431974503171	0.826908874756041	4.01219659922015	11.7500781620723	0.838330530501457	6.9177851498436	5.14432079214951
0.622345563903465	3.66723523303676	11.7581130758501	0.780947739611897	5.38727944389963	4.52072415711751	0.828136844448005	4.01046145893345	11.7490443170731	0.838641365641578	6.91616784358935	5.14047862307244
0.6222071735915	3.67048564993202	11.7587518915377	0.780779379521142	5.39016010898207	4.51966047941913	0.827978808827594	4.01426538967032	11.7537382182305	0.838474252408987	6.92070437437161	5.13957570396758
0.622133870195411	3.67066607477081	11.7677767861607	0.780230769788504	5.38765919761274	4.52423349138064	0.827339929579793	4.01429276856364	11.7510560540037	0.838200230472048	6.90962374862642	5.14488818912017
0.621610571386702	3.6698640717853	11.7715700404198	0.779547432922063	5.38789239042799	4.52693197908673	0.826520651751601	4.01336524777455	11.7576449495379	0.837441349896098	6.91143621337884	5.14806964414135
0.622027072336156	3.66806292296396	11.7564973264304	0.780060166699835	5.38603280975131	4.52504375010372	0.827158085986083	4.01149230671706	11.7404748722603	0.838128804565632	6.90807237283351	5.14577022035026
0.623293884266521	3.66702657095195	11.7585179405262	0.78079833925232	5.38215952970256	4.52354598019534	0.828699341895989	4.01029340252371	11.7447697487681	0.839018338495611	6.90343986453477	5.14390374539508
0.62451073668129	3.66581352030759	11.7452534081782	0.781528984541407	5.37847293760958	4.51748003626886	0.830400861698677	4.00920076039264	11.730408900269	0.839774845518684	6.89876452381175	5.13705716363096
0.624444325753358	3.6633428442346	11.7323888050531	0.781405387653247	5.37343526410682	4.5186552646047	0.830400644684266	4.00645687474996	11.7209072370789	0.839689480374491	6.89487268147078	5.13881545629627
0.62438443057206	3.66531343499528	11.7367630846019	0.781723354111057	5.37758992820072	4.51775799890226	0.830179819843424	4.00814759101302	11.7240473461623	0.840114432025335	6.90005964523106	5.13766926052762
0.623516324921494	3.66734869572967	11.7546981618234	0.780656200267474	5.38112879486947	4.52234476422365	0.829041699598184	4.01015057687367	11.7373159467757	0.838952759678018	6.90355370710236	5.14265164908266
0.623991966447531	3.66784958195009	11.7489625657528	0.781488089352254	5.37986656404474	4.51865025299325	0.829591264696044	4.01062183298793	11.729360538873	0.839715041765752	6.90125548031013	5.13780005488486
0.62360058735425	3.66521420578309	11.7556585364487	0.780698913328537	5.37009005166823	4.52308406750732	0.828882096838185	4.00735803697917	11.7284397658365	0.839017174317522	6.86950449082343	5.14309083070977
0.623632373881687	3.66610736405355	11.7446234244029	0.7805287421374	5.36868083970625	4.52597345337641	0.828441253792068	4.00650776231679	11.7174311644551	0.837809108168423	6.86807935353598	5.14594756749044
0.623487660182578	3.66405411870203	11.7471238603123	0.780465289840059	5.37162625160556	4.52921543332501	0.828202065407496	4.00434446418487	11.7180805992123	0.837741877721955	6.86821647726285	5.14943157946979
0.623536492792719	3.66410350512426	11.7485184629955	0.780267807797333	5.37139127740535	4.5295667130659	0.828192377555913	4.0037614036436	11.7201244347173	0.837408837730439	6.86748397592788	5.14879065073469
0.623613804513094	3.6627342538053	11.7476850461217	0.780490141012503	5.37016303413699	4.53030310450615	0.828253675500134	4.00210243809049	11.7218105773007	0.837585767475992	6.86508886378463	5.14891190405301
0.62322561408665	3.66223482799486	11.742963199381	0.779858839161614	5.36936160265861	4.53444149989883	0.827741114196031	4.0015686382697	11.7219307871373	0.836864957665441	6.86608802040748	5.15415549865595
0.623362057808417	3.65893499982488	11.7489289579333	0.779766171182547	5.37254026767259	4.53539546555808	0.82798176194418	3.99829805898931	11.7197922887197	0.836751677048974	6.86494473227934	5.1553925466818
0.622521286178432	3.66073680765685	11.754826031346	0.779591667720535	5.37716028480823	4.53854875846428	0.826847349858528	4.00012220022325	11.723212288773	0.836502883622979	6.86883479991559	5.15914736310188
0.622606465278359	3.65897781854203	11.7503038271613	0.779426175197409	5.37693468957014	4.53938773686149	0.827153150394487	3.99887089649759	11.7183063940186	0.836161022059358	6.86812874414363	5.15939755749044
0.622624939727233	3.66051697479688	11.7430604598549	0.779731863215643	5.38073163596692	4.53886133396573	0.827188109024483	4.00005988303532	11.7101096192147	0.836411731839751	6.87263975109886	5.15858530782437
0.623920744796215	3.65506079624242	11.7390494482633	0.790642971871008	5.37800080910139	4.53886194827929	0.829209904162353	3.9948955844531	11.7088172288585	0.848831691347892	6.87017260957942	5.16057611005085
0.623976322997942	3.65260018786126	11.7597659387989	0.790545878222154	5.38124408853437	4.54086998507387	0.829496897610105	3.99263666235991	11.7338132460697	0.848511491638307	6.87689481933567	5.16380735417518
0.625764663571842	3.6515026717617	11.7402231194111	0.791729827998801	5.37864299679192	4.53609607559588	0.832159459761859	3.99136366743878	11.7203670888438	0.849621137869557	6.8746299911908	5.1588142929201
0.626850773711925	3.65287618853675	11.7269512859441	0.79227069536391	5.37189331729307	4.53887224748583	0.83340012187502	3.99257926312521	11.7010689328283	0.85009946026794	6.86232371695754	5.16166563746076
0.627309833570952	3.65013209166387	11.7369923513602	0.793003684369482	5.37337460803298	4.53927344988868	0.834154196310495	3.98968427728245	11.7077760830989	0.850715709639607	6.86222388292172	5.16306935773285
0.626544735716776	3.65207795120974	11.744108157703	0.791427864857097	5.37789901199159	4.53999789426572	0.833300141117719	3.9915316409279	11.7149560824256	0.848910795822969	6.86790344520083	5.16356162624976
0.625886592402048	3.6554549535783	11.7425961056701	0.790619386355539	5.37653666371895	4.541163398602	0.832515382907441	3.99507955437665	11.7086622117578	0.848163260211767	6.8631655623428	5.16495986011101
0.62665023986887	3.65329043502476	11.7309592269339	0.790937367421512	5.37206846713594	4.53788059485914	0.83351790162279	3.99289681578773	11.6981920463573	0.848456575179656	6.85909248419547	5.16155693114241
0.626691103588654	3.65431607770096	11.7494716012986	0.790208198693667	5.37407135218568	4.53392815608877	0.833571803774875	3.99440071747177	11.7148837720217	0.847832986851985	6.861455232961	5.15786744622837
0.626980148891031	3.65215821947679	11.7544498751081	0.79117655382528	5.37173787004282	4.53500329271491	0.833885859209003	3.99118174939774	11.7125814137419	0.848697470735181	6.85393974020888	5.15716250001993
0.627155445920474	3.65166633391707	11.720372442645	0.79099792950204	5.36407942068811	4.53646525218145	0.834184501329754	3.99064254259786	11.6921375903034	0.848549280496219	6.84847662263862	5.15858489419352
0.627045345073605	3.65316296967555	11.7012382423823	0.790016861370088	5.36005446356444	4.53265195335175	0.834132975222294	3.99258027694623	11.6782919627136	0.847722862976477	6.84588217878522	5.15472335923565
0.626517478748931	3.65536053482737	11.6960989305545	0.790073482792905	5.35853651563003	4.53338251168136	0.833458438494734	3.99467348715233	11.6676698069454	0.847460138537804	6.84304648945367	5.1553472861472
0.626629186068499	3.65540218364084	11.7175958987148	0.790838175448161	5.36244269914905	4.53250767662626	0.833477152020396	3.99472873175854	11.6852580811814	0.847994975630789	6.8483646441113	5.15416293314699
0.626602028533098	3.65879996387885	11.7303002168966	0.791014634885934	5.36840063746074	4.53128630623343	0.833469038081495	3.9987477833153	11.6960060718491	0.848196749719703	6.85822080693446	5.15317565129226
0.626790921702521	3.6576854787393	11.7276704718609	0.79064934432099	5.36848045157937	4.53083121445397	0.833861429486331	3.99784564378756	11.6872340101273	0.848027395773099	6.85514893515025	5.15290332102555
0.627211352692905	3.65417872395165	11.7264702583108	0.790301877436139	5.36302116579435	4.52973497604268	0.834314505352668	3.99382037303914	11.6833314790248	0.847709811442376	6.84798923201697	5.15131365266759
0.626729351071113	3.65400653934708	11.7221839114961	0.789599503014677	5.36106430457944	4.53287609132999	0.833703563388161	3.99362409727127	11.6782561462897	0.846982845470214	6.84501719679523	5.15549801333884
0.626523624938643	3.66304356925012	11.7105074496614	0.78928458283358	5.35982098350101	4.53242420016148	0.833614656733005	4.00077041097432	11.6628029724812	0.846797031896967	6.8411548005658	5.15474052169324
0.626214328945823	3.65955285096785	11.7057367079031	0.789345405189659	5.35260663368416	4.53483526677889	0.833162976797244	3.9973967120507	11.6613535522282	0.846777498923407	6.83486846663829	5.15785208748491
0.62590252406202	3.65432993326595	11.7165517722558	0.788987953818994	5.35574205872115	4.53556428658661	0.832517125769374	3.99169942274607	11.6745824286136	0.84635697984965	6.83833206764079	5.15849910415703
0.625143210058735	3.65514112736752	11.7384159017231	0.78763410795699	5.36141900509821	4.53902470471033	0.831555185261472	3.9925643248847	11.6894324744619	0.844915081196101	6.84373655473014	5.16262064980148
0.625901849383334	3.65227122977914	11.7332674630487	0.788020706350369	5.35881347990526	4.53725689042734	0.832578355005754	3.98945043961532	11.6885870923923	0.845311945334676	6.84309406614018	5.16052591980345
0.625791551291043	3.65173567799762	11.7521510739301	0.788153161513991	5.36858542094712	4.53954824918263	0.832366986157408	3.98894643416659	11.69748661737	0.845453488116726	6.8481767747613	5.16292218488212
0.625378772065327	3.64960409064151	11.7479147048825	0.787590629321849	5.36549536142331	4.54033931978595	0.831782055844938	3.98679138260724	11.6941604978819	0.844882011336476	6.84565946549703	5.16437221614557
0.625460574435602	3.64851793689236	11.7392541665437	0.78733384906119	5.35480692297209	4.54381821997666	0.831719178055028	3.98542868248422	11.677769866662	0.844899421789363	6.82919194887486	5.16787159753352
0.624143615749152	3.65022370942774	11.7468928737945	0.785384656826559	5.35850065036183	4.54684147580956	0.830017302585195	3.98655600350306	11.6858515258456	0.842994676834084	6.83382503354232	5.17092780398888
0.625316038744897	3.64694226693545	11.7328165939246	0.786588375071332	5.35235836333226	4.53960729361391	0.831729759498704	3.98355202493381	11.6668625354532	0.844374769422723	6.82426676470887	5.16232685547937
0.625718895973943	3.64749458332915	11.7266829772182	0.786737857549721	5.34927177441275	4.53407868880475	0.831948189186026	3.98327076920645	11.6603516487178	0.844612010731178	6.81980155411588	5.15583054229224
0.625524563411803	3.64273934942512	11.7309040173354	0.785911947075636	5.33683521818106	4.53809904658653	0.831767921763306	3.97904024148106	11.6656263084339	0.843794159729061	6.81108153808896	5.16103668785554
0.626364830678012	3.64042647021761	11.7325261130336	0.78663042667591	5.33341974199059	4.53292926097338	0.832728112892521	3.97630200307016	11.6581210980242	0.84452860967536	6.80180157790886	5.15453522658502
0.627182539957565	3.63986652823524	11.7014777824189	0.787091426425799	5.32415450943731	4.52993775539143	0.833826412408715	3.97560956414654	11.6433977381032	0.845065755314928	6.79674777705397	5.15190913936346
0.628066125596062	3.63766346966954	11.7133585501883	0.787803440086745	5.32595310912123	4.52503001117737	0.834998353384697	3.97304594873191	11.6522283242196	0.845849789792387	6.79819784887161	5.14628510987569
0.62808201609207	3.63839619554477	11.7170361361861	0.788442028180086	5.32760639074157	4.52360498430836	0.835073356598618	3.97404242645949	11.6547011950057	0.846636060653213	6.7972216853944	5.14486202166128
0.628216003020243	3.63510775475944	11.7242697329195	0.788817536576402	5.33408324259343	4.52579295282426	0.835248684634623	3.97073898010271	11.6601198025587	0.847131911596431	6.80439454513579	5.14804537262251
0.62868150240255	3.63489115963753	11.7170506142236	0.789055715914853	5.33263686188127	4.52291350359065	0.835891751983102	3.97038872947859	11.6514055541963	0.847458301470796	6.80187759504432	5.1445539994087
0.628867961769794	3.6355450771212	11.7078130956848	0.790514365768805	5.33220303554397	4.5224551803791	0.836068379901166	3.97036355973069	11.6562882477794	0.848772499529697	6.81763611325452	5.14328552598077
0.628974064411345	3.63234356283381	11.7080819935535	0.790636638045578	5.32965734450545	4.52264547543682	0.836176193514058	3.96663812581874	11.6552787181665	0.848828531387808	6.81361029027319	5.14338486663866
0.628627237464686	3.62861903505316	11.7184121585292	0.791013353715644	5.3326183688232	4.52482857633638	0.835444976701909	3.9624109810439	11.6593563794369	0.849061497267321	6.81205063527276	5.14594165895209
0.628626805713428	3.6267926456363	11.7256577236665	0.791005154730581	5.33311591831343	4.52399700662857	0.835408617725386	3.96091864405925	11.6670408863202	0.849107863114207	6.81359808157941	5.14522210677183
0.628253084019525	3.6268568434763	11.7138998763968	0.790108987381066	5.32841066085159	4.52715623839067	0.834897762468798	3.96062298677539	11.6581843630387	0.848180999154016	6.80917504670274	5.14875415019641
0.628405594543429	3.62688294287018	11.7218792926862	0.790241894791474	5.32885297245123	4.52747303013084	0.835116291435077	3.96109225932394	11.670339013547	0.848281773802591	6.81073489645471	5.15053799082338
0.628262862499011	3.62878399837434	11.7126618786542	0.7900074090981	5.32876075438843	4.52565651068501	0.834986138592203	3.96349162508896	11.6569367918204	0.848145134679566	6.8090990372516	5.14878237180698
0.6275844837713	3.62862383413565	11.7317454077703	0.789370708775888	5.3333776195354	4.53026812039199	0.834044287258581	3.9635003931281	11.677323400549	0.847414653507615	6.8142775379176	5.1549258583682
0.626803249882436	3.63083563877976	11.7434080170924	0.78843934496154	5.33969914078269	4.53567144698817	0.832975499090687	3.96576250680126	11.6914246690983	0.846329382548073	6.82270953048852	5.1607112310724
0.62707761027956	3.62856094894607	11.7246305603825	0.78885014220985	5.33075650129255	4.53378161078486	0.833202673999431	3.96281764411711	11.6715071248717	0.846660105176865	6.81096019260713	5.15730827879512
0.626228712434386	3.62832652272606	11.717450964654	0.788057661618915	5.33033486599612	4.53783385045538	0.832134038822387	3.96282926087208	11.6632334405965	0.845884444128074	6.81066599368993	5.16218306261126
0.62650329332664	3.62761174928508	11.7179196294241	0.788176246396598	5.33075938747906	4.53854044054217	0.832422800192918	3.96241071558813	11.6632273323612	0.845951282956818	6.81194594446291	5.16332805685818
0.627205693800966	3.62397635112145	11.6973741840799	0.788577413568015	5.31529368476073	4.53473208950227	0.833219639458521	3.95911468244617	11.64939909475	0.846411887494528	6.79525785278751	5.15936874445527
0.626479547991879	3.62197296390777	11.7058109062729	0.788403026850699	5.31756348277373	4.54001653181181	0.832145347650123	3.95656189447692	11.6662331584658	0.846010874789194	6.80207485468493	5.16621274751333
0.625732431718743	3.62105257221699	11.7218924538919	0.787898744683571	5.32151387959913	4.54422163950161	0.831180948293916	3.95535473689121	11.676535821592	0.845402134574661	6.80508502028859	5.1709312070048
0.625322771547484	3.6245658811251	11.717334824144	0.787454265724625	5.32064401639233	4.54386676688408	0.830577639123422	3.95905482046055	11.6754144662718	0.84512962548695	6.80700405634389	5.1701636064148
0.624769321533367	3.62473442289572	11.7273581694929	0.786983342992499	5.32368350185951	4.54744698547389	0.829899351189527	3.95927096711407	11.6909621856565	0.844657291971758	6.81379801353562	5.17446880814292
0.624865260453108	3.62537822234582	11.7456301982555	0.787550464897691	5.33002161973324	4.54534750530796	0.830002709396493	3.95977104345867	11.7108436417865	0.845225786306615	6.82239760469203	5.1715781345524
0.624744146652364	3.62517132079068	11.750854549717	0.787161421830237	5.33271809987736	4.54716312150689	0.829852272182036	3.95956374445147	11.7151002903096	0.84486207982771	6.82447421264671	5.1736378211267
0.625077417021745	3.62423516629691	11.7433234567359	0.787827333511552	5.33105252748679	4.54483488964339	0.830294681526896	3.9587477948236	11.7082610583542	0.845526718082616	6.82142965802411	5.1706645093832
0.62424017139611	3.62617158857878	11.7620765246329	0.787756912378687	5.33423726761995	4.54639591175225	0.829140447669996	3.96109590773044	11.7241176175099	0.845490602168031	6.82482707773455	5.17268411878439
0.624118075620771	3.62342982175415	11.749290754297	0.787509645647531	5.32327331840466	4.54341836916269	0.828987872792638	3.95875839091946	11.714744308628	0.845238587298009	6.81149595843	5.17012801782175
0.624621008556858	3.61865198407992	11.7448407364828	0.787813076380635	5.3207078544998	4.54080086649703	0.829736350284635	3.95344851725349	11.7087187237553	0.845657564853523	6.80627144200634	5.16713240797168
0.623855455590018	3.61852603282407	11.7362404042987	0.786316819499226	5.31146250552687	4.54532025047983	0.828634511521691	3.95412574859706	11.7076998443902	0.844260016138092	6.79828553723142	5.17316794131123
0.623817642470684	3.62127926123328	11.7362339580059	0.786683117299196	5.30982060672678	4.54346215769491	0.828451646155712	3.95660255960846	11.7095512544241	0.844534139579512	6.79784779058044	5.1708042803702
0.62542705945285	3.61822358926537	11.7137549080526	0.787749822922645	5.30658349771651	4.53846832895197	0.830455518252444	3.95387394844793	11.691333690481	0.845703534406687	6.79444658343075	5.16580842881355
0.625222328818617	3.61743368975379	11.7212809032992	0.787506319007249	5.30790619846347	4.5424735664912	0.829812912277915	3.95297485708752	11.6922275643728	0.845071442568575	6.79360592478096	5.16986664252615
0.624919908939142	3.61813733873177	11.7209464378362	0.786665477292774	5.30694987968229	4.54254733085823	0.829615960403348	3.9551124164758	11.694191831466	0.844455319610735	6.79473587463822	5.17243357180991
0.625035014527784	3.61648249919971	11.7074847283	0.786233950823128	5.30300529117821	4.54161531792262	0.829807960454774	3.95371699044787	11.6798593728415	0.844051781563518	6.78904897494756	5.17194140315848
0.624895091261536	3.61725558853162	11.7091844126435	0.786311302478164	5.30289923057215	4.54270908330852	0.828899244676901	3.95258044520709	11.6811932692206	0.843478995130589	6.78782598233171	5.17256195131924
0.624915979434131	3.61318423829527	11.7192092197042	0.786264673547044	5.29931751582856	4.54438080912292	0.828920940437074	3.94827623812372	11.688965326824	0.84341742799466	6.78218515321886	5.17461082033856
0.621223055296239	3.6126103342588	11.7140524183683	0.776370077278876	5.30113466503012	4.547286480942	0.827325540858458	3.95057188126451	11.6898659929199	0.839982315186682	6.79250329910105	5.17779480797062
0.622065523037894	3.60878904052271	11.6997652511678	0.776764561374325	5.29759121216097	4.54786872942583	0.828318972598137	3.94732246773025	11.6737624163506	0.840407627091208	6.78771897542856	5.17836385856381
0.621640045753656	3.61492154101551	11.6844835771919	0.777103643209108	5.29309694771034	4.54253397202194	0.828120657057867	3.94926687669221	11.6580632854927	0.84054702978578	6.78174533566912	5.1720055905256
0.621572282220929	3.61471732916213	11.6806086535044	0.77712929852407	5.28965509789349	4.54405281706871	0.828129603272233	3.94886804646032	11.6533626689604	0.840512679449423	6.77469349281206	5.17403494861997
0.621398359969601	3.61367268832386	11.6757509647193	0.77618781570736	5.28267411704096	4.54562549079096	0.827935274168894	3.94785035857754	11.6427164407275	0.839564788441972	6.75408221087345	5.17598441985929
0.62145639553109	3.61152555573396	11.6822255637392	0.776271817788178	5.29113241511863	4.54718478811374	0.828019005156231	3.94558551719562	11.6447622894945	0.839661568910496	6.7614970591751	5.17801286532026
0.621520067198494	3.61199535562632	11.6928434348986	0.776630368903146	5.29381524627612	4.54451854525797	0.828760279181123	3.94704064842756	11.6672546493347	0.840106175611746	6.77747496350424	5.17592362309778
0.621625863723388	3.6117569640176	11.7029436770638	0.776505189764727	5.29563271066358	4.54328401071398	0.82902243180883	3.94724772587235	11.6728853044131	0.840089479500431	6.77913003078102	5.17554280505244
0.618796977124361	3.61750325562851	11.7182320989457	0.775118559308424	5.30206379480776	4.54673341770181	0.825147447227797	3.95341630462843	11.6803718847199	0.838306461044018	6.78561115587613	5.1797268563646
0.618784693701555	3.61797806891515	11.7171253965936	0.775078354890903	5.30866418363107	4.54553772663355	0.825100949964517	3.95399404161524	11.6869780473074	0.838275032017985	6.80333443269852	5.17824837705311
0.620383230150797	3.61519111508725	11.7043872542213	0.775596765877838	5.30071557800876	4.54444530467993	0.827210460991022	3.95123790543023	11.6658135786761	0.839013257367517	6.78834644748112	5.1772287399465
0.619888792446998	3.61674904283373	11.7240706333422	0.775557664872729	5.3037691723311	4.54492974168723	0.826465527210316	3.95309136977545	11.6785053787262	0.838953859245061	6.7901943004685	5.1782416830444
0.619382442281602	3.62141884336915	11.7220371428331	0.775608845495458	5.30695807991549	4.54643021255865	0.826061286778895	3.95784107085761	11.6767306604768	0.838927798561305	6.79602707122876	5.17971960312247
0.619608210024242	3.62305190275502	11.7337395443396	0.776489731110091	5.3089594283999	4.54456341671809	0.826376549069392	3.9595214673515	11.686262838418	0.839819744617989	6.79737696160259	5.17757475786415
0.619480835553974	3.62124258856942	11.73580102278	0.776610192844313	5.30869654012102	4.54442137569056	0.826052781353763	3.95715084132532	11.6898230479695	0.83989473388147	6.79710779760523	5.17696856759802
0.61908516738009	3.62453853483937	11.7413619337157	0.776466017083637	5.31384695705744	4.54708324350329	0.825161402189381	3.96000757577337	11.6933341417424	0.839545924521041	6.80096482367911	5.17785255801734
0.61859439501406	3.62263404039448	11.7375650850723	0.775725845418408	5.31188787293409	4.54980143083258	0.824583246209496	3.95748448368599	11.6872843823397	0.838810614901475	6.79759665152133	5.1806302148407
0.619365941507017	3.62181007417001	11.7367385965024	0.780149055483668	5.31073532774536	4.54815337106567	0.824796029763222	3.95617836561319	11.6862836467308	0.842448303938009	6.79666868250155	5.17795972988538
0.619640709390147	3.62157986255973	11.714320183804	0.78043892990256	5.30716307576123	4.54333185094166	0.825232275500598	3.95665362065705	11.6673740034366	0.842933586163808	6.79227831316201	5.17405824601783
0.620131149835994	3.62396748892046	11.7097253321347	0.780932632503782	5.30611844393948	4.53951166704541	0.826062535236292	3.95916273054257	11.6610258096927	0.843531647919895	6.79031155434546	5.1696696527575
0.620086450940214	3.62408678380708	11.6971960793152	0.780916134317394	5.2982986514626	4.53972897901164	0.826106686770297	3.95951398984601	11.6452405117256	0.8435022277936	6.77696649512001	5.1711008401148
0.620571482970463	3.62423850242528	11.690795925233	0.781301112895811	5.29719399929269	4.53733600854148	0.826740931340997	3.96023388932176	11.6418201502689	0.843826756017279	6.77775520437734	5.16823749419115
0.619968430885082	3.62563121470122	11.6950202336724	0.780880751869927	5.29490884776938	4.54084367692812	0.825873441475008	3.96114010538412	11.6490771578283	0.843386373309768	6.77358714321678	5.17205311278965
0.621033649762486	3.62440231822664	11.6865344111599	0.782385748306816	5.293293004755	4.53632442265142	0.827414048358088	3.95978198760432	11.6444930160604	0.844965351330948	6.77279860393025	5.1663408379626
0.620880313373712	3.62288478864121	11.6813089472182	0.781814875821889	5.29347289522951	4.5374942211539	0.827259510708177	3.95836409046922	11.6462377340372	0.844438146125407	6.77526415868554	5.16783254583521
0.620845210613766	3.62221493097067	11.6844832994591	0.781704269539634	5.28490685297928	4.53798356137293	0.827215333389231	3.95799786080263	11.6589949800879	0.844464256982075	6.77522068505118	5.16897359079523
0.620724871107021	3.61974641253492	11.6970705771001	0.781640498030379	5.2863139083361	4.54316705988028	0.827008100180443	3.955644657629	11.6575376850193	0.844252080025684	6.76837377603369	5.17448998099826
0.620594403329676	3.61911175131051	11.6798080043034	0.781729063088407	5.28486428488132	4.54375070503088	0.826902881985885	3.95493907252898	11.6492337331825	0.844226200695263	6.76964383358657	5.17494673643596
0.621121209672052	3.62109353663543	11.6819256760442	0.782027504367671	5.28593890722164	4.54730610828385	0.827687503972397	3.95716472638759	11.6518647294469	0.84457990268127	6.77090187324177	5.17907008777466
0.621643638953747	3.62252245805007	11.6866196005837	0.782355929200614	5.28735516645261	4.54387873572591	0.82843161898669	3.95875083672036	11.6507057568863	0.844988870589884	6.76919928387767	5.17574223570738
0.621969166648736	3.62296472910819	11.6839455471153	0.782496764369245	5.28613087922668	4.54161564770194	0.828911987638399	3.95887843758678	11.6527332888781	0.845202026612072	6.77136141817195	5.17172107435602
0.622077572418607	3.62446669710769	11.6845303914376	0.782448798048023	5.28749187853986	4.54076572990528	0.829040276506121	3.96016067972302	11.652274966999	0.845091960959796	6.77189504157907	5.17010613959093
0.621843543649328	3.62168018987919	11.665869682049	0.781546810631703	5.27742994782352	4.54231144387156	0.828842835571688	3.95738707723861	11.6350764066262	0.844146454340279	6.76246359533177	5.17196272650317
0.621706496012357	3.62771602127921	11.6740628342753	0.781598180025712	5.28468142636738	4.54192650515704	0.828718345453566	3.96368501446714	11.6540299591349	0.844263900920118	6.77816901770671	5.17142653661945
0.620850998775962	3.62841158925691	11.6870991435972	0.78018400975429	5.28558053318487	4.54596457731691	0.827661757846565	3.96440348103698	11.6697424163729	0.842697912551524	6.78143972873243	5.17617005312712
0.620643720649934	3.62833622720687	11.6991067626739	0.780046508072106	5.28815455376148	4.54620860948648	0.827378836924204	3.96436457625297	11.6836689123234	0.842625880093842	6.78574909227525	5.1763020254739
0.620498788002357	3.62809644156801	11.6953857549337	0.779904220500974	5.28758289931287	4.54780647927493	0.827236793692579	3.96425785984402	11.6811378524684	0.842488615528571	6.78551379189849	5.17877351216092
0.619780859661675	3.63222364554098	11.7064713981631	0.77945424421323	5.29005261617749	4.5492291236484	0.82636507877262	3.96958137028406	11.6914358179321	0.841803154632655	6.78911877840444	5.18106359668319
0.620011365480666	3.63459301189205	11.7029874390667	0.779514413060694	5.28794389365002	4.54558457484245	0.826500987710676	3.97103500869135	11.6893390060311	0.84169625409644	6.78632814273506	5.17578348983984
0.62015843713496	3.63492635269454	11.6965403557333	0.779674466542883	5.27987223780586	4.54212784698921	0.826487710565587	3.97125113682318	11.6854594502822	0.841850007977793	6.77956524861433	5.17161537881852
0.619873419041711	3.63385423307433	11.69198411263	0.778823781431707	5.27564789458373	4.54598872975216	0.826189482967788	3.969656010526	11.6873167394731	0.841654788895743	6.77604025866606	5.17420812798452
0.619643192364661	3.63011360882078	11.6949333143145	0.77857712405644	5.2775887908717	4.54869663714527	0.825915135946342	3.9656692458676	11.6924541071838	0.841345738607034	6.78087073258913	5.17764983970726
0.61968682874566	3.62698979481093	11.7126012777834	0.778730534738068	5.27797272936146	4.54937543807333	0.826018959439184	3.96233797236762	11.7114174812497	0.84143078866324	6.78186245917773	5.17844724322453
0.619698102348065	3.63001912717259	11.7078524547315	0.778555096084886	5.27754315414501	4.54731489123417	0.826084971683333	3.96545283399851	11.7098231376727	0.841206207091655	6.78262250090929	5.17595732585933
0.619828791805338	3.6305014472148	11.7112874610242	0.778874304672403	5.28412957446489	4.54765415946517	0.826532249290259	3.9661590696979	11.7069353342511	0.841252789633184	6.78558989201792	5.17619549359184
0.619819785327995	3.63481926455488	11.7138895846386	0.778893855140845	5.28147149857835	4.544075945395	0.826516222011744	3.97049984425706	11.710734415387	0.841260624714655	6.78235016250689	5.17164203884555
0.617860079028363	3.6401812335137	11.724128403136	0.777775182649818	5.28761588519841	4.54703670996827	0.823117760089516	3.97518632284051	11.7186387991306	0.839954600349289	6.78829653973541	5.17492832482204
0.617669762573054	3.63955303148957	11.729365903136	0.777773713236294	5.28635989104636	4.54839748472006	0.82294091769584	3.97461496116076	11.7251553994032	0.840063949423524	6.78728456456073	5.17711075759192
0.616480297678569	3.63954860779726	11.7394788100781	0.776063994118017	5.29092679611304	4.55199951918661	0.821559305731428	3.97490370580137	11.7302084103407	0.838669757027308	6.79154525524899	5.18132413505707
0.617498599949597	3.63971687277863	11.7566864627755	0.77747302502572	5.29423078276205	4.54899580589334	0.822748766658283	3.97546073861332	11.7378375900499	0.839952776908739	6.7916549204857	5.17893704900748
0.617440663306923	3.64300378758366	11.746005290699	0.77727972590956	5.29841592073938	4.54955434807274	0.822640721113366	3.97833842119093	11.7297093911597	0.839734203980799	6.79586894481832	5.1784148173704
0.617565539014637	3.64298469728771	11.7363441967562	0.777271347512942	5.29144251704748	4.54806429533308	0.822868190735468	3.97847791344822	11.7227944141633	0.839772959770034	6.78849541329805	5.17682450102963
0.617358625674817	3.64449844837964	11.7274687097432	0.77684853038387	5.29610415124662	4.54758277302019	0.822718869090133	3.98035948170231	11.7166817152916	0.839395425083285	6.79523726426246	5.17607651407661
0.617116700073382	3.64548810367913	11.7375928675881	0.776345220765914	5.29757801442826	4.54920145092178	0.822433752003028	3.98110003081431	11.715447999524	0.838809558542616	6.78863355950577	5.1781635747779
0.617096906757768	3.64460415414166	11.7340703772234	0.776749444179055	5.29831298485022	4.54952577401475	0.822367873029236	3.98011979836514	11.7134856872456	0.839182815177562	6.7910804916578	5.17810603906369
0.617128274001635	3.64312873927875	11.7466532989892	0.776383129243991	5.30282543021735	4.54872643238416	0.82275236055352	3.98121671695915	11.7233424540381	0.839392271128515	6.79540122129855	5.17823543498367
0.617395099844081	3.64205230505236	11.7337764359366	0.777000413779023	5.29566233657936	4.54983986237537	0.823357537069682	3.98049093403648	11.7118834940616	0.840209002096942	6.78783283614129	5.1796508381455
0.617220340431298	3.64237014424644	11.7388119307159	0.77639485006921	5.29539874264132	4.55174631486545	0.823110154343871	3.98086818570754	11.7095714719581	0.839565562993382	6.78276198210821	5.18193862093253
0.617496724637202	3.64009905498663	11.7256442059135	0.776716776942414	5.29069660784225	4.55053872900285	0.82344921671178	3.97858251028493	11.6939508747586	0.839894843068588	6.77408045412454	5.18048840563875
0.618236805491554	3.63720815703853	11.7174772312461	0.777358656047761	5.28793402697487	4.54842984050864	0.824449666723774	3.97543795853229	11.6860996960727	0.840646105442927	6.76981169086393	5.17798427885143
0.618236723913915	3.63693196060391	11.7154433017204	0.778332789403346	5.28890596738016	4.54809104548262	0.824339806483321	3.97500734300314	11.6825068738064	0.841633643681461	6.76984811391605	5.17752993432609
0.618176539852656	3.63643071334902	11.7143082925958	0.779003469167825	5.28733333814536	4.54826991246492	0.824206047415169	3.97477733676495	11.6841015214945	0.842260235487325	6.76836026167493	5.17767418272172
0.618197340375036	3.6354983192161	11.7046143542451	0.779465163063958	5.28209814656797	4.54745289659978	0.824233679619213	3.97388660080392	11.6762188839077	0.84273595538711	6.76282741152609	5.17649702423479
0.618227556134612	3.6370496489059	11.6886887689276	0.779537675754086	5.28315961978225	4.54547033771321	0.824362630549638	3.97552210181846	11.6636636371779	0.842875868753193	6.7651183468123	5.1741285259597
0.618489208032666	3.63394512189203	11.6969075374779	0.780234705108507	5.28335330052783	4.54679611663285	0.824720164453227	3.97185854169824	11.670698309561	0.843465424841909	6.7634954576711	5.1753687715971
0.61700654595424	3.63791422664188	11.7133662820557	0.778802943004215	5.28987836024014	4.55258222642327	0.822674709175128	3.9760649854957	11.681678098584	0.841795333821531	6.77131311700271	5.18167914355652
0.61712305615941	3.63598145921773	11.7184893499052	0.778913187990665	5.28530090808703	4.55270517209093	0.822799069195706	3.97420175385729	11.6671537344524	0.841858246294282	6.74463632024732	5.18160612472908
0.617350850979766	3.63755019840242	11.7218512762691	0.779412437612443	5.29128113303449	4.54961539944252	0.822988520104575	3.97549040658848	11.6632319727212	0.842343173619704	6.74695855298499	5.17743576127045
0.616362639386768	3.63827109229852	11.7348762998143	0.77890981502935	5.2975958256251	4.55155770820546	0.821533615087585	3.97588743567757	11.6762904354594	0.841872789164487	6.7561121122237	5.17930337995629
0.615821269373092	3.64207602626868	11.749082479468	0.777832523046894	5.30359511133939	4.55290522036407	0.820847278966476	3.97973040945328	11.6951178033297	0.840842880644957	6.76558284744086	5.18087989289857
0.615398580825707	3.64242665490208	11.7743545028845	0.777368101447895	5.31126850028919	4.55385902155314	0.820353452572994	3.98037202610976	11.7217884612032	0.840478183696045	6.77606670917801	5.18274322355045
0.615619780040453	3.63996424773955	11.7616135807018	0.777058513966531	5.30826916011323	4.5533101385277	0.820770375149975	3.97783305384378	11.7121607855341	0.840263314814784	6.77421264824708	5.18193386637437
0.615466058063694	3.63871084860575	11.7678812072754	0.77698179342513	5.30802689684011	4.55551378895961	0.82063268840867	3.97661161970636	11.715744535387	0.840178601436786	6.77261200519551	5.18476018049042
0.615492250172763	3.6373839600168	11.7750369005728	0.777670563864395	5.30731083474701	4.55386845206395	0.820599015166992	3.97471519547378	11.7188451305391	0.840816737823256	6.7703287528261	5.18163866774055
0.61527663116155	3.63751409050044	11.7713911735445	0.776976357569486	5.30421081055973	4.55732436788291	0.820406369806151	3.97493833327731	11.7129233717837	0.840103972700869	6.76423620711946	5.18602918900799
0.616124627308013	3.63782439333409	11.7545188485315	0.777071668742702	5.29984968730798	4.5543258529878	0.821437992645222	3.97566733388263	11.6989844530403	0.8402875080577	6.75971507252985	5.18292022496499
0.615788915473204	3.63772714329716	11.7433780390914	0.776350552083445	5.29775984646912	4.5574194449234	0.821144474810346	3.97541225506949	11.6885846880468	0.839563575119674	6.75687379441242	5.18624595101811
0.615745421779722	3.63960686909764	11.7564687619023	0.776379263076025	5.30452526920827	4.55814426567389	0.821080204316395	3.97703638806744	11.700284112693	0.8396418615348	6.76428210856971	5.18724806461722
0.615862850289028	3.63767162321791	11.7611587042455	0.776297107078643	5.30588115197073	4.5589665082229	0.821137566086714	3.97448114404641	11.7095035553844	0.839565413893417	6.76916375042987	5.18861259154212
0.616027184610771	3.63541385291844	11.7840758400163	0.775837789998754	5.30886156342645	4.55787109509753	0.821212439954117	3.97214948390753	11.7298196870689	0.839107897226503	6.77462259142267	5.18696723850391
0.616401676495117	3.62858176495787	11.7785306918434	0.776183512034762	5.31500758071286	4.55918320233022	0.821958469620688	3.96605929832506	11.7282228303032	0.839414805376967	6.78179107860631	5.18905440585838
0.616067852932278	3.62662018180422	11.7711228815691	0.77548315671739	5.31145094528167	4.56263835886492	0.821449300123639	3.96404707198061	11.7179766073506	0.838639090285296	6.77534920250246	5.19338393159163
0.615987109186245	3.62754351340687	11.7674299159955	0.775601436538206	5.31383187039632	4.56156428635406	0.821274113021803	3.96484788003059	11.7256514437588	0.83875405226894	6.78827428934581	5.19176904258207
0.616056314304889	3.62748561009665	11.7600854619725	0.775964607941728	5.31244795263094	4.55725492359429	0.821374122508151	3.96487147306493	11.7130985654976	0.839098931338303	6.78378729971851	5.18635917040661
0.616793115978191	3.62830131244529	11.7876932283692	0.776829231061061	5.31743322983361	4.55220072549805	0.822425972450853	3.96467002435343	11.7281836237212	0.840103233942464	6.78570900868952	5.17996538689788
0.616763459267945	3.6231953236924	11.8059182523426	0.776764503742448	5.32639045435176	4.55410104830967	0.822333649222629	3.959450899307	11.7385049876843	0.840029287694175	6.7917265153184	5.18221560487075
0.616382102162516	3.62364421014156	11.8080733691009	0.776162159593402	5.3264872148829	4.55381088966334	0.822122935242692	3.9601720934626	11.740611643421	0.839619603051673	6.79029144426206	5.18217664422054
0.615725899599732	3.62278075985397	11.7951943222898	0.775092178097804	5.32309889474715	4.55513091892589	0.821243256949349	3.959332573757	11.7155037587116	0.838614192862292	6.78102608896842	5.1838675461682
0.615755559752044	3.62448756439548	11.820669309133	0.777181209032905	5.33559726245787	4.55433786731523	0.821367156235868	3.96103493021885	11.7308219112366	0.840542767323399	6.7932351153955	5.18221792100571
0.614992707077304	3.62413379481612	11.8236154138808	0.777135922905002	5.33632694485515	4.55491498987183	0.820446683306663	3.96163730963446	11.7340059712274	0.84053212090847	6.79456672027828	5.1843866580374
0.615149431390161	3.62339532803153	11.8101138168667	0.777728598575452	5.33162317223888	4.5541651937118	0.820650135354728	3.96066277766518	11.7222000632912	0.841076554240475	6.78946396046301	5.18293906019366
0.615313185684412	3.62246714286989	11.8152867932057	0.778654003113904	5.33268503075273	4.55353806661001	0.820786339705759	3.95959113586427	11.7309245729602	0.841965389892817	6.79309808548222	5.18211966501684
0.614021104563578	3.62823434406681	11.8283982525497	0.777679931866428	5.33880801083398	4.55638865927728	0.81891263867082	3.96560979445098	11.7405285607472	0.840904341680669	6.80119228099867	5.18511733800541
0.614779092070253	3.62599281987905	11.83139116232	0.778152934032176	5.33850529027023	4.55440937273901	0.820010793780789	3.96313094652066	11.7427982861411	0.841319337784228	6.80073541878762	5.18279143252369
0.614860783101612	3.62481986239978	11.8383861854449	0.778097257227762	5.33848856360921	4.55647154884603	0.820190314283842	3.96142863527426	11.7453645307365	0.841260482728019	6.80191488306114	5.18511391681156
0.614757097355626	3.62798922815456	11.8323497635126	0.778203950813639	5.33752987476754	4.55546500907539	0.820206523236663	3.96524054056295	11.7384706432476	0.841152624081144	6.80202405208412	5.18492586257586
0.614644617244134	3.62516261187756	11.8247433532562	0.777851433074368	5.33046781738049	4.55771215892672	0.819961822512138	3.96185349594483	11.7310725081074	0.840751571897242	6.79111804460777	5.18693837010763
0.614660042700813	3.62081427284217	11.8057473738543	0.77801061506279	5.31944182850009	4.56058682672988	0.819864762917062	3.95738319984868	11.7172101370048	0.840906120710441	6.7809500774306	5.19051080554723
0.614593336669458	3.62217914449341	11.8060296974031	0.779005203731433	5.32163811470445	4.56218070038865	0.819820282345373	3.9588167986953	11.7194664908823	0.842071756227559	6.78405727826541	5.19263432625016
0.615133372721477	3.62279406789365	11.7971387187616	0.778648203428917	5.32014320192116	4.56030928475927	0.820587618137156	3.95948392801168	11.7124167223422	0.841943053857189	6.78294304959668	5.19016713598102
0.615231951965731	3.62332499768685	11.8016691639735	0.77861502575375	5.32206204447347	4.56157860838212	0.820707385077119	3.96001326762565	11.712840220686	0.841831810033272	6.78395674159023	5.19137540258674
0.61554230648373	3.62058948022313	11.8036677801692	0.778646564203865	5.31453306554411	4.56148360210199	0.821071091701091	3.95649852510236	11.7186298807612	0.841857726895047	6.77610545703664	5.19083617035047
0.615536189875018	3.61941061221347	11.8132744000607	0.778880905614019	5.32447385745916	4.56177361767763	0.821043827047812	3.95537876042144	11.736474876847	0.841932748423937	6.79688515920999	5.19142493904993
0.615524947785663	3.61837474410936	11.8034445426632	0.778844981022554	5.32020957492797	4.56165356782144	0.821054138281343	3.95428687116561	11.7242706880123	0.841841251201263	6.78899691585942	5.1909180684336
0.615965010177925	3.61438494518251	11.8101960053209	0.779348110183913	5.32011437117339	4.56120503905273	0.821678076868309	3.9510726353414	11.7268855580039	0.842437247573898	6.78798592105091	5.19143319384168
0.616174604002944	3.61678162135839	11.8252129490254	0.779411261211708	5.3345268822734	4.56260145682569	0.821912070412619	3.95262489464348	11.7333522251846	0.842291950214174	6.8013279221653	5.19300582773804
0.616415311856143	3.61692276561099	11.845675815187	0.780250226240661	5.33989933146773	4.5612255745635	0.822183433286584	3.95267504358253	11.7538927646451	0.843220785025473	6.80887909411505	5.19081763831827
0.617352877760265	3.61552525488088	11.8339408123426	0.781513956350378	5.33276511325538	4.55791142182769	0.823434219941769	3.95111598822604	11.7435655261052	0.844663725428311	6.80134146386131	5.18711747675066
0.617176490484283	3.61724000702368	11.8581380342506	0.781318716535331	5.35023254506785	4.55700666931678	0.823316834860282	3.95310321207857	11.7612347118802	0.844558182896034	6.81546549133896	5.18743750469281
0.617476529914461	3.61811375212888	11.8497812300675	0.781529308242326	5.33856859202814	4.55330392568314	0.823756420989849	3.95396994212322	11.7486577481287	0.844861262281348	6.79981458819176	5.18359237090836
0.617387582312075	3.62060329845903	11.8616460855823	0.781306596595137	5.33807015897971	4.55429588916775	0.823665468709718	3.95542548006472	11.761601803024	0.844569394766446	6.80249630403041	5.18328493369593
0.617363356532094	3.62193797624031	11.8673435233218	0.781369371236025	5.3392239801346	4.55371408786622	0.823619704949905	3.95708900515192	11.757949316835	0.84468926995941	6.79646617096634	5.18249297512731
0.617844138033538	3.6241160691574	11.8740620245535	0.782404280980115	5.33523229005952	4.55852025542213	0.824778619585994	3.95799370616175	11.7668679159413	0.844616462418435	6.79099040732755	5.18793858958877
0.618423632177216	3.6197832306592	11.8593360398614	0.782951526258802	5.32667866274071	4.55614803379911	0.825415922059125	3.95376950389873	11.7561848197591	0.845250134777451	6.78452672761268	5.18544318125118
0.619191329506006	3.61969017421654	11.8632815658266	0.783578995429168	5.32330688046597	4.55255046393709	0.826266536729591	3.95271942426768	11.763641719604	0.845908305789103	6.7820811722493	5.17995505265922
0.619418960956833	3.62533204968715	11.8276523758499	0.783495292047871	5.31370422846519	4.55667360860322	0.826546880246428	3.9586040484156	11.741174446527	0.845882257771043	6.77471028747642	5.18479947600821
0.61937041352225	3.62888887353335	11.7939678784954	0.783358218519147	5.30862928137524	4.55513911904364	0.826452627407311	3.96144017241793	11.7067545570783	0.845764413724101	6.76589876034945	5.18159830298314
0.618988643043528	3.62961553832792	11.7976450102424	0.783205313693822	5.30873138199773	4.55641076489652	0.825953302122855	3.96221106884976	11.7129542109669	0.845614789114276	6.76579280332202	5.18316208950907
0.619141361184604	3.62976783148701	11.7932348249307	0.783542252152204	5.30782779140332	4.5553682968567	0.826139256041934	3.96213118663993	11.7105896917217	0.845921651341372	6.76443929633307	5.18165984682843
0.619355406294062	3.62622114798022	11.7981629810023	0.783787854108856	5.3044094328816	4.55727494631581	0.826469733258263	3.95841048559265	11.7146020399883	0.846189000069528	6.75932161108306	5.18396283967827
0.619161478170504	3.62842023215441	11.8010352184242	0.78377735080559	5.30492801610085	4.55597792439748	0.826346178494351	3.96102267155502	11.7215415553472	0.846106125486263	6.76211518403436	5.18175539767816
0.618970240803277	3.62760588161459	11.8012177054264	0.784200641347088	5.304737995718	4.55688314693852	0.826004862960104	3.96024539047403	11.7172261985649	0.84652496107817	6.75804004897102	5.18279270115691
0.619070349886045	3.63074510567003	11.7975759763222	0.783931442606523	5.30758682605433	4.55408236899728	0.826142266297728	3.96308166015431	11.7107873958157	0.846362423420783	6.76353176657034	5.18059860584686
0.617777638407498	3.63236366253474	11.7988565026081	0.783077942537678	5.30973497220469	4.55456424903358	0.824435057772184	3.96432579559972	11.7125182227705	0.845388753408706	6.76526561980496	5.18067306398874
0.617593241660348	3.63288510777448	11.8081765337775	0.783321737180796	5.31307623647275	4.55620653085464	0.824274065674835	3.96514263894855	11.7204918267405	0.84568221518315	6.77028844551146	5.18258615285868
0.619014412454184	3.62641905435103	11.8187988996469	0.785166250349839	5.30494129429075	4.55430382220704	0.825558003212285	3.95859182653476	11.7204322945284	0.847447623525536	6.76271229996102	5.18002703277963
0.620153054221162	3.62492567467734	11.8197343332583	0.786963149880709	5.30269537537245	4.5527706935887	0.826690522754658	3.95681459845412	11.7132543337827	0.849447332413827	6.75759816097557	5.17768863817955
0.619771939390664	3.6219178751342	11.8258992014098	0.786867551052716	5.30662344116866	4.55328072588428	0.825906323895136	3.95352049660842	11.7195812599411	0.849442886905665	6.76227468090121	5.17849816903212
0.619921651606916	3.62397293405243	11.8160023682362	0.786771016548838	5.3040023820769	4.56179026507738	0.825996712836972	3.95562765205131	11.7148553941031	0.849173547593372	6.76165804435745	5.18772530825212
0.620186609957655	3.62507375312003	11.8102617053015	0.787969554067101	5.3046278527683	4.55973634716738	0.826311812589769	3.95678216425473	11.7097996416459	0.850354777122959	6.76333541910955	5.18488992665018
0.620466345395488	3.62272207136537	11.7904470292971	0.788837858962009	5.29083837630273	4.55797153779252	0.826726398048251	3.95445226084437	11.693697174124	0.851125050245214	6.75133813023165	5.18368109361338
0.621754273705275	3.61928317039324	11.7645088442795	0.789677228750351	5.28499838761495	4.55220133540983	0.828367685371992	3.95041363021219	11.6690568930822	0.851988945148983	6.74408640242604	5.17598747712351
0.620919882255553	3.61899103879723	11.7679394560635	0.789644555948363	5.28563558613722	4.551526167675	0.82668188190731	3.94999289013286	11.6636437178121	0.851353121222531	6.74356274461844	5.17465311942829
0.620895962903162	3.61828360004199	11.7743242504452	0.789389124993818	5.28613293785729	4.55165607006424	0.826699526149755	3.94950127438813	11.6748697225695	0.851203416720016	6.74690374380454	5.17567848047005
0.620920908451802	3.61135409652847	11.7632618729942	0.789282485247024	5.28275146026625	4.55345501608193	0.826591406989343	3.94375899144493	11.6638253125788	0.8510365956432	6.74241643692497	5.17839708758864
0.620852528398219	3.61235277296297	11.7602969119483	0.78903812747037	5.28100393952613	4.5535121869147	0.826504357362965	3.94469467208849	11.6606888293442	0.850845900376251	6.73931747408023	5.17844926675734
0.620643741836103	3.61395083971987	11.7676314262467	0.788823994541985	5.2835907462258	4.55397361183813	0.826182136995939	3.94609565960677	11.6682183065407	0.850613377103242	6.74252494966679	5.17886788807336
0.622152484199443	3.61233254369008	11.7601299085663	0.790761164998393	5.28126147447668	4.55010700655001	0.828229622940463	3.94437427082513	11.6570045549481	0.852667885267885	6.73733894697321	5.17457917466524
0.622194584398155	3.61201667285664	11.7687595992229	0.791120526585418	5.28035492460294	4.54893712908102	0.828256404284204	3.94401121942295	11.6686139670689	0.853061296276009	6.73699389316301	5.17341835359373
0.621402734875772	3.61540151129327	11.7688986552082	0.791360209104074	5.28136491909574	4.55319283261615	0.827556589741359	3.9459054522769	11.6689518468621	0.852290978602111	6.73853921994198	5.17737339733234
0.621378564591941	3.61376539999119	11.7809318526421	0.791044758280301	5.28554140269652	4.55485006722368	0.827680244930381	3.9435939024597	11.6798668463548	0.851717048415215	6.74265506815676	5.1789788753575
0.621293014436724	3.6141162924881	11.7980972550388	0.790762423902925	5.29058789341706	4.55605995246093	0.827607104168436	3.94388203050895	11.6922375129787	0.851492768939674	6.74695864614298	5.18098995164706
0.621376872915036	3.61349349781283	11.8048097238966	0.790817240813396	5.29448820566143	4.55712332645859	0.827616022560623	3.94225060340227	11.6971638317147	0.851529522179199	6.75146274148132	5.18211045713507
0.622420940907336	3.61141131020577	11.789935715197	0.791140194312353	5.29106589130912	4.55354567847348	0.8292191099377	3.9401803354901	11.6811166696036	0.852008785112865	6.74477309190783	5.17812933073664
0.622383759695749	3.61290257605083	11.7759726199589	0.79108690745631	5.28780418495991	4.55324583858269	0.829280144662119	3.94177232062304	11.6657050250897	0.851954269378615	6.74060641289138	5.17804606206737
0.622971322850971	3.61106716678336	11.767715453106	0.791674161882091	5.26941176613919	4.55458881625364	0.830062779855853	3.94002099002255	11.6507179740666	0.852465204397031	6.71274739235512	5.17947847178541
0.623037753924976	3.61241608209714	11.7574668166912	0.791784933817115	5.26652737005282	4.55203361146733	0.83011931836942	3.94136088695029	11.6450274686051	0.852513382881944	6.71164859770038	5.17671346270946
0.622624389595807	3.61214995628568	11.762266358771	0.791244042456749	5.26864188589092	4.55631866113943	0.829640379289386	3.94114197114227	11.6523075060967	0.851922777020881	6.71751087307546	5.18186076127163
0.62202199877539	3.61300294529963	11.7819934701113	0.790355368261174	5.27918690834701	4.56054955377343	0.828967545935151	3.94226711924387	11.6720553547468	0.850995706266318	6.73296430634232	5.18737233382072
0.622475775758921	3.61420493819863	11.7835824247637	0.789910742321545	5.28070310426302	4.55893317719885	0.829359464513668	3.94335534350109	11.6729494560337	0.850365358708738	6.73376636279621	5.18499143431138
0.622221511180254	3.61002019523378	11.776702685572	0.789358593626175	5.28092288966403	4.55776662890401	0.829128133681582	3.93902366393306	11.6670941077964	0.849900611475106	6.73309174421402	5.18351131787073
0.622626980873985	3.6097029055656	11.7844556303325	0.789869166475933	5.28246596430275	4.55713876854328	0.829659519390422	3.93866707612085	11.6804170959484	0.850736076356035	6.73707493912971	5.18287445273852
0.621570649487122	3.61770943694667	11.7878197930371	0.789213615667647	5.28807285825052	4.55895137979058	0.828258930319	3.94706453139316	11.6860094912754	0.850008729142707	6.74879693651288	5.18474581822341
0.621450640882946	3.62227041076064	11.7726336728042	0.789592630819838	5.28793470128523	4.55923608027003	0.828084467670614	3.95147178665509	11.6712087195008	0.850390996724667	6.74858200316466	5.18478142006672
0.621161623269009	3.62287381895379	11.7637042221491	0.789066763668455	5.28745328877558	4.5617257403687	0.82773581350277	3.95220675621507	11.6635903611034	0.849794463803388	6.74742920891049	5.18766374244495
0.621199424541329	3.62260824676815	11.7623969118768	0.788583616473514	5.281395649804	4.56301631756254	0.828042040487932	3.95254187088835	11.670518078392	0.849238687012714	6.74394279411233	5.19038923034916
0.620715057622758	3.6227884873213	11.7697671908789	0.787904249736787	5.28137555387452	4.56666568733693	0.827404309375991	3.9529155470377	11.6708790596931	0.848448826285869	6.74216090010664	5.19474189700273
0.620848620900744	3.62581887387275	11.7799345530866	0.787823283770276	5.29100215032914	4.57264166728118	0.827741952585753	3.95636096151955	11.6788306832649	0.847949119057819	6.75309720742535	5.20191631458973
0.620932417417041	3.62658626633389	11.8108041733786	0.787873798717458	5.29742604242145	4.57259836642538	0.8277430902362	3.95722790697831	11.7084696984951	0.848003612515655	6.76050726681301	5.20142123389386
0.622178022395499	3.6251346234598	11.8096081817001	0.787721365787904	5.29579252174144	4.57070019642588	0.829644030491037	3.95580059249568	11.7045747235296	0.848064931520682	6.75687914751168	5.19929920158329
0.621648514818739	3.62584455255027	11.7817551821669	0.787226949471932	5.29633489664594	4.57187435977257	0.828794652293175	3.95637658345981	11.6968676677317	0.847624518448437	6.76220187269884	5.20026786833952
0.621865389958364	3.62653419404127	11.7889262158695	0.787636450299935	5.29763742025801	4.57127234165422	0.829030969389841	3.95701358991951	11.7050002071938	0.848133494928135	6.76342500500448	5.19995565769889
0.621952778147173	3.62900392935467	11.81713760691	0.78745298096606	5.31546480179555	4.56805411340039	0.829002774727627	3.95943334660067	11.7336991409665	0.848226237428065	6.78557365052103	5.19502494988
0.621841161439991	3.62845540124754	11.8197594173218	0.78712475535945	5.31999140889215	4.57127221312248	0.828681351899054	3.95878456491596	11.7348179161608	0.847857097403711	6.78733783952583	5.19730412381718
0.622034626350151	3.62678355598798	11.8232905299591	0.786782618178653	5.32047707739032	4.57204690315298	0.827552397195841	3.95434871757931	11.7370437833496	0.846912469929369	6.78836886551253	5.19772694831101
0.622043127901995	3.6262887640781	11.8352577818982	0.786855846953748	5.3242858396545	4.57249234696737	0.8275970214011	3.95318739730646	11.7486103957904	0.846947301660676	6.79203142105616	5.19772841040396
0.622042406459249	3.62579373782543	11.8281547590877	0.786543716832656	5.32117486396352	4.57354918079236	0.827605102813513	3.95281149859574	11.7466175155869	0.846631743660424	6.79099307309937	5.19918214957252
0.621879601372924	3.62713097561426	11.8325628544295	0.785677992936642	5.32333756303581	4.5703026721551	0.82734416094209	3.95422597774493	11.7511760623883	0.845802740626077	6.79426584173103	5.19525206479507
0.622385123545436	3.62568827395188	11.8312768637276	0.786299914112206	5.3242566608416	4.56775449990292	0.827914411082278	3.95269822770064	11.7527033694742	0.846488013932823	6.79607432472916	5.19240413471624
0.62334745046813	3.624284843612	11.8221985437936	0.786870338069365	5.32105439857228	4.56283253716454	0.829099227995029	3.95085349212421	11.7454214422207	0.847151602753841	6.79273259905297	5.18678252634884
0.623294808140059	3.62679332926174	11.8153239626434	0.786423833242674	5.31614138773636	4.56212612794382	0.828907215135645	3.95330822554588	11.7431505590396	0.846518287670796	6.79044140732085	5.18534547169997
0.624330974652119	3.62387532524195	11.8021126940177	0.786656473419957	5.31399178999447	4.5587250985169	0.83030497783302	3.94979736455373	11.7294309330792	0.846886291233136	6.78742674707079	5.18034839840245
0.625076542526839	3.6250802189906	11.8237849428215	0.786814719711669	5.31862993080103	4.55716055907652	0.830792546618893	3.950618736693	11.7416464655733	0.846959029087843	6.79093875814646	5.17844451296216
0.624448816413017	3.62620948591126	11.822981707587	0.786344083852942	5.31998058087482	4.55949831417951	0.829946233982936	3.95179981359839	11.7450760527985	0.846333885159566	6.79337090293127	5.18097743134062
0.62442272480453	3.62424024192171	11.817026532647	0.78625322978077	5.31709580491801	4.56192257268636	0.829841703994358	3.94941154349353	11.7399328851753	0.846284138840578	6.79002456802455	5.1842825010295
0.624302213824064	3.6244439182739	11.8099760154274	0.786004451586419	5.31146466722046	4.56088563919977	0.829793550684046	3.95027784893135	11.7361408765551	0.846297319722416	6.7847008609739	5.18388467559754
0.625082532190027	3.62418277182134	11.7961060619713	0.787098145974096	5.30600893489723	4.55788550813408	0.830659937245618	3.94997540941351	11.7233274005147	0.847561904354772	6.77884643328906	5.18054769274765
0.625957467937395	3.62252089531853	11.7898521811163	0.787937506932576	5.30175821897372	4.55383849595943	0.831779121410712	3.94830642015421	11.7162496732516	0.848471758997679	6.77348274121574	5.17577872715668
0.625308428248513	3.6238568131489	11.7864679456241	0.787495695695156	5.30238123046114	4.55442569589667	0.830992409794707	3.95016304289209	11.7149957241941	0.847941426930259	6.77541301915363	5.17678134365824
0.624257098143315	3.62562997640691	11.7974724173601	0.787120795797714	5.30548817067069	4.55880002748044	0.829472907239379	3.95174564265735	11.7255160392317	0.847491494838118	6.77904375036261	5.18149036499591
0.624189592613755	3.62433641124601	11.7984323740701	0.786170055839236	5.30569773506463	4.55883544427027	0.829540773624069	3.95072779336911	11.7262441963164	0.846652798807919	6.77904014019793	5.18230486509942
0.624457665039581	3.62560030529127	11.7851769465809	0.78614717271707	5.29519929293658	4.55856480418261	0.829820888563702	3.95194662560403	11.7195676006217	0.846708754481444	6.76897488844192	5.18129898361929
0.6253420399637	3.62332723475835	11.7645981754489	0.786411399502432	5.28795145230822	4.55696092364515	0.830893991231144	3.94954212298965	11.7014886100593	0.847001737655061	6.76129332711439	5.17958212597174
0.626083069973106	3.62080210124378	11.7688945255825	0.787124610404763	5.28455657930495	4.55398902984697	0.831915122935148	3.9470001576019	11.7093241567133	0.847721448172985	6.75850087231739	5.17596315740759
0.626024378312406	3.62235391606871	11.7735753345494	0.7864880745162	5.28412422306713	4.55562755299496	0.831766478049223	3.9484139004894	11.7166292558869	0.847179912289958	6.75869852556649	5.1778412524288
0.62580989646962	3.62226425295477	11.7771603126196	0.786159139590672	5.28716567043555	4.55612901532183	0.831530220059827	3.94862702024808	11.7221435725313	0.846854077980701	6.7628828910584	5.17870709596091
0.627741025432409	3.6190826056885	11.7656979104258	0.787498932891654	5.28535105757052	4.55284299394405	0.834119802841656	3.94464420947805	11.7072255667027	0.848324476830718	6.75993204299755	5.17486611118663
0.62773376949893	3.61634270556322	11.7713113303392	0.78728074115158	5.28854892757491	4.55569769548639	0.834197397371582	3.94186863306673	11.7046437578253	0.84815159144705	6.75975817421927	5.17777173615685
0.627730760344212	3.61839493516797	11.7830351538686	0.787281293868619	5.29325009237416	4.553056156216	0.834215178626247	3.94410319634914	11.7172887161924	0.848253709575591	6.76609165074047	5.17492347095448
0.627619191790644	3.62035363139721	11.7926555690489	0.787512984606247	5.30158792349891	4.55301958489621	0.834089458326459	3.94613675326189	11.7287112223866	0.848505759870604	6.77610600717874	5.17502354729528
0.626447940620995	3.62102836847642	11.7925743770145	0.785031762288779	5.30177594409838	4.55821806754191	0.832626809284905	3.947128231416	11.7284107812085	0.846159515795104	6.77633911845122	5.18136629414164
0.626306022800979	3.62193078538262	11.777278062746	0.784769145035849	5.29856860690056	4.55780707118815	0.832456524785616	3.94816148151614	11.7156272795265	0.845937146851305	6.77681940274498	5.18115500602189
0.626225837003589	3.62034539927677	11.7847112049425	0.785082174138023	5.30180785708611	4.55857077600372	0.832298901581343	3.94629035089246	11.7231988665352	0.846214236820697	6.78069793018317	5.181853830036
0.627779866099832	3.62002478092379	11.7850031167072	0.788818576506131	5.3027786087201	4.55695791156277	0.834286746431733	3.94612117457521	11.7387635401044	0.850765580789186	6.78790306568191	5.17976916246358
0.628025276121701	3.61952658670041	11.7740269089182	0.788899767903219	5.29829155468218	4.55378406348488	0.834672978921109	3.94581102069355	11.7284951000761	0.851055088160864	6.78365821899848	5.17663749141748
0.627946325592471	3.61664740967525	11.7733758371405	0.788878513212982	5.29921538689836	4.55468741180429	0.834563203984723	3.94241954272015	11.7293914509805	0.851030704293384	6.78475476276576	5.17753758665858
0.627788337514298	3.61656123215644	11.7683286703368	0.788766017508115	5.297258513689	4.55528900725533	0.834418241432408	3.94226582140672	11.7233372619211	0.85089570377106	6.78256685246704	5.17808363465009
0.625842427727399	3.61489119011746	11.7829301863243	0.785449018490487	5.30020064088199	4.56314658014398	0.832544657278812	3.94040769499719	11.7335176476016	0.847629910173956	6.78524477993811	5.18749071744546
0.625675562774456	3.61453917058234	11.7681143682635	0.785717423656929	5.2951841759024	4.56216256223381	0.832300797510313	3.94021153688529	11.716721122556	0.847906136286755	6.77702562072362	5.1875258789823
0.625389668156784	3.6128950428966	11.7499645750937	0.785259979938233	5.28657667665397	4.56396299851818	0.831933321788947	3.93898450173225	11.6955818582634	0.847498811990652	6.76425284515507	5.19014228660968
0.625429405850865	3.61474731588262	11.7536212571214	0.785417248700359	5.2895699802254	4.56131980306247	0.832036341762397	3.94126548756576	11.6953002294196	0.84766706843064	6.76722245343081	5.18783539756922
0.624278578710791	3.61652410830456	11.7608272503255	0.78456707886041	5.29007788328435	4.56427046855186	0.830516299024383	3.94335266518813	11.7083702091394	0.846825065727895	6.76838196711463	5.19122933913651
0.624209737950218	3.61410021316709	11.7665694340884	0.784656932063302	5.29320043836097	4.56807006512346	0.830316708445418	3.93919360690122	11.7156674977902	0.846840058284004	6.77478447553675	5.19600953653252
0.622875823401263	3.61916768208411	11.7768494908672	0.783877329878329	5.30007706915133	4.57115618258288	0.828626597088902	3.94477965723916	11.7286533423724	0.846066076628914	6.78543946625527	5.19937908407614
0.621913273561484	3.62091294000089	11.7798094647413	0.783319887815604	5.3028181055659	4.57476152377928	0.82729985833639	3.94657607649835	11.7290084533433	0.845409516680947	6.78823876544535	5.20347797806918
0.621880578076406	3.62042086419055	11.7741722951772	0.783181840094968	5.30195531460156	4.57464354332413	0.827384958449137	3.94646780975204	11.7236944801715	0.845399210543589	6.78530884015784	5.20382164199996
0.621607527901978	3.61840956670129	11.7876293408013	0.782608536763638	5.30526313106999	4.57573779072571	0.826994862671348	3.94437078153149	11.7317070011993	0.844856437557895	6.78616646703084	5.20522260533798
0.621092379778141	3.6200359867996	11.8037759861756	0.782504021541476	5.31490220964599	4.57725735618569	0.826196711676276	3.94612398855381	11.7393911007827	0.844766458040285	6.79366096811368	5.20684440405306
0.621058942980556	3.62270004792969	11.8019585973417	0.782591639609385	5.31339578425074	4.57761671956575	0.826150963564233	3.94892800369853	11.7387368789524	0.844831877708507	6.79179506039307	5.20676959963461
0.620862425944602	3.62223583753541	11.8076975284787	0.782550156663235	5.3137849759414	4.57914453085645	0.825749706357541	3.94808495584751	11.7411824306815	0.844897032457173	6.78782793139142	5.20809791383234
0.621449182392142	3.6232798684162	11.8094728097677	0.783603610852983	5.31444730483004	4.57917834375096	0.826682330020774	3.94870700602577	11.7340409654775	0.84599082284803	6.78049571316265	5.20810896624581
0.621411865047969	3.61966756975257	11.8228072681964	0.784447379112524	5.31690516540959	4.5831989677444	0.826481896797012	3.94266416968067	11.7434301741082	0.84693320016809	6.7820195773559	5.21249815322869
0.621529927639384	3.61872293646405	11.8128824352808	0.78439827631912	5.30641599640865	4.58218732337452	0.826657991956467	3.94172881076432	11.7295076944094	0.846935229559244	6.76345918938276	5.21184094159874
0.619624525188448	3.61670139412925	11.8245854370348	0.784973386828645	5.30921764742219	4.58504571755506	0.825295073725357	3.9411251838598	11.7412541124806	0.847484550460144	6.76702747773835	5.21587368227124
0.619548900374084	3.61672736712822	11.8382610452128	0.784738086403833	5.30983910187353	4.58874933711581	0.825100705970969	3.94070600732659	11.7564211677357	0.847154735256861	6.76786208543538	5.21955405436586
0.619610374205269	3.61546482407448	11.8495515082378	0.784711701769939	5.30699241661842	4.58979616738951	0.825235248300662	3.9392870442044	11.7681551201019	0.847194227545932	6.76531773235666	5.22144602679622
0.619851037906462	3.61569920322751	11.8470287598969	0.785414022148521	5.30233473233689	4.58781267995702	0.825568467772395	3.93948375823283	11.7688479454914	0.84783022453456	6.76235639363373	5.21908622952136
0.619097173252712	3.61663395689655	11.8289853240323	0.784387457192091	5.29993222155211	4.58958766109163	0.824826673004915	3.94111887812627	11.7558941742895	0.846901408362362	6.76092557273607	5.2224374526635
0.619499124207857	3.61411547879944	11.8441698233502	0.7844468962684	5.30409306306329	4.58833865918972	0.8253756065992	3.93851894770577	11.7685546424015	0.847001523668089	6.76375706056016	5.22119953564748
0.619423759462572	3.60569750498833	11.8448496844613	0.784522144929888	5.30324732893631	4.5911922493742	0.825223990511706	3.9295199611412	11.7544786262991	0.84710578596812	6.75299105583437	5.22458209347323
0.619810145437394	3.60717535177409	11.8462470512746	0.784605852251935	5.30563749834351	4.58805852386033	0.825674006999746	3.93036754515025	11.755989049635	0.847529766649192	6.75555828878861	5.21996312089633
0.619662739055894	3.60628303230929	11.8409270913462	0.784519509746098	5.30065841921186	4.58344621207517	0.825746107877996	3.93083351449814	11.7515637956213	0.847333578054106	6.74800025301297	5.21542235933469
0.62046580619804	3.60535009673425	11.8368855024036	0.785481321255215	5.29750248750108	4.57880047956001	0.826755163644925	3.92968228096595	11.749484552642	0.848382496331262	6.745368208272	5.20943909699554
0.620902861512325	3.60450897526343	11.8367116968294	0.785773830452894	5.29723402052702	4.57610194383144	0.827312422200882	3.92879582106993	11.7491992741191	0.848804816199226	6.7453004542694	5.20675550827114
0.621013394514054	3.59930626849577	11.8105585167264	0.785624307881362	5.28407209372544	4.57554299314838	0.827373469610022	3.92249755620192	11.7198376873937	0.848789308410664	6.71990427132414	5.2062610152785
0.620927008121981	3.59775674264356	11.8073407484113	0.785559598921721	5.28603817362254	4.57878737439568	0.827416216832505	3.92300735908297	11.7286463305676	0.848728409629722	6.73212876702998	5.21188218126431
0.622182959495143	3.59385978391568	11.788095437467	0.786530241256549	5.27992134502275	4.57404325669252	0.829296572174474	3.91960000520688	11.7186689469775	0.84997133122037	6.72789828745729	5.2069885786709
0.622401873798881	3.59614776984539	11.7749662772481	0.786929999468682	5.27709991139103	4.57252851488318	0.829545297191223	3.92191152045553	11.7086911046424	0.85045183703015	6.7250616447256	5.20510518620519
0.62219338866197	3.59496197470999	11.7599402890002	0.786100412309064	5.26471918326498	4.5713151366506	0.829265579140197	3.92135370310774	11.6958874411938	0.849705649433474	6.71156954650897	5.20402035636744
0.620361436450346	3.59490453984343	11.7722138219688	0.784693512761432	5.27610050595374	4.57469365123989	0.826643575476417	3.92120750039722	11.7109412159338	0.848156188091745	6.72903739363793	5.20814052801048
0.620998571831962	3.59459272241202	11.7637816738065	0.784998679657038	5.27361539116408	4.57302853458937	0.827351649478439	3.92092824553382	11.6992338215541	0.848454971162747	6.72376851894843	5.20618244380544
0.620298928901929	3.59634251450649	11.7646237699607	0.783998504317891	5.27429714742289	4.57476912875444	0.826407355205893	3.9229727729753	11.7008254068605	0.847229784154496	6.72611350868761	5.20814099409514
0.618774634063378	3.59858173807901	11.7783692001025	0.782599951030686	5.2833101828896	4.58080667815939	0.824334589282746	3.92504754640361	11.7147143746719	0.84559137499701	6.73764316075863	5.21482405838198
0.617341094699988	3.60025053486069	11.8015894870666	0.781364374312167	5.28717179075903	4.58565259123677	0.822479374958407	3.92658675874057	11.730046395708	0.84409564203583	6.74081025445475	5.22014948043752
0.617131855350514	3.60118274005998	11.7933985855736	0.780988426556248	5.29069258244332	4.58500243752508	0.822239128284095	3.92798612700101	11.7277102007437	0.843682200226617	6.74667661740757	5.21998090028383
0.616993434648546	3.60225037277556	11.7862996257542	0.780830642753276	5.28624855072942	4.58093464783732	0.822201735028835	3.92987617355889	11.7211121312734	0.843557350220123	6.74000736003796	5.21612535715633
0.616704148290365	3.60677989854482	11.7867732530041	0.780745547590233	5.28838638000541	4.58134956999701	0.821870122746457	3.93476815921975	11.722347301787	0.843637683905205	6.74363770021376	5.21611062566319
0.616588218717026	3.6023259011813	11.7980293183292	0.78081152196644	5.29115552098179	4.58048369211928	0.82214213789718	3.92964326986031	11.7381253547223	0.844669576531069	6.74966256953218	5.21502994331273
0.617513924875266	3.6016014416569	11.7753157626141	0.782586614427766	5.2858395951368	4.57426293166335	0.823243807074129	3.92844929989449	11.7145588871175	0.846511299553561	6.74303842011565	5.20697810617824
0.617596068295732	3.60003358860729	11.7858532062469	0.782403912096618	5.28572234676017	4.57438633590554	0.823393656928702	3.92679469470505	11.7035639441886	0.846326845895085	6.73073562805093	5.20728388310701
0.617459865778649	3.59945602758624	11.7763807089525	0.782222308882957	5.28348166313824	4.57497815805767	0.82328426508923	3.92640246664079	11.6984080831121	0.846170830783221	6.73110510986222	5.20866167717931
0.616987953155945	3.60131812812895	11.7734849480029	0.781628402527592	5.28305518307331	4.57536213651538	0.822753544857902	3.92830817542455	11.6961607484642	0.845581735109725	6.72923206062149	5.20941018866577
0.616541012882013	3.60675859692432	11.7879858759965	0.780752375471945	5.28843917897937	4.5751635058502	0.822252471346125	3.9341162633002	11.7080580746214	0.844747637037585	6.73378897148621	5.20936808753345
0.616655355565616	3.60148196373898	11.7834617565122	0.78092354812367	5.28575477840251	4.5735179290571	0.822393116593568	3.92852212622769	11.7036060378653	0.844966956390202	6.73258109235379	5.20751682031785
0.616598784703826	3.59867803296749	11.7732656400164	0.780532066505119	5.26117154812176	4.57625131768976	0.822333545965191	3.92551094120785	11.6917357044536	0.844586248937166	6.69673821716708	5.21073060656328
[truncated: 13,969 more rows]

## Sheet: Fig1e
	H3K4me3	H3K27ac	H3K4me1	H3K36me3	H3K27me3	H3K9me3
1 - Quies	0.0031005548143203	0.00154161692352231	0.00311997008608221	0.00123722607765303	0.00691149222207169	0.0051492934193734
[truncated: 9 more rows]

## Sheet: Fig1f
	Genome %	CpGIsland	Exon	Gene	TES	TSS	TSS 2kb	Laminin B1 LADS	LMR	UMR
[truncated: 11 more rows]

[truncated: 107 more sheets: Fig2a, Fig2b, Fig2c, Fig2d, Fig2e, Fig2f, Fig3b, Fig3c, Fig3d, Fig4a, Fig4b, Fig4c, Fig4d, Fig5a, Fig5b, Fig5c, Fig5d, Fig5e, Fig5f, Fig5g …]
